# Supplementary material for: Tunable Endo/Exo Selectivity in Direct Catalytic Asymmetric 1,3‐Dipolar Cycloadditions with Polyfunctional Lewis Acid / Azolium–Aryloxide Catalysts
Source: Angew Chem Int Ed Engl. 2025 Jul 7;64(34):e202508024. doi: 10.1002/anie.202508024 (PMC12363618; doi:10.1002/anie.202508024)
Supplement: Supplementary file 2 — Supporting Information [file ANIE-64-e202508024-s001.zip]

Archive with 4 entries (4 files):
- coordinates all relevant calculated structures.xyz
- s2838lc.cif
- s2859lc.cif
- s3009lc.cif
