# Supplementary material for: Tunable Endo/Exo Selectivity in Direct Catalytic Asymmetric 1,3‐Dipolar Cycloadditions with Polyfunctional Lewis Acid / Azolium–Aryloxide Catalysts
Source: Angew Chem Int Ed Engl. 2025 Jul 7;64(34):e202508024. doi: 10.1002/anie.202508024 (PMC12363618; doi:10.1002/anie.202508024)
Supplement: Supplementary file 2 — Supporting Information [file ANIE-64-e202508024-s001.zip › coordinates all relevant calculated structures.xyz]

27
1a
C    -4.212649 0.165631 -1.087305
C    -2.938851 -0.375088 -1.174908
C    -2.072200 -0.325121 -0.087672
C    -2.498515 0.274617 1.097040
C    -3.770197 0.808892 1.185937
C    -4.630150 0.757527 0.094181
C    -0.729443 -0.899491 -0.211383
N    0.116538 -0.843932 0.723569
C    1.416193 -1.400075 0.484788
C    2.325028 -0.370846 -0.171255
O    3.567822 -0.460124 0.291307
C    4.557756 0.400951 -0.281389
H    4.449265 0.430491 -1.367140
H    5.506487 -0.081995 -0.049136
O    1.965631 0.382932 -1.029699
H    -2.611861 -0.836127 -2.099680
H    -4.877362 0.125405 -1.939977
H    -5.623812 1.179876 0.167322
H    -4.096627 1.270911 2.108403
H    -1.820120 0.312858 1.938874
H    -0.515701 -1.390663 -1.169672
H    1.850452 -1.740112 1.424554
H    1.398276 -2.265010 -0.196774
C    4.513224 1.796769 0.302618
H    3.592752 2.314506 0.039960
H    5.347148 2.379548 -0.090173
H    4.605299 1.774503 1.388286

33
1b
C    4.507187 0.855816 -1.108868
C    3.227038 0.949271 -0.596216
C    2.777821 0.017913 0.339469
C    3.629835 -1.005036 0.744096
C    4.912542 -1.101339 0.226218
C    5.353206 -0.169453 -0.700114
C    1.427812 0.096933 0.904803
N    0.601993 0.985494 0.556913
C    -0.704862 0.953479 1.144344
C    -1.634678 0.059842 0.330501
O    -2.852644 0.578501 0.275390
C    -3.963685 -0.097544 -0.373230
C    -4.282026 -1.409884 0.333216
C    -3.684939 -0.308958 -1.856865
O    -1.284569 -0.984562 -0.141978
H    2.559294 1.740576 -0.909419
H    4.851502 1.582673 -1.833069
H    6.353639 -0.239625 -1.105587
H    5.566303 -1.902071 0.545287
H    3.285121 -1.734502 1.468255
H    1.190708 -0.661519 1.662196
H    -0.709901 0.542053 2.165671
H    -1.108269 1.963801 1.201255
C    -5.114903 0.884858 -0.196466
H    -2.908285 -1.048489 -2.034007
H    -3.390811 0.625415 -2.335973
H    -4.596281 -0.655837 -2.346005
H    -4.437932 -1.251605 1.401497
H    -3.498472 -2.152842 0.201075
H    -5.205207 -1.823481 -0.074287
H    -5.317189 1.075177 0.858043
H    -6.022905 0.480853 -0.644203
H    -4.898928 1.838476 -0.679274

13
2A
C    0.661790 -1.595067 -0.000111
C    1.141099 -0.179013 0.000062
H    1.340480 -2.433894 -0.000223
C    -0.664252 -1.594018 -0.000073
O    2.275120 0.212045 -0.000047
N    0.001825 0.607842 0.000444
C    -1.137730 -0.176193 0.000075
H    -1.344335 -2.431629 -0.000149
O    -2.267763 0.226400 -0.000075
C    -0.011104 2.048677 -0.000206
H    1.016466 2.401442 0.008057
H    -0.523964 2.432684 0.880068
H    -0.509583 2.432714 -0.888797

40
3aA_endo
N    -0.087987 -1.497045 -0.052378
C    -1.138246 -0.935352 -0.869175
C    1.148495 -1.168211 -0.706307
C    0.956403 0.248998 -1.335558
H    1.319950 -1.866021 -1.531969
C    2.314043 -1.257319 0.257819
C    -0.560539 0.397658 -1.468109
H    1.507002 0.341913 -2.272759
C    1.373324 1.377234 -0.413214
H    -0.913100 0.537356 -2.490634
C    -0.903263 1.636916 -0.671400
C    -2.468814 -0.824411 -0.178307
H    -1.270871 -1.600773 -1.729278
O    3.442621 -1.517408 -0.378194
H    -0.092938 -1.160705 0.902560
C    4.654343 -1.577771 0.386950
O    2.195547 -1.109631 1.443671
N    0.246972 2.062315 -0.025792
O    2.492530 1.655888 -0.072780
O    -1.967874 2.182707 -0.596688
C    0.300701 3.213735 0.842584
H    0.738531 4.070851 0.331675
H    -0.709827 3.465291 1.151319
C    -3.629407 -1.116622 -0.883776
C    -2.581850 -0.415432 1.145999
C    -3.823912 -0.307307 1.749443
C    -4.875190 -1.001418 -0.287663
C    -4.975691 -0.598334 1.034329
H    -3.558759 -1.441376 -1.915186
H    -5.766906 -1.232646 -0.855318
H    -5.945594 -0.512130 1.506057
H    -3.891826 0.009320 2.781898
H    -1.702265 -0.163237 1.727469
C    5.246543 -0.208016 0.637025
H    5.325832 -2.185277 -0.219565
H    4.475859 -2.105720 1.325859
H    5.404492 0.332776 -0.295363
H    6.213379 -0.324750 1.128061
H    4.611554 0.398220 1.279045
H    0.904656 2.987151 1.718169

40
3aA_exo
N    -0.395151 -0.114692 1.341378
C    -0.492634 -1.229362 0.426170
C    -0.303029 1.108361 0.547753
C    -1.363113 0.832631 -0.525699
C    0.810808 -1.735336 -0.197463
H    -0.602831 1.957093 1.168380
C    -1.458604 -0.693363 -0.637062
H    -1.148896 1.342355 -1.466012
C    -2.738736 1.268646 -0.060569
H    -1.238558 -1.099692 -1.624509
C    -2.893078 -1.021948 -0.274522
H    -0.922459 -2.098702 0.938459
C    1.090783 1.393139 0.018809
H    0.344396 -0.213048 2.023902
N    -3.548884 0.157577 0.008819
O    -3.090277 2.385590 0.205722
O    -3.385710 -2.115578 -0.222517
C    -4.929717 0.230971 0.421631
H    -5.543386 0.681479 -0.357279
H    -5.288363 -0.775011 0.619096
C    2.014885 1.955812 0.897745
C    1.517092 1.070736 -1.264665
C    2.834791 1.281760 -1.650687
C    3.745761 1.828410 -0.761754
C    3.328348 2.172308 0.517109
H    1.697956 2.235446 1.896474
H    4.025875 2.616820 1.215224
H    4.770526 1.997151 -1.065232
H    3.144797 1.018714 -2.653542
H    0.831987 0.644436 -1.986288
O    1.813487 -1.645072 0.663538
O    0.898447 -2.211546 -1.295914
C    3.113495 -2.042855 0.215503
C    4.105290 -1.662191 1.287202
H    3.344172 -1.538146 -0.724715
H    3.121962 -3.118972 0.026237
H    5.107289 -1.958090 0.976932
H    3.889819 -2.159109 2.233060
H    4.109487 -0.584996 1.450966
H    -5.018844 0.832629 1.323532

46
3bA_endo
N    -0.339076 1.221644 -0.006948
C    -1.435054 0.926049 0.886939
C    0.859082 0.844326 0.689270
C    0.480121 -0.563180 1.156186
H    1.047400 1.451662 1.594321
C    2.102179 0.957530 -0.174149
C    -1.016588 -0.462251 1.471880
H    1.096200 -0.911481 1.985643
C    0.542939 -1.571806 0.022493
H    -1.266072 -0.522305 2.529652
C    -1.647813 -1.626375 0.742188
C    -2.775902 0.969751 0.207046
H    -1.466288 1.617139 1.745927
O    3.155404 0.558885 0.519360
H    -0.341418 2.168156 -0.359903
C    4.504729 0.558353 -0.021921
O    2.097690 1.415667 -1.281402
N    -0.699725 -2.140066 -0.123844
O    1.505875 -1.865654 -0.633256
O    -2.762782 -2.046505 0.870883
C    -0.962928 -3.190445 -1.076895
H    -2.028775 -3.396738 -1.078868
H    -0.652156 -2.878055 -2.071749
C    -2.897369 0.750717 -1.159905
C    -3.920419 1.211303 0.957378
C    -5.168479 1.229121 0.357523
C    -4.146111 0.774660 -1.762884
C    -5.284094 1.011820 -1.007455
H    -2.009266 0.568657 -1.750774
H    -4.229528 0.608327 -2.829138
H    -6.257439 1.030233 -1.479382
H    -6.050671 1.415916 0.955875
H    -3.835709 1.385413 2.024311
C    4.604175 -0.338528 -1.249064
C    5.330696 -0.023810 1.117742
C    4.960052 1.981892 -0.322649
H    5.654720 -0.454084 -1.519998
H    4.080677 0.074473 -2.107670
H    4.195721 -1.327281 -1.043844
H    4.841903 2.625494 0.550329
H    4.418547 2.420882 -1.156854
H    6.019679 1.973552 -0.580778
H    5.008122 -1.036808 1.360898
H    5.253455 0.586632 2.018693
H    6.381874 -0.066173 0.831954
H    -0.423414 -4.099366 -0.812824

46
3bA_exo
N    -0.630480 0.043297 -1.322436
C    -0.562599 1.091773 -0.328102
C    -0.780544 -1.231751 -0.628735
C    -1.801353 -0.852282 0.449022
C    0.805715 1.367116 0.305648
H    -1.215540 -1.959557 -1.319689
C    -1.608835 0.646926 0.700078
H    -1.718674 -1.473074 1.341835
C    -3.221106 -0.972662 -0.067904
H    -1.311471 0.911494 1.714976
C    -2.956964 1.270113 0.397200
H    -0.849598 2.048581 -0.782369
C    0.514523 -1.824500 -0.102372
H    0.135544 0.062809 -1.981610
N    -3.815225 0.267599 -0.003302
O    -3.766273 -1.967162 -0.462676
O    -3.241838 2.434499 0.467877
C    -5.179358 0.490339 -0.416856
H    -5.864247 -0.086724 0.201764
H    -5.404993 1.547467 -0.313569
C    0.932663 -1.730765 1.220191
C    1.339994 -2.489976 -1.007789
C    2.543496 -3.046081 -0.608318
C    2.944358 -2.951887 0.717547
C    2.135081 -2.292618 1.627897
H    0.327146 -1.220074 1.957591
H    2.438935 -2.208866 2.663021
H    3.879195 -3.392648 1.037782
H    3.162241 -3.566524 -1.327729
H    1.025149 -2.590683 -2.040797
O    1.739988 1.326098 -0.629375
O    0.967445 1.662269 1.458442
C    3.125637 1.702013 -0.396397
C    3.773269 0.809679 0.652835
C    3.213323 3.176151 -0.021536
C    3.775610 1.461435 -1.752241
H    3.371668 0.978315 1.648877
H    4.843969 1.017764 0.682797
H    3.646178 -0.243345 0.401291
H    4.833297 1.720630 -1.710860
H    3.312653 2.069774 -2.530397
H    3.698764 0.412802 -2.043104
H    2.783228 3.380622 0.956467
H    2.711046 3.800923 -0.761694
H    4.260718 3.478843 0.006339
H    -5.316726 0.191830 -1.454724

132
C4_netip2_m2
C    -3.018875 3.400199 -3.817539
C    -1.702593 3.073651 -3.680589
C    -1.194079 2.788678 -2.401392
N    0.180466 2.429665 -2.292792
C    1.126004 3.017289 -1.485894
C    2.270506 2.314334 -1.641188
N    2.003270 1.315899 -2.547579
C    0.729996 1.388747 -2.896451
C    -1.958019 2.824654 -1.263091
C    -1.361717 2.507117 0.048742
C    -0.978158 1.178830 0.287580
O    -1.096188 0.286624 -0.633190
C    -0.434876 0.893093 1.585778
C    -0.210659 1.868328 2.503012
C    -0.506538 3.225242 2.232983
C    -1.109177 3.539813 0.986134
C    -1.377063 4.906513 0.717502
C    -1.067043 5.883568 1.627142
C    -0.476972 5.561887 2.861358
C    -0.208105 4.250192 3.150589
C    -3.333350 3.162733 -1.404815
C    -3.864361 3.454792 -2.687916
C    -5.232127 3.787057 -2.810110
C    -6.040962 3.820802 -1.710384
C    -5.518312 3.517259 -0.438486
C    -4.199524 3.193752 -0.288448
H    -3.424609 3.625202 -4.795578
H    -1.046356 3.048924 -4.541521
H    0.204735 0.694631 -3.528802
H    -0.198863 -0.127011 1.863081
H    0.206918 1.601909 3.467699
H    -1.835452 5.187015 -0.222342
H    -1.282743 6.917875 1.390809
H    -0.240018 6.342769 3.571452
H    0.246106 3.981951 4.098052
H    -5.631655 4.008358 -3.792182
H    -7.087949 4.073083 -1.814304
H    -6.170194 3.532228 0.424621
H    -3.803360 2.949925 0.687291
C    2.928611 0.288129 -3.014055
C    3.296471 -0.746175 -1.994205
C    2.251490 -1.434717 -1.320021
O    1.045980 -1.048560 -1.495753
Co   -0.452417 -1.495586 -0.435739
N    -1.999294 -2.199115 0.498111
S    -3.149799 -2.503224 -0.562795
C    -4.438167 -1.233008 -0.207268
F    -3.967700 -0.001808 -0.271418
F    -5.426780 -1.359718 -1.084406
F    -4.936397 -1.431680 1.014190
O    -2.653658 -2.143405 -1.888182
O    -3.857751 -3.750374 -0.342811
C    -1.621115 -3.207680 1.471552
C    -0.490320 -4.059240 0.848687
N    0.392592 -3.125225 0.165583
C    1.656074 -3.336998 0.159551
C    2.635811 -2.519607 -0.493692
C    3.991929 -2.847420 -0.336529
C    5.006233 -2.150576 -0.954282
C    6.483099 -2.493930 -0.805411
C    7.236160 -1.294292 -0.217934
C    6.701019 -3.690827 0.119429
C    7.068982 -2.838677 -2.180911
C    4.611102 -1.090751 -1.790247
C    -1.223905 -2.491856 2.752713
C    -1.029123 -5.114014 -0.091659
H    2.039132 -4.214891 0.685409
H    4.225792 -3.690949 0.302117
H    6.851949 -1.035150 0.770210
H    8.300490 -1.517220 -0.116247
H    7.149721 -0.407968 -0.848579
H    6.219457 -4.594117 -0.258893
H    7.767184 -3.905241 0.204010
H    6.328569 -3.501818 1.127988
H    6.994305 -2.004359 -2.879905
H    8.126788 -3.096197 -2.097094
H    6.550084 -3.688305 -2.626419
H    5.373134 -0.523355 -2.316805
H    0.058491 -4.587937 1.637137
H    -2.459518 -3.871801 1.705087
H    2.449420 -0.182327 -3.875243
H    3.821892 0.791587 -3.386541
H    3.212620 2.421413 -1.123312
H    0.904131 3.869851 -0.869035
C    -2.173128 -1.659521 3.345072
C    0.026302 -2.585795 3.351521
C    -1.885970 -0.953269 4.497966
H    -3.143001 -1.549893 2.880084
C    -0.630053 -1.050182 5.083481
H    -2.640242 -0.311525 4.933657
C    0.323867 -1.868204 4.505476
H    -0.400583 -0.491675 5.981707
H    0.801477 -3.212885 2.933164
H    1.307730 -1.954813 4.948576
C    -0.935675 -5.020224 -1.472437
C    -1.661468 -6.221454 0.466059
C    -2.202223 -7.208773 -0.335974
H    -1.740066 -6.308173 1.544345
C    -2.113812 -7.104360 -1.717350
H    -2.695736 -8.059307 0.115613
C    -1.477901 -6.011595 -2.279004
H    -2.540502 -7.871812 -2.349508
H    -1.409403 -5.917808 -3.354649
H    -0.442192 -4.178901 -1.938319
H    3.754812 4.217966 3.391813
H    4.111273 1.772219 2.889557
H    5.482700 3.901094 3.242260
H    5.390593 1.009404 0.413397
H    2.691834 2.509985 2.181204
C    4.645404 4.441635 2.802789
H    4.846136 5.507436 2.920411
C    3.579578 1.921749 1.937060
H    2.488023 0.099778 2.204560
H    7.022405 2.023255 -1.051432
C    5.630562 2.058587 0.599841
H    6.485389 3.642327 -0.655347
C    6.158347 2.603964 -0.724591
N    4.368530 2.689331 0.980934
C    3.093487 0.573805 1.431618
H    7.125995 3.090803 1.817695
H    6.393401 1.697879 2.617540
C    4.445779 4.116703 1.317457
H    2.293385 4.473103 1.217009
C    6.737562 2.083397 1.657207
H    3.898362 -0.119287 1.186255
H    2.458423 0.687456 0.555714
H    5.312498 4.519835 0.787431
C    3.221304 4.858489 0.788187
H    5.403418 2.546442 -1.510026
H    3.271052 5.918813 1.039768
H    7.576598 1.461183 1.341024
H    3.158952 4.781172 -0.297651

132
C4_netip2_m4
C    3.876501 -2.895371 1.423686
C    3.555522 -1.574883 1.524738
C    2.937686 -0.931604 0.437979
N    2.637936 0.456652 0.572592
C    3.104353 1.468722 -0.234240
C    2.595033 2.619891 0.254853
N    1.831980 2.294379 1.349213
C    1.852639 0.980569 1.505202
C    2.624815 -1.570497 -0.734980
C    1.940807 -0.843544 -1.823031
C    0.616914 -0.452942 -1.599443
O    0.036844 -0.728473 -0.479651
C    -0.047768 0.259328 -2.648153
C    0.583813 0.564617 -3.812101
C    1.932135 0.199075 -4.040898
C    2.616597 -0.518201 -3.025005
C    3.976023 -0.847496 -3.254916
C    4.603253 -0.497283 -4.421177
C    3.914970 0.200829 -5.428167
C    2.602786 0.538986 -5.231843
C    2.951242 -2.952108 -0.838310
C    3.590365 -3.613709 0.242495
C    3.917586 -4.982425 0.118589
C    3.616435 -5.670471 -1.021746
C    2.963738 -5.020861 -2.087016
C    2.636622 -3.697434 -1.997892
H    4.357753 -3.402423 2.250439
H    3.787675 -1.016332 2.422832
H    1.304302 0.417506 2.241919
H    -1.078568 0.562137 -2.501144
H    0.052986 1.107470 -4.586001
H    4.527742 -1.393689 -2.500054
H    5.641630 -0.766430 -4.568955
H    4.420445 0.467826 -6.346362
H    2.059195 1.080865 -5.996969
H    4.405848 -5.480706 0.947170
H    3.869212 -6.718984 -1.106445
H    2.715113 -5.577234 -2.980786
H    2.125241 -3.206309 -2.814061
C    1.008012 3.241203 2.108492
C    -0.157439 3.713614 1.298647
C    -1.090368 2.718906 0.903986
O    -0.893667 1.521289 1.320269
CO   -1.522431 -0.074046 0.410987
N    -2.988218 -1.346902 0.864995
S    -2.744976 -1.799204 2.365220
C    -2.731940 -3.641803 2.361204
F    -2.336241 -4.086439 3.548427
F    -3.944893 -4.115956 2.114613
F    -1.896938 -4.099113 1.437813
O    -1.355052 -1.457487 2.667815
O    -3.806821 -1.450318 3.290458
C    -4.320823 -1.021626 0.395418
C    -4.183808 0.064777 -0.722186
N    -3.108887 0.975938 -0.357993
C    -3.201471 2.248730 -0.377915
C    -2.174693 3.148269 0.094834
C    -2.315332 4.510941 -0.211315
C    -1.418917 5.478362 0.193084
C    -1.572392 6.960725 -0.124333
C    -2.816977 7.238869 -0.966393
C    -1.694145 7.750127 1.185655
C    -0.347685 7.453056 -0.906086
C    -0.323513 5.032552 0.948376
C    -5.061774 -2.202055 -0.188702
C    -5.515718 0.697876 -1.025077
H    -4.107189 2.726402 -0.759103
H    -3.179486 4.793311 -0.801144
H    -3.733390 6.942372 -0.453145
H    -2.894556 8.307340 -1.172454
H    -2.783692 6.724920 -1.928615
H    -0.815267 7.629846 1.820542
H    -1.806910 8.817711 0.985560
H    -2.561072 7.422321 1.760990
H    -0.443454 8.514353 -1.144595
H    0.577518 7.332803 -0.340337
H    -0.234901 6.906976 -1.843729
H    0.419150 5.751054 1.282688
H    -3.840819 -0.459015 -1.622811
H    -4.923263 -0.594893 1.205516
H    0.689295 2.727839 3.015882
H    1.651854 4.069688 2.405605
H    2.699434 3.633604 -0.088734
H    3.749195 1.281827 -1.075201
C    -6.437987 -2.315744 -0.042466
C    -4.380844 -3.163534 -0.928515
C    -7.126420 -3.369940 -0.624688
H    -6.978529 -1.575316 0.534768
C    -6.442046 -4.323740 -1.361393
H    -8.198294 -3.448014 -0.496650
C    -5.066406 -4.217077 -1.511018
H    -6.975989 -5.150678 -1.811483
H    -3.305031 -3.094396 -1.032049
H    -4.523041 -4.963220 -2.076417
C    -6.070437 0.586993 -2.293173
C    -6.226425 1.387380 -0.043405
C    -7.459187 1.951214 -0.327732
H    -5.816849 1.485371 0.955468
C    -8.005578 1.828747 -1.597787
H    -7.998032 2.481747 0.446498
C    -7.308471 1.143685 -2.580187
H    -8.971928 2.262880 -1.818008
H    -7.729955 1.036519 -3.570848
H    -5.535513 0.042112 -3.061485
H    6.230301 -1.695590 -0.856266
H    6.389919 -0.545913 2.709371
H    7.940462 -1.450219 -0.523357
H    9.098902 0.648686 0.208762
H    7.508096 0.605686 3.387986
C    6.936356 -1.311784 -0.117463
H    6.837636 -1.937538 0.770109
C    6.757993 0.487392 2.603872
H    6.004994 2.487164 2.916377
H    9.166093 2.092289 2.892172
C    8.826361 0.680421 1.267351
H    9.004563 2.837087 1.302963
C    9.406498 1.974446 1.832992
N    7.372449 0.721318 1.316585
C    5.626670 1.465562 2.893310
H    10.558868 -0.529796 1.749546
H    9.346200 -0.532345 3.015433
C    6.643133 0.157899 0.191941
H    6.529126 2.056827 -0.837677
C    9.483031 -0.534965 1.932396
H    5.159006 1.250481 3.856099
H    4.847945 1.424848 2.129681
H    5.588157 0.205897 0.477316
C    6.790504 1.021430 -1.056998
H    10.494008 1.992507 1.745726
H    7.809619 1.011436 -1.448057
H    9.089228 -1.475674 1.550524
H    6.142134 0.661735 -1.858586

104
C4_pure_m2
C    4.368594 0.315624 3.189477
C    3.169133 0.957027 3.134705
C    2.649007 1.361455 1.891786
N    1.356432 1.961982 1.904508
C    0.295315 1.505711 2.650997
C    -0.770489 2.270807 2.332514
N    -0.352050 3.171095 1.384128
C    0.932576 2.962995 1.142741
C    3.313946 1.159757 0.706304
C    2.774432 1.623302 -0.589252
C    1.623635 0.997593 -1.085494
O    1.034932 0.091554 -0.390321
C    1.151795 1.421708 -2.372400
C    1.751800 2.430556 -3.055569
C    2.872375 3.120431 -2.530220
C    3.393571 2.698471 -1.278093
C    4.497424 3.416089 -0.751834
C    5.049785 4.467849 -1.434019
C    4.539854 4.867392 -2.681046
C    3.468597 4.198957 -3.211513
C    4.558871 0.467802 0.761929
C    5.090114 0.047182 2.007315
C    6.323449 -0.640085 2.040327
C    7.000199 -0.912230 0.885880
C    6.466652 -0.512166 -0.353868
C    5.278686 0.159849 -0.415639
H    4.774110 0.003396 4.143197
H    2.622308 1.165592 4.045424
H    1.533792 3.518917 0.444741
H    0.304112 0.912876 -2.814257
H    1.368928 2.723488 -4.026943
H    4.915426 3.127718 0.203852
H    5.892516 4.995323 -1.006467
H    4.989522 5.695060 -3.212514
H    3.060615 4.495983 -4.170928
H    6.720258 -0.956928 2.997137
H    7.942306 -1.443334 0.919930
H    6.999706 -0.744733 -1.265999
H    4.870088 0.451417 -1.372715
C    -1.230176 3.995732 0.544094
C    -2.505759 3.269889 0.231564
C    -2.415088 1.926277 -0.227052
O    -1.260051 1.430190 -0.458634
Co   -0.780513 -0.387073 -0.414310
N    -0.434884 -2.263469 -0.197903
S    0.275224 -2.764927 1.128049
C    2.011816 -3.171643 0.647348
F    2.705298 -2.116702 0.264419
F    2.625730 -3.727713 1.689577
F    1.992554 -4.056523 -0.349619
O    0.410182 -1.651220 2.061517
O    -0.224379 -4.046640 1.595423
C    -1.432818 -3.072696 -0.871581
C    -2.812157 -2.416081 -0.617022
N    -2.607142 -0.963570 -0.530147
C    -3.643418 -0.207212 -0.532154
C    -3.633238 1.212223 -0.335856
C    -4.859983 1.873322 -0.164729
C    -4.949186 3.201897 0.188148
C    -6.268289 3.942083 0.372545
C    -6.390396 4.429566 1.821998
C    -6.312699 5.146464 -0.576814
C    -7.471323 3.050319 0.066696
C    -3.731403 3.864670 0.421636
C    -1.085259 -3.183257 -2.342341
C    -3.482269 -2.948730 0.626831
H    -4.627156 -0.670771 -0.630781
H    -5.761507 1.285742 -0.295829
H    -5.585017 5.112346 2.096253
H    -7.330824 4.964072 1.970817
H    -6.365683 3.592028 2.521331
H    -6.233114 4.828801 -1.617742
H    -7.250992 5.693141 -0.462763
H    -5.501857 5.850165 -0.385031
H    -7.527254 2.190787 0.737462
H    -8.394345 3.617514 0.193280
H    -7.456192 2.681696 -0.960363
H    -3.749516 4.890193 0.777114
H    -3.468443 -2.636399 -1.466732
H    -1.467486 -4.084089 -0.459206
H    -1.438978 4.934634 1.058393
H    -0.662528 4.225234 -0.359406
H    -1.793730 2.212303 2.658063
H    0.373634 0.638611 3.281484
C    -0.317018 -4.263382 -2.763845
C    -1.457944 -2.230429 -3.286063
C    0.070763 -4.391749 -4.087640
H    -0.019942 -5.015863 -2.044502
C    -0.299669 -3.432109 -5.018304
H    0.665300 -5.242709 -4.393400
C    -1.066594 -2.351801 -4.612198
H    0.003400 -3.528116 -6.052474
H    -2.072203 -1.382026 -3.008846
H    -1.365778 -1.598905 -5.330356
C    -3.110580 -2.534333 1.902319
C    -4.483637 -3.904643 0.498389
C    -5.104052 -4.441221 1.616635
H    -4.783141 -4.235566 -0.489823
C    -4.726454 -4.024310 2.882999
H    -5.883320 -5.182943 1.496249
C    -3.728416 -3.070989 3.019839
H    -5.205698 -4.440702 3.759550
H    -3.418706 -2.749152 4.005454
H    -2.335556 -1.793201 2.038294

104
C4_pure_m4
C    -5.113715 1.840579 2.317879
C    -4.524554 0.619596 2.460279
C    -3.956635 -0.003529 1.335929
N    -3.337320 -1.276806 1.517532
C    -3.709805 -2.451828 0.908879
C    -2.846516 -3.399468 1.333292
N    -1.965758 -2.790536 2.194149
C    -2.266785 -1.503797 2.268382
C    -3.964065 0.553585 0.082593
C    -3.316653 -0.143625 -1.047435
C    -1.920421 -0.194986 -1.047086
O    -1.250816 0.361776 -0.093181
C    -1.284359 -0.887872 -2.126214
C    -2.006867 -1.487145 -3.109091
C    -3.422223 -1.459408 -3.110844
C    -4.083577 -0.772033 -2.059069
C    -5.501012 -0.778079 -2.056211
C    -6.207595 -1.417059 -3.040721
C    -5.546249 -2.086231 -4.085125
C    -4.177383 -2.101609 -4.111084
C    -4.575743 1.829034 -0.066965
C    -5.156423 2.473058 1.056289
C    -5.755830 3.741600 0.890592
C    -5.772802 4.349497 -0.332036
C    -5.185145 3.717283 -1.444730
C    -4.600285 2.489092 -1.316720
H    -5.555148 2.334187 3.174212
H    -4.499104 0.125667 3.423306
H    -1.726275 -0.753193 2.820639
H    -0.201770 -0.935676 -2.151059
H    -1.495577 -2.007485 -3.911059
H    -6.035491 -0.261381 -1.268820
H    -7.289785 -1.402047 -3.015627
H    -6.116455 -2.582869 -4.858569
H    -3.653067 -2.615820 -4.908367
H    -6.196643 4.228985 1.751464
H    -6.231137 5.322650 -0.447903
H    -5.193504 4.211849 -2.406826
H    -4.141015 2.010376 -2.170647
C    -0.805121 -3.446540 2.807779
C    0.265201 -3.714922 1.798249
C    0.865284 -2.575105 1.202005
O    0.483617 -1.419592 1.610715
CO   0.548652 0.191710 0.525499
N    1.719328 1.805003 0.606464
S    1.623479 2.355357 2.090915
C    1.199600 4.143480 1.957930
F    2.212811 4.823562 1.439976
F    0.132542 4.313211 1.189102
F    0.936906 4.629907 3.165468
O    0.413157 1.761281 2.659423
O    2.868386 2.339100 2.835932
C    2.995238 1.731565 -0.079697
C    2.917531 0.548908 -1.098040
N    2.173353 -0.543236 -0.488986
C    2.551272 -1.762246 -0.478589
C    1.854985 -2.822587 0.214066
C    2.231755 -4.142758 -0.076757
C    1.655367 -5.247928 0.515075
C    2.057964 -6.684087 0.203309
C    2.561776 -7.363466 1.483552
C    0.845835 -7.453623 -0.338046
C    3.170630 -6.752681 -0.841854
C    0.647879 -4.990646 1.456986
C    3.346304 2.984400 -0.847862
C    4.278848 0.200599 -1.638072
H    3.458056 -2.060308 -1.010269
H    3.015048 -4.276933 -0.813478
H    2.857128 -8.395582 1.282959
H    3.426752 -6.838985 1.891394
H    1.797573 -7.391163 2.261899
H    0.465462 -6.994943 -1.251604
H    1.115369 -8.486875 -0.566959
H    0.025682 -7.486535 0.381109
H    4.078799 -6.248468 -0.506739
H    3.432904 -7.793371 -1.037392
H    2.867062 -6.311750 -1.793139
H    0.154306 -5.824108 1.948049
H    2.299664 0.901308 -1.933045
H    3.803837 1.515194 0.627928
H    -0.454018 -2.791390 3.605178
H    -1.159545 -4.368867 3.269027
H    -2.773143 -4.443156 1.084456
H    -4.540535 -2.503152 0.226583
C    2.360949 3.689711 -1.531393
C    4.662765 3.417584 -0.929174
C    2.689750 4.804902 -2.284378
H    1.328102 3.372183 -1.456199
C    4.008726 5.230525 -2.363297
H    1.912569 5.349667 -2.804708
C    4.994805 4.534441 -1.682342
H    4.264285 6.104878 -2.947663
H    5.437345 2.879353 -0.396501
H    6.024801 4.862825 -1.731851
C    5.310226 -0.204766 -0.792077
C    4.531417 0.285777 -3.001055
C    5.783658 -0.020514 -3.514151
H    3.743179 0.612282 -3.668574
C    6.801088 -0.424314 -2.664861
H    5.964112 0.062190 -4.577791
C    6.560313 -0.517064 -1.300862
H    7.779178 -0.662759 -3.061378
H    7.350448 -0.828101 -0.630043
H    5.139579 -0.277457 0.275886

117
C4_thf_m4
C    -4.810074 -1.351698 2.707102
C    -4.392578 -2.051681 1.614473
C    -3.854484 -1.349895 0.521863
N    -3.331647 -2.087487 -0.579602
C    -3.977883 -2.910130 -1.466507
C    -3.047383 -3.323859 -2.358792
N    -1.853050 -2.742039 -2.000136
C    -2.057147 -2.001670 -0.926095
C    -3.741418 0.018538 0.485893
C    -3.302912 0.701972 -0.751839
C    -1.987202 1.143601 -0.876675
O    -1.127827 0.947816 0.083260
C    -1.618223 1.777629 -2.106230
C    -2.499223 1.906031 -3.132386
C    -3.830866 1.439775 -3.029459
C    -4.241612 0.846719 -1.808532
C    -5.587244 0.415447 -1.706331
C    -6.454304 0.544107 -2.758930
C    -6.034662 1.115342 -3.972533
C    -4.745504 1.559674 -4.093720
C    -4.136463 0.745501 1.642319
C    -4.674529 0.055018 2.759239
C    -5.058198 0.790951 3.902380
C    -4.908192 2.148846 3.937955
C    -4.373240 2.833259 2.829684
C    -4.000316 2.150156 1.706250
H    -5.224647 -1.874202 3.560119
H    -4.436913 -3.131585 1.592998
H    -1.328250 -1.404642 -0.410527
H    -0.626860 2.198648 -2.212920
H    -2.182962 2.388436 -4.049840
H    -5.945973 -0.002708 -0.774296
H    -7.479474 0.213315 -2.649624
H    -6.729761 1.214161 -4.795457
H    -4.410159 2.017515 -5.017066
H    -5.470608 0.262029 4.753039
H    -5.201435 2.703368 4.819696
H    -4.252695 3.907321 2.869866
H    -3.587270 2.677177 0.857301
C    -0.562927 -2.871485 -2.701407
C    0.576454 -3.106760 -1.754623
C    1.128630 -1.987809 -1.069053
O    0.709314 -0.808345 -1.361365
Co   0.766741 0.781890 -0.210829
N    2.115291 2.252446 -0.082116
S    1.757505 3.782356 -0.323969
C    2.486848 4.148117 -1.976912
F    1.994923 3.310614 -2.891910
F    2.203280 5.388363 -2.350961
F    3.806931 4.003883 -1.949060
O    0.332045 3.902442 -0.557782
O    2.451125 4.688263 0.571820
C    3.313681 1.909635 0.654513
C    2.891653 0.871115 1.744661
N    2.144168 -0.131659 1.023347
C    2.664170 -1.274990 0.791255
C    2.110227 -2.281340 -0.083543
C    2.592224 -3.589536 0.065148
C    2.098838 -4.664016 -0.645498
C    2.614883 -6.089908 -0.494063
C    1.477800 -7.011087 -0.033464
C    3.152058 -6.581883 -1.844331
C    3.743036 -6.181358 0.532641
C    1.058320 -4.379608 -1.541068
C    4.418706 1.309671 -0.189192
C    2.088734 1.519345 2.849719
H    3.597179 -1.544481 1.295881
H    3.382194 -3.741808 0.791285
H    1.828091 -8.041707 0.052150
H    1.096224 -6.707101 0.942557
H    0.638097 -7.011934 -0.730254
H    3.532226 -7.602068 -1.760595
H    2.380141 -6.585886 -2.615542
H    3.965741 -5.947117 -2.197435
H    3.416695 -5.872262 1.527683
H    4.089547 -7.212446 0.613277
H    4.603555 -5.572003 0.251238
H    0.607519 -5.193642 -2.100582
H    3.801551 0.436954 2.179789
H    3.720875 2.783386 1.171232
H    -0.673831 -3.709311 -3.388170
H    -0.416651 -1.966057 -3.289158
H    -3.138939 -3.967706 -3.215362
H    -5.033095 -3.106388 -1.404759
C    5.704123 1.251003 0.344051
C    4.200306 0.765363 -1.448273
C    6.743616 0.657702 -0.352776
H    5.898138 1.688592 1.317942
C    6.511229 0.106553 -1.605023
H    7.736720 0.633668 0.077053
C    5.238088 0.165361 -2.148023
H    7.319550 -0.356133 -2.155886
H    3.220928 0.819469 -1.902642
H    5.047291 -0.252089 -3.128102
C    0.766693 1.196074 3.126215
C    2.709319 2.491887 3.630735
C    2.027405 3.132224 4.649244
H    3.740731 2.762425 3.436532
C    0.701854 2.811425 4.907134
H    2.528013 3.890685 5.236061
C    0.076284 1.842016 4.143580
H    0.161846 3.319008 5.695338
H    -0.960623 1.589321 4.323936
H    0.247899 0.438828 2.557740
C    -0.963809 -2.095749 2.393744
C    -0.292035 -2.684643 3.620794
H    0.465122 -2.023387 4.042027
C    0.281940 -3.979557 3.049058
H    -1.030318 -2.890433 4.398556
C    -0.725085 -4.349414 1.950637
H    0.393844 -4.765280 3.796090
H    1.266714 -3.797513 2.614964
O    -1.523993 -3.201868 1.715329
H    -1.380918 -5.170256 2.256166
H    -0.215063 -4.652093 1.030905
H    -0.219251 -1.588739 1.765031
H    -1.757343 -1.380526 2.616227

131
C7_net3_m1
C    1.832213 4.590954 2.706548
C    0.668518 3.977140 2.355898
C    0.549263 3.322556 1.107542
C    -0.656695 2.566891 0.797609
N    -1.185577 1.623587 1.616763
C    -0.665515 1.109118 2.880526
C    -1.551700 1.461127 4.057481
N    -2.199924 1.011026 1.089252
N    -2.339484 1.532697 -0.082644
C    -1.440099 2.500525 -0.326181
C    1.590623 3.316241 0.200553
C    1.413782 2.785689 -1.167221
C    1.249671 1.409811 -1.357709
O    1.181668 0.620841 -0.339541
C    1.131935 0.945753 -2.707791
C    1.126390 1.803169 -3.760652
C    1.232840 3.201806 -3.580003
C    1.382005 3.695942 -2.257622
C    1.458423 5.103042 -2.093853
C    1.407315 5.947721 -3.170525
C    1.277186 5.447311 -4.477527
C    1.189975 4.094958 -4.668146
C    2.835059 3.885108 0.595199
C    2.952638 4.539478 1.848227
C    4.187140 5.119608 2.212158
C    5.267236 5.029725 1.380281
C    5.163180 4.347019 0.153612
C    3.977052 3.789546 -0.232071
H    1.910275 5.115993 3.650375
H    -0.185676 4.022987 3.020816
H    -0.570312 0.031041 2.762764
H    0.338811 1.510942 2.990617
H    -1.128456 1.031584 4.964403
H    -1.629732 2.538768 4.200870
H    -2.554606 1.054798 3.932125
H    -1.373656 3.030422 -1.260222
H    1.045269 -0.115054 -2.901412
H    1.038005 1.413022 -4.768428
H    1.559779 5.523001 -1.102174
H    1.471535 7.016591 -3.010524
H    1.245838 6.125800 -5.319353
H    1.085827 3.689376 -5.668132
H    4.268067 5.628835 3.164966
H    6.211620 5.471262 1.669426
H    6.033043 4.251828 -0.481942
H    3.904306 3.244925 -1.162292
C    -3.268177 0.912883 -1.036298
C    -3.301720 -0.573799 -0.857317
C    -2.073051 -1.284360 -0.765769
O    -0.974428 -0.639462 -0.878633
Ni   0.736275 -1.161763 -0.401004
N    2.477013 -1.807043 0.032222
S    3.933208 -1.174244 -0.169216
C    4.465814 -1.786694 -1.828878
F    3.573662 -1.466839 -2.763239
F    5.629920 -1.240549 -2.160000
F    4.610373 -3.107162 -1.819807
O    3.902872 0.258532 -0.344404
O    4.888911 -1.782683 0.740026
C    2.376754 -3.038382 0.788639
C    1.314098 -3.873056 0.051146
N    0.213280 -2.960539 -0.209866
C    -0.977677 -3.432971 -0.273959
C    -2.161745 -2.671341 -0.511717
C    -3.412580 -3.309275 -0.444883
C    -4.599712 -2.625959 -0.571811
C    -5.973102 -3.278762 -0.483087
C    -6.709112 -2.744553 0.752394
C    -6.785294 -2.948022 -1.742349
C    -5.876811 -4.799448 -0.364082
C    -4.500408 -1.233335 -0.749178
N    -6.062735 2.178599 0.390676
C    -5.891889 3.489766 -0.217345
C    -7.368278 1.582526 0.163109
H    3.315420 -3.599491 0.787675
H    0.964230 -4.684183 0.699080
H    -1.113167 -4.504543 -0.116318
H    -3.414738 -4.378884 -0.271066
H    -6.152662 -2.961825 1.665259
H    -6.850769 -1.663565 0.704783
H    -7.697981 -3.199078 0.842898
H    -6.285055 -3.312678 -2.640616
H    -7.772892 -3.411345 -1.695974
H    -6.938862 -1.874327 -1.863903
H    -5.358689 -5.108461 0.545533
H    -6.876567 -5.234604 -0.326467
H    -5.361270 -5.242533 -1.217863
H    -5.406548 -0.638242 -0.789699
C    -6.829121 4.599826 0.254039
H    -4.857034 3.798056 -0.038327
C    -7.739254 1.462317 -1.305780
C    1.859351 -4.500465 -1.212287
C    2.696852 -5.604916 -1.084038
C    1.576363 -4.023093 -2.484353
C    3.250077 -6.213342 -2.197110
C    2.130871 -4.630738 -3.602540
C    2.968892 -5.723923 -3.465015
H    2.926133 -5.992863 -0.097323
H    0.919329 -3.175663 -2.621899
H    3.901553 -7.068930 -2.075082
H    1.907588 -4.238818 -4.586276
H    3.401238 -6.193419 -4.338930
C    1.993899 -2.804815 2.243860
C    1.708868 -3.887449 3.073485
C    1.974378 -1.530254 2.798500
C    1.381160 -3.707322 4.407382
C    1.655750 -1.348055 4.138223
C    1.347095 -2.429743 4.946758
H    1.757042 -4.897443 2.681616
H    2.229180 -0.671795 2.190567
H    1.164093 -4.566289 5.029106
H    1.672804 -0.348979 4.557080
H    1.102814 -2.284492 5.991295
H    -4.259363 1.341569 -0.873243
H    -2.901890 1.201819 -2.021933
H    -6.947245 0.971202 -1.873897
H    -7.938876 2.426331 -1.773756
H    -8.643543 0.863333 -1.410419
H    -6.593010 5.530094 -0.262957
H    -6.737410 4.790526 1.323483
H    -7.875168 4.371047 0.045714
H    -7.352001 0.576491 0.586094
H    -8.169696 2.117464 0.698699
H    -5.981011 3.385305 -1.301342
C    -5.680204 2.171369 1.794990
H    -6.393488 2.729701 2.422435
H    -4.728271 2.704190 1.871897
C    -5.496359 0.780204 2.381245
H    -5.062577 0.859820 3.378993
H    -4.823131 0.176649 1.773165
H    -6.436078 0.239906 2.492283

131
C7_net3_m3
C    -0.416724 -5.656839 1.242497
C    0.591894 -4.743075 1.185994
C    0.543647 -3.682095 0.254836
C    1.619973 -2.688563 0.294180
N    2.559734 -2.459924 -0.655143
C    2.805656 -3.209816 -1.881348
C    3.480066 -4.537303 -1.595278
N    3.362110 -1.490449 -0.342119
N    2.960499 -1.074299 0.817233
C    1.897920 -1.764350 1.263818
C    -0.522249 -3.525093 -0.607447
C    -0.538874 -2.417849 -1.587218
C    -0.637418 -1.102303 -1.105480
O    -0.737763 -0.860839 0.148787
C    -0.606917 -0.044275 -2.074631
C    -0.527964 -0.292560 -3.406629
C    -0.455908 -1.614254 -3.909656
C    -0.459146 -2.688564 -2.980423
C    -0.344781 -4.002136 -3.506412
C    -0.252793 -4.224321 -4.855211
C    -0.265323 -3.155423 -5.766698
C    -0.362796 -1.875407 -5.289794
C    -1.603953 -4.448785 -0.517860
C    -1.540232 -5.530699 0.397341
C    -2.612816 -6.447749 0.461490
C    -3.712530 -6.290707 -0.332456
C    -3.791954 -5.201088 -1.220524
C    -2.765836 -4.303751 -1.310973
H    -0.372471 -6.477741 1.947215
H    1.442759 -4.827644 1.850606
H    1.852815 -3.344756 -2.385423
H    3.422220 -2.569296 -2.508050
H    3.659482 -5.055076 -2.536291
H    4.439708 -4.400610 -1.096702
H    2.852209 -5.179241 -0.978340
H    1.394790 -1.547307 2.187378
H    -0.636273 0.977279 -1.718610
H    -0.507117 0.534425 -4.107754
H    -0.335767 -4.849869 -2.833481
H    -0.173852 -5.240145 -5.221227
H    -0.197407 -3.344496 -6.829481
H    -0.367672 -1.036965 -5.976815
H    -2.554176 -7.273915 1.159698
H    -4.531017 -6.995881 -0.272751
H    -4.675486 -5.071260 -1.831255
H    -2.838296 -3.461939 -1.985444
C    3.592349 0.113279 1.414331
C    3.114191 1.360748 0.742947
C    1.730228 1.669382 0.843967
O    0.990923 0.916379 1.567651
NI   -0.918598 0.684273 1.295093
N    -2.946781 0.892100 1.440004
S    -3.003044 1.145057 2.991481
C    -4.188256 -0.107113 3.631559
F    -3.798964 -1.327092 3.293344
F    -4.260599 -0.032656 4.954713
F    -5.390692 0.116671 3.123442
O    -1.690249 0.666373 3.482614
O    -3.500894 2.418463 3.477821
C    -3.421540 1.842969 0.449603
C    -2.456533 3.049147 0.369330
N    -1.089828 2.515580 0.434614
C    -0.091564 3.212955 0.043893
C    1.289167 2.811571 0.120696
C    2.220707 3.612521 -0.560597
C    3.567797 3.328843 -0.619546
C    4.586487 4.190716 -1.353850
C    5.663380 4.661260 -0.367957
C    5.243838 3.370218 -2.470727
C    3.945003 5.426627 -1.983749
C    3.981432 2.159313 0.036728
N    6.950592 -0.399851 0.662586
C    6.821149 -1.847725 0.718144
C    7.737652 0.129897 1.765385
H    -3.317859 1.299055 -0.495470
H    -2.596001 3.654293 1.271439
H    -0.267476 4.189572 -0.414286
H    1.833285 4.488214 -1.067978
H    6.406457 5.282146 -0.873427
H    5.226074 5.250138 0.439501
H    6.194499 3.823966 0.087879
H    4.501104 3.020486 -3.189002
H    5.980072 3.970220 -3.010166
H    5.761393 2.492252 -2.080901
H    3.476787 6.069502 -1.236213
H    4.705211 6.021563 -2.492271
H    3.190490 5.163490 -2.726913
H    5.023414 1.859108 -0.003832
C    8.089340 -2.663990 0.477277
H    6.417204 -2.099769 1.703327
C    7.505793 1.610390 2.024040
C    -2.713464 3.911448 -0.837807
C    -2.671299 3.375373 -2.123272
C    -2.984915 5.265803 -0.690996
C    -2.903757 4.175243 -3.229304
C    -3.216809 6.071286 -1.796973
C    -3.177639 5.526777 -3.070007
H    -2.457409 2.322929 -2.268326
H    -3.020627 5.696728 0.302791
H    -2.875218 3.740840 -4.220077
H    -3.430223 7.123315 -1.660923
H    -3.361738 6.150096 -3.935052
C    -4.883785 2.210502 0.558329
C    -5.811687 1.336623 -0.000877
C    -5.351925 3.349992 1.200801
C    -7.170643 1.589554 0.074993
C    -6.712096 3.610797 1.274515
C    -7.626024 2.732892 0.714518
H    -5.459412 0.440760 -0.498551
H    -4.665487 4.045840 1.661180
H    -7.873933 0.895278 -0.365951
H    -7.057585 4.502794 1.780444
H    -8.686802 2.937907 0.776566
H    3.335553 0.086313 2.473001
H    4.671704 -0.009286 1.301032
H    7.872835 2.243720 1.216479
H    8.032397 1.915800 2.928281
H    6.446035 1.824892 2.165905
H    8.870043 -2.434762 1.202877
H    8.502336 -2.496825 -0.518473
H    7.870482 -3.729133 0.561539
H    7.455045 -0.422036 2.665916
H    8.816661 -0.044779 1.626742
H    6.054423 -2.151493 0.002324
C    7.398974 0.107103 -0.625374
H    8.455275 -0.142429 -0.819357
H    7.359204 1.198176 -0.586057
C    6.549605 -0.348922 -1.799510
H    6.841775 0.197863 -2.695968
H    5.491252 -0.161209 -1.619460
H    6.671346 -1.410218 -2.019167

109
C7_pure_m1
C    -4.570630 1.009504 -3.218373
C    -3.372552 1.638111 -3.070754
C    -2.752391 1.711422 -1.802472
C    -1.437654 2.322845 -1.661933
N    -0.347043 2.045368 -2.420195
C    -0.213988 1.096319 -3.532412
C    -0.562434 -0.331503 -3.160658
N    0.715173 2.678881 -2.020172
N    0.329977 3.370453 -0.997339
C    -0.974143 3.209656 -0.727484
C    -3.354247 1.186120 -0.675916
C    -2.779945 1.387803 0.674014
C    -1.580536 0.761995 1.037050
O    -0.908673 0.069574 0.174680
C    -1.130700 0.945050 2.385416
C    -1.782599 1.755025 3.256543
C    -2.945397 2.466432 2.878235
C    -3.451938 2.270025 1.567405
C    -4.599451 3.016648 1.196934
C    -5.204782 3.875713 2.075747
C    -4.708181 4.045241 3.378808
C    -3.594542 3.348301 3.763209
C    -4.589434 0.490870 -0.831607
C    -5.200441 0.403596 -2.108685
C    -6.428129 -0.280355 -2.245779
C    -7.022593 -0.865039 -1.163873
C    -6.411170 -0.794404 0.102068
C    -5.226341 -0.133902 0.265506
H    -5.051207 0.970063 -4.187800
H    -2.910410 2.114463 -3.926056
H    -0.832373 1.456910 -4.353306
H    0.824888 1.171804 -3.846524
H    -1.590434 -0.444308 -2.829525
H    -0.415017 -0.954016 -4.042121
H    0.088656 -0.714290 -2.382532
H    -1.474910 3.685437 0.097427
H    -0.258530 0.406979 2.730660
H    -1.410385 1.862808 4.268882
H    -5.009974 2.912872 0.201515
H    -6.079575 4.429328 1.759416
H    -5.200218 4.720674 4.065700
H    -3.192711 3.467997 4.762804
H    -6.889255 -0.338734 -3.224079
H    -7.961829 -1.389941 -1.277909
H    -6.879839 -1.274166 0.950623
H    -4.755888 -0.094701 1.237680
C    1.301377 4.079094 -0.160684
C    2.563815 3.299321 0.038036
C    2.471543 1.916344 0.351591
O    1.316229 1.379615 0.466149
Ni   0.872067 -0.415005 0.384106
N    0.520266 -2.256384 0.181773
S    -0.647061 -3.039966 0.941365
C    -2.087504 -3.076224 -0.235433
F    -1.665693 -3.268437 -1.484834
F    -2.876645 -4.092825 0.094954
F    -2.806254 -1.970359 -0.205398
O    -0.327043 -4.452433 1.073335
O    -1.139158 -2.288401 2.078098
C    1.688440 -2.992236 -0.279984
C    2.877136 -2.409116 0.499011
N    2.671377 -0.960277 0.522811
C    3.702758 -0.202273 0.604367
C    3.694402 1.220496 0.487353
C    4.920938 1.900764 0.410059
C    5.005825 3.249070 0.149800
C    6.318912 4.015097 0.053397
C    6.335460 5.133584 1.103207
C    7.526192 3.111104 0.300496
C    6.457366 4.625900 -1.347190
C    3.786464 3.917608 -0.059746
H    1.609822 -4.048751 -0.015677
H    3.806085 -2.631366 -0.039040
H    4.681131 -0.674887 0.708159
H    5.822588 1.315169 0.545619
H    7.267942 5.699074 1.050157
H    5.518362 5.842193 0.960676
H    6.246007 4.727022 2.111440
H    8.445783 3.693785 0.231749
H    7.503077 2.659640 1.293861
H    7.596845 2.309896 -0.437488
H    5.650164 5.323322 -1.574504
H    7.395344 5.177707 -1.435606
H    6.449611 3.851494 -2.115648
H    3.803656 4.972934 -0.312616
C    2.991533 -3.012238 1.878675
C    3.858315 -4.086641 2.055520
C    2.230302 -2.580962 2.959318
C    3.963284 -4.723560 3.281463
C    2.336231 -3.216439 4.187109
C    3.198878 -4.288351 4.353101
H    4.455789 -4.434732 1.220210
H    1.545284 -1.751854 2.861274
H    4.641504 -5.558599 3.398731
H    1.727852 -2.876247 5.014504
H    3.273861 -4.783159 5.312323
C    1.837132 -2.920280 -1.788889
C    1.153528 -3.863448 -2.552547
C    2.594987 -1.962587 -2.457627
C    1.211464 -3.846485 -3.936204
C    2.661206 -1.945285 -3.844831
C    1.965924 -2.882848 -4.590856
H    0.573533 -4.628139 -2.051268
H    3.149704 -1.212340 -1.912114
H    0.672168 -4.593031 -4.504619
H    3.265299 -1.195771 -4.340663
H    2.021001 -2.872848 -5.671772
H    1.507848 5.049780 -0.612828
H    0.783850 4.252213 0.784130

109
C7_pure_m3
C    -0.271828 -5.623392 1.463903
C    0.121421 -4.519777 2.156402
C    0.747729 -3.435808 1.496320
C    1.120852 -2.245718 2.253134
N    0.348076 -1.655427 3.209603
C    -1.031862 -1.983633 3.598228
C    -1.732633 -0.830519 4.282636
N    0.909296 -0.610520 3.724790
N    2.040589 -0.489598 3.114813
C    2.241298 -1.456134 2.202998
C    1.010571 -3.492321 0.141273
C    1.776488 -2.423729 -0.536050
C    1.163413 -1.194851 -0.782747
O    -0.055734 -0.963376 -0.408451
C    1.932277 -0.201443 -1.468124
C    3.231028 -0.407408 -1.808245
C    3.884087 -1.627560 -1.515058
C    3.135569 -2.654814 -0.881621
C    3.808590 -3.866528 -0.583106
C    5.127981 -4.043077 -0.905324
C    5.858488 -3.024865 -1.542079
C    5.239261 -1.840388 -1.836186
C    0.573715 -4.628921 -0.595590
C    -0.073851 -5.701148 0.068664
C    -0.495089 -6.825094 -0.674618
C    -0.289831 -6.883413 -2.023940
C    0.344862 -5.816968 -2.688892
C    0.768008 -4.719234 -1.993878
H    -0.736976 -6.453150 1.981133
H    -0.014448 -4.495866 3.229243
H    -1.550605 -2.258933 2.681135
H    -1.002612 -2.855668 4.250465
H    -1.746428 0.060427 3.660488
H    -2.766819 -1.125283 4.447122
H    -1.285695 -0.586581 5.244161
H    3.118955 -1.508254 1.582262
H    1.454517 0.732273 -1.732635
H    3.784068 0.375817 -2.313974
H    3.273349 -4.669562 -0.093463
H    5.613348 -4.981004 -0.667017
H    6.899183 -3.179209 -1.794121
H    5.788114 -1.042951 -2.324098
H    -0.988425 -7.639885 -0.158851
H    -0.618382 -7.747464 -2.586284
H    0.495991 -5.867769 -3.758948
H    1.249975 -3.900131 -2.509428
C    2.797759 0.747422 3.287635
C    2.821919 1.596918 2.046871
C    1.632028 1.778741 1.287323
O    0.579253 1.111443 1.593792
Ni   -0.797809 0.643081 0.307673
N    -2.667036 1.130491 -0.022054
S    -3.834175 0.221080 0.537778
C    -4.308059 -0.828170 -0.904464
F    -3.285630 -1.572793 -1.297781
F    -5.318428 -1.625652 -0.580972
F    -4.685999 -0.057649 -1.921447
O    -3.234728 -0.732623 1.464934
O    -5.045773 0.935708 0.879235
C    -2.930569 2.441704 -0.577085
C    -1.664911 2.838318 -1.402543
N    -0.501068 2.369009 -0.674285
C    0.545981 3.087764 -0.554905
C    1.701874 2.733671 0.235667
C    2.902041 3.401993 -0.040822
C    4.074258 3.154692 0.641240
C    5.406846 3.812564 0.307757
C    6.431677 2.726508 -0.048111
C    5.290929 4.766716 -0.880505
C    5.907252 4.613467 1.517058
C    3.988894 2.238916 1.698978
H    -3.768296 2.424920 -1.282242
H    -1.645153 3.932411 -1.463016
H    0.598852 4.044903 -1.081942
H    2.889976 4.125389 -0.847801
H    6.604460 2.037298 0.779903
H    6.095661 2.133943 -0.900984
H    7.394520 3.172835 -0.305261
H    6.263492 5.211731 -1.095342
H    4.962351 4.254625 -1.787021
H    4.598143 5.586862 -0.681960
H    5.197289 5.395935 1.789636
H    6.056166 3.983027 2.395224
H    6.864593 5.090037 1.295366
H    4.878528 2.030561 2.285908
C    -1.726000 2.311057 -2.817578
C    -2.152513 3.185877 -3.814330
C    -1.429860 0.995711 -3.164910
C    -2.284929 2.765810 -5.128659
C    -1.556139 0.577373 -4.481343
C    -1.984552 1.455232 -5.466497
H    -2.386024 4.213867 -3.558896
H    -1.096207 0.277167 -2.429854
H    -2.618111 3.463794 -5.886777
H    -1.319959 -0.448393 -4.733082
H    -2.082320 1.120408 -6.490885
C    -3.222926 3.510227 0.455717
C    -4.118934 4.523098 0.131227
C    -2.581148 3.560763 1.688507
C    -4.370563 5.565819 1.008909
C    -2.826833 4.605260 2.567356
C    -3.720766 5.611145 2.232784
H    -4.642949 4.485175 -0.817316
H    -1.886912 2.784803 1.981653
H    -5.082671 6.335632 0.741554
H    -2.320734 4.628383 3.523933
H    -3.916368 6.419586 2.924835
H    2.314529 1.261071 4.119551
H    3.810510 0.488792 3.598938

122
C7_thf_m1
C    -4.651479 -1.360439 2.528828
C    -3.449892 -1.999663 2.562504
C    -2.651087 -2.094289 1.399186
C    -1.310282 -2.664811 1.462857
N    -0.383004 -2.395116 2.420923
C    -0.487175 -1.523611 3.593713
C    0.685223 -0.571769 3.689965
N    0.769517 -2.932253 2.169099
N    0.615744 -3.553754 1.047075
C    -0.631232 -3.451425 0.565372
C    -3.100140 -1.598009 0.187810
C    -2.348863 -1.855578 -1.061134
C    -1.171051 -1.150719 -1.328222
O    -0.754599 -0.244692 -0.506475
C    -0.447897 -1.515267 -2.511479
C    -0.867369 -2.516615 -3.325811
C    -2.044406 -3.254142 -3.054758
C    -2.798593 -2.907886 -1.903739
C    -3.952127 -3.683862 -1.622623
C    -4.332932 -4.712666 -2.442795
C    -3.591224 -5.033542 -3.592165
C    -2.465855 -4.311132 -3.883745
C    -4.341235 -0.905662 0.152327
C    -5.116299 -0.772466 1.332805
C    -6.337512 -0.065467 1.281711
C    -6.771617 0.487315 0.109977
C    -6.006945 0.351127 -1.064909
C    -4.823418 -0.330882 -1.046347
H    -5.261077 -1.301397 3.421926
H    -3.119736 -2.463109 3.483303
H    -1.404529 -0.952145 3.498351
H    -0.570586 -2.159685 4.476096
H    0.750993 0.036363 2.790137
H    0.504265 0.101196 4.524939
H    1.631999 -1.084635 3.843969
H    -0.942187 -3.903170 -0.360081
H    0.443041 -0.966633 -2.780446
H    -0.294176 -2.757691 -4.213942
H    -4.548387 -3.462837 -0.747345
H    -5.219674 -5.284637 -2.201262
H    -3.907634 -5.843424 -4.235861
H    -1.877449 -4.545128 -4.763505
H    -6.924554 0.034796 2.186743
H    -7.706284 1.032007 0.080689
H    -6.358265 0.793995 -1.987131
H    -4.234364 -0.431246 -1.947412
C    1.789689 -4.051723 0.327761
C    2.946786 -3.107062 0.443473
C    2.740928 -1.723331 0.176298
O    1.566998 -1.310153 -0.121307
Ni   0.969547 0.422168 -0.433120
N    0.456240 2.215943 -0.795064
S    -0.364918 2.615631 -2.105822
C    -2.102152 2.893145 -1.544650
F    -2.635818 1.824893 -0.978678
F    -2.144271 3.894667 -0.666115
F    -2.845371 3.229154 -2.593160
O    0.004635 3.930379 -2.603698
O    -0.469593 1.492336 -3.016153
C    1.372957 3.192505 -0.222807
C    2.786044 2.608904 -0.394173
N    2.686243 1.158872 -0.200341
C    3.767025 0.518091 0.062163
C    3.878351 -0.889178 0.276490
C    5.137619 -1.423983 0.601374
C    5.332994 -2.760992 0.856251
C    6.680170 -3.374891 1.214056
C    7.054451 -4.430750 0.165551
C    7.793463 -2.329412 1.254749
C    6.592517 -4.034966 2.596528
C    4.191619 -3.579240 0.777609
H    1.340982 4.125862 -0.788300
H    3.445299 3.028823 0.374104
H    4.693968 1.089414 0.138692
H    5.971730 -0.734088 0.649498
H    7.133975 -3.985798 -0.827037
H    8.015282 -4.890170 0.406750
H    6.317810 -5.233512 0.108090
H    8.740361 -2.806322 1.511262
H    7.930800 -1.839322 0.289153
H    7.606116 -1.559589 2.005434
H    7.548674 -4.486165 2.869494
H    6.333655 -3.304854 3.364410
H    5.841876 -4.826247 2.628908
H    4.292159 -4.639831 0.985935
C    3.367059 2.961485 -1.743182
C    4.227168 4.050965 -1.832109
C    3.027354 2.279066 -2.906571
C    4.737216 4.457595 -3.055019
C    3.537570 2.684595 -4.129520
C    4.391748 3.773352 -4.209761
H    4.497324 4.594331 -0.933609
H    2.359784 1.429726 -2.877754
H    5.403491 5.308848 -3.104713
H    3.252695 2.151015 -5.026430
H    4.783707 4.088358 -5.167785
C    1.008042 3.531776 1.206925
C    0.157547 4.611567 1.428878
C    1.456295 2.809926 2.308343
C    -0.249180 4.951357 2.709209
C    1.052123 3.147104 3.592200
C    0.193788 4.214734 3.798046
H    -0.185982 5.197138 0.585621
H    2.132677 1.974853 2.180402
H    -0.910334 5.795522 2.856452
H    1.408881 2.569332 4.434942
H    -0.120968 4.476049 4.799933
H    2.048050 -5.038893 0.711814
H    1.463050 -4.164862 -0.707052
O    -2.099648 1.242026 3.699406
C    -2.229542 1.632832 2.332305
C    -3.490867 2.504116 2.237964
H    -2.297955 0.731709 1.721760
H    -1.340622 2.180685 2.010309
C    -4.152562 2.321776 3.602440
H    -4.137670 2.204569 1.415021
H    -3.221174 3.549259 2.080173
C    -2.949486 2.038555 4.487048
H    -4.828122 1.463581 3.594119
H    -4.722725 3.193380 3.925064
H    -3.194180 1.494576 5.402621
H    -2.457994 2.978855 4.777355

122
C7_thf_m3
C    3.971818 -3.372853 2.370594
C    3.826587 -2.034803 2.588602
C    3.466220 -1.177774 1.524885
C    3.196044 0.235988 1.809150
N    4.002104 1.298942 1.567172
C    5.362039 1.292334 1.038924
C    6.367841 0.839015 2.079092
N    3.453130 2.427041 1.895923
N    2.283190 2.111902 2.357760
C    2.062313 0.786766 2.335937
C    3.240957 -1.658036 0.252686
C    2.901342 -0.715748 -0.837706
C    1.600551 -0.193402 -0.910352
O    0.676902 -0.593067 -0.106638
C    1.357835 0.794326 -1.922156
C    2.323443 1.190123 -2.790782
C    3.626321 0.639751 -2.752550
C    3.908710 -0.340298 -1.764942
C    5.216838 -0.892073 -1.748077
C    6.172711 -0.484002 -2.641574
C    5.886989 0.496348 -3.607133
C    4.630623 1.039810 -3.654527
C    3.366003 -3.056410 0.023593
C    3.742210 -3.917244 1.087193
C    3.867720 -5.302744 0.840651
C    3.622631 -5.813308 -0.402536
C    3.235769 -4.961637 -1.455509
C    3.111068 -3.616713 -1.248752
H    4.253821 -4.031414 3.182537
H    3.980329 -1.621988 3.578005
H    5.369398 0.645504 0.164226
H    5.559544 2.306656 0.699724
H    6.181857 -0.186858 2.395193
H    7.366414 0.874584 1.646269
H    6.357550 1.485250 2.956318
H    1.134670 0.326899 2.623071
H    0.370517 1.225049 -1.994550
H    2.095348 1.941177 -3.538444
H    5.465722 -1.658392 -1.024305
H    7.158643 -0.930260 -2.606500
H    6.649470 0.808950 -4.307836
H    4.389652 1.791299 -4.397643
H    4.156568 -5.956669 1.654445
H    3.718524 -6.876245 -0.580687
H    3.032592 -5.378325 -2.432847
H    2.808995 -2.961712 -2.054758
C    1.318407 3.172487 2.681880
C    0.615577 3.640146 1.449135
C    -0.303666 2.743882 0.836828
O    -0.546444 1.617215 1.393768
Ni   -1.134260 -0.053366 0.485552
N    -3.008468 -0.951415 0.260084
S    -3.604890 -2.317653 0.820078
C    -3.037242 -3.590695 -0.394532
F    -1.709679 -3.582517 -0.498640
F    -3.416570 -4.801211 -0.000879
F    -3.553970 -3.358000 -1.595302
O    -2.942385 -2.728681 2.045974
O    -5.052359 -2.385163 0.740316
C    -3.929628 -0.198354 -0.582951
C    -3.097200 0.515580 -1.676240
N    -1.986098 1.136449 -0.993950
C    -1.845562 2.401042 -1.096439
C    -0.902400 3.203603 -0.364492
C    -0.625175 4.486176 -0.855045
C    0.270453 5.348075 -0.256750
C    0.606408 6.733186 -0.793766
C    -0.181206 7.062568 -2.061118
C    0.271496 7.790725 0.266024
C    2.102007 6.801334 -1.129230
C    0.890386 4.874884 0.907111
H    -4.629544 -0.851284 -1.112070
H    -3.738406 1.289690 -2.116655
H    -2.482519 2.944666 -1.800565
H    -1.141056 4.789034 -1.758851
H    -1.258694 7.055949 -1.887203
H    0.083225 8.060573 -2.413613
H    0.037491 6.365438 -2.872028
H    -0.788517 7.766961 0.521932
H    0.835688 7.641015 1.187789
H    0.507919 8.792500 -0.099000
H    2.368712 6.057383 -1.881090
H    2.366659 7.786446 -1.519508
H    2.727152 6.621021 -0.253405
H    1.618173 5.501947 1.412808
C    -2.710701 -0.422856 -2.795450
C    -3.645362 -0.609930 -3.812537
C    -1.519026 -1.132800 -2.852534
C    -3.404679 -1.486621 -4.856284
C    -1.272418 -2.007717 -3.901105
C    -2.210321 -2.191337 -4.903592
H    -4.579974 -0.059324 -3.786467
H    -0.761970 -1.022661 -2.092083
H    -4.146594 -1.615893 -5.634208
H    -0.335879 -2.549787 -3.925988
H    -2.012917 -2.876124 -5.717933
C    -4.763708 0.821612 0.165280
C    -4.333364 1.457286 1.323616
C    -5.996667 1.187513 -0.368823
C    -5.109005 2.440997 1.920995
C    -6.776853 2.165263 0.226190
C    -6.331485 2.801277 1.376123
H    -3.391788 1.186947 1.780342
H    -6.360711 0.682966 -1.257637
H    -4.754312 2.924973 2.822216
H    -7.737858 2.422403 -0.201041
H    -6.937170 3.563892 1.848178
H    0.633179 2.745771 3.413349
H    1.879569 3.974173 3.159028
C    -1.323112 -0.720560 3.543266
C    -1.061101 -1.881216 4.495276
C    0.227261 -2.488602 3.946678
H    -1.873524 -2.604330 4.437200
H    -0.973831 -1.551114 5.530493
C    0.058603 -2.294957 2.452998
H    0.351445 -3.538245 4.210545
H    1.106827 -1.950529 4.313299
O    -0.612243 -1.029920 2.337468
H    -0.934360 0.225931 3.932759
H    -2.383048 -0.592302 3.326857
H    -0.557280 -3.080504 2.018088
H    0.992911 -2.235367 1.900399

150
carben_endo-minor_tbu
C    5.765967 -1.930816 2.444358
C    5.144194 -0.801252 2.879469
C    4.453348 0.024220 1.968901
N    3.852150 1.197738 2.480656
C    4.526268 2.184052 3.168096
C    3.599328 3.110119 3.478175
N    2.401683 2.648010 2.979883
C    2.534818 1.465710 2.351419
C    4.384003 -0.267586 0.630432
C    3.876405 0.671872 -0.404049
C    2.537304 0.802774 -0.716144
O    1.562817 0.287748 0.052215
C    2.153802 1.485563 -1.894651
C    3.076675 2.089969 -2.687822
C    4.447546 2.072033 -2.348196
C    4.852119 1.347624 -1.199223
C    6.232843 1.316924 -0.890534
C    7.147554 1.971387 -1.670157
C    6.739308 2.690100 -2.807422
C    5.412969 2.734781 -3.134968
C    4.962740 -1.495197 0.182466
C    5.671750 -2.319919 1.090550
C    6.249167 -3.524552 0.632359
C    6.125812 -3.905992 -0.673609
C    5.423184 -3.088950 -1.578724
C    4.863578 -1.912525 -1.164378
H    6.308999 -2.558329 3.140491
H    5.170845 -0.524193 3.925792
H    1.770070 0.547596 1.005482
H    1.108019 1.498361 -2.159441
H    2.762616 2.600821 -3.589917
H    6.574248 0.772071 -0.020630
H    8.197009 1.933453 -1.408514
H    7.472411 3.201311 -3.417051
H    5.082832 3.282312 -4.009879
H    6.787225 -4.147732 1.336763
H    6.566587 -4.833378 -1.014760
H    5.326953 -3.394579 -2.612317
H    4.326862 -1.293568 -1.870011
C    1.168434 3.426600 3.012161
C    0.831087 3.997983 1.667429
C    0.018092 3.236936 0.786738
O    -0.492869 2.130796 1.194207
Co   -1.259016 0.648684 0.153799
N    -2.058046 -0.639426 -1.195013
S    -3.226060 -1.615371 -0.750974
C    -2.890432 -3.243434 -1.566444
F    -1.680983 -3.698091 -1.266556
F    -3.786212 -4.129690 -1.147435
F    -2.982947 -3.142198 -2.888072
O    -3.047763 -1.908997 0.664415
O    -4.542658 -1.274172 -1.257886
C    -2.013124 -0.192068 -2.578933
C    -2.066821 1.366227 -2.642329
N    -1.392005 1.901341 -1.471613
C    -0.923978 3.092136 -1.532084
C    -0.195081 3.780329 -0.506564
C    0.357922 5.024743 -0.854321
C    1.133435 5.767363 0.005143
C    1.765392 7.104453 -0.358314
C    1.289420 8.184306 0.621996
C    3.293047 6.979390 -0.282525
C    1.391976 7.547724 -1.772265
C    1.352030 5.207982 1.273501
H    -2.887017 -0.538411 -3.140070
H    -1.515816 1.670930 -3.539418
H    -1.050869 3.654194 -2.462693
H    0.158449 5.390199 -1.854592
H    1.737006 9.150696 0.379301
H    0.204891 8.297613 0.585882
H    1.561706 7.952377 1.652725
H    3.658417 6.210195 -0.964304
H    3.772084 7.924501 -0.548484
H    3.632787 6.713624 0.719501
H    0.313749 7.670750 -1.891198
H    1.854415 8.510714 -1.994311
H    1.740892 6.840915 -2.527308
H    1.970131 5.748259 1.984829
C    -3.471539 1.899545 -2.796926
C    -4.361235 1.990341 -1.732875
C    -3.900088 2.292901 -4.060539
C    -5.647652 2.463410 -1.932687
C    -5.188200 2.764775 -4.263939
C    -6.067603 2.851421 -3.196599
H    -4.056039 1.695002 -0.741075
H    -3.215654 2.234155 -4.899940
H    -6.329882 2.520085 -1.094109
H    -5.500954 3.067984 -5.254638
H    -7.073902 3.219159 -3.348180
C    -0.778641 -0.704514 -3.299719
C    -0.698720 -0.552897 -4.683378
C    0.281867 -1.308474 -2.640589
C    0.417120 -0.973801 -5.386215
C    1.404438 -1.729220 -3.341672
C    1.480244 -1.561959 -4.713462
H    -1.529921 -0.110817 -5.223280
H    0.247436 -1.454044 -1.572081
H    0.453639 -0.852646 -6.461170
H    2.219496 -2.192064 -2.799267
H    2.355124 -1.891227 -5.258633
H    0.366120 2.792073 3.382938
H    1.312126 4.224105 3.742156
N    -0.771924 -0.316301 2.496525
C    -0.049227 -1.391659 3.194909
C    -1.921096 0.042084 3.314831
C    -1.131613 -2.168539 3.975309
H    -1.644492 0.772141 4.087949
C    -3.029906 0.701726 2.514894
C    -2.342814 -1.245518 4.062616
H    -0.731894 -2.442437 4.953072
C    -1.654680 -3.450721 3.351663
H    -2.618683 -0.988807 5.085983
C    -3.492796 -2.069083 3.495822
C    0.834317 -2.233324 2.318309
H    0.597645 -0.936561 3.957445
O    -3.999773 1.091937 3.281763
H    -0.136434 0.476311 2.461510
C    -5.238738 1.708384 2.787976
O    -2.978519 0.879268 1.315200
N    -3.007386 -3.297395 3.137455
O    -1.032820 -4.454328 3.148116
O    -4.651003 -1.751491 3.453651
C    -3.848215 -4.315976 2.557122
H    -4.511962 -4.742149 3.308336
H    -4.443823 -3.886829 1.756724
C    0.448734 -2.627868 1.045583
C    2.036175 -2.699144 2.834793
C    2.834661 -3.559868 2.101174
C    1.261690 -3.464330 0.297949
C    2.454845 -3.935549 0.823240
H    -0.501271 -2.302874 0.647872
H    0.953943 -3.764642 -0.694674
H    3.088252 -4.591156 0.240053
H    3.755273 -3.934977 2.525381
H    2.349325 -2.396219 3.827870
C    -5.951076 0.815678 1.780409
C    -4.929584 3.088016 2.221135
C    -6.072053 1.825163 4.056134
H    -5.424309 0.707992 0.836004
H    -6.924879 1.258844 1.565484
H    -6.120196 -0.179981 2.183981
H    -7.035981 2.277247 3.823592
H    -5.581806 2.450453 4.803572
H    -6.254853 0.842330 4.490245
H    -4.356985 3.047790 1.296798
H    -4.382082 3.699237 2.940052
H    -5.867739 3.600293 2.004230
H    -3.213913 -5.100119 2.155162
H    3.695394 4.044677 4.003812
H    5.586097 2.153633 3.351672

144
carben_exo-major_et
C    6.403858 -1.739430 2.247026
C    5.768004 -0.649275 2.759112
C    5.019448 0.197246 1.916392
N    4.331460 1.277622 2.508830
C    4.884898 2.231619 3.337991
C    3.875183 3.065451 3.656622
N    2.752811 2.579274 3.021611
C    3.012723 1.476492 2.302384
C    4.931269 -0.015534 0.562503
C    4.332321 0.947793 -0.399686
C    2.981557 0.955524 -0.699723
O    2.078429 0.294072 0.025912
C    2.519460 1.682288 -1.824551
C    3.367238 2.441968 -2.566750
C    4.735708 2.542647 -2.229069
C    5.225838 1.776100 -1.141304
C    6.605189 1.866505 -0.838151
C    7.436759 2.681853 -1.556641
C    6.942410 3.448796 -2.626495
C    5.617150 3.371907 -2.953640
C    5.544084 -1.190187 0.029917
C    6.283755 -2.055827 0.875897
C    6.874277 -3.220390 0.336472
C    6.738566 -3.522871 -0.988573
C    6.008482 -2.664657 -1.832301
C    5.432226 -1.527260 -1.339285
H    6.978969 -2.390335 2.894045
H    5.811808 -0.434708 3.819585
H    2.254878 0.539339 0.991664
H    1.472386 1.606616 -2.079685
H    2.993914 2.992270 -3.422474
H    7.009071 1.287144 -0.018395
H    8.486449 2.736728 -1.298719
H    7.608961 4.091464 -3.186114
H    5.222239 3.953826 -3.778619
H    7.433842 -3.875218 0.993484
H    7.189761 -4.419483 -1.392153
H    5.903562 -2.907866 -2.881344
H    4.873101 -0.876797 -1.997660
C    1.466575 3.260428 2.972886
C    1.174395 3.764123 1.588522
C    0.246951 3.073220 0.763287
O    -0.385848 2.051958 1.225898
Co   -1.502885 0.740352 0.292033
N    -2.294970 -0.576059 -1.090613
S    -3.493196 -1.539633 -0.726687
C    -3.121816 -3.167581 -1.527644
F    -1.947697 -3.648669 -1.137776
F    -4.063039 -4.042714 -1.203769
F    -3.098258 -3.036975 -2.850117
O    -3.428518 -1.841173 0.701941
O    -4.778967 -1.197376 -1.311271
C    -2.240364 -0.048642 -2.450396
C    -2.394057 1.495504 -2.400344
N    -1.522960 1.954204 -1.346192
C    -0.814441 3.008287 -1.509122
C    0.074262 3.591657 -0.549712
C    0.820332 4.699242 -0.988511
C    1.740478 5.342060 -0.197000
C    2.604368 6.505224 -0.663030
C    2.318036 7.739550 0.200962
C    4.084290 6.120437 -0.534496
C    2.332549 6.866629 -2.122408
C    1.876676 4.843316 1.106531
H    -3.060970 -0.432280 -3.061974
H    -2.061525 1.899945 -3.365622
H    -0.874003 3.529296 -2.469669
H    0.655853 5.031562 -2.006830
H    2.936474 8.582982 -0.113631
H    1.272469 8.041361 0.123395
H    2.530923 7.558056 1.255468
H    4.318307 5.236667 -1.128928
H    4.724482 6.937274 -0.875444
H    4.363852 5.898820 0.496350
H    1.298853 7.178387 -2.283743
H    2.971782 7.697443 -2.424764
H    2.547100 6.032144 -2.792746
H    2.589565 5.318606 1.773913
C    -3.827811 1.955580 -2.193531
C    -4.180329 2.876033 -1.214385
C    -4.819322 1.507138 -3.062943
C    -5.490521 3.321631 -1.097907
C    -6.125583 1.947228 -2.948815
C    -6.469682 2.857110 -1.959008
H    -3.438568 3.262589 -0.530853
H    -4.577485 0.800115 -3.847038
H    -5.740399 4.042128 -0.329169
H    -6.877256 1.576789 -3.633100
H    -7.490161 3.205520 -1.868368
C    -0.948650 -0.408341 -3.157908
C    -0.849222 -0.176797 -4.529094
C    0.153133 -0.927299 -2.495518
C    0.323150 -0.443667 -5.215751
C    1.332399 -1.192926 -3.179385
C    1.424638 -0.950551 -4.538811
H    -1.704499 0.210663 -5.073035
H    0.112157 -1.129870 -1.436923
H    0.376027 -0.260404 -6.281178
H    2.181929 -1.580775 -2.631387
H    2.345205 -1.153261 -5.070146
H    0.693155 2.577355 3.314260
H    1.507669 4.086270 3.684788
N    -1.312946 -0.236736 2.518861
C    -0.622901 -1.419909 3.071399
C    -2.627353 -0.150960 3.165277
C    -2.946664 -1.563334 3.669125
H    -2.617366 0.543356 4.018085
C    -3.643265 0.426076 2.208511
C    -1.760194 -2.432502 3.291997
H    -3.883058 -1.945546 3.261308
C    -3.023082 -1.669002 5.179641
H    -1.925748 -3.044309 2.408303
C    -1.505379 -3.281766 4.514140
C    0.506895 -1.934560 2.229392
H    -0.207759 -1.153975 4.055745
O    -4.876129 0.252087 2.571028
H    -0.752905 0.580259 2.743334
C    -5.919190 0.726339 1.685169
O    -3.318809 1.078902 1.233387
N    -2.246917 -2.743325 5.556504
O    -3.645830 -0.962027 5.925947
O    -0.775053 -4.224809 4.628121
C    -2.146835 -3.237348 6.908438
H    -2.408969 -4.293049 6.945215
H    -1.132946 -3.121937 7.288947
C    0.270802 -2.427471 0.952593
C    1.792822 -1.994365 2.747506
C    2.826282 -2.545955 2.005932
C    1.300329 -2.980059 0.211068
C    2.582589 -3.041014 0.736266
H    -0.728312 -2.389888 0.542985
H    1.097475 -3.369800 -0.778247
H    3.391139 -3.470435 0.158831
H    3.821818 -2.593677 2.423743
H    1.991597 -1.616936 3.743937
H    -5.743623 0.333532 0.682896
H    -5.870244 1.815026 1.632420
C    -7.236124 0.254696 2.245328
H    -8.039786 0.603103 1.597405
H    -7.417022 0.644967 3.246448
H    -7.287039 -0.832818 2.280537
H    -2.830194 -2.673655 7.536802
H    3.867331 3.947722 4.273353
H    5.927657 2.251526 3.602791

150
carben_exo-major_tbu
C    5.673509 -1.967984 2.426413
C    5.055475 -0.836276 2.860325
C    4.384815 0.002762 1.946517
N    3.802149 1.184223 2.461313
C    4.480469 2.128901 3.200839
C    3.569855 3.071067 3.510664
N    2.376330 2.661546 2.960590
C    2.498296 1.495488 2.300838
C    4.323578 -0.284592 0.606493
C    3.841973 0.660348 -0.435203
C    2.509102 0.826096 -0.757362
O    1.517691 0.354588 0.022782
C    2.152892 1.501109 -1.947950
C    3.097307 2.063993 -2.746090
C    4.464463 2.014016 -2.397302
C    4.840654 1.299728 -1.233038
C    6.217319 1.241115 -0.910871
C    7.154591 1.857436 -1.694399
C    6.774521 2.562985 -2.849556
C    5.452685 2.635925 -3.189042
C    4.896703 -1.516013 0.159487
C    5.594744 -2.347560 1.069313
C    6.178905 -3.548207 0.609340
C    6.071326 -3.920701 -0.700585
C    5.373700 -3.100334 -1.606430
C    4.807832 -1.927763 -1.189821
H    6.203421 -2.603140 3.125563
H    5.071395 -0.566872 3.908777
H    1.738458 0.646057 0.976336
H    1.110808 1.545567 -2.219261
H    2.802683 2.568346 -3.658183
H    6.537800 0.706566 -0.026901
H    8.200192 1.799510 -1.421588
H    7.525621 3.042920 -3.462537
H    5.143459 3.175204 -4.076485
H    6.710641 -4.174887 1.315326
H    6.519034 -4.843915 -1.043924
H    5.286663 -3.399810 -2.642665
H    4.275030 -1.307196 -1.896844
C    1.158257 3.466729 3.012204
C    0.813526 4.061389 1.680752
C    0.027147 3.289078 0.785343
O    -0.450839 2.166967 1.177803
Co   -1.087438 0.640878 0.101489
N    -1.928882 -0.645115 -1.267075
S    -3.125126 -1.596416 -0.844158
C    -2.813164 -3.228454 -1.664546
F    -1.616986 -3.712000 -1.352188
F    -3.732691 -4.097760 -1.268144
F    -2.881797 -3.110985 -2.986411
O    -3.000955 -1.903986 0.575658
O    -4.427367 -1.227798 -1.374825
C    -1.892691 -0.185430 -2.649354
C    -1.898372 1.376039 -2.715709
N    -1.263050 1.911422 -1.521015
C    -0.882054 3.134636 -1.544985
C    -0.195554 3.841258 -0.502618
C    0.300899 5.117088 -0.820765
C    1.038809 5.876101 0.057928
C    1.598838 7.253653 -0.270961
C    1.056274 8.282610 0.729204
C    3.130218 7.215060 -0.185627
C    1.210844 7.707925 -1.677509
C    1.285091 5.299014 1.314173
H    -2.788585 -0.497999 -3.194945
H    -1.296886 1.657556 -3.587698
H    -1.051570 3.715858 -2.457069
H    0.088885 5.494976 -1.813839
H    1.450886 9.277769 0.512475
H    -0.032414 8.336176 0.685756
H    1.332879 8.042095 1.756806
H    3.543606 6.487213 -0.884911
H    3.555584 8.192800 -0.423064
H    3.478226 6.943293 0.811913
H    0.128418 7.775195 -1.801584
H    1.621389 8.699320 -1.874690
H    1.602041 7.038350 -2.445609
H    1.881113 5.848547 2.037000
C    -3.278636 1.944348 -2.944592
C    -4.237118 1.994110 -1.938572
C    -3.614178 2.411117 -4.210739
C    -5.500128 2.498475 -2.198231
C    -4.879581 2.915744 -4.473920
C    -5.827824 2.960495 -3.465102
H    -4.000172 1.636337 -0.948795
H    -2.875294 2.383046 -5.004149
H    -6.237228 2.522556 -1.405760
H    -5.120546 3.276262 -5.465408
H    -6.816540 3.352700 -3.663787
C    -0.698940 -0.735763 -3.407427
C    -0.693725 -0.641861 -4.798136
C    0.395942 -1.312159 -2.781422
C    0.381957 -1.095231 -5.542242
C    1.477613 -1.767078 -3.524061
C    1.478682 -1.659223 -4.904031
H    -1.553338 -0.219504 -5.308370
H    0.418732 -1.409369 -1.706914
H    0.360304 -1.019255 -6.621608
H    2.320667 -2.211145 -3.009575
H    2.321490 -2.016544 -5.481087
H    0.346923 2.845096 3.385915
H    1.328650 4.251542 3.749649
N    -0.742246 -0.334521 2.344332
C    -0.186891 -1.567549 2.939749
C    -1.955900 -0.022777 3.103074
C    -2.489847 -1.377639 3.616003
H    -1.741800 0.630579 3.958667
C    -3.017168 0.680231 2.284180
C    -1.433627 -2.407580 3.263628
H    -3.457392 -1.630993 3.179780
C    -2.619412 -1.450245 5.123920
H    -1.703619 -3.038130 2.418820
C    -1.249002 -3.217746 4.523749
C    0.814361 -2.321489 2.115871
H    0.301978 -1.300581 3.889798
O    -4.051135 0.960346 3.021516
H    -0.057129 0.402674 2.491256
C    -5.294918 1.542718 2.510498
O    -2.913349 0.935959 1.104508
N    -1.943099 -2.577468 5.539931
O    -3.201203 -0.684732 5.844091
O    -0.599502 -4.212755 4.682694
C    -1.900475 -3.035449 6.907186
H    -2.212765 -4.076243 6.965226
H    -0.892356 -2.956509 7.312163
C    0.559363 -2.647685 0.790994
C    1.949215 -2.833208 2.730328
C    2.810129 -3.668549 2.036707
C    1.431142 -3.462366 0.088868
C    2.557023 -3.980229 0.711794
H    -0.339552 -2.285197 0.315982
H    1.220006 -3.710438 -0.943183
H    3.234977 -4.623432 0.166829
H    3.676334 -4.081211 2.534830
H    2.154278 -2.597692 3.767941
C    -5.952595 0.585445 1.526903
C    -5.040656 2.918481 1.909052
C    -6.139554 1.670756 3.770166
H    -5.389894 0.441299 0.607710
H    -6.932634 0.979181 1.254568
H    -6.110966 -0.393960 1.979852
H    -7.119412 2.074401 3.516500
H    -5.675586 2.340345 4.494849
H    -6.285522 0.702843 4.249519
H    -4.489925 2.884378 0.972643
H    -4.495969 3.557332 2.605451
H    -6.000630 3.396928 1.710918
H    -2.571781 -2.422460 7.501333
H    3.674474 3.985844 4.068196
H    5.532669 2.063157 3.416266

131
I_C4_et
C    0.935265 -0.187862 5.292760
C    0.345337 0.926165 4.769161
C    0.962890 1.583822 3.692056
N    0.347080 2.752514 3.150171
C    0.866662 4.022062 3.204594
C    0.058525 4.802559 2.457148
N    -0.936144 3.996756 1.954381
C    -0.728737 2.760908 2.369695
C    2.140844 1.164945 3.126108
C    2.710166 1.909071 1.985369
C    2.038193 1.810261 0.763610
O    0.975160 1.088871 0.666621
C    2.556715 2.560629 -0.337346
C    3.647153 3.357749 -0.199943
C    4.323188 3.486279 1.039097
C    3.843361 2.742931 2.149480
C    4.510382 2.903324 3.389018
C    5.588163 3.741493 3.510209
C    6.064179 4.467070 2.405159
C    5.435978 4.334110 1.194849
C    2.743775 -0.010000 3.653120
C    2.142113 -0.683952 4.749140
C    2.745360 -1.860807 5.246794
C    3.880847 -2.356757 4.671540
C    4.464893 -1.700267 3.570473
C    3.912663 -0.553130 3.072973
H    0.478373 -0.704608 6.127314
H    -0.577560 1.312998 5.181484
H    -1.318779 1.896974 2.121402
H    2.059125 2.486872 -1.294980
H    4.017040 3.913709 -1.053912
H    4.171041 2.347470 4.254456
H    6.081009 3.840562 4.469112
H    6.918975 5.121281 2.512407
H    5.791347 4.887039 0.332820
H    2.285298 -2.372724 6.083206
H    4.328612 -3.264791 5.052945
H    5.352028 -2.114071 3.110297
H    4.349312 -0.057382 2.216732
C    -1.971643 4.466211 1.019989
C    -2.957729 3.424631 0.608597
C    -2.509480 2.405764 -0.268780
O    -1.268915 2.340397 -0.582415
Co   -0.290687 0.589048 -0.736872
N    0.528869 -0.420370 -2.341628
S    1.994900 -1.019342 -2.310053
C    2.991714 -0.080059 -3.555048
F    2.821796 1.230470 -3.422065
F    4.278790 -0.357115 -3.392702
F    2.638062 -0.424121 -4.787206
O    2.619053 -0.689949 -1.040303
O    2.087698 -2.388125 -2.806545
C    -0.348072 -0.819458 -3.436563
C    -1.784113 -1.005684 -2.891673
N    -2.013106 0.034736 -1.905119
C    -3.186678 0.473152 -1.701333
C    -3.508955 1.512038 -0.746938
C    -4.830096 1.645154 -0.331752
C    -5.253859 2.605444 0.577493
C    -6.707724 2.646941 1.034647
C    -7.058058 1.324155 1.729140
C    -6.967539 3.785110 2.021429
C    -7.629039 2.844767 -0.175322
C    -4.278677 3.495854 1.022456
C    -0.382132 0.183009 -4.573989
C    -2.097144 -2.366136 -2.299400
H    -4.034347 0.061488 -2.259846
H    -5.552700 0.943352 -0.737901
H    -6.422822 1.159054 2.600862
H    -8.097125 1.324426 2.065768
H    -6.931172 0.469166 1.063791
H    -6.766192 4.763552 1.581140
H    -8.014600 3.778605 2.327803
H    -6.366099 3.688592 2.927516
H    -7.527073 2.038527 -0.902801
H    -8.675928 2.871715 0.134752
H    -7.406086 3.780492 -0.690008
H    -4.549567 4.288109 1.710846
H    -2.469333 -0.868346 -3.736331
H    -0.041600 -1.784498 -3.854633
H    -2.477029 5.301578 1.505738
H    -1.437607 4.849640 0.149230
H    0.114534 5.852510 2.229332
H    1.770480 4.246187 3.743800
C    -0.437618 -0.281812 -5.883338
C    -0.414740 1.556198 -4.354399
C    -0.523703 0.596884 -6.952421
H    -0.398525 -1.348862 -6.071349
C    -0.556878 1.963875 -6.723755
H    -0.553656 0.213471 -7.964136
C    -0.503510 2.437799 -5.421324
H    -0.618582 2.654944 -7.554250
H    -0.375567 1.953679 -3.349411
H    -0.526406 3.503512 -5.232546
C    -1.175014 -3.140093 -1.602766
C    -3.394655 -2.854654 -2.445200
C    -3.771498 -4.070184 -1.895372
H    -4.121336 -2.285037 -3.013752
C    -2.844827 -4.826680 -1.193072
H    -4.782638 -4.432210 -2.030010
C    -1.546473 -4.360107 -1.054957
H    -3.127142 -5.782135 -0.769879
H    -0.812352 -4.950157 -0.523783
H    -0.150742 -2.813540 -1.507031
C    1.321757 -6.164483 1.077030
C    2.540334 -5.378197 -0.846978
H    0.760208 -5.943140 1.975445
C    1.818977 -5.108191 0.312832
H    2.903043 -4.558189 -1.454822
C    1.553222 -3.712498 0.674067
H    2.126622 -2.959860 0.123744
N    0.685380 -3.403781 1.541611
H    0.595271 -1.780596 2.828131
C    0.470841 -1.997830 1.761358
H    1.156395 -1.342810 1.217646
C    -0.948737 -1.628267 1.399078
O    -1.260576 -0.666535 0.719349
O    -1.844409 -2.435401 1.902954
C    -3.214703 -2.255819 1.509570
H    -3.283161 -2.279299 0.420307
H    -3.570920 -1.279180 1.846320
H    -3.962287 -3.363999 3.213570
H    -3.661229 -4.346074 1.773109
C    -4.012830 -3.377572 2.125169
H    -5.058497 -3.275509 1.835544
C    1.547175 -7.470370 0.683015
H    1.164842 -8.288446 1.279683
C    2.263934 -7.735498 -0.478976
H    2.434798 -8.758660 -0.787386
H    3.309009 -6.893177 -2.151209
C    2.758046 -6.689671 -1.242479

137
I_C4_tbu
C    0.903347 -0.249352 5.227233
C    0.297282 0.856202 4.704822
C    0.916757 1.540008 3.644668
N    0.282060 2.701627 3.111845
C    0.785891 3.977954 3.159984
C    -0.051085 4.751152 2.437081
N    -1.046781 3.934069 1.954577
C    -0.811610 2.699586 2.357331
C    2.112083 1.153074 3.092261
C    2.684240 1.912790 1.964467
C    2.018154 1.832243 0.737425
O    0.944949 1.128932 0.627047
C    2.558496 2.577601 -0.356789
C    3.661307 3.355286 -0.208747
C    4.329115 3.469154 1.036400
C    3.828623 2.729925 2.140254
C    4.488090 2.876236 3.385662
C    5.579437 3.694975 3.517754
C    6.076310 4.415345 2.418781
C    5.454536 4.297621 1.203518
C    2.732346 -0.014670 3.617877
C    2.129837 -0.711992 4.698781
C    2.747707 -1.883438 5.191190
C    3.896921 -2.354731 4.622744
C    4.480420 -1.677131 3.534507
C    3.915604 -0.533119 3.044330
H    0.444256 -0.785552 6.048013
H    -0.639634 1.219609 5.107657
H    -1.396194 1.829437 2.119385
H    2.067797 2.512650 -1.318710
H    4.047661 3.906367 -1.058450
H    4.131744 2.325891 4.247557
H    6.066419 3.783467 4.480703
H    6.941326 5.054446 2.534187
H    5.825376 4.847890 0.346426
H    2.286557 -2.412505 6.016139
H    4.355550 -3.259541 4.998367
H    5.377360 -2.072336 3.077349
H    4.352198 -0.023394 2.196728
C    -2.115115 4.393057 1.054148
C    -3.064364 3.327281 0.617978
C    -2.582527 2.347572 -0.286391
O    -1.340550 2.327239 -0.597810
CO   -0.309218 0.605191 -0.782000
N    0.541283 -0.359953 -2.399227
S    1.999426 -0.977210 -2.352206
C    3.007869 -0.048806 -3.595533
F    2.859258 1.263522 -3.455909
F    4.291267 -0.347009 -3.442067
F    2.641444 -0.381830 -4.827722
O    2.618102 -0.650062 -1.078902
O    2.083380 -2.348245 -2.842298
C    -0.316948 -0.735753 -3.516999
C    -1.757746 -0.963420 -3.000473
N    -2.013176 0.031529 -1.974513
C    -3.198876 0.436477 -1.772786
C    -3.554746 1.439498 -0.793271
C    -4.881842 1.525563 -0.386575
C    -5.337623 2.447503 0.545645
C    -6.799699 2.447847 0.976628
C    -7.149323 1.091704 1.603201
C    -7.094006 3.536243 2.008528
C    -7.696172 2.690402 -0.244069
C    -4.389431 3.349492 1.024625
C    -0.356487 0.304472 -4.619603
C    -2.063845 -2.352301 -2.480274
H    -4.029772 0.020032 -2.352454
H    -5.581234 0.815640 -0.818860
H    -6.536519 0.899806 2.485914
H    -8.196937 1.063882 1.910164
H    -6.990706 0.266449 0.907525
H    -6.902426 4.536455 1.615615
H    -8.145331 3.500075 2.297654
H    -6.504033 3.408627 2.918302
H    -7.568689 1.919464 -1.005023
H    -8.750055 2.693042 0.042832
H    -7.471717 3.650709 -0.710383
H    -4.686632 4.114431 1.732847
H    -2.431766 -0.793712 -3.848104
H    0.008759 -1.681199 -3.963390
H    -2.646772 5.189639 1.575780
H    -1.611251 4.828591 0.189932
H    -0.015400 5.802658 2.214320
H    1.698823 4.212208 3.679691
C    -0.426640 -0.119538 -5.942413
C    -0.389326 1.669799 -4.357009
C    -0.530026 0.791332 -6.982129
H    -0.387962 -1.180243 -6.163231
C    -0.564556 2.150332 -6.710158
H    -0.572766 0.439451 -8.004902
C    -0.494498 2.583812 -5.394776
H    -0.640163 2.867079 -7.517678
H    -0.338755 2.035971 -3.341126
H    -0.517850 3.642906 -5.172294
C    -1.180872 -3.099407 -1.708035
C    -3.312514 -2.896375 -2.772900
C    -3.679176 -4.148060 -2.302623
H    -4.005694 -2.341575 -3.395728
C    -2.790748 -4.881552 -1.532069
H    -4.651231 -4.553665 -2.551357
C    -1.541439 -4.354674 -1.240770
H    -3.063338 -5.864236 -1.169698
H    -0.837159 -4.926258 -0.651946
H    -0.193706 -2.721944 -1.492248
C    1.226376 -6.177952 1.012552
C    2.480314 -5.460862 -0.915178
H    0.656886 -5.924822 1.897342
C    1.746233 -5.149742 0.226203
H    2.860714 -4.661441 -1.539789
C    1.518996 -3.740737 0.557883
H    2.130182 -3.020473 0.005016
N    0.658203 -3.380626 1.412877
H    0.830461 -1.760867 2.681709
C    0.551953 -1.962666 1.642910
H    1.203133 -1.356552 1.009606
C    -0.879330 -1.502258 1.480600
O    -1.239759 -0.646419 0.692027
O    -1.691588 -2.107101 2.303363
H    -3.541952 -1.562696 0.237268
H    -3.248800 0.288023 1.917283
H    -3.546687 -3.247575 0.752778
C    -3.126281 -1.852187 2.362086
C    -3.803032 -2.231770 1.052821
H    -2.795977 -0.096435 3.597119
C    -3.406084 -0.401991 2.743844
H    -3.099728 -2.531887 4.426129
H    -3.349158 -3.820668 3.244393
C    -3.580881 -2.782084 3.479499
H    -4.884920 -2.184865 1.188544
H    -4.451144 -0.308198 3.041169
H    -4.658629 -2.699078 3.617036
C    1.445320 -7.497261 0.661111
H    1.046961 -8.293315 1.276513
C    2.179490 -7.803496 -0.479608
H    2.349335 -8.837299 -0.752045
H    3.257354 -7.020511 -2.160206
C    2.692961 -6.785126 -1.267628

142
I_C7_tbu_m1
C    2.286760 1.996927 4.234088
C    1.382731 2.719425 3.513350
C    1.517550 2.832071 2.111468
C    0.485960 3.553334 1.359515
N    0.603641 4.752377 0.740927
C    1.746932 5.660014 0.747023
C    1.985123 6.263985 2.117398
N    -0.470125 5.089364 0.095922
N    -1.304369 4.114180 0.294501
C    -0.784862 3.145309 1.060755
C    2.538066 2.201906 1.429451
C    2.676410 2.386289 -0.031300
C    1.715183 1.811153 -0.872353
O    0.769647 1.092014 -0.381707
C    1.813249 2.092024 -2.272817
C    2.834899 2.823778 -2.784614
C    3.847443 3.362992 -1.955115
C    3.760107 3.139742 -0.555206
C    4.764132 3.722797 0.261423
C    5.783888 4.459505 -0.281359
C    5.867814 4.665345 -1.668646
C    4.909144 4.122524 -2.482115
C    3.441110 1.384618 2.167181
C    3.330866 1.304284 3.580309
C    4.238045 0.494158 4.298230
C    5.194389 -0.226985 3.640911
C    5.280797 -0.176402 2.236452
C    4.427430 0.610464 1.514936
H    2.195481 1.924271 5.310753
H    0.563187 3.223498 4.011227
H    2.613321 5.100593 0.401682
H    1.525698 6.422599 0.004079
H    1.118950 6.824581 2.466989
H    2.232732 5.502693 2.854988
H    2.828543 6.949793 2.056984
H    -1.295555 2.235043 1.312945
H    1.047633 1.711956 -2.937116
H    2.883517 3.006448 -3.852200
H    4.733303 3.577896 1.333748
H    6.538349 4.882936 0.369940
H    6.681285 5.243665 -2.085365
H    4.956296 4.271302 -3.554650
H    4.151731 0.438426 5.376692
H    5.877684 -0.855039 4.197962
H    6.018868 -0.777702 1.723258
H    4.475700 0.624670 0.435368
C    -2.601209 4.147569 -0.398321
C    -3.406114 2.897333 -0.242122
C    -2.888987 1.689467 -0.786162
O    -1.702580 1.678040 -1.264632
NI   -0.603796 0.076942 -1.184585
N    0.284172 -1.665899 -1.562714
S    1.833357 -2.018837 -1.615451
C    2.343241 -1.760510 -3.382207
F    3.665481 -1.803153 -3.477909
F    1.838040 -2.712815 -4.165267
F    1.921509 -0.589455 -3.842977
O    2.621369 -1.049851 -0.884603
O    2.085662 -3.441449 -1.429811
C    -0.612346 -2.752467 -1.964467
C    -1.867455 -2.085153 -2.571535
N    -2.171222 -0.924401 -1.770616
C    -3.369706 -0.650190 -1.425407
C    -3.758084 0.567495 -0.767868
C    -5.032949 0.661026 -0.198592
C    -5.505853 1.815810 0.392082
C    -6.871794 1.927246 1.058778
C    -7.700103 3.016550 0.365790
C    -7.652100 0.615100 0.983406
C    -6.689795 2.288133 2.538803
C    -4.655884 2.930239 0.339009
H    -0.171723 -3.353059 -2.763897
H    -2.697612 -2.801548 -2.535901
H    -4.164074 -1.361315 -1.664203
H    -5.654203 -0.226500 -0.225707
H    -8.684745 3.105593 0.828956
H    -7.225216 3.996837 0.425956
H    -7.845243 2.785708 -0.690274
H    -7.129444 -0.201636 1.485417
H    -8.619631 0.729712 1.474539
H    -7.847181 0.312651 -0.047048
H    -7.657222 2.389012 3.035072
H    -6.123897 1.514560 3.060627
H    -6.156265 3.231081 2.669399
H    -4.995579 3.871412 0.761021
C    -1.639579 -1.700996 -4.022778
C    -1.588870 -0.387801 -4.472850
C    -1.476822 -2.728326 -4.949808
C    -1.358722 -0.112712 -5.814963
C    -1.251366 -2.455326 -6.287010
C    -1.186132 -1.140136 -6.725600
H    -1.742892 0.440753 -3.794768
H    -1.527680 -3.760494 -4.621031
H    -1.315286 0.916328 -6.145096
H    -1.125474 -3.270064 -6.987820
H    -1.005451 -0.921487 -7.769344
C    -0.984896 -3.731289 -0.871785
C    -0.806509 -5.091470 -1.100856
C    -1.554615 -3.334358 0.332366
C    -1.188230 -6.033140 -0.158167
C    -1.935071 -4.273482 1.278853
C    -1.755371 -5.626152 1.038681
H    -0.338864 -5.417805 -2.022544
H    -1.685607 -2.285607 0.549888
H    -1.018859 -7.085082 -0.348076
H    -2.348573 -3.941598 2.222522
H    -2.026496 -6.355576 1.790047
H    -3.147849 5.011130 -0.019016
H    -2.368197 4.328492 -1.448231
H    -2.035742 0.474616 5.945476
H    -3.728622 0.002042 5.796830
H    -2.460335 -1.224092 5.727576
C    -2.720640 -0.205956 5.438314
H    0.318177 -6.780572 4.881431
H    1.243536 -8.364912 3.225053
C    0.710717 -6.411445 3.942501
C    1.232279 -7.303612 3.010489
H    -3.363731 -2.028129 3.467045
O    -1.380705 -0.044808 1.417021
H    0.292455 -4.350737 4.388210
H    -3.116669 1.550767 2.487607
C    0.696294 -5.055728 3.673442
H    -3.643356 -0.859458 2.163583
C    -2.653756 -0.031036 3.925991
C    1.739878 -6.831445 1.810975
H    2.144206 -7.522192 1.082291
H    -3.879681 1.729143 4.055849
C    -3.620437 -0.991533 3.243283
C    1.203105 -4.576665 2.466002
C    -2.961321 1.416710 3.556236
C    1.725427 -5.471517 1.538126
C    -0.777592 -0.399247 2.407055
H    1.630755 -2.887995 1.173780
O    -1.278420 -0.375174 3.626050
C    1.168994 -3.151949 2.128644
H    2.099654 -5.099721 0.592190
N    0.630218 -2.289636 2.880256
H    -4.629688 -0.813771 3.619487
H    -2.165933 2.085095 3.892241
H    1.224363 -0.316933 3.095138
C    0.639267 -0.929558 2.402667
H    1.065852 -0.802392 1.404463

142
I_C7_tbu
C    2.258373 2.133206 4.313095
C    1.369579 2.847861 3.565548
C    1.540336 2.955275 2.167189
C    0.517136 3.652941 1.380500
N    0.636637 4.841598 0.742021
C    1.773538 5.758581 0.744804
C    2.020232 6.358126 2.114947
N    -0.426782 5.155695 0.068724
N    -1.257261 4.177561 0.265988
C    -0.744031 3.228421 1.060580
C    2.584950 2.330878 1.516866
C    2.733861 2.473826 0.053582
C    1.785245 1.837428 -0.757309
O    0.858185 1.126502 -0.228937
C    1.878390 2.050394 -2.170410
C    2.876452 2.790930 -2.714752
C    3.872503 3.398064 -1.910724
C    3.798066 3.228592 -0.502329
C    4.790994 3.864889 0.286807
C    5.785181 4.612018 -0.288991
C    5.851983 4.772982 -1.683109
C    4.906584 4.170974 -2.470759
C    3.476909 1.528303 2.282172
C    3.327225 1.448988 3.691507
C    4.222761 0.649297 4.435536
C    5.203410 -0.064045 3.806147
C    5.326476 -0.017741 2.404138
C    4.485567 0.759438 1.658132
H    2.138694 2.064195 5.387125
H    0.534127 3.347903 4.040052
H    2.641479 5.208595 0.388205
H    1.538656 6.523401 0.008414
H    1.152902 6.909623 2.476446
H    2.284218 5.597135 2.847360
H    2.856482 7.052168 2.046219
H    -1.258341 2.325573 1.322507
H    1.126158 1.612339 -2.813670
H    2.920882 2.926722 -3.789294
H    4.770205 3.753466 1.363614
H    6.532240 5.078983 0.340450
H    6.643805 5.362055 -2.125819
H    4.944005 4.282842 -3.548304
H    4.109156 0.595416 5.511442
H    5.877765 -0.683116 4.382925
H    6.083229 -0.614213 1.912942
H    4.561394 0.771285 0.579643
C    -2.542520 4.195864 -0.454026
C    -3.379855 2.972510 -0.261005
C    -2.883188 1.738017 -0.771403
O    -1.694544 1.689086 -1.231349
Ni   -0.571797 0.009031 -0.928071
N    0.249525 -1.783161 -1.520173
S    1.787456 -2.142148 -1.663560
C    2.209939 -1.856746 -3.448575
F    3.523759 -1.928108 -3.616446
F    1.639761 -2.777264 -4.224694
F    1.795692 -0.663995 -3.859396
O    2.603131 -1.171488 -0.961145
O    2.066261 -3.564277 -1.507165
C    -0.694940 -2.828826 -1.913388
C    -1.970367 -2.125904 -2.447778
N    -2.241386 -0.963303 -1.640691
C    -3.435533 -0.618174 -1.357153
C    -3.785056 0.636142 -0.735757
C    -5.065870 0.785603 -0.193299
C    -5.518869 1.967978 0.359176
C    -6.896643 2.132716 0.989142
C    -7.674007 3.233290 0.255788
C    -7.715586 0.844208 0.917283
C    -6.742016 2.516410 2.466314
C    -4.637958 3.057100 0.296596
H    -0.308616 -3.408828 -2.755318
H    -2.804386 -2.838340 -2.393544
H    -4.265096 -1.281867 -1.622222
H    -5.713848 -0.083180 -0.212145
H    -8.668162 3.359049 0.690003
H    -7.172542 4.200411 0.313089
H    -7.796634 2.988634 -0.800039
H    -7.232562 0.021273 1.447725
H    -8.691586 0.997779 1.379850
H    -7.892059 0.528073 -0.112222
H    -7.718101 2.660197 2.934495
H    -6.218423 1.734499 3.018900
H    -6.179696 3.442757 2.592789
H    -4.959232 4.018418 0.686405
C    -1.783673 -1.734642 -3.904122
C    -1.639711 -0.422149 -4.335137
C    -1.736746 -2.755192 -4.851648
C    -1.431365 -0.142607 -5.679928
C    -1.532821 -2.477847 -6.191379
C    -1.373132 -1.164476 -6.611280
H    -1.702076 0.402431 -3.637372
H    -1.859428 -3.785449 -4.535310
H    -1.313063 0.885729 -5.995687
H    -1.497838 -3.287179 -6.908797
H    -1.208372 -0.942345 -7.657317
C    -1.019459 -3.849146 -0.841113
C    -0.714795 -5.185367 -1.079535
C    -1.659149 -3.524270 0.350699
C    -1.040988 -6.171826 -0.161959
C    -1.980911 -4.507593 1.273434
C    -1.675788 -5.835730 1.022220
H    -0.195652 -5.455963 -1.990823
H    -1.910470 -2.497599 0.569301
H    -0.778817 -7.202180 -0.363348
H    -2.459550 -4.232445 2.204300
H    -1.908145 -6.597896 1.753726
H    -3.076466 5.087897 -0.127127
H    -2.283611 4.320501 -1.505981
H    -2.034848 0.352896 5.646382
H    -3.698617 -0.201908 5.458653
H    -2.370828 -1.364857 5.417789
C    -2.673634 -0.359964 5.123725
H    0.252143 -6.744645 4.918909
H    1.211670 -8.410007 3.364776
C    0.679952 -6.421493 3.978455
C    1.220235 -7.359373 3.103692
H    -3.163072 -2.211125 3.130908
O    -1.210868 -0.183185 1.139052
H    0.277635 -4.338110 4.321004
H    -3.063164 1.379211 2.159226
C    0.693193 -5.079028 3.650684
H    -3.495042 -1.050565 1.830829
C    -2.583857 -0.178796 3.613988
C    1.771281 -6.947018 1.901196
H    2.190011 -7.673892 1.217633
H    -3.918160 1.499575 3.680332
C    -3.477157 -1.190622 2.909262
C    1.244268 -4.659894 2.440385
C    -2.955488 1.248045 3.234069
C    1.781118 -5.600505 1.568049
C    -0.625239 -0.492780 2.164527
H    1.717729 -3.039507 1.080839
O    -1.178781 -0.447234 3.348362
C    1.251130 -3.250503 2.045666
H    2.186472 -5.274049 0.617953
N    0.746995 -2.343444 2.768789
H    -4.499969 -1.073660 3.270442
H    -2.223617 1.961032 3.618316
H    1.343237 -0.359793 2.936847
C    0.795725 -1.001784 2.239262
H    1.278257 -0.915234 1.264053

131
II_C4_et
C    5.062906 2.402608 -2.609437
C    4.363735 1.274978 -2.923896
C    4.160712 0.302704 -1.934646
N    3.398730 -0.862297 -2.256540
C    3.860427 -2.157349 -2.215382
C    2.783431 -2.958832 -2.352173
N    1.684458 -2.142714 -2.476001
C    2.076061 -0.882947 -2.404419
C    4.630861 0.428219 -0.649089
C    4.356918 -0.640697 0.338913
C    3.049031 -0.832161 0.739090
O    2.133544 0.022003 0.290440
C    2.715019 -1.908713 1.595510
C    3.684380 -2.759511 2.033360
C    5.035156 -2.594165 1.651842
C    5.376861 -1.519773 0.789217
C    6.726100 -1.396299 0.378671
C    7.677240 -2.277028 0.817813
C    7.337965 -3.329703 1.687506
C    6.040790 -3.481107 2.091494
C    5.339078 1.611873 -0.312497
C    5.563222 2.600687 -1.305624
C    6.260445 3.779813 -0.957459
C    6.704970 3.976718 0.318481
C    6.470406 3.001496 1.307829
C    5.805907 1.847708 1.001518
H    5.223418 3.165710 -3.359572
H    3.958653 1.130231 -3.916537
H    1.435602 -0.013725 -2.434933
H    1.683949 -2.052114 1.895371
H    3.421246 -3.581939 2.687423
H    7.011273 -0.590474 -0.285200
H    8.703385 -2.160410 0.494695
H    8.101748 -4.014327 2.030439
H    5.766433 -4.291026 2.756697
H    6.430796 4.530761 -1.719086
H    7.233314 4.884980 0.575611
H    6.817606 3.170479 2.318192
H    5.623707 1.105375 1.767109
C    0.295083 -2.615995 -2.521339
C    -0.169397 -3.119825 -1.188718
C    -0.448427 -2.166758 -0.188579
O    -0.162811 -0.911301 -0.403282
Co   -1.803483 0.334010 -0.222236
N    -2.385564 1.900794 0.907395
S    -3.630682 2.717301 0.349386
C    -2.923234 4.287505 -0.307853
F    -3.897149 5.065561 -0.766916
F    -2.280233 4.943858 0.654173
F    -2.072853 4.051511 -1.296144
O    -4.114663 2.044459 -0.845541
O    -4.552291 3.169227 1.376497
C    -2.125064 1.864023 2.337248
C    -2.251137 0.393570 2.828643
N    -1.750550 -0.483767 1.781914
C    -1.529549 -1.711975 2.016312
C    -1.038156 -2.633797 1.005044
C    -1.218357 -4.004547 1.204180
C    -0.900880 -4.951109 0.244877
C    -1.110256 -6.448587 0.435991
C    -2.115918 -6.959663 -0.603423
C    0.226976 -7.179205 0.256418
C    -1.650141 -6.779718 1.827139
C    -0.394689 -4.463882 -0.963967
C    -0.781102 2.481988 2.663056
C    -3.669593 0.053283 3.221694
H    -1.740881 -2.139101 3.003202
H    -1.654284 -4.315929 2.146073
H    -2.284946 -8.031508 -0.483033
H    -3.076688 -6.453676 -0.500093
H    -1.768675 -6.798419 -1.624688
H    0.964502 -6.832583 0.981955
H    0.100616 -8.255007 0.392910
H    0.647167 -7.027298 -0.738990
H    -2.626274 -6.325731 2.007424
H    -1.773224 -7.858859 1.930678
H    -0.971607 -6.453523 2.617847
H    -0.183410 -5.160948 -1.769343
H    -1.626233 0.283249 3.722197
H    -2.883118 2.435357 2.880051
H    -0.326170 -1.787659 -2.865515
H    0.247750 -3.400603 -3.276924
H    2.702012 -4.030927 -2.354357
H    4.901944 -2.387627 -2.074895
C    -0.729355 3.783570 3.151704
C    0.418389 1.807967 2.458404
C    0.484282 4.399134 3.418767
H    -1.652274 4.323750 3.324187
C    1.673317 3.719939 3.198410
H    0.499634 5.413163 3.796521
C    1.636155 2.419472 2.717668
H    2.622563 4.199721 3.399885
H    0.413767 0.792064 2.091172
H    2.555708 1.878461 2.534477
C    -4.670862 -0.165763 2.278758
C    -3.993692 -0.012283 4.572486
C    -5.289257 -0.289258 4.982968
H    -3.222744 0.157962 5.315731
C    -6.280469 -0.504198 4.039210
H    -5.521275 -0.336813 6.039357
C    -5.964943 -0.441970 2.689738
H    -7.294059 -0.717748 4.352698
H    -6.734728 -0.600161 1.945991
H    -4.455039 -0.134309 1.220009
C    0.939711 3.126137 -3.563172
C    0.650887 2.570193 -1.253763
H    0.645723 3.020086 -4.601503
C    0.253573 2.391300 -2.583967
H    0.153189 2.065884 -0.440644
C    -0.796942 1.503231 -3.049996
H    -0.930570 1.492981 -4.134776
N    -1.559242 0.733912 -2.344785
H    -2.594753 -0.071023 -4.021999
C    -2.453849 -0.094399 -2.946568
H    1.223594 -0.372630 0.185638
C    -3.241422 -0.913588 -2.140380
O    -3.159765 -0.980453 -0.884911
O    -4.113362 -1.691195 -2.784097
C    -4.927479 -2.560779 -2.008005
H    -5.508869 -1.991823 -1.278356
H    -4.306548 -3.265651 -1.447079
H    -6.482911 -2.608419 -3.509993
H    -6.483899 -3.976088 -2.398890
C    -5.841906 -3.296650 -2.959554
H    -5.277002 -3.888451 -3.680219
C    1.955085 4.004239 -3.231787
H    2.445862 4.572313 -4.012273
C    2.334863 4.162526 -1.906710
H    3.128354 4.848071 -1.638309
H    1.951818 3.546607 0.116352
C    1.678663 3.435044 -0.924493

137
II_C4_tbu
C    5.080985 2.404431 -2.605688
C    4.376727 1.279548 -2.918793
C    4.167524 0.310138 -1.927957
N    3.402081 -0.853141 -2.248818
C    3.861165 -2.149253 -2.209900
C    2.781971 -2.948274 -2.344627
N    1.684352 -2.129590 -2.464616
C    2.078985 -0.870572 -2.392947
C    4.636667 0.435489 -0.641932
C    4.363067 -0.634717 0.345008
C    3.055864 -0.828169 0.746726
O    2.139896 0.029894 0.306129
C    2.723023 -1.911302 1.595474
C    3.693278 -2.764821 2.026500
C    5.044137 -2.594999 1.646905
C    5.384286 -1.515185 0.790426
C    6.733861 -1.386832 0.382226
C    7.687166 -2.266356 0.819391
C    7.349464 -3.324224 1.683539
C    6.051699 -3.481680 2.083480
C    5.348414 1.617107 -0.306337
C    5.578689 2.603112 -1.301019
C    6.279223 3.780308 -0.953042
C    6.720949 3.977928 0.323820
C    6.481027 3.005032 1.314401
C    5.813470 1.853130 1.008252
H    5.246455 3.165498 -3.357223
H    3.972319 1.135291 -3.911580
H    1.440919 0.000363 -2.420752
H    1.692106 -2.058288 1.894236
H    3.430768 -3.592564 2.674213
H    7.018195 -0.577217 -0.277352
H    8.713770 -2.144314 0.499388
H    8.114913 -4.007706 2.025636
H    5.778538 -4.295798 2.744205
H    6.454098 4.529480 -1.715559
H    7.251367 4.885018 0.580662
H    6.826395 3.174545 2.325518
H    5.627051 1.112430 1.774524
C    0.293772 -2.600584 -2.507878
C    -0.168881 -3.108370 -1.176053
C    -0.447541 -2.156720 -0.174507
O    -0.161482 -0.901627 -0.387720
Co   -1.808049 0.338375 -0.207731
N    -2.388787 1.904556 0.922142
S    -3.633809 2.726260 0.371935
C    -2.924253 4.281547 -0.318112
F    -3.899818 5.055596 -0.780213
F    -2.269489 4.952157 0.625746
F    -2.084723 4.024599 -1.310501
O    -4.145276 2.044388 -0.806382
O    -4.534152 3.200062 1.408174
C    -2.115931 1.871007 2.350387
C    -2.240395 0.403017 2.846916
N    -1.747537 -0.477628 1.798724
C    -1.524781 -1.705569 2.033031
C    -1.035994 -2.626069 1.019328
C    -1.213812 -3.997377 1.217619
C    -0.895655 -4.942066 0.256850
C    -1.107453 -6.439314 0.445118
C    -2.109047 -6.949326 -0.599089
C    0.229675 -7.171463 0.271906
C    -1.656557 -6.769839 1.832388
C    -0.390258 -4.452989 -0.951616
C    -0.768254 2.488801 2.660822
C    -3.655640 0.062943 3.250627
H    -1.730042 -2.132606 3.020888
H    -1.649800 -4.310398 2.159061
H    -2.278587 -8.021551 -0.480213
H    -3.069619 -6.442327 -0.499782
H    -1.758234 -6.787083 -1.619260
H    0.964230 -6.826651 1.001267
H    0.101035 -8.247314 0.406308
H    0.654594 -7.018654 -0.721630
H    -2.632547 -6.313050 2.005789
H    -1.783644 -7.848471 1.933886
H    -0.982611 -6.446732 2.627948
H    -0.178931 -5.148933 -1.758004
H    -1.609510 0.294408 3.736681
H    -2.868022 2.445278 2.897835
H    -0.326624 -1.769620 -2.847283
H    0.242860 -3.382290 -3.266463
H    2.698213 -4.020324 -2.347335
H    4.902364 -2.382116 -2.072326
C    -0.711536 3.805183 3.107727
C    0.428051 1.802708 2.480326
C    0.504217 4.423446 3.356592
H    -1.632125 4.354417 3.261611
C    1.690601 3.731802 3.160820
H    0.523748 5.449355 3.700700
C    1.648295 2.416766 2.722466
H    2.641546 4.213487 3.348525
H    0.419374 0.775530 2.145937
H    2.565568 1.866131 2.559389
C    -4.672111 -0.109844 2.314504
C    -3.962051 -0.052606 4.602017
C    -5.255039 -0.333003 5.019380
H    -3.180038 0.082822 5.340719
C    -6.260804 -0.502275 4.081974
H    -5.473411 -0.418172 6.076013
C    -5.963050 -0.389982 2.731412
H    -7.272056 -0.718405 4.400819
H    -6.743842 -0.511471 1.991914
H    -4.470438 -0.031895 1.255756
C    0.927983 3.096907 -3.582229
C    0.650296 2.554120 -1.268004
H    0.627131 2.987643 -4.618089
C    0.242281 2.372190 -2.594314
H    0.155697 2.055734 -0.449201
C    -0.819252 1.491307 -3.047272
H    -0.962662 1.478929 -4.130510
N    -1.582540 0.730366 -2.332932
H    -2.641212 -0.064102 -3.998207
C    -2.489733 -0.090721 -2.924669
H    1.228844 -0.361774 0.204214
C    -3.272209 -0.912942 -2.112717
O    -3.161086 -0.981341 -0.858917
O    -4.154561 -1.665048 -2.765857
H    -5.401966 -1.730994 -0.178821
H    -3.476809 -4.194311 -2.244928
H    -6.406744 -1.121937 -1.496634
C    -4.992278 -2.644236 -2.120939
C    -5.923022 -2.010889 -1.090173
H    -4.811513 -4.558328 -1.155344
C    -4.153329 -3.760988 -1.505845
H    -6.422957 -2.418348 -3.739639
H    -6.491377 -3.978079 -2.919469
C    -5.817985 -3.199274 -3.277514
H    -6.705524 -2.724196 -0.825042
H    -3.561170 -3.418518 -0.660288
H    -5.179348 -3.634445 -4.047298
C    1.951799 3.969000 -3.261753
H    2.442479 4.529237 -4.048309
C    2.340851 4.132122 -1.939833
H    3.140282 4.813596 -1.680329
H    1.967076 3.527128 0.088810
C    1.686153 3.413485 -0.949673

142
II_C7_tbu_m1
C    3.373745 -3.289468 2.194141
C    2.836119 -2.038177 2.248399
C    3.390231 -0.995112 1.473707
C    2.825560 0.354692 1.552174
N    2.831652 1.125274 2.669477
C    3.274912 0.774990 4.014145
C    2.098551 0.582441 4.952811
N    2.341732 2.308070 2.467405
N    2.008869 2.326191 1.215726
C    2.263797 1.161268 0.596613
C    4.478711 -1.218613 0.655021
C    5.030387 -0.087741 -0.127534
C    4.736788 0.010927 -1.470649
O    4.118915 -1.018519 -2.060794
C    5.112323 1.169453 -2.191744
C    5.749324 2.199626 -1.566814
C    6.094629 2.120917 -0.199760
C    5.754432 0.947912 0.520398
C    6.141871 0.863510 1.879083
C    6.800225 1.896131 2.489235
C    7.111023 3.070273 1.777952
C    6.769940 3.171515 0.458295
C    5.051359 -2.515405 0.595862
C    4.488936 -3.561432 1.372092
C    5.059750 -4.851859 1.305852
C    6.146328 -5.093052 0.514344
C    6.715233 -4.051529 -0.244209
C    6.181436 -2.794670 -0.205689
H    2.935561 -4.090774 2.775836
H    1.961388 -1.849332 2.856927
H    3.864855 -0.134051 3.921987
H    3.937320 1.570976 4.349923
H    1.427081 -0.200418 4.600999
H    2.465524 0.297792 5.937657
H    1.523724 1.501364 5.057478
H    2.017918 0.958949 -0.430753
H    4.892125 1.231357 -3.249532
H    6.016668 3.086719 -2.128086
H    5.941876 -0.046771 2.430341
H    7.102265 1.803317 3.524656
H    7.631458 3.879403 2.272298
H    7.020846 4.062951 -0.104040
H    4.620917 -5.649223 1.892770
H    6.575049 -6.085348 0.468661
H    7.578788 -4.251555 -0.864176
H    6.625090 -2.000115 -0.789925
C    1.339033 3.525163 0.680740
C    -0.062951 3.586918 1.190832
C    -0.947061 2.583756 0.711793
O    -0.522970 1.783349 -0.187288
NI   -1.444746 0.306003 -1.021151
N    -2.704324 -1.007274 -1.836451
S    -2.845167 -1.303928 -3.391208
C    -3.446651 0.308203 -4.090687
F    -4.687878 0.555482 -3.667533
F    -2.688171 1.338342 -3.709428
F    -3.456765 0.273692 -5.417694
O    -1.557240 -1.510662 -4.016016
O    -3.948251 -2.196790 -3.693762
C    -3.862189 -1.377915 -1.034470
C    -3.665481 -0.799568 0.384303
N    -2.885209 0.429167 0.319105
C    -3.091985 1.393070 1.131566
C    -2.217820 2.517158 1.332478
C    -2.587166 3.482167 2.281643
C    -1.752983 4.504815 2.684387
C    -2.145422 5.571266 3.698593
C    -3.590000 5.408891 4.169456
C    -1.227119 5.479919 4.924757
C    -2.005354 6.958676 3.059008
C    -0.462842 4.505647 2.130898
H    -4.787706 -0.957393 -1.445048
H    -3.022980 -1.501765 0.928084
H    -3.961603 1.357012 1.788483
H    -3.576470 3.390228 2.715117
H    -3.753104 4.455644 4.675652
H    -3.840092 6.197668 4.880190
H    -4.298804 5.480179 3.342578
H    -0.178247 5.629946 4.663991
H    -1.489800 6.240754 5.662657
H    -1.311026 4.503542 5.404508
H    -2.283359 7.741399 3.768004
H    -0.982661 7.161218 2.737363
H    -2.649386 7.052777 2.183861
H    0.257135 5.248807 2.459062
C    -4.972526 -0.703293 1.126750
C    -5.164852 -1.430189 2.294249
C    -6.010588 0.099564 0.656316
C    -6.371561 -1.366871 2.977411
C    -7.212968 0.170998 1.340060
C    -7.397647 -0.565641 2.502841
H    -4.363415 -2.058874 2.663392
H    -5.879092 0.675392 -0.252640
H    -6.509845 -1.948808 3.879210
H    -8.010918 0.796331 0.961360
H    -8.339973 -0.516184 3.032727
C    -4.058731 -2.871679 -0.876939
C    -2.965341 -3.727003 -0.804580
C    -5.333299 -3.395491 -0.711803
C    -3.147494 -5.079401 -0.564051
C    -5.518156 -4.748858 -0.471560
C    -4.424106 -5.596458 -0.394586
H    -1.969013 -3.329879 -0.952687
H    -6.193801 -2.740758 -0.780284
H    -2.287720 -5.736411 -0.522281
H    -6.519937 -5.141668 -0.353908
H    -4.565478 -6.654482 -0.214348
H    1.932227 4.383075 0.993088
H    1.388084 3.440200 -0.403637
N    0.155136 -1.274324 -0.435299
C    0.162146 -2.187541 0.475119
C    0.937657 -1.349898 -1.534769
H    1.654670 -2.153845 -1.660817
C    0.764254 -0.361680 -2.502804
C    -0.523780 -2.049812 1.748528
H    0.725348 -3.111395 0.322658
O    1.708993 -0.342743 -3.472250
H    3.441972 -0.744296 -2.704318
C    1.700000 0.580896 -4.591868
O    -0.136862 0.504995 -2.480814
C    -0.925500 -3.192169 2.451020
C    -0.750981 -0.802614 2.344264
C    -1.392235 -0.703295 3.567809
C    -1.559278 -3.091729 3.678071
C    -1.802362 -1.845873 4.243756
H    -0.763062 -4.167854 2.008990
H    -1.875906 -3.990570 4.191691
H    -2.303140 -1.767105 5.199706
H    -1.567469 0.275853 3.996961
H    -0.412586 0.091470 1.840063
C    1.885906 2.016793 -4.108058
C    0.450804 0.450267 -5.450693
C    2.907789 0.137225 -5.412549
H    2.061072 2.669610 -4.964546
H    2.748657 2.109187 -3.444845
H    1.006564 2.380575 -3.582319
H    3.843466 0.207595 -4.853949
H    3.010253 0.766909 -6.295802
H    2.794731 -0.894162 -5.747648
H    -0.431115 0.848309 -4.963556
H    0.254958 -0.587918 -5.711464
H    0.606413 1.009301 -6.375408

142
II_C7_tbu
C    6.256361 3.124319 0.131397
C    5.826123 2.090552 -0.644270
C    4.832745 1.206488 -0.165576
C    4.401593 0.085247 -1.002876
N    5.210505 -0.938825 -1.374957
N    4.591769 -1.834383 -2.081875
N    3.373984 -1.404942 -2.177895
C    3.182059 -0.233571 -1.543657
C    4.270525 1.372771 1.083485
C    3.212723 0.441084 1.534843
C    1.901220 0.881473 1.556964
O    1.664605 2.150288 1.267282
H    0.701081 2.373636 1.271372
C    0.860917 -0.031795 1.872709
C    1.142824 -1.340786 2.117461
C    2.470605 -1.822617 2.111130
C    3.521056 -0.906346 1.852849
C    4.850941 -1.384214 1.931163
C    5.114129 -2.699959 2.202564
C    4.066342 -3.614940 2.408264
C    2.771512 -3.175526 2.369263
C    4.725170 2.438020 1.907045
C    5.725934 3.320141 1.425795
C    6.173076 4.374537 2.251549
C    5.657183 4.542693 3.505166
C    4.673618 3.659755 3.989618
C    4.217313 2.634311 3.210709
H    7.006326 3.810284 -0.241893
H    6.218687 1.962858 -1.645586
H    2.230365 0.274149 -1.514992
H    -0.158668 0.327506 1.920538
H    0.338662 -2.031674 2.337906
H    5.671013 -0.686250 1.816750
H    6.140301 -3.037152 2.279069
H    4.288694 -4.653654 2.613138
H    1.953175 -3.865683 2.537310
H    6.931694 5.049935 1.875834
H    6.003856 5.354403 4.131002
H    4.273905 3.799364 4.985045
H    3.465341 1.957397 3.591381
C    2.377896 -2.249947 -2.856812
C    1.526187 -2.990488 -1.877283
C    0.440511 -2.274984 -1.297484
O    0.279685 -1.050165 -1.607454
NI   -1.153382 0.245838 -1.087375
N    -2.636078 1.414671 0.079897
S    -2.025477 2.817192 0.460330
C    -3.206840 3.825949 1.480418
F    -3.404990 3.297293 2.683330
F    -2.658503 5.023007 1.644435
F    -4.370839 3.979168 0.873056
O    -0.904255 2.724664 1.426189
O    -1.843285 3.631486 -0.720667
C    -3.272494 -0.869695 0.659756
C    -3.269707 0.610750 1.113039
N    -1.983709 -1.240615 0.096517
C    -1.564300 -2.445305 0.197632
C    -0.394940 -3.008289 -0.417028
C    -0.108840 -4.353223 -0.132557
C    0.960445 -5.033570 -0.674576
C    1.265640 -6.498494 -0.389900
C    1.131609 -7.304698 -1.688500
C    2.694576 -6.637460 0.150298
C    0.307380 -7.091459 0.642820
C    1.767984 -4.306312 -1.563074
C    -3.760675 -1.755573 1.778150
C    -4.727763 0.972185 1.329430
H    -2.139009 -3.155813 0.794803
H    -0.781650 -4.862535 0.547962
H    1.824584 -6.958047 -2.456481
H    1.340649 -8.362157 -1.512995
H    0.123218 -7.223496 -2.096576
H    3.441012 -6.269922 -0.555262
H    2.819491 -6.073831 1.075568
H    2.929673 -7.684099 0.355497
H    0.360337 -6.565417 1.598088
H    -0.729485 -7.070932 0.302857
H    0.562858 -8.135162 0.831898
H    2.613062 -4.797962 -2.035107
H    -2.739727 0.667729 2.075286
H    -3.984112 -0.938196 -0.172447
H    1.781797 -1.590873 -3.486241
H    2.950645 -2.923458 -3.490806
C    6.621297 -1.144241 -1.069743
C    -4.950916 -2.458078 1.649888
C    -3.041016 -1.868443 2.966737
C    -5.421376 -3.250126 2.688127
H    -5.518741 -2.370701 0.731879
C    -4.699880 -3.354660 3.866492
H    -6.357056 -3.781908 2.576072
C    -3.504148 -2.661984 4.002998
H    -5.066368 -3.969657 4.677661
H    -2.108084 -1.328954 3.089516
H    -2.935251 -2.735020 4.920905
C    -5.307456 0.903943 2.588602
C    -5.527398 1.286714 0.236207
C    -6.881791 1.525693 0.401738
H    -5.073446 1.359185 -0.744515
C    -7.454820 1.455606 1.663725
H    -7.491093 1.779132 -0.456490
C    -6.662487 1.145059 2.757916
H    -8.511913 1.647279 1.794552
H    -7.097351 1.092955 3.747517
H    -4.697984 0.654273 3.448653
H    0.714561 4.225830 -0.788148
C    0.999307 4.816966 -1.652887
H    1.778244 5.514775 -1.340713
O    0.487954 3.155151 -3.378895
C    -0.202865 2.193911 -2.768138
H    -1.646219 2.245966 -4.381366
C    -1.315002 1.748474 -3.478165
N    -2.006386 0.701546 -2.967692
H    -3.604381 0.871888 -4.254319
C    -3.133247 0.300090 -3.454239
H    -2.054935 -2.108646 -2.826035
C    -3.820578 -0.899411 -2.998341
C    -3.127378 -2.072651 -2.688137
H    -5.775022 -0.021437 -3.154804
C    -5.216733 -0.915202 -2.902612
C    -3.801430 -3.201061 -2.251069
C    -5.889730 -2.042623 -2.465146
H    -3.241939 -4.099120 -2.020352
C    -5.183903 -3.191273 -2.128157
H    -6.968695 -2.024822 -2.382511
H    -5.708669 -4.076040 -1.792454
H    0.130556 5.394157 -1.967242
C    1.528760 3.955210 -2.790159
H    2.752646 5.521214 -3.639453
C    1.962115 4.840507 -3.955695
H    1.128526 5.439430 -4.323155
H    2.341290 4.242788 -4.786330
O    0.159376 1.711423 -1.657349
H    3.002788 2.384052 -3.075389
C    2.715561 3.118818 -2.320161
H    2.505834 2.613329 -1.381448
H    3.573282 3.772342 -2.150684
H    6.711442 -2.141338 -0.642073
H    6.880581 -0.426075 -0.295597
C    7.498713 -0.975669 -2.294766
H    7.416968 0.028082 -2.710290
H    7.240400 -1.694055 -3.070663
H    8.539596 -1.137254 -2.018559

144
III_C4_endo-major_et
C    -2.561681 0.976290 9.182922
C    -2.174218 1.895211 8.251620
C    -1.169300 1.549374 7.333641
N    -0.754552 2.517331 6.370000
C    0.435311 3.203026 6.394151
C    0.481558 3.931238 5.258115
N    -0.668368 3.665786 4.557593
C    -1.404664 2.807888 5.246065
C    -0.559841 0.319862 7.315306
C    0.477109 0.036848 6.296554
C    0.082045 -0.122110 4.983022
O    -1.221572 -0.104245 4.709738
H    -1.417317 0.168813 3.779447
C    1.052812 -0.296402 3.966746
C    2.378209 -0.317483 4.280361
C    2.820823 -0.164339 5.613586
C    1.854874 0.016525 6.636827
C    2.313630 0.203287 7.962963
C    3.651609 0.198258 8.250854
C    4.606136 0.007111 7.235077
C    4.192680 -0.169988 5.944087
C    -0.972617 -0.645746 8.271640
C    -1.975994 -0.308105 9.217781
C    -2.384961 -1.277417 10.161501
C    -1.830021 -2.525427 10.163228
C    -0.841340 -2.863071 9.218291
C    -0.422113 -1.947461 8.294908
H    -3.330296 1.226681 9.902807
H    -2.631200 2.875487 8.211452
H    -2.368992 2.416534 4.958599
H    0.729747 -0.414174 2.940040
H    3.113508 -0.453353 3.496453
H    1.596698 0.342551 8.761975
H    3.979187 0.338456 9.272668
H    5.660010 0.000974 7.478248
H    4.918621 -0.315543 5.152919
H    -3.152728 -1.018020 10.879679
H    -2.153495 -3.261713 10.886742
H    -0.415967 -3.857567 9.222111
H    0.331676 -2.213776 7.566158
C    -1.044697 4.295339 3.282832
C    -1.970837 5.446675 3.510755
C    -3.325396 5.141117 3.820076
O    -3.733017 3.930238 3.727618
Co   -5.536247 3.099487 4.103219
N    -7.509676 2.754407 4.729560
S    -8.171898 1.428291 5.308066
C    -9.287093 0.831191 3.964122
F    -8.607289 0.574116 2.848581
F    -9.905891 -0.282377 4.337674
F    -10.205406 1.752348 3.688888
O    -7.189103 0.366168 5.422555
O    -9.094834 1.666127 6.403924
C    -8.197941 3.999528 5.027842
C    -7.210239 4.881826 5.828835
N    -5.968867 4.899964 5.085830
C    -5.400559 6.025325 4.879713
C    -4.121866 6.229035 4.256427
C    -3.620280 7.538620 4.215239
C    -2.338221 7.842381 3.808746
C    -1.786409 9.260079 3.725696
C    -2.834210 10.304800 4.108743
C    -0.592122 9.410044 4.676986
C    -1.330560 9.544566 2.288729
C    -1.520230 6.746802 3.494295
C    -8.674068 4.748943 3.798241
C    -7.045042 4.375060 7.242626
H    -5.885044 6.932736 5.253558
H    -4.286586 8.330882 4.535733
H    -3.172671 10.188357 5.139905
H    -2.409540 11.305800 4.020700
H    -3.708498 10.265226 3.456656
H    0.218536 8.722845 4.429733
H    -0.183818 10.421699 4.627504
H    -0.885800 9.216655 5.709704
H    -2.161204 9.451804 1.587908
H    -0.929485 10.556772 2.203546
H    -0.548231 8.857042 1.963555
H    -0.481992 6.922637 3.227426
H    -7.617420 5.897991 5.894354
H    -9.065861 3.835153 5.673232
H    -0.115529 4.613503 2.811085
H    -1.481963 3.513780 2.669109
H    1.233941 4.605074 4.889342
H    1.141361 3.094366 7.198094
C    -9.366957 5.948815 3.962910
C    -8.453962 4.291448 2.508621
C    -9.797902 6.682374 2.871554
H    -9.590322 6.310818 4.960903
C    -9.544437 6.226232 1.584289
H    -10.338312 7.607786 3.024810
C    -8.877601 5.026745 1.408870
H    -9.875091 6.798246 0.727173
H    -7.969466 3.340158 2.347867
H    -8.679218 4.650588 0.414144
C    -6.158387 3.367005 7.605221
C    -7.886336 4.899678 8.219077
C    -7.855923 4.431517 9.522310
H    -8.588083 5.682671 7.953586
C    -6.973961 3.421390 9.872810
H    -8.525710 4.851545 10.261142
C    -6.127708 2.897021 8.909563
H    -6.952909 3.042697 10.886315
H    -5.449915 2.091309 9.161854
H    -5.482011 2.926949 6.889333
H    -4.641933 -2.890685 6.336011
C    -3.809014 -2.229815 6.574931
H    -2.931775 -2.553153 6.014807
O    -4.453629 -0.700949 4.885408
O    -1.764037 1.027511 2.407444
H    -3.358874 -1.287126 2.137625
C    -4.741498 0.474278 4.370713
C    -2.599734 0.749125 1.550364
C    -3.438530 -0.465033 1.444074
H    -5.676408 -0.504693 2.684553
C    -5.269552 0.428233 3.053799
N    -2.863974 1.512241 0.461996
C    -4.107261 -0.404929 0.276001
H    -4.769191 -1.139645 -0.153694
N    -5.511487 1.595754 2.438265
C    -3.759229 0.843140 -0.407055
H    -6.485884 0.679774 0.862744
C    -6.050827 1.600214 1.250113
O    -4.066773 1.246324 -1.496376
H    -7.398635 1.721456 -1.012721
C    -6.161450 2.766113 0.396986
C    -6.903905 2.657320 -0.783185
H    -4.886382 4.088010 1.525339
C    -5.511797 3.979382 0.651171
C    -7.010840 3.719581 -1.663918
C    -5.627797 5.042499 -0.224608
H    -7.588340 3.605852 -2.572099
C    -6.377192 4.922356 -1.387590
H    -5.122657 5.972548 0.001987
H    -6.459234 5.754427 -2.074361
C    -2.256008 2.776895 0.153597
H    -2.535707 3.047583 -0.860908
H    -1.169726 2.713794 0.219152
H    -3.584604 -2.340740 7.635761
H    -2.616348 3.557887 0.821116
C    -4.142932 -0.788953 6.277621
H    -5.006082 -0.451675 6.855164
O    -4.518196 1.538875 4.982943
H    -3.297305 -0.145410 6.517059

150
III_C4_endo-major_tbu
C    -1.993915 1.314768 9.573618
C    -1.715466 2.169099 8.547601
C    -0.849347 1.747832 7.525762
N    -0.545716 2.654119 6.465522
C    0.632858 3.345402 6.329894
C    0.562760 3.996017 5.148568
N    -0.645794 3.679808 4.581454
C    -1.303150 2.866096 5.391878
C    -0.258485 0.510256 7.505517
C    0.683518 0.165049 6.416155
C    0.192302 -0.052802 5.144205
O    -1.126575 -0.020698 4.959487
H    -1.370676 0.160444 4.018379
C    1.085895 -0.299380 4.072445
C    2.429698 -0.325808 4.290312
C    2.970623 -0.106681 5.577123
C    2.083674 0.143266 6.655645
C    2.641926 0.395961 7.931934
C    3.997347 0.386845 8.121276
C    4.872645 0.126094 7.051447
C    4.362915 -0.114395 5.805968
C    -0.569638 -0.394269 8.556109
C    -1.438049 0.017290 9.600783
C    -1.747236 -0.892501 10.636438
C    -1.228733 -2.156023 10.631492
C    -0.374861 -2.567490 9.589584
C    -0.049840 -1.708161 8.578098
H    -2.655860 1.622927 10.373026
H    -2.146139 3.161457 8.513144
H    -2.285803 2.456180 5.214838
H    0.689065 -0.465142 3.079175
H    3.103608 -0.516222 3.463794
H    1.989569 0.591154 8.772993
H    4.400108 0.578737 9.107237
H    5.941419 0.117720 7.217170
H    5.026664 -0.312609 4.972857
H    -2.410909 -0.575518 11.431266
H    -1.476900 -2.847597 11.425455
H    0.022967 -3.573372 9.590100
H    0.601318 -2.030576 7.776906
C    -1.138847 4.200842 3.297143
C    -2.090866 5.334192 3.498965
C    -3.418452 5.004984 3.889739
O    -3.774011 3.773471 3.931526
Co   -5.647231 2.979998 4.109878
N    -7.739638 2.879677 4.289805
S    -8.665543 1.588997 4.341088
C    -9.734402 1.684379 2.838245
F    -9.002630 1.728993 1.729104
F    -10.521853 0.616464 2.775215
F    -10.500601 2.770045 2.876608
O    -7.881251 0.391344 4.107458
O    -9.638327 1.608072 5.422803
C    -8.321349 4.099162 4.828989
C    -7.301986 4.690210 5.832279
N    -6.057758 4.770319 5.112099
C    -5.516899 5.903649 4.888472
C    -4.247595 6.101423 4.241772
C    -3.795076 7.418269 4.080799
C    -2.537447 7.731842 3.608792
C    -2.044303 9.155568 3.385287
C    -3.113025 10.191411 3.732478
C    -0.815471 9.424088 4.263314
C    -1.665458 9.335538 1.909490
C    -1.691544 6.643478 3.352957
C    -8.652215 5.155141 3.791893
C    -7.138684 3.851554 7.086482
H    -6.013727 6.808931 5.250886
H    -4.483542 8.210408 4.350589
H    -3.404125 10.143946 4.783390
H    -2.729744 11.196224 3.549396
H    -4.011508 10.071902 3.124595
H    0.008396 8.745606 4.036537
H    -0.447015 10.440858 4.111498
H    -1.056295 9.308904 5.321102
H    -2.523358 9.156472 1.260139
H    -1.308199 10.350440 1.722418
H    -0.873156 8.650741 1.603076
H    -0.673585 6.831709 3.023376
H    -7.642217 5.691037 6.131863
H    -9.242663 3.892171 5.379536
H    -0.257721 4.508906 2.735006
H    -1.591126 3.361199 2.778381
H    1.270075 4.644721 4.663933
H    1.413658 3.291401 7.067592
C    -9.422444 6.249757 4.181532
C    -8.199186 5.099411 2.482353
C    -9.719508 7.269731 3.293458
H    -9.809726 6.299134 5.194102
C    -9.247951 7.210489 1.988909
H    -10.327652 8.105126 3.616003
C    -8.491577 6.121656 1.588338
H    -9.479471 8.002969 1.289081
H    -7.630967 4.247992 2.137035
H    -8.124991 6.050788 0.573048
C    -5.883940 3.499832 7.572861
C    -8.260450 3.457670 7.811369
C    -8.134233 2.731715 8.983340
H    -9.253048 3.707523 7.461709
C    -6.878488 2.381631 9.456702
H    -9.023058 2.428411 9.520218
C    -5.756061 2.770101 8.746172
H    -6.779387 1.804752 10.366995
H    -4.769824 2.489713 9.093659
H    -4.990615 3.788748 7.036272
H    -5.853639 -3.070500 5.988179
C    -5.045115 -2.626617 6.569528
H    -4.097516 -3.022968 6.201939
O    -4.920404 -0.861572 5.062731
O    -1.688753 0.900052 2.566563
H    -3.313725 -1.397569 2.317228
C    -5.026182 0.326307 4.507426
C    -2.496884 0.602456 1.689716
C    -3.358644 -0.595358 1.598415
H    -5.647283 -0.628171 2.679874
C    -5.267377 0.290825 3.106339
N    -2.701948 1.329189 0.563001
C    -3.996505 -0.556574 0.410892
H    -4.666357 -1.288001 -0.011875
N    -5.456367 1.468963 2.492171
C    -3.599734 0.657495 -0.303623
H    -6.366680 0.602164 0.849728
C    -5.927622 1.501625 1.277838
O    -3.867661 1.034607 -1.412745
H    -7.380901 1.852369 -0.916127
C    -5.986227 2.705831 0.474464
C    -6.798051 2.729049 -0.662859
H    -4.538919 3.832898 1.596053
C    -5.224454 3.844105 0.761263
C    -6.869433 3.853941 -1.465242
C    -5.302270 4.971122 -0.037041
H    -7.507706 3.848669 -2.339138
C    -6.126476 4.984727 -1.154739
H    -4.708315 5.841342 0.212472
H    -6.180909 5.863690 -1.783826
C    -2.009074 2.533670 0.197803
H    -2.160546 2.703160 -0.865121
H    -0.941860 2.438940 0.396556
H    -5.161539 -2.945291 7.605368
H    -2.401065 3.399566 0.729653
C    -5.078032 -1.105295 6.486548
H    -7.243725 -0.967183 6.381735
C    -6.420752 -0.583563 6.982758
H    -6.477125 0.502832 6.983047
H    -6.568217 -0.916482 8.011411
O    -4.915479 1.389514 5.150209
H    -3.954280 -0.902870 8.299344
C    -3.917821 -0.520837 7.278020
H    -3.963159 0.563955 7.324703
H    -2.960638 -0.814132 6.847544

150
III_C4_endo-minor_tbu
C    5.425571 -2.573810 2.532492
C    5.064992 -1.283764 2.788051
C    4.698480 -0.450519 1.719784
N    4.251017 0.872945 2.010361
C    4.817146 2.042382 1.558033
C    3.943625 3.033156 1.836412
N    2.859010 2.451465 2.449567
C    3.058871 1.151848 2.533397
C    4.697737 -0.863871 0.408680
C    4.306591 0.070342 -0.672200
C    3.001831 0.517412 -0.717545
O    2.157880 0.057355 0.202318
C    2.586379 1.432403 -1.711476
C    3.481655 1.895179 -2.624070
C    4.834576 1.484348 -2.601793
C    5.254909 0.558610 -1.611280
C    6.620959 0.189673 -1.580772
C    7.507588 0.695091 -2.493323
C    7.083127 1.596256 -3.485979
C    5.771692 1.980587 -3.532148
C    5.048515 -2.216204 0.141954
C    5.415371 -3.073594 1.212459
C    5.745968 -4.419449 0.936061
C    5.701080 -4.900058 -0.341223
C    5.322914 -4.054482 -1.402108
C    5.007453 -2.746057 -1.168666
H    5.713053 -3.228774 3.345051
H    5.057208 -0.897018 3.798672
H    2.353397 0.439216 2.932560
H    1.546224 1.729234 -1.757837
H    3.155038 2.585586 -3.392084
H    6.971679 -0.505119 -0.828758
H    8.546773 0.396044 -2.450776
H    7.793440 1.983428 -4.204010
H    5.433775 2.679855 -4.287636
H    6.028241 -5.068416 1.755844
H    5.949495 -5.933476 -0.541795
H    5.277905 -4.446987 -2.409172
H    4.711906 -2.103952 -1.986985
C    1.630649 3.139767 2.856063
C    0.964263 3.811638 1.697078
C    0.230430 3.031696 0.759830
O    0.141182 1.750000 0.899221
Co   -1.440901 0.525530 0.257303
N    -2.401590 -0.608411 -1.234637
S    -3.728509 -1.489491 -1.178382
C    -3.126915 -3.232680 -1.114876
F    -2.390761 -3.453386 -0.026100
F    -4.153292 -4.074349 -1.095773
F    -2.378807 -3.507051 -2.181134
O    -4.412653 -1.328392 0.087906
O    -4.485990 -1.467031 -2.418099
C    -1.973840 -0.156505 -2.544579
C    -2.138352 1.382521 -2.568958
N    -1.515556 1.886884 -1.351404
C    -1.120541 3.099207 -1.348421
C    -0.380455 3.751952 -0.297702
C    -0.244508 5.143329 -0.394812
C    0.443639 5.898965 0.530517
C    0.561751 7.415952 0.471199
C    -0.085001 8.023157 1.722703
C    2.041350 7.817471 0.415321
C    -0.137240 7.996431 -0.757494
C    1.040530 5.184036 1.574742
H    -2.618177 -0.551367 -3.336157
H    -1.594218 1.785261 -3.429721
H    -1.336797 3.725034 -2.219764
H    -0.726063 5.628026 -1.235808
H    -0.016222 9.112620 1.703096
H    -1.140230 7.754549 1.788849
H    0.398264 7.683895 2.640099
H    2.528553 7.402197 -0.468161
H    2.145024 8.903819 0.376968
H    2.593525 7.473680 1.291545
H    -1.206916 7.780212 -0.762004
H    -0.028892 9.081808 -0.766855
H    0.289478 7.620341 -1.689089
H    1.584940 5.727801 2.341457
C    -3.583901 1.779579 -2.732560
C    -4.458990 1.912071 -1.663760
C    -4.071703 1.951813 -4.024483
C    -5.794697 2.210240 -1.886128
C    -5.406340 2.243670 -4.249224
C    -6.274258 2.373065 -3.175097
H    -4.115793 1.793546 -0.647834
H    -3.400206 1.845294 -4.869845
H    -6.459506 2.304339 -1.038586
H    -5.768624 2.367585 -5.261426
H    -7.319505 2.596582 -3.344184
C    -0.549582 -0.563277 -2.891546
C    0.017656 -0.128398 -4.091654
C    0.200533 -1.412683 -2.089704
C    1.295527 -0.507946 -4.463759
C    1.484924 -1.794226 -2.459297
C    2.041098 -1.341433 -3.641592
H    -0.555126 0.498033 -4.766351
H    -0.221296 -1.801546 -1.176082
H    1.708190 -0.158379 -5.401265
H    2.048132 -2.452716 -1.809701
H    3.043682 -1.633151 -3.928164
H    0.998708 2.387489 3.324922
H    1.903531 3.869303 3.619585
N    -2.741421 0.165183 1.945812
C    -3.881494 0.700442 2.253802
C    -2.407434 -1.055322 2.415465
C    -3.299263 0.178990 5.179986
H    -3.125195 -1.679515 2.930170
C    -1.151382 -1.562656 2.033275
C    -2.092964 -0.351389 4.928040
H    -4.212209 -0.327528 5.450706
C    -3.209407 1.642361 5.073139
H    -1.766407 -1.374059 5.025580
C    -1.143202 0.760749 4.652687
C    -4.235332 2.066581 1.923549
H    -4.648341 0.093031 2.729715
O    -0.816916 -2.705124 2.618864
H    1.370096 0.629917 0.317038
C    0.483214 -3.324690 2.519518
O    -0.400321 -0.968088 1.232251
N    -1.876308 1.917805 4.722968
O    -4.043363 2.480730 5.287770
O    0.052606 0.696045 4.450978
C    -1.346223 3.248661 4.628488
H    -2.127665 3.945862 4.919844
H    -0.492174 3.376376 5.294871
C    -3.274503 3.051770 1.679494
C    -5.582197 2.437300 1.877845
C    -5.952573 3.731544 1.557012
C    -3.644891 4.343816 1.352091
C    -4.986857 4.690006 1.281113
H    -2.226206 2.813855 1.789156
H    -2.877777 5.086127 1.168155
H    -5.279099 5.700551 1.027915
H    -7.001746 3.995102 1.520844
H    -6.342373 1.693241 2.082261
C    1.584214 -2.387087 3.005467
C    0.778020 -3.814311 1.106784
C    0.361033 -4.513839 3.466371
H    1.819787 -1.635969 2.255783
H    2.491885 -2.963505 3.189902
H    1.300581 -1.890856 3.935393
H    1.288480 -5.086424 3.472992
H    -0.443672 -5.181471 3.157596
H    0.159796 -4.187228 4.487772
H    0.915086 -2.988356 0.413015
H    -0.016855 -4.459454 0.734405
H    1.702671 -4.394147 1.115520
H    -1.045092 3.494639 3.611034
H    3.987648 4.088052 1.631759
H    5.772484 2.058630 1.063349

144
III_C4_exo-major_et
C    -3.224911 0.487686 8.510354
C    -2.711000 1.393880 7.633558
C    -1.789432 0.963611 6.663335
N    -1.265521 1.943396 5.770860
C    0.055406 2.272680 5.596711
C    0.088616 3.240133 4.652687
N    -1.205968 3.479146 4.265017
C    -2.007696 2.678385 4.950386
C    -1.386312 -0.340745 6.536261
C    -0.405428 -0.739252 5.500709
C    -0.784339 -0.733843 4.170948
O    -2.009932 -0.327659 3.865853
H    -2.230770 -0.443999 2.907829
C    0.135145 -1.143385 3.171256
C    1.399528 -1.515624 3.510360
C    1.836598 -1.497792 4.854318
C    0.919619 -1.103873 5.862781
C    1.379704 -1.067665 7.201427
C    2.667215 -1.412881 7.513196
C    3.568767 -1.814312 6.511301
C    3.154875 -1.853021 5.208654
C    -1.946659 -1.294842 7.431286
C    -2.855481 -0.871607 8.435544
C    -3.405982 -1.828334 9.317398
C    -3.087704 -3.151116 9.198077
C    -2.202191 -3.575259 8.188449
C    -1.642522 -2.671397 7.329604
H    -3.938694 0.805993 9.259256
H    -3.005158 2.434608 7.679528
H    -3.082994 2.639139 4.858114
H    -0.181656 -1.156722 2.135835
H    2.092076 -1.827469 2.737843
H    0.703556 -0.769194 7.991893
H    2.993796 -1.379317 8.544415
H    4.581629 -2.088637 6.773249
H    3.840079 -2.157363 4.426391
H    -4.096868 -1.497648 10.083121
H    -3.520087 -3.877671 9.873030
H    -1.965412 -4.626331 8.092049
H    -0.968413 -3.006969 6.553736
C    -1.631309 4.490745 3.281423
C    -2.457615 5.569577 3.904757
C    -3.825220 5.298342 4.203169
O    -4.339396 4.164057 3.889461
Co   -6.376266 3.839173 3.653917
N    -8.397127 3.661750 4.140370
S    -9.418069 2.553624 3.630150
C    -10.318839 3.297193 2.197959
F    -9.463537 3.743320 1.279416
F    -11.096843 2.382685 1.631986
F    -11.078834 4.313061 2.587241
O    -8.701187 1.448711 3.030581
O    -10.489783 2.290706 4.582697
C    -8.888645 4.611765 5.128171
C    -7.727914 4.900359 6.094573
N    -6.536764 5.099595 5.298853
C    -5.802285 6.125335 5.487944
C    -4.507482 6.334976 4.900940
C    -3.879382 7.559667 5.169044
C    -2.581178 7.840047 4.803047
C    -1.894307 9.176172 5.051592
C    -2.818352 10.171151 5.752473
C    -0.657637 8.967232 5.935119
C    -1.465324 9.784058 3.709774
C    -1.888133 6.792355 4.183718
C    -9.407646 5.932586 4.589103
C    -7.447467 3.813762 7.125952
H    -6.137772 6.896645 6.189381
H    -4.463869 8.304499 5.696650
H    -3.136147 9.814623 6.733859
H    -2.297457 11.117217 5.906259
H    -3.711094 10.385519 5.162552
H    0.070984 8.299785 5.472152
H    -0.151844 9.916805 6.121977
H    -0.932062 8.537681 6.899746
H    -2.326620 9.951094 3.061780
H    -0.967034 10.743987 3.861522
H    -0.769810 9.138666 3.171120
H    -0.848984 6.941857 3.904913
H    -7.968211 5.814709 6.654028
H    -9.704682 4.183079 5.717936
H    -0.714028 4.898925 2.860128
H    -2.152834 3.971387 2.481563
H    0.921512 3.772015 4.228731
H    0.845281 1.794257 6.148692
C    -10.376375 6.604361 5.330365
C    -8.927885 6.530748 3.430929
C    -10.850893 7.845045 4.936037
H    -10.777347 6.141535 6.225639
C    -10.359746 8.437945 3.782250
H    -11.612274 8.342507 5.522884
C    -9.400224 7.774128 3.034246
H    -10.729995 9.403975 3.464350
H    -8.195833 6.029985 2.816668
H    -9.016785 8.222041 2.126255
C    -8.192019 2.644645 7.240234
C    -6.422882 4.036852 8.045565
C    -6.162643 3.136826 9.065310
H    -5.824395 4.937887 7.978655
C    -6.924264 1.981681 9.181358
H    -5.376694 3.347141 9.780220
C    -7.932411 1.740184 8.263170
H    -6.737371 1.279690 9.984210
H    -8.528024 0.839640 8.332298
H    -8.984754 2.413099 6.543227
O    -4.018166 2.690256 -1.703243
H    -3.859991 0.254653 -2.385673
C    -3.785696 2.183886 -0.638544
C    -3.359276 -0.137277 -1.504538
H    -2.318705 -0.342578 -1.757946
H    -3.794962 3.862635 0.860992
H    -3.834690 -1.071898 -1.213522
N    -3.470141 0.832616 -0.448161
C    -3.732492 2.796944 0.712447
H    -6.311449 1.960215 0.220484
C    -6.158620 2.638826 1.052047
C    -3.082381 0.613683 0.854783
C    -3.269137 1.857839 1.577103
O    -2.643512 -0.459439 1.261783
N    -6.045436 2.173670 2.317701
H    -5.695057 0.300686 1.577812
C    -5.736227 0.926952 2.470002
H    -4.827407 -1.505457 2.637500
C    -5.563277 0.199945 3.713933
C    -5.058928 -1.100904 3.615067
C    -5.883623 0.684953 4.984725
C    -4.842246 -1.875708 4.739299
C    -5.661750 -0.090508 6.108325
H    -4.443158 -2.876054 4.635273
C    -5.136330 -1.370873 5.995138
H    -5.929137 0.305183 7.078584
H    -4.977878 -1.977512 6.876972
H    -6.374530 1.638193 5.118403
H    -3.067097 1.952773 2.627678
C    -6.456390 4.013677 0.897267
O    -6.490954 4.818905 1.849291
O    -6.648182 4.408170 -0.345641
C    -6.894111 5.789427 -0.601177
H    -7.827786 6.096043 -0.122156
C    -6.968913 5.958946 -2.099767
H    -7.135339 7.008267 -2.342537
H    -7.789044 5.381625 -2.525238
H    -6.042570 5.640698 -2.577205
H    -6.091915 6.400044 -0.179412

150
III_C4_exo-major_tbu
C    -3.151627 0.569290 8.661234
C    -2.648815 1.469952 7.771726
C    -1.788252 1.022296 6.754502
N    -1.281331 1.993013 5.841940
C    0.037362 2.309620 5.631722
C    0.054029 3.272406 4.682400
N    -1.248030 3.521535 4.328288
C    -2.038896 2.731169 5.037877
C    -1.425716 -0.290794 6.602551
C    -0.491960 -0.705194 5.530802
C    -0.928608 -0.724267 4.219522
O    -2.170602 -0.334490 3.962100
H    -2.420585 -0.458105 3.013764
C    -0.048233 -1.142786 3.188310
C    1.231883 -1.501309 3.479694
C    1.724563 -1.462924 4.803762
C    0.847454 -1.060693 5.843602
C    1.360203 -1.007733 7.162469
C    2.661421 -1.341787 7.425786
C    3.524357 -1.748993 6.392678
C    3.058107 -1.806247 5.108423
C    -1.974194 -1.237918 7.511391
C    -2.834146 -0.801078 8.552141
C    -3.383311 -1.752904 9.440051
C    -3.103792 -3.082068 9.296445
C    -2.259110 -3.517851 8.257183
C    -1.705286 -2.619763 7.388544
H    -3.817977 0.900591 9.447121
H    -2.905877 2.519080 7.842205
H    -3.116499 2.699679 4.970551
H    -0.406920 -1.174050 2.167302
H    1.893692 -1.819140 2.683097
H    0.713678 -0.706377 7.976484
H    3.029030 -1.295339 8.442625
H    4.548749 -2.014122 6.616460
H    3.712829 -2.116580 4.302745
H    -4.039631 -1.412813 10.231642
H    -3.534349 -3.804645 9.976767
H    -2.050058 -4.573224 8.145237
H    -1.064057 -2.962719 6.588415
C    -1.688116 4.522909 3.340477
C    -2.517761 5.604454 3.954569
C    -3.884752 5.332515 4.258817
O    -4.395084 4.190565 3.973575
Co   -6.443988 3.882711 3.689182
N    -8.439213 3.672767 4.207201
S    -9.444599 2.547076 3.702483
C    -10.347899 3.276544 2.264686
F    -9.489980 3.743282 1.358395
F    -11.100299 2.349053 1.685507
F    -11.132649 4.274931 2.649299
O    -8.713841 1.449565 3.106186
O    -10.511743 2.274493 4.656649
C    -8.932209 4.604065 5.212066
C    -7.759837 4.908641 6.159773
N    -6.588965 5.139195 5.343584
C    -5.860489 6.168503 5.533024
C    -4.571304 6.381439 4.935907
C    -3.946773 7.611182 5.186139
C    -2.648756 7.888860 4.816613
C    -1.963524 9.228447 5.049509
C    -2.891453 10.232412 5.731865
C    -0.731831 9.031508 5.942857
C    -1.526766 9.818418 3.702233
C    -1.953136 6.834080 4.212889
C    -9.481365 5.919405 4.691265
C    -7.428858 3.815650 7.169074
H    -6.192498 6.932695 6.244069
H    -4.532456 8.362650 5.702796
H    -3.213940 9.888640 6.716223
H    -2.371451 11.180508 5.875427
H    -3.781560 10.438119 5.134910
H    -0.000473 8.357780 5.493358
H    -0.227353 9.983636 6.120271
H    -1.012238 8.614538 6.911266
H    -2.384436 9.977184 3.047390
H    -1.028904 10.780076 3.844343
H    -0.828413 9.166065 3.175667
H    -0.915096 6.984158 3.929700
H    -8.008300 5.811334 6.734221
H    -9.728739 4.153151 5.811917
H    -0.776254 4.932269 2.908580
H    -2.211167 3.992254 2.549706
H    0.880204 3.793820 4.233281
H    0.837008 1.826133 6.165027
C    -10.414260 6.595744 5.473247
C    -9.058446 6.508116 3.507237
C    -10.907404 7.833341 5.092691
H    -10.771369 6.139444 6.390377
C    -10.471955 8.417261 3.911971
H    -11.640128 8.335557 5.711303
C    -9.550104 7.747736 3.122869
H    -10.857313 9.380751 3.604742
H    -8.357215 5.998254 2.864611
H    -9.213471 8.187471 2.192491
C    -8.101160 2.601310 7.246108
C    -6.418918 4.072240 8.096461
C    -6.102657 3.157754 9.086711
H    -5.876677 5.010126 8.058271
C    -6.790442 1.953899 9.163046
H    -5.331000 3.393386 9.809307
C    -7.783557 1.681026 8.237774
H    -6.558196 1.237406 9.940897
H    -8.320609 0.742797 8.275892
H    -8.883041 2.347180 6.545481
O    -4.002532 2.762097 -1.626049
H    -3.975953 0.307280 -2.310924
C    -3.806820 2.238260 -0.560477
C    -3.473223 -0.094694 -1.435483
H    -2.439627 -0.319977 -1.700954
H    -3.781957 3.905581 0.948556
H    -3.962965 -1.020355 -1.139881
N    -3.554402 0.873775 -0.375105
C    -3.743410 2.839815 0.791919
H    -6.345211 2.049930 0.261622
C    -6.199134 2.719353 1.101999
C    -3.193668 0.629518 0.932749
C    -3.331650 1.879525 1.658218
O    -2.814872 -0.464392 1.341886
N    -6.085807 2.241091 2.358991
H    -5.793053 0.367890 1.600563
C    -5.785570 0.988769 2.497301
H    -5.225247 -1.545413 2.598269
C    -5.575606 0.247836 3.725476
C    -5.273550 -1.111559 3.589620
C    -5.651259 0.773180 5.017808
C    -5.033219 -1.910303 4.692333
C    -5.417173 -0.028552 6.119256
H    -4.795793 -2.957146 4.555448
C    -5.100310 -1.371776 5.966631
H    -5.503921 0.401530 7.106989
H    -4.919682 -1.993340 6.834081
H    -5.916255 1.805192 5.196589
H    -3.135028 1.962573 2.711307
C    -6.436470 4.108683 0.942882
O    -6.449153 4.908333 1.901634
O    -6.599913 4.480196 -0.308320
C    -6.510706 5.847935 -0.771899
H    -8.586144 6.222619 -0.256491
H    -7.677453 7.648715 -0.751058
C    -7.617012 6.717607 -0.185230
H    -7.434471 6.969855 0.856357
C    -6.696782 5.703088 -2.277359
H    -6.608086 6.675647 -2.761567
H    -7.680892 5.297399 -2.515519
H    -5.941683 5.038632 -2.697880
C    -5.125882 6.411497 -0.472347
H    -4.953105 6.538096 0.595624
H    -5.022556 7.391535 -0.940325
H    -4.351829 5.763297 -0.886669

150
III_C4_exo-minor_tbu
C    3.898229 -0.528750 3.563699
C    3.436036 0.455754 2.743025
C    4.025536 0.627544 1.478358
N    3.519750 1.671717 0.649147
C    4.217487 2.771094 0.215964
C    3.347443 3.521142 -0.496351
N    2.141264 2.867527 -0.490960
C    2.269643 1.744399 0.202193
C    5.056377 -0.151018 1.021351
C    5.632423 0.068323 -0.323880
C    4.913769 -0.341324 -1.431131
O    3.718212 -0.885878 -1.238544
H    3.302752 -1.232745 -2.075231
C    5.459670 -0.162812 -2.728806
C    6.674410 0.430896 -2.887997
C    7.424904 0.886561 -1.780356
C    6.895686 0.696377 -0.478204
C    7.651310 1.165079 0.623873
C    8.859206 1.781771 0.436513
C    9.382174 1.963923 -0.856443
C    8.673959 1.521851 -1.939485
C    5.532448 -1.188705 1.869992
C    4.950376 -1.373960 3.150804
C    5.421823 -2.415816 3.979354
C    6.419842 -3.245354 3.554697
C    6.990887 -3.069241 2.279745
C    6.560558 -2.066159 1.457672
H    3.457947 -0.669499 4.542945
H    2.631130 1.108389 3.056701
H    1.489328 1.017096 0.374907
H    4.903098 -0.507129 -3.590708
H    7.078961 0.561673 -3.884354
H    7.274723 1.025266 1.629362
H    9.420738 2.128728 1.294165
H    10.339495 2.449538 -0.988720
H    9.066245 1.656016 -2.940538
H    4.973050 -2.552374 4.955553
H    6.770960 -4.044355 4.193910
H    7.774580 -3.737180 1.948247
H    6.998829 -1.942225 0.476817
C    0.893550 3.393921 -1.075372
C    -0.122773 3.709436 -0.023587
C    -0.867715 2.623647 0.509852
O    -0.663366 1.442893 0.046431
Co   -1.801659 -0.237366 0.260426
N    -3.397186 -1.458939 0.740918
S    -3.554194 -2.989826 0.342654
C    -4.951623 -3.029277 -0.861186
F    -4.698905 -2.248515 -1.907417
F    -5.143012 -4.267614 -1.301437
F    -6.073722 -2.608340 -0.285678
O    -2.422778 -3.418668 -0.457149
O    -4.033644 -3.828909 1.429454
C    -4.179068 -0.982407 1.867135
C    -3.202811 -0.259825 2.830563
N    -2.470470 0.677125 2.015021
C    -2.509776 1.925691 2.265566
C    -1.783026 2.942412 1.546121
C    -1.951479 4.271511 1.956635
C    -1.255208 5.328638 1.406582
C    -1.444812 6.780155 1.828396
C    -2.509176 6.925504 2.915198
C    -0.122718 7.333580 2.375691
C    -1.883240 7.611080 0.615742
C    -0.324932 5.000478 0.411985
C    -5.305558 -0.034703 1.503390
C    -2.248247 -1.207450 3.535558
H    -3.110919 2.279147 3.109206
H    -2.669674 4.454018 2.747238
H    -2.621721 7.976082 3.186123
H    -3.485981 6.571034 2.581495
H    -2.243088 6.385079 3.825539
H    0.674979 7.301280 1.631777
H    -0.237157 8.375304 2.682067
H    0.212411 6.763247 3.243231
H    -1.144552 7.588879 -0.187150
H    -2.824042 7.241173 0.206423
H    -2.025727 8.657071 0.895249
H    0.261788 5.791821 -0.044858
H    -3.787741 0.269053 3.595779
H    -4.629579 -1.813770 2.414569
H    1.178184 4.285552 -1.631452
H    0.524864 2.661133 -1.790835
H    3.488882 4.458340 -1.004269
H    5.258688 2.917527 0.444840
C    -6.242061 0.287707 2.484446
C    -5.440249 0.538637 0.247993
C    -7.277791 1.168965 2.225389
H    -6.170180 -0.171540 3.465133
C    -7.396823 1.745451 0.968088
H    -7.998978 1.396298 3.000084
C    -6.477341 1.424118 -0.016342
H    -8.207991 2.429892 0.756416
H    -4.752080 0.283576 -0.545253
H    -6.562497 1.852062 -1.006285
C    -0.884625 -0.945685 3.614793
C    -2.737900 -2.345205 4.172267
C    -1.892119 -3.197048 4.862145
H    -3.791418 -2.586231 4.130171
C    -0.533276 -2.928799 4.930098
H    -2.297890 -4.080254 5.336955
C    -0.035605 -1.798906 4.304762
H    0.130182 -3.599408 5.460429
H    1.025099 -1.584174 4.335670
H    -0.467164 -0.074096 3.130216
C    -0.010791 0.641270 -3.850643
H    -0.604468 1.528182 -3.700962
C    0.936911 0.100561 -3.049761
C    1.582338 -0.999747 -3.773543
N    0.911511 -1.148822 -4.955300
C    -0.045035 -0.127301 -5.107690
O    -0.708843 0.032477 -6.098029
O    2.563955 -1.663881 -3.458085
C    1.259319 -2.105121 -5.972279
H    2.239918 -1.896416 -6.400644
H    0.515158 -2.049170 -6.762308
H    1.267380 -3.113795 -5.563533
N    -1.503007 -0.809415 -1.816845
H    -0.397288 -2.386176 -2.688698
C    -0.503840 -1.700698 -1.854081
C    -2.171783 -0.555647 -2.905486
H    -2.082565 -1.242813 -3.747015
C    -3.182938 0.480951 -3.040871
C    0.099391 -2.036088 -0.604670
O    -0.150787 -1.412611 0.443382
O    0.951329 -3.031485 -0.660583
C    1.447294 -3.739488 0.510451
C    0.294295 -4.333901 1.309505
H    -0.299874 -3.576842 1.816423
H    0.703916 -4.995499 2.074835
H    -0.369818 -4.920040 0.675934
H    1.685435 -5.490911 -0.748691
C    2.289738 -4.847584 -0.108785
H    3.104585 -4.435845 -0.705781
H    2.725445 -5.466122 0.675759
H    -4.236065 -0.603376 -4.564418
C    -4.202616 0.308005 -3.980709
C    2.325389 -2.846837 1.376028
H    2.829389 -3.462389 2.123242
H    3.092685 -2.355256 0.780512
H    1.746094 -2.092273 1.900965
C    -5.169823 1.279110 -4.170272
C    -3.149787 1.678319 -2.319603
H    -5.953522 1.118747 -4.898839
H    -2.334581 1.873112 -1.638573
C    -4.118656 2.648829 -2.508675
C    -5.136511 2.454340 -3.432066
H    -5.889792 3.216399 -3.584775
H    -4.069964 3.566154 -1.936031
H    1.292559 0.449894 -2.095835

155
III_C7_endo-major_tbu
C    -6.569363 -1.629526 -2.393021
C    -5.935133 -0.437252 -2.214080
C    -5.020026 -0.271132 -1.149308
C    -4.376805 1.028789 -0.949114
N    -5.051965 2.165050 -0.638230
N    -4.264314 3.182780 -0.474510
N    -3.071184 2.724926 -0.674909
C    -3.061505 1.412734 -0.973941
C    -4.738756 -1.305863 -0.281499
C    -3.749879 -1.098603 0.800904
C    -2.485170 -1.638080 0.653866
O    -2.250644 -2.392111 -0.409637
H    -1.345962 -2.791136 -0.407762
C    -1.483457 -1.350482 1.616927
C    -1.753172 -0.529062 2.668356
C    -3.040016 0.020089 2.862210
C    -4.060308 -0.299354 1.930336
C    -5.365259 0.186053 2.183483
C    -5.627370 0.968420 3.276574
C    -4.600579 1.324454 4.169602
C    -3.334087 0.851310 3.962141
C    -5.406430 -2.548644 -0.450689
C    -6.331028 -2.709396 -1.514023
C    -6.994663 -3.945800 -1.671032
C    -6.758796 -4.976426 -0.806096
C    -5.849316 -4.814764 0.256418
C    -5.187731 -3.631911 0.429287
H    -7.260247 -1.760839 -3.216512
H    -6.107562 0.379424 -2.904430
H    -2.156546 0.862735 -1.174415
H    -0.501353 -1.790679 1.504545
H    -0.974802 -0.300241 3.385513
H    -6.175709 -0.107578 1.527932
H    -6.639846 1.303016 3.466363
H    -4.819249 1.953663 5.021889
H    -2.534360 1.105937 4.647549
H    -7.694154 -4.065928 -2.489306
H    -7.270836 -5.920795 -0.934479
H    -5.671072 -5.636258 0.937346
H    -4.492642 -3.512966 1.249118
C    -1.923579 3.625400 -0.483029
C    -1.238766 3.361468 0.821848
C    -0.304191 2.289442 0.866944
O    -0.121275 1.592220 -0.184856
Ni   1.128963 0.110900 -0.560745
N    2.125317 -1.854118 -0.363650
S    1.338977 -3.011429 -1.088266
C    2.335181 -4.576606 -1.145333
F    2.460553 -5.134304 0.051081
F    1.689348 -5.427962 -1.931810
F    3.534908 -4.359527 -1.657704
O    0.158214 -3.485029 -0.327976
O    1.156330 -2.708558 -2.492156
C    2.813404 -0.729186 1.705202
C    2.599715 -2.090154 0.995223
N    1.723854 0.186896 1.408396
C    1.353118 1.054113 2.275168
C    0.371774 2.086868 2.095150
C    0.086559 2.907935 3.198895
C    -0.834342 3.932668 3.159906
C    -1.143412 4.842143 4.342370
C    -0.749371 6.283350 3.992620
C    -2.643013 4.788560 4.660326
C    -0.377507 4.427862 5.598066
C    -1.485728 4.133077 1.931744
C    3.088521 -0.945101 3.172346
C    3.947168 -2.784071 1.048338
H    1.812669 1.038115 3.264809
H    0.631943 2.706963 4.114080
H    0.315711 6.355159 3.768284
H    -1.293590 6.656120 3.123351
H    -0.964520 6.957362 4.824578
H    -3.255486 5.118541 3.819884
H    -2.954760 3.773637 4.909333
H    -2.880524 5.434677 5.508137
H    -0.632873 5.091212 6.425594
H    -0.623357 3.410803 5.909861
H    0.703274 4.488331 5.459439
H    -2.209484 4.937587 1.841799
H    1.877908 -2.671554 1.586626
H    3.704408 -0.278359 1.252387
H    -1.264152 3.481601 -1.338923
H    -2.336008 4.631590 -0.524638
C    -6.494258 2.338226 -0.482126
C    4.314647 -0.586211 3.714971
C    2.129649 -1.521005 4.004434
C    4.585882 -0.805757 5.058420
H    5.065881 -0.141558 3.073712
C    3.627425 -1.380401 5.877463
H    5.550753 -0.530227 5.463214
C    2.394386 -1.736091 5.346659
H    3.838286 -1.553752 6.924585
H    1.164716 -1.810161 3.602262
H    1.640784 -2.187973 5.978579
C    4.239458 -3.702421 2.047464
C    4.944958 -2.425016 0.149481
C    6.212785 -2.974180 0.251819
H    4.716795 -1.718544 -0.638825
C    6.497915 -3.892282 1.252538
H    6.980111 -2.690093 -0.456943
C    5.506294 -4.256189 2.150581
H    7.487226 -4.324385 1.329516
H    5.717475 -4.973981 2.932426
H    3.471272 -3.986842 2.756310
H    -3.026063 0.386025 -4.957740
C    -2.026398 0.581196 -4.565695
H    -2.119534 0.804499 -3.506381
O    0.232505 -0.324031 -4.483270
C    0.680278 -0.068775 -3.269815
H    2.682934 0.133109 -4.089872
C    2.044705 0.317923 -3.234962
N    2.557006 0.685666 -2.048721
H    4.494313 0.793480 -2.751350
C    3.812492 1.002681 -1.928119
H    2.673168 2.598396 -0.030609
C    4.398619 1.505594 -0.697802
C    3.685561 2.300277 0.203661
H    6.310105 0.610546 -1.095428
C    5.732697 1.208982 -0.400347
C    4.269721 2.736465 1.379798
C    6.317391 1.646384 0.774925
H    3.696666 3.352890 2.061379
C    5.584850 2.406495 1.677558
H    7.347509 1.392406 0.988691
H    6.041117 2.754561 2.595101
H    -1.631307 1.469078 -5.058812
C    -1.141067 -0.634559 -4.814110
H    -0.962496 -2.701014 -4.178306
C    -1.656795 -1.867614 -4.082556
H    -2.607067 -2.166872 -4.528608
H    -1.828853 -1.693070 -3.024484
O    -0.031787 -0.122174 -2.248225
H    -2.060314 -1.148077 -6.697532
C    -1.067161 -0.920108 -6.310317
H    -0.422635 -1.775571 -6.514431
H    -0.680760 -0.060905 -6.860517
H    -6.892060 1.358005 -0.229733
H    -6.908359 2.619752 -1.451370
C    -6.840178 3.359703 0.581048
H    -6.514097 4.360974 0.309584
H    -6.393243 3.094065 1.537738
H    -7.922125 3.380216 0.702274
H    4.296913 2.860481 -4.525281
H    1.781117 2.151789 -5.192732
C    3.376917 3.059277 -3.998785
C    2.129590 2.670959 -4.314626
C    3.321327 3.914349 -2.802598
O    4.202623 4.517114 -2.248111
C    1.189806 3.273118 -3.330019
N    1.970330 3.961630 -2.430687
O    -0.020124 3.233950 -3.319330
C    1.460331 4.798012 -1.381628
H    2.293194 5.346429 -0.948452
H    0.988609 4.213805 -0.593454
H    0.732242 5.512732 -1.767844

155
III_C7_endo-minor_tbu
C    -2.967388 1.295453 10.436335
C    -2.518530 2.089426 9.423680
C    -1.620744 1.574954 8.465848
C    -1.189568 2.431011 7.355502
N    0.016528 3.042521 7.255603
C    1.094196 3.078132 8.242284
C    2.451992 2.811141 7.627646
N    0.159664 3.674031 6.132404
N    -0.949360 3.484749 5.491953
C    -1.830653 2.741923 6.186051
C    -1.182646 0.268483 8.518940
C    -0.207264 -0.221918 7.514296
C    -0.604190 -0.387977 6.199607
O    -1.878709 -0.180136 5.883616
C    0.340759 -0.776811 5.216497
C    1.637259 -1.009501 5.558322
C    2.079600 -0.868994 6.892923
C    1.143531 -0.474192 7.884266
C    1.614146 -0.313926 9.210979
C    2.928912 -0.528183 9.525091
C    3.851607 -0.920067 8.538167
C    3.427385 -1.088455 7.249632
C    -1.676928 -0.580099 9.546789
C    -2.566160 -0.054950 10.520112
C    -3.054383 -0.904107 11.538183
C    -2.688297 -2.218899 11.584482
C    -1.817890 -2.745446 10.610381
C    -1.323243 -1.947553 9.617619
H    -3.657408 1.689102 11.171984
H    -2.851992 3.115806 9.341576
H    1.059980 4.053126 8.729885
H    0.848375 2.325498 8.987023
H    2.471648 1.851296 7.115061
H    2.742286 3.592485 6.928647
H    3.193118 2.774199 8.424357
H    -2.806559 2.475398 5.813755
H    0.017643 -0.891784 4.189990
H    2.348494 -1.308497 4.797969
H    0.923397 -0.027041 9.992954
H    3.260472 -0.402276 10.547564
H    4.886631 -1.090477 8.801502
H    4.126223 -1.392253 6.479305
H    -3.733153 -0.497622 12.277885
H    -3.071993 -2.862434 12.364918
H    -1.543977 -3.791297 10.647208
H    -0.662975 -2.361900 8.867984
C    -1.100276 4.027237 4.134816
C    -1.958284 5.248937 4.103338
C    -3.374668 5.078528 4.104967
O    -3.868659 3.901614 4.081324
Ni   -5.808881 3.242357 4.084585
N    -7.872338 3.092310 4.475703
S    -8.941765 1.957831 4.193470
C    -9.857691 2.490843 2.678756
F    -9.024279 2.695325 1.663379
F    -10.726081 1.550395 2.319380
F    -10.531498 3.614620 2.903770
O    -8.308243 0.726958 3.757280
O    -9.999104 1.896607 5.192612
C    -8.297450 4.179578 5.352997
C    -7.709540 5.483485 4.782312
N    -6.309345 5.252681 4.459097
C    -5.553854 6.279272 4.351828
C    -4.134160 6.280228 4.155196
C    -3.498754 7.531745 4.122299
C    -2.131400 7.686071 4.064552
C    -1.427082 9.035201 4.006743
C    -2.418082 10.198012 4.009966
C    -0.505285 9.188525 5.223788
C    -0.592838 9.120149 2.721943
C    -1.384437 6.499280 4.077260
H    -9.382539 4.310756 5.333342
H    -7.777442 6.248166 5.566868
H    -6.005341 7.270287 4.462721
H    -4.138783 8.406090 4.152219
H    -3.023960 10.218218 4.917609
H    -1.879588 11.145526 3.960753
H    -3.091625 10.164168 3.151803
H    0.259606 8.410802 5.260598
H    0.012086 10.149821 5.198007
H    -1.072786 9.137155 6.154042
H    -1.223524 9.020244 1.837737
H    -0.075149 10.079691 2.659364
H    0.166995 8.338227 2.673525
H    -0.300233 6.557769 4.063568
C    -8.508409 5.968678 3.592788
C    -8.142523 5.705426 2.280126
C    -9.683644 6.676115 3.831630
C    -8.942371 6.130017 1.228647
C    -10.482804 7.101686 2.784528
C    -10.113457 6.826615 1.475151
H    -7.234122 5.167372 2.051690
H    -9.979987 6.893104 4.852267
H    -8.640859 5.901458 0.214913
H    -11.393307 7.649504 2.989984
H    -10.736829 7.154834 0.653715
C    -7.933769 3.934624 6.811538
C    -8.934930 3.499609 7.677205
C    -6.649230 4.091982 7.330274
C    -8.667247 3.222134 9.009046
C    -6.378830 3.814114 8.661821
C    -7.383579 3.373476 9.508531
H    -9.936577 3.354076 7.296695
H    -5.834464 4.437818 6.711079
H    -9.465993 2.880309 9.654494
H    -5.371112 3.943330 9.037232
H    -7.169838 3.154451 10.546913
H    -0.089001 4.234601 3.790684
H    -1.509792 3.212562 3.545654
N    -5.635317 1.617259 2.707598
C    -6.013040 1.586582 1.462664
C    -5.559430 0.483750 3.427622
C    -3.636517 -0.579527 2.233578
H    -5.993076 -0.435476 3.059401
C    -5.422748 0.641323 4.838000
C    -4.076354 -0.527172 0.956203
H    -3.730902 -1.383254 2.946064
C    -2.719816 0.560266 2.446821
H    -4.709343 -1.230127 0.439277
C    -3.500059 0.645653 0.304185
C    -5.985908 2.750502 0.596463
H    -6.467135 0.681924 1.064505
O    -5.461151 -0.485271 5.515247
H    -1.995060 0.034874 4.926038
C    -5.899922 -0.563907 6.902726
O    -5.271101 1.752129 5.382730
N    -2.711394 1.281623 1.298641
O    -2.029262 0.811418 3.432624
O    -3.562598 1.021881 -0.835988
C    -1.901017 2.436498 1.030762
H    -2.278586 3.318490 1.545880
H    -0.865203 2.263381 1.323375
C    -6.779754 2.763163 -0.552757
C    -5.172439 3.860514 0.846169
C    -5.193971 4.960076 0.005406
C    -6.795064 3.859162 -1.396751
C    -6.010566 4.970076 -1.116911
H    -7.399741 1.904492 -0.778168
H    -7.423943 3.848140 -2.277438
H    -6.022910 5.827898 -1.776402
H    -4.560263 5.810103 0.225017
H    -4.490379 3.852270 1.684053
C    -7.297996 0.022423 7.041538
C    -4.918643 0.107829 7.850804
C    -5.921742 -2.065195 7.159081
H    -7.310696 1.103131 6.912357
H    -7.671467 -0.182784 8.045964
H    -7.991884 -0.417751 6.326590
H    -6.601166 -2.573411 6.474348
H    -6.259344 -2.262498 8.176200
H    -4.926945 -2.499080 7.046653
H    -5.167255 -0.176903 8.874330
H    -4.967164 1.191755 7.788954
H    -3.897801 -0.216342 7.653151
H    -1.937983 2.632546 -0.038021

155
III_C7_exo-major_tbu
C    -2.102250 2.384248 9.931630
C    -1.797246 3.199719 8.885641
C    -0.712524 2.895898 8.033073
C    -0.496299 3.792252 6.894909
N    0.571822 4.593602 6.662818
C    1.762794 4.793268 7.485346
C    3.039577 4.607906 6.691955
N    0.450716 5.276538 5.565430
N    -0.697897 4.937389 5.073797
C    -1.336698 4.035027 5.841610
C    0.047441 1.760234 8.216737
C    1.208011 1.453125 7.346482
C    1.003523 1.090520 6.025500
O    -0.233201 1.078091 5.552533
C    2.110465 0.739072 5.208081
C    3.374057 0.751843 5.712206
C    3.627077 1.126409 7.051047
C    2.529292 1.479640 7.877606
C    2.808695 1.871463 9.210295
C    4.093507 1.915464 9.680520
C    5.176615 1.564146 8.854865
C    4.939286 1.175024 7.566060
C    -0.307462 0.866580 9.268497
C    -1.373474 1.195785 10.145023
C    -1.717822 0.303604 11.185217
C    -1.052717 -0.879271 11.338313
C    -0.011884 -1.221446 10.453670
C    0.354637 -0.370475 9.449192
H    -2.931122 2.624466 10.585629
H    -2.387644 4.086662 8.696474
H    1.698013 5.793770 7.913719
H    1.697617 4.079695 8.301249
H    3.047610 3.649365 6.177389
H    3.176568 5.401252 5.959564
H    3.885613 4.621467 7.377153
H    -2.302608 3.625429 5.598577
H    1.934000 0.447827 4.180362
H    4.207732 0.475038 5.078203
H    1.994790 2.135622 9.873241
H    4.276492 2.217991 10.703413
H    6.186394 1.598838 9.240735
H    5.762259 0.899142 6.917483
H    -2.530675 0.565870 11.851195
H    -1.329408 -1.560697 12.131807
H    0.498772 -2.168079 10.569018
H    1.148694 -0.650238 8.771213
C    -1.123348 5.517692 3.788463
C    -2.297283 6.432179 3.916782
C    -3.600092 5.869692 4.055002
O    -3.743668 4.596799 4.096917
Ni   -5.461894 3.575614 3.825427
N    -7.130091 2.685979 4.605008
S    -7.815799 1.304613 4.216618
C    -8.827736 1.657384 2.708685
F    -8.089903 2.225659 1.756408
F    -9.326757 0.525545 2.224344
F    -9.837923 2.469342 2.997557
O    -6.837142 0.354763 3.734175
O    -8.827696 0.886229 5.177801
C    -7.789789 3.527585 5.597334
C    -7.765473 4.979925 5.079962
N    -6.436212 5.224709 4.548660
C    -6.000018 6.422417 4.508723
C    -4.657428 6.815233 4.180241
C    -4.402714 8.193053 4.115275
C    -3.145028 8.724750 3.930170
C    -2.855922 10.215753 3.813636
C    -4.126291 11.054327 3.950302
C    -1.877290 10.643234 4.915043
C    -2.234377 10.505804 2.440956
C    -2.101841 7.794425 3.850223
H    -8.840453 3.251003 5.717950
H    -7.942591 5.643494 5.936246
H    -6.670446 7.238723 4.796725
H    -5.255930 8.852982 4.220812
H    -4.606112 10.916082 4.920995
H    -3.885143 12.114210 3.857168
H    -4.856159 10.820146 3.173373
H    -0.926710 10.111625 4.849581
H    -1.655708 11.710005 4.841457
H    -2.293163 10.454175 5.905688
H    -2.908841 10.213088 1.635325
H    -2.019875 11.570934 2.330176
H    -1.295813 9.969010 2.294560
H    -1.085251 8.153232 3.721516
C    -8.871242 5.244809 4.081989
C    -8.648859 5.393504 2.721277
C    -10.174698 5.342266 4.563600
C    -9.712064 5.625827 1.858840
C    -11.234958 5.572233 3.705344
C    -11.005344 5.714503 2.343623
H    -7.648758 5.321934 2.319927
H    -10.363675 5.233437 5.626214
H    -9.523237 5.728928 0.797830
H    -12.240780 5.642071 4.098555
H    -11.831298 5.893410 1.667899
C    -7.153497 3.376283 6.976644
C    -7.547887 2.299784 7.772010
C    -6.201062 4.251814 7.494589
C    -7.035863 2.123906 9.046999
C    -5.683904 4.075522 8.772424
C    -6.103139 3.015251 9.558285
H    -8.270117 1.593561 7.385238
H    -5.852086 5.097046 6.919111
H    -7.369508 1.284815 9.643600
H    -4.961268 4.785606 9.156278
H    -5.713901 2.885545 10.560553
H    -0.248927 6.047042 3.415917
H    -1.317794 4.681736 3.120918
N    -4.494213 1.858661 3.067080
C    -3.868501 0.844174 3.573528
C    -4.510785 1.955707 1.718025
C    -2.253168 2.758599 1.561631
H    -4.334489 1.083424 1.098145
C    -5.156000 3.092363 1.158278
C    -1.683499 2.220799 2.677521
H    -2.602317 3.769234 1.421121
C    -1.907124 1.883766 0.414664
H    -1.673453 2.603044 3.680802
C    -1.056833 0.968039 2.320752
C    -3.662259 0.514009 4.971169
H    -3.538527 0.065584 2.884647
O    -5.196155 3.087579 -0.155155
H    -0.291832 0.696547 4.639315
C    -5.513488 4.238997 -0.972336
O    -5.592057 4.025003 1.858909
N    -1.276409 0.766473 0.973430
O    -2.084762 2.054035 -0.763287
O    -0.417799 0.190266 3.027950
C    -0.738451 -0.332072 0.216978
H    0.338310 -0.236829 0.070501
H    -0.935195 -1.272424 0.727740
C    -2.893593 -0.624585 5.234761
C    -4.176456 1.224506 6.058345
C    -3.908343 0.820239 7.353605
C    -2.624578 -1.025866 6.530319
C    -3.128396 -0.302303 7.598757
H    -2.499927 -1.200447 4.406219
H    -2.022016 -1.907226 6.706474
H    -2.930561 -0.620519 8.613928
H    -4.339121 1.376764 8.174268
H    -4.838535 2.065006 5.919827
C    -4.586322 5.405578 -0.647553
C    -6.981337 4.620420 -0.829043
C    -5.233729 3.735886 -2.383009
H    -4.766851 5.823105 0.341011
H    -4.741605 6.201196 -1.377526
H    -3.542103 5.095583 -0.717421
H    -4.198847 3.406827 -2.478322
H    -5.412141 4.530968 -3.107090
H    -5.882807 2.897408 -2.637795
H    -7.240838 5.353723 -1.594120
H    -7.199509 5.057388 0.141836
H    -7.626056 3.752137 -0.967540
H    -1.219833 -0.350865 -0.757100

155
III_C7_exo-minor_tbu
C    -1.724040 2.642965 9.994548
C    -1.502110 3.352795 8.854213
C    -0.532750 2.921698 7.920218
C    -0.410006 3.709157 6.689454
N    0.643838 4.475033 6.312828
C    1.914690 4.689944 7.001589
C    3.101736 4.414547 6.102138
N    0.425906 5.106207 5.200487
N    -0.768780 4.766172 4.838995
C    -1.344745 3.912012 5.707545
C    0.202749 1.774625 8.130583
C    1.216957 1.322324 7.149190
C    0.798576 0.810809 5.932408
O    -0.501520 0.775653 5.671610
C    1.758316 0.335012 5.000142
C    3.086188 0.373303 5.295239
C    3.552710 0.885251 6.526726
C    2.603062 1.357801 7.468918
C    3.090571 1.867980 8.697463
C    4.433297 1.919715 8.958505
C    5.369769 1.458805 8.015356
C    4.929858 0.948079 6.825987
C    -0.053540 1.001780 9.299873
C    -1.013854 1.449563 10.243579
C    -1.264297 0.676285 11.398814
C    -0.603951 -0.500858 11.606069
C    0.333977 -0.958985 10.661166
C    0.603601 -0.228203 9.538501
H    -2.465127 2.977910 10.709346
H    -2.068813 4.252619 8.652319
H    1.916604 5.717262 7.366879
H    1.912440 4.031113 7.864681
H    3.039239 3.422010 5.660996
H    3.181569 5.150447 5.304296
H    4.011974 4.452610 6.698274
H    -2.338462 3.511008 5.582405
H    1.422463 -0.074582 4.056692
H    3.805239 0.002951 4.574500
H    2.391742 2.214989 9.448225
H    4.777617 2.312688 9.906385
H    6.427637 1.502877 8.236235
H    5.638539 0.583342 6.091979
H    -1.998032 1.027256 12.113903
H    -0.806459 -1.089552 12.490832
H    0.840755 -1.900757 10.823431
H    1.317175 -0.597221 8.815220
C    -1.338897 5.367714 3.620188
C    -2.480922 6.276782 3.937712
C    -3.765753 5.690372 4.122968
O    -3.896263 4.424566 4.014196
Ni   -5.530794 3.240448 4.108539
N    -7.370308 2.426691 4.507945
S    -7.946496 0.994310 4.155619
C    -8.919745 1.248705 2.606452
F    -8.162272 1.780472 1.650939
F    -9.394451 0.088642 2.163356
F    -9.947045 2.062920 2.829667
O    -6.893252 0.090775 3.730803
O    -8.954293 0.529492 5.096935
C    -8.123155 3.232351 5.461304
C    -7.972707 4.701657 5.020548
N    -6.574982 4.940977 4.687339
C    -6.159977 6.149907 4.692256
C    -4.820194 6.593867 4.425575
C    -4.571572 7.972030 4.516305
C    -3.326349 8.533055 4.327826
C    -3.043411 10.027440 4.414404
C    -4.302044 10.829503 4.743122
C    -2.007183 10.290961 5.514812
C    -2.496486 10.523622 3.069606
C    -2.288450 7.635747 4.039952
H    -9.193486 3.013174 5.412220
H    -8.259014 5.338369 5.866954
H    -6.870951 6.945254 4.937945
H    -5.417919 8.607903 4.748569
H    -4.729170 10.545900 5.706810
H    -4.061438 11.892137 4.797044
H    -5.073786 10.711784 3.980420
H    -1.062694 9.780356 5.320263
H    -1.788021 11.358001 5.591285
H    -2.371635 9.952689 6.485893
H    -3.215077 10.352980 2.266995
H    -2.284964 11.594193 3.109892
H    -1.568844 10.020583 2.792355
H    -1.285524 8.020538 3.881442
C    -8.903197 5.012348 3.868691
C    -8.507919 4.944085 2.539973
C    -10.228157 5.328556 4.156686
C    -9.419576 5.176030 1.520454
C    -11.140388 5.562104 3.141274
C    -10.737279 5.484094 1.815558
H    -7.488480 4.708396 2.272734
H    -10.552021 5.387764 5.190189
H    -9.087790 5.103488 0.492858
H    -12.166298 5.805736 3.385105
H    -11.448253 5.662014 1.019362
C    -7.709942 2.996460 6.907441
C    -8.530974 2.211191 7.712941
C    -6.543409 3.510489 7.471443
C    -8.200692 1.941165 9.032525
C    -6.210399 3.241991 8.790498
C    -7.034382 2.453150 9.578057
H    -9.433529 1.787151 7.294371
H    -5.872062 4.129482 6.894574
H    -8.856426 1.322739 9.631731
H    -5.295167 3.649971 9.201913
H    -6.771417 2.241204 10.606479
H    -0.512982 5.899125 3.152290
H    -1.636479 4.550015 2.966815
N    -4.764238 1.911900 2.703111
C    -4.866285 1.872627 1.406930
C    -4.164983 0.905522 3.357358
C    -2.225470 2.219179 1.345318
H    -4.026191 -0.059997 2.883677
C    -4.202510 0.980130 4.783523
C    -1.914800 1.774254 2.588353
H    -2.481213 3.215256 1.025371
C    -2.041360 1.107939 0.399749
H    -1.826771 2.333995 3.502419
C    -1.469917 0.379191 2.482013
C    -5.403063 2.947478 0.583372
H    -4.691571 0.924901 0.898592
O    -3.798753 -0.100774 5.404168
H    -0.712682 0.309028 4.817749
C    -4.118798 -0.389510 6.797084
O    -4.565546 2.010341 5.381772
N    -1.642786 0.003040 1.180839
O    -2.167965 1.072710 -0.795731
O    -0.991404 -0.347525 3.346235
C    -1.291007 -1.287938 0.653717
H    -0.214317 -1.455670 0.686716
H    -1.781719 -2.078979 1.217242
C    -6.064438 2.617228 -0.602193
C    -5.247466 4.301061 0.895128
C    -5.775462 5.283541 0.073384
C    -6.589893 3.599066 -1.423179
C    -6.456678 4.939156 -1.085457
H    -6.177283 1.574917 -0.872981
H    -7.107125 3.317550 -2.331055
H    -6.864485 5.708007 -1.728650
H    -5.642294 6.324967 0.337086
H    -4.669165 4.592710 1.759639
C    -5.629789 -0.425893 6.987366
C    -3.457334 0.594966 7.751348
C    -3.518273 -1.775733 6.990108
H    -6.083338 0.560909 6.917275
H    -5.852054 -0.812174 7.983064
H    -6.109079 -1.076619 6.256611
H    -3.959149 -2.497235 6.301725
H    -3.704187 -2.121975 8.006661
H    -2.439090 -1.760651 6.830902
H    -3.534192 0.205955 8.768083
H    -3.936920 1.569814 7.734435
H    -2.399031 0.708929 7.521084
H    -1.618698 -1.334306 -0.381122

144
inter_C4_exo-major_et
C    -3.067212 0.040184 8.259000
C    -2.606031 1.025638 7.440728
C    -1.624367 0.721680 6.480493
N    -1.173888 1.783142 5.644016
C    0.119363 2.214699 5.478676
C    0.076654 3.214330 4.569070
N    -1.232972 3.368871 4.191026
C    -1.968955 2.491368 4.850233
C    -1.101558 -0.535603 6.311060
C    -0.048701 -0.792856 5.302149
C    -0.373099 -0.750656 3.954030
O    -1.613713 -0.497833 3.592831
H    -1.734806 -0.405885 2.562780
C    0.647336 -0.973250 2.986264
C    1.928567 -1.212884 3.372154
C    2.296981 -1.241319 4.737539
C    1.291745 -1.026441 5.715292
C    1.684852 -1.019633 7.075959
C    2.989704 -1.230232 7.435670
C    3.978076 -1.458046 6.462816
C    3.629942 -1.460570 5.139688
C    -1.600375 -1.572003 7.151270
C    -2.576163 -1.277268 8.139007
C    -3.065375 -2.318341 8.959088
C    -2.620251 -3.599875 8.800110
C    -1.663021 -3.896680 7.810733
C    -1.162809 -2.908905 7.008954
H    -3.827085 0.260729 8.997548
H    -2.983592 2.036517 7.526008
H    -3.037890 2.383105 4.768248
H    0.386139 -0.943272 1.936285
H    2.691696 -1.380926 2.621230
H    0.944550 -0.851645 7.847328
H    3.261358 -1.222908 8.483314
H    5.003972 -1.626656 6.761009
H    4.381517 -1.628788 4.377233
H    -3.807217 -2.084800 9.713073
H    -3.005319 -4.391398 9.429206
H    -1.323196 -4.915721 7.683905
H    -0.432076 -3.144437 6.247438
C    -1.746669 4.350233 3.224792
C    -2.500178 5.451080 3.905330
C    -3.852809 5.219152 4.286850
O    -4.422598 4.111453 3.976665
Co   -6.425599 3.818301 3.811030
N    -8.468475 3.992209 4.081740
S    -9.534708 3.019249 3.429285
C    -10.634587 4.047204 2.355050
F    -9.921795 4.787391 1.511069
F    -11.429147 3.256313 1.647260
F    -11.388802 4.856996 3.089103
O    -8.856615 2.150812 2.482569
O    -10.473276 2.456814 4.388206
C    -8.914019 4.929666 5.097982
C    -7.803540 5.022143 6.165458
N    -6.549228 5.097687 5.450533
C    -5.767767 6.094061 5.631544
C    -4.471385 6.257783 5.035455
C    -3.794972 7.462121 5.286200
C    -2.514334 7.709907 4.845680
C    -1.779345 9.026743 5.056546
C    -2.628283 10.037329 5.826368
C    -0.489637 8.781460 5.849987
C    -1.431276 9.635235 3.691564
C    -1.886461 6.654263 4.167808
C    -9.187494 6.337379 4.598031
C    -7.765252 3.900208 7.193734
H    -6.079595 6.890001 6.315630
H    -4.328904 8.218167 5.850531
H    -2.887250 9.679398 6.824495
H    -2.074651 10.968923 5.950903
H    -3.553429 10.279195 5.300316
H    0.189558 8.101755 5.333106
H    0.049635 9.717805 6.007279
H    -0.706020 8.350231 6.828561
H    -2.331901 9.825663 3.106465
H    -0.902789 10.583093 3.813980
H    -0.789421 8.979698 3.101171
H    -0.864438 6.785777 3.824553
H    -7.967435 5.947232 6.734950
H    -9.831258 4.591654 5.588760
H    -0.877341 4.738084 2.695952
H    -2.347725 3.790877 2.508564
H    0.866716 3.816866 4.158105
H    0.945311 1.774695 6.009066
C    -10.075237 7.128824 5.322510
C    -8.540903 6.897591 3.503864
C    -10.306879 8.449518 4.975775
H    -10.600977 6.701103 6.169679
C    -9.647297 9.003982 3.888239
H    -11.008043 9.042632 5.548324
C    -8.768634 8.222395 3.155775
H    -9.824662 10.034664 3.610151
H    -7.869417 6.304831 2.901744
H    -8.255950 8.642423 2.299967
C    -8.857365 3.079658 7.460248
C    -6.639976 3.780580 8.008080
C    -6.618853 2.902605 9.079406
H    -5.767833 4.393685 7.818869
C    -7.729161 2.121161 9.361932
H    -5.736777 2.841692 9.704248
C    -8.841637 2.207332 8.540821
H    -7.724248 1.446051 10.207706
H    -9.708830 1.588611 8.732070
H    -9.734987 3.092772 6.829841
O    -4.263063 2.823250 -1.401005
H    -3.324834 0.216792 -2.237512
C    -3.891674 2.237434 -0.409368
C    -2.526989 0.554053 -1.575953
H    -1.899333 1.251854 -2.132197
H    -4.036504 3.617738 1.233829
H    -1.926627 -0.302084 -1.281465
N    -3.063383 1.159976 -0.389916
C    -4.248233 2.558796 1.047192
H    -6.162185 1.539449 0.654715
C    -5.803909 2.345351 1.299910
C    -2.728056 0.784510 0.941533
C    -3.389481 1.621458 1.802815
O    -1.942079 -0.178305 1.140375
N    -6.030667 2.046417 2.692480
H    -5.571112 0.117594 2.220362
C    -5.827849 0.829920 3.003480
H    -4.286534 -1.097142 3.889300
C    -5.890768 0.260993 4.345534
C    -5.009158 -0.783962 4.632260
C    -6.821120 0.660733 5.300751
C    -5.043428 -1.408666 5.864783
C    -6.857487 0.022757 6.530025
H    -4.354633 -2.214334 6.079267
C    -5.972331 -1.006139 6.813900
H    -7.594585 0.324798 7.258614
H    -6.015869 -1.508763 7.771908
H    -7.565148 1.412327 5.072955
H    -3.341300 1.535394 2.871311
C    -6.499584 3.629940 0.969940
O    -6.604751 4.522275 1.799263
O    -6.860897 3.733967 -0.267988
C    -7.272590 5.008089 -0.791815
H    -8.233099 5.281942 -0.356426
C    -7.352682 4.864214 -2.291015
H    -7.633357 5.820056 -2.732920
H    -8.101814 4.128602 -2.581282
H    -6.391172 4.561009 -2.702414
H    -6.541643 5.766684 -0.506084

150
inter_C4_exo-major_tbu
C    -3.048819 0.032578 8.381701
C    -2.609862 1.038339 7.575309
C    -1.646765 0.758778 6.590189
N    -1.213290 1.834527 5.762704
C    0.076107 2.277361 5.598923
C    0.027104 3.271889 4.684561
N    -1.283091 3.411818 4.301456
C    -2.013495 2.531165 4.963293
C    -1.122442 -0.492208 6.384071
C    -0.099686 -0.723822 5.339133
C    -0.473600 -0.665361 4.005053
O    -1.729172 -0.411638 3.699162
H    -1.901912 -0.339772 2.679535
C    0.510040 -0.869892 2.996868
C    1.806176 -1.106815 3.332573
C    2.225002 -1.149301 4.682985
C    1.255276 -0.953708 5.699884
C    1.696645 -0.962538 7.045604
C    3.014928 -1.168150 7.354872
C    3.968675 -1.376458 6.343619
C    3.572965 -1.364943 5.033896
C    -1.596476 -1.548613 7.212180
C    -2.554456 -1.279868 8.224218
C    -3.019625 -2.340815 9.032931
C    -2.567698 -3.615488 8.840511
C    -1.627702 -3.885648 7.827263
C    -1.151475 -2.878873 7.034957
H    -3.793753 0.234565 9.140521
H    -2.994017 2.044043 7.687304
H    -3.080930 2.410852 4.880572
H    0.209020 -0.829713 1.957877
H    2.541922 -1.261245 2.552045
H    0.982577 -0.810727 7.844756
H    3.324792 -1.172669 8.391906
H    5.005711 -1.542125 6.602220
H    4.297597 -1.519269 4.242977
H    -3.747087 -2.128358 9.806993
H    -2.934107 -4.421775 9.461808
H    -1.282256 -4.899284 7.674561
H    -0.434314 -3.093603 6.254538
C    -1.795008 4.381172 3.322125
C    -2.532150 5.504203 3.982920
C    -3.885347 5.295387 4.379701
O    -4.466737 4.182928 4.113326
Co   -6.490775 3.926482 3.966225
N    -8.538820 4.004838 4.362946
S    -9.633603 2.972961 3.856554
C    -10.584045 3.813466 2.518336
F    -9.764394 4.200551 1.543268
F    -11.475511 2.976315 2.005030
F    -11.223007 4.880658 2.980316
O    -8.981878 1.885502 3.151991
O    -10.661144 2.689782 4.848655
C    -8.949616 4.999928 5.342303
C    -7.788093 5.161276 6.340502
N    -6.573776 5.247247 5.560979
C    -5.774125 6.231511 5.719791
C    -4.486998 6.366185 5.098146
C    -3.792797 7.566646 5.315993
C    -2.510342 7.785923 4.867378
C    -1.754170 9.094136 5.055206
C    -2.586733 10.132419 5.806251
C    -0.470480 8.840590 5.855790
C    -1.393705 9.673078 3.680868
C    -1.901293 6.705592 4.211667
C    -9.296497 6.369988 4.789717
C    -7.654726 4.055830 7.381043
H    -6.055896 7.033374 6.409901
H    -4.313576 8.343038 5.864462
H    -2.853251 9.796358 6.809979
H    -2.016869 11.056065 5.916013
H    -3.506888 10.381590 5.274801
H    0.197806 8.140585 5.351946
H    0.084579 9.769920 5.999211
H    -0.696724 8.429608 6.840828
H    -2.290315 9.870910 3.092002
H    -0.847303 10.612551 3.787893
H    -0.764234 8.995364 3.102301
H    -0.879065 6.814218 3.860809
H    -7.947874 6.095124 6.896734
H    -9.828805 4.669812 5.901716
H    -0.924732 4.749195 2.780584
H    -2.405474 3.815222 2.619347
H    0.812590 3.879498 4.272666
H    0.904719 1.845290 6.131756
C    -10.199732 7.153125 5.503180
C    -8.716437 6.905134 3.647462
C    -10.511702 8.440366 5.096480
H    -10.676936 6.743800 6.387057
C    -9.920133 8.968733 3.958531
H    -11.224852 9.026048 5.661880
C    -9.025064 8.194670 3.237337
H    -10.163038 9.971487 3.632198
H    -8.031204 6.316617 3.058142
H    -8.565086 8.592538 2.341540
C    -8.670401 3.145917 7.659030
C    -6.507039 4.021176 8.172428
C    -6.389949 3.134818 9.230673
H    -5.691209 4.705286 7.974465
C    -7.424017 2.257229 9.521283
H    -5.493469 3.140564 9.837816
C    -8.557804 2.263027 8.725519
H    -7.344616 1.572332 10.355500
H    -9.367291 1.572872 8.925437
H    -9.561867 3.095838 7.050267
O    -4.288872 2.932886 -1.353385
H    -3.538857 0.303419 -2.164626
C    -3.983999 2.335959 -0.345128
C    -2.732324 0.543777 -1.472967
H    -2.009453 1.168861 -1.999770
H    -4.054705 3.758880 1.266100
H    -2.242809 -0.376001 -1.165838
N    -3.243958 1.198236 -0.301401
C    -4.327736 2.709393 1.103239
H    -6.322623 1.853225 0.681234
C    -5.902855 2.592637 1.368983
C    -2.915669 0.844068 1.037527
C    -3.518445 1.744705 1.878616
O    -2.185466 -0.156533 1.255279
N    -6.131114 2.231381 2.743728
H    -5.749417 0.310483 2.174039
C    -5.940964 0.997607 2.997159
H    -4.435422 -1.028821 3.626107
C    -5.908424 0.374817 4.317294
C    -5.042213 -0.711368 4.464527
C    -6.685235 0.782806 5.398938
C    -4.936712 -1.367990 5.676723
C    -6.590906 0.108825 6.605109
H    -4.249951 -2.196904 5.783507
C    -5.721170 -0.962189 6.746263
H    -7.212314 0.420387 7.431708
H    -5.661183 -1.491447 7.688520
H    -7.416131 1.571354 5.294322
H    -3.463942 1.688164 2.948594
C    -6.490345 3.949999 1.105704
O    -6.625130 4.760511 2.012630
O    -6.720603 4.174117 -0.145598
C    -6.811672 5.502068 -0.763201
H    -8.957380 5.665064 -0.487220
H    -8.138364 7.166098 -0.891811
C    -8.055418 6.248079 -0.308472
H    -8.024058 6.523701 0.742235
C    -6.901685 5.174234 -2.246026
H    -6.941742 6.097801 -2.823159
H    -7.803164 4.602108 -2.468125
H    -6.037542 4.597192 -2.570887
C    -5.535063 6.277897 -0.468717
H    -5.445641 6.558000 0.580020
H    -5.537639 7.198048 -1.053606
H    -4.659159 5.698816 -0.762390

155
inter_C7_exo-major_tbu
C    -1.705415 2.019280 9.752537
C    -1.455516 2.911832 8.757070
C    -0.330639 2.755811 7.915130
C    -0.208265 3.706676 6.809570
N    0.805891 4.563902 6.540577
C    2.004308 4.843188 7.328858
C    3.265088 4.772226 6.493634
N    0.603696 5.245406 5.452764
N    -0.545560 4.849845 5.008846
C    -1.105889 3.919158 5.798424
C    0.535995 1.691309 8.062879
C    1.742491 1.535759 7.214422
C    1.609693 1.241430 5.863011
O    0.411321 1.144231 5.332705
C    2.779673 1.039459 5.074442
C    4.017091 1.116325 5.631756
C    4.190910 1.425638 7.001034
C    3.037857 1.641672 7.798844
C    3.237362 1.989798 9.158071
C    4.496598 2.111362 9.682085
C    5.633604 1.886275 8.886831
C    5.474197 1.548658 7.571109
C    0.244320 0.717728 9.065358
C    -0.869776 0.895834 9.926040
C    -1.151648 -0.078379 10.909434
C    -0.379242 -1.199107 11.024041
C    0.711514 -1.392865 10.155081
C    1.018502 -0.459112 9.205369
H    -2.566133 2.146698 10.396241
H    -2.118855 3.752611 8.600839
H    1.874007 5.829447 7.776265
H    2.023591 4.114673 8.133845
H    3.331343 3.824905 5.962929
H    3.314862 5.583798 5.769796
H    4.128876 4.845127 7.152539
H    -2.061476 3.469381 5.594545
H    2.664652 0.809726 4.022652
H    4.893564 0.947491 5.017324
H    2.382144 2.161365 9.798912
H    4.615845 2.379430 10.723975
H    6.622548 1.979628 9.314970
H    6.339913 1.374573 6.942921
H    -2.000555 0.072180 11.565107
H    -0.608404 -1.944026 11.774287
H    1.309112 -2.290729 10.237896
H    1.852463 -0.625736 8.538434
C    -1.052449 5.370311 3.731141
C    -2.194319 6.321383 3.900560
C    -3.510018 5.808491 4.092521
O    -3.700530 4.541666 4.162796
Ni   -5.417987 3.555873 3.901849
N    -7.228065 2.787050 4.416426
S    -7.894312 1.430090 3.939903
C    -9.134967 1.879183 2.644586
F    -8.544953 2.498592 1.628084
F    -9.717585 0.780171 2.181283
F    -10.078880 2.679348 3.132073
O    -6.928383 0.649706 3.189288
O    -8.714434 0.804206 4.964185
C    -7.937181 3.605298 5.393954
C    -7.758246 5.079383 4.963031
N    -6.380123 5.253074 4.532781
C    -5.894851 6.434934 4.520068
C    -4.535317 6.785294 4.225737
C    -4.239309 8.155588 4.152889
C    -2.969666 8.642538 3.940226
C    -2.633610 10.123149 3.821959
C    -3.870425 11.004481 3.991099
C    -1.617821 10.510664 4.904161
C    -2.034863 10.399196 2.436636
C    -1.960588 7.676729 3.825694
H    -9.011683 3.406444 5.381179
H    -7.942879 5.705952 5.844425
H    -6.548782 7.273729 4.777344
H    -5.068984 8.843094 4.268244
H    -4.334497 10.876918 4.970930
H    -3.592297 12.055332 3.900225
H    -4.624340 10.802990 3.228110
H    -0.688733 9.945406 4.817860
H    -1.360685 11.569250 4.829520
H    -2.020763 10.332486 5.902126
H    -2.738143 10.134291 1.646043
H    -1.787577 11.457240 2.326406
H    -1.118601 9.832309 2.265160
H    -0.937823 8.002100 3.660051
C    -8.766125 5.479849 3.908539
C    -8.459170 5.573751 2.558815
C    -10.069479 5.747391 4.319737
C    -9.441422 5.916341 1.639164
C    -11.049594 6.087780 3.404491
C    -10.737006 6.171566 2.054860
H    -7.455345 5.379688 2.211281
H    -10.321165 5.686044 5.373137
H    -9.188943 5.977525 0.588295
H    -12.056711 6.291242 3.743962
H    -11.499594 6.436663 1.334320
C    -7.490904 3.369366 6.830012
C    -8.288908 2.580011 7.654118
C    -6.334269 3.924402 7.376371
C    -7.962895 2.374465 8.986680
C    -6.005095 3.719002 8.708015
C    -6.821445 2.950624 9.523096
H    -9.176806 2.116278 7.245005
H    -5.674170 4.535867 6.776027
H    -8.606206 1.762982 9.606016
H    -5.105107 4.167427 9.109096
H    -6.569778 2.799173 10.564728
H    -0.199692 5.857540 3.262786
H    -1.306081 4.488217 3.141016
N    -4.340285 1.841901 3.359637
C    -3.828156 0.850684 3.973654
C    -4.004071 1.901048 1.958668
C    -2.545116 2.525137 1.787637
H    -4.019970 0.908608 1.500661
C    -4.973049 2.810480 1.256177
C    -1.601366 2.118902 2.853919
H    -2.668741 3.610116 1.685940
C    -1.852671 1.998083 0.523135
H    -1.722947 2.302919 3.903656
C    -0.598454 1.343714 2.333596
C    -3.857223 0.578753 5.409146
H    -3.277062 0.108613 3.397245
O    -5.045438 2.591808 -0.014150
H    0.419425 0.957380 4.307526
C    -5.513972 3.555081 -1.015645
O    -5.541345 3.713761 1.858337
N    -0.788471 1.256121 0.926040
O    -2.161906 2.206028 -0.628950
O    0.374883 0.752770 2.871089
C    0.114027 0.610994 0.014266
H    0.669994 1.335869 -0.582891
H    0.818345 0.017774 0.590369
C    -2.732999 -0.055074 5.945274
C    -4.944691 0.853582 6.232437
C    -4.903810 0.502073 7.571944
C    -2.686811 -0.383076 7.287307
C    -3.778123 -0.109834 8.100996
H    -1.886492 -0.277246 5.308161
H    -1.806763 -0.861946 7.694715
H    -3.751963 -0.390224 9.145992
H    -5.766163 0.699204 8.193444
H    -5.844232 1.291004 5.830909
C    -4.679292 4.824566 -0.917793
C    -7.001245 3.829318 -0.866511
C    -5.233897 2.836857 -2.327126
H    -4.865492 5.380274 0.000255
H    -4.931914 5.479278 -1.752415
H    -3.617210 4.589548 -0.985663
H    -4.177694 2.588180 -2.417034
H    -5.512358 3.478997 -3.162586
H    -5.814249 1.917059 -2.404404
H    -7.331253 4.422934 -1.720303
H    -7.236721 4.384510 0.037594
H    -7.576745 2.904817 -0.866429
H    -0.428223 -0.043559 -0.666991

144
IV_C4_endo-major_et
C    -2.561681 0.976290 9.182922
C    -2.174218 1.895211 8.251620
C    -1.169300 1.549374 7.333641
N    -0.754552 2.517331 6.370000
C    0.435311 3.203026 6.394151
C    0.481558 3.931238 5.258115
N    -0.668368 3.665786 4.557593
C    -1.404664 2.807888 5.246065
C    -0.559841 0.319862 7.315306
C    0.477109 0.036848 6.296554
C    0.082045 -0.122110 4.983022
O    -1.221572 -0.104245 4.709738
H    -1.417317 0.168813 3.779447
C    1.052812 -0.296402 3.966746
C    2.378209 -0.317483 4.280361
C    2.820823 -0.164339 5.613586
C    1.854874 0.016525 6.636827
C    2.313630 0.203287 7.962963
C    3.651609 0.198258 8.250854
C    4.606136 0.007111 7.235077
C    4.192680 -0.169988 5.944087
C    -0.972617 -0.645746 8.271640
C    -1.975994 -0.308105 9.217781
C    -2.384961 -1.277417 10.161501
C    -1.830021 -2.525427 10.163228
C    -0.841340 -2.863071 9.218291
C    -0.422113 -1.947461 8.294908
H    -3.330296 1.226681 9.902807
H    -2.631200 2.875487 8.211452
H    -2.368992 2.416534 4.958599
H    0.729747 -0.414174 2.940040
H    3.113508 -0.453353 3.496453
H    1.596698 0.342551 8.761975
H    3.979187 0.338456 9.272668
H    5.660010 0.000974 7.478248
H    4.918621 -0.315543 5.152919
H    -3.152728 -1.018020 10.879679
H    -2.153495 -3.261713 10.886742
H    -0.415967 -3.857567 9.222111
H    0.331676 -2.213776 7.566158
C    -1.044697 4.295339 3.282832
C    -1.970837 5.446675 3.510755
C    -3.325396 5.141117 3.820076
O    -3.733017 3.930238 3.727618
Co   -5.536247 3.099487 4.103219
N    -7.509676 2.754407 4.729560
S    -8.171898 1.428291 5.308066
C    -9.287093 0.831191 3.964122
F    -8.607289 0.574116 2.848581
F    -9.905891 -0.282377 4.337674
F    -10.205406 1.752348 3.688888
O    -7.189103 0.366168 5.422555
O    -9.094834 1.666127 6.403924
C    -8.197941 3.999528 5.027842
C    -7.210239 4.881826 5.828835
N    -5.968867 4.899964 5.085830
C    -5.400559 6.025325 4.879713
C    -4.121866 6.229035 4.256427
C    -3.620280 7.538620 4.215239
C    -2.338221 7.842381 3.808746
C    -1.786409 9.260079 3.725696
C    -2.834210 10.304800 4.108743
C    -0.592122 9.410044 4.676986
C    -1.330560 9.544566 2.288729
C    -1.520230 6.746802 3.494295
C    -8.674068 4.748943 3.798241
C    -7.045042 4.375060 7.242626
H    -5.885044 6.932736 5.253558
H    -4.286586 8.330882 4.535733
H    -3.172671 10.188357 5.139905
H    -2.409540 11.305800 4.020700
H    -3.708498 10.265226 3.456656
H    0.218536 8.722845 4.429733
H    -0.183818 10.421699 4.627504
H    -0.885800 9.216655 5.709704
H    -2.161204 9.451804 1.587908
H    -0.929485 10.556772 2.203546
H    -0.548231 8.857042 1.963555
H    -0.481992 6.922637 3.227426
H    -7.617420 5.897991 5.894354
H    -9.065861 3.835153 5.673232
H    -0.115529 4.613503 2.811085
H    -1.481963 3.513780 2.669109
H    1.233941 4.605074 4.889342
H    1.141361 3.094366 7.198094
C    -9.366957 5.948815 3.962910
C    -8.453962 4.291448 2.508621
C    -9.797902 6.682374 2.871554
H    -9.590322 6.310818 4.960903
C    -9.544437 6.226232 1.584289
H    -10.338312 7.607786 3.024810
C    -8.877601 5.026745 1.408870
H    -9.875091 6.798246 0.727173
H    -7.969466 3.340158 2.347867
H    -8.679218 4.650588 0.414144
C    -6.158387 3.367005 7.605221
C    -7.886336 4.899678 8.219077
C    -7.855923 4.431517 9.522310
H    -8.588083 5.682671 7.953586
C    -6.973961 3.421390 9.872810
H    -8.525710 4.851545 10.261142
C    -6.127708 2.897021 8.909563
H    -6.952909 3.042697 10.886315
H    -5.449915 2.091309 9.161854
H    -5.482011 2.926949 6.889333
H    -4.641933 -2.890685 6.336011
C    -3.809014 -2.229815 6.574931
H    -2.931775 -2.553153 6.014807
O    -4.453629 -0.700949 4.885408
O    -1.764037 1.027511 2.407444
H    -3.358874 -1.287126 2.137625
C    -4.741498 0.474278 4.370713
C    -2.599734 0.749125 1.550364
C    -3.438530 -0.465033 1.444074
H    -5.676408 -0.504693 2.684553
C    -5.269552 0.428233 3.053799
N    -2.863974 1.512241 0.461996
C    -4.107261 -0.404929 0.276001
H    -4.769191 -1.139645 -0.153694
N    -5.511487 1.595754 2.438265
C    -3.759229 0.843140 -0.407055
H    -6.485884 0.679774 0.862744
C    -6.050827 1.600214 1.250113
O    -4.066773 1.246324 -1.496376
H    -7.398635 1.721456 -1.012721
C    -6.161450 2.766113 0.396986
C    -6.903905 2.657320 -0.783185
H    -4.886382 4.088010 1.525339
C    -5.511797 3.979382 0.651171
C    -7.010840 3.719581 -1.663918
C    -5.627797 5.042499 -0.224608
H    -7.588340 3.605852 -2.572099
C    -6.377192 4.922356 -1.387590
H    -5.122657 5.972548 0.001987
H    -6.459234 5.754427 -2.074361
C    -2.256008 2.776895 0.153597
H    -2.535707 3.047583 -0.860908
H    -1.169726 2.713794 0.219152
H    -3.584604 -2.340740 7.635761
H    -2.616348 3.557887 0.821116
C    -4.142932 -0.788953 6.277621
H    -5.006082 -0.451675 6.855164
O    -4.518196 1.538875 4.982943
H    -3.297305 -0.145410 6.517059

144
IV_C4_endo-major_tbu
C    -2.504888 0.955826 9.211853
C    -2.125493 1.869220 8.272078
C    -1.097932 1.534313 7.374853
N    -0.717937 2.487541 6.382012
C    0.452271 3.207218 6.365215
C    0.437684 3.936470 5.228770
N    -0.728726 3.639629 4.568186
C    -1.414140 2.760310 5.281863
C    -0.455756 0.322015 7.391020
C    0.560785 0.029967 6.354691
C    0.108126 -0.229295 5.077622
O    -1.209103 -0.307360 4.896478
H    -1.499952 -0.116843 3.978308
C    1.028963 -0.407734 4.018710
C    2.368563 -0.339118 4.260837
C    2.870300 -0.093391 5.558731
C    1.950340 0.093299 6.623018
C    2.462646 0.363521 7.914227
C    3.811735 0.435595 8.131327
C    4.722307 0.243310 7.075485
C    4.255397 -0.015671 5.817038
C    -0.850830 -0.634171 8.362455
C    -1.883707 -0.310534 9.281247
C    -2.286518 -1.276877 10.230596
C    -1.696104 -2.508200 10.263926
C    -0.674513 -2.830463 9.349033
C    -0.261015 -1.917363 8.420532
H    -3.296028 1.195651 9.910777
H    -2.610017 2.834884 8.205291
H    -2.379800 2.353951 5.029554
H    0.659816 -0.601687 3.019510
H    3.069197 -0.477731 3.446186
H    1.777499 0.502449 8.741230
H    4.183945 0.637197 9.127299
H    5.785902 0.299210 7.263225
H    4.948407 -0.164631 4.997335
H    -3.076887 -1.028828 10.927804
H    -2.014922 -3.242424 10.991597
H    -0.218601 -3.810898 9.380777
H    0.518324 -2.171457 7.714613
C    -1.176232 4.281227 3.320367
C    -2.087796 5.432516 3.596796
C    -3.409216 5.108913 4.012144
O    -3.757047 3.882713 4.070852
Co   -5.618194 3.038618 4.059082
N    -7.555539 2.645267 4.790526
S    -8.159827 1.270443 5.280358
C    -9.339055 0.756355 3.954613
F    -8.714978 0.586717 2.789352
F    -9.929737 -0.389676 4.274540
F    -10.278834 1.682098 3.787978
O    -7.149024 0.223531 5.236658
O    -9.021213 1.372821 6.445264
C    -8.303201 3.848240 5.092118
C    -7.345341 4.797866 5.853469
N    -6.107443 4.848851 5.107087
C    -5.534724 5.980450 4.961379
C    -4.242713 6.198883 4.365495
C    -3.775093 7.513429 4.243070
C    -2.508931 7.826756 3.788502
C    -1.993247 9.251390 3.627160
C    -3.043072 10.289030 4.023613
C    -0.759562 9.458978 4.515464
C    -1.611438 9.494395 2.161185
C    -1.674975 6.740233 3.484937
C    -8.837344 4.569644 3.869019
C    -7.136846 4.339954 7.278146
H    -6.026930 6.877674 5.351769
H    -4.455412 8.307550 4.528423
H    -3.336233 10.195575 5.070835
H    -2.640345 11.294111 3.890025
H    -3.942662 10.216326 3.409941
H    0.053491 8.779872 4.254163
H    -0.375501 10.476351 4.413878
H    -1.001453 9.294354 5.566382
H    -2.473523 9.364337 1.505747
H    -1.232310 10.509181 2.021962
H    -0.834014 8.808206 1.821481
H    -0.660481 6.930933 3.145787
H    -7.802593 5.794803 5.893984
H    -9.146609 3.650621 5.761607
H    -0.273589 4.597430 2.797752
H    -1.658231 3.508843 2.723818
H    1.156084 4.634127 4.836921
H    1.187786 3.121825 7.145269
C    -9.732044 5.621631 4.059894
C    -8.444706 4.268835 2.572483
C    -10.200880 6.368349 2.992837
H    -10.076707 5.854345 5.062240
C    -9.775962 6.077146 1.703690
H    -10.901240 7.175359 3.166295
C    -8.900372 5.024208 1.499506
H    -10.131984 6.662191 0.865634
H    -7.795099 3.427064 2.378240
H    -8.559053 4.781183 0.502136
C    -6.216394 3.362776 7.641627
C    -7.953289 4.881897 8.265626
C    -7.863793 4.461863 9.583099
H    -8.677726 5.643325 7.998896
C    -6.946881 3.484333 9.935484
H    -8.512846 4.896139 10.332182
C    -6.126296 2.941511 8.959455
H    -6.877314 3.145713 10.961070
H    -5.419757 2.162183 9.216650
H    -5.559343 2.918381 6.910439
H    -4.356914 -3.104032 6.095360
C    -3.600533 -2.390951 6.422155
H    -2.665809 -2.605038 5.905829
O    -4.262544 -0.796133 4.778302
O    -2.017138 0.678122 2.615912
H    -4.059614 -1.155466 1.779468
C    -4.588301 0.394643 4.353070
C    -2.877637 0.637403 1.749945
C    -4.213338 -0.072436 1.801559
H    -5.994122 -0.233328 2.951813
C    -5.110875 0.434167 2.942738
N    -2.722222 1.199466 0.525899
C    -4.930122 0.486907 0.572898
H    -5.555124 -0.224367 0.037270
N    -5.383840 1.772466 2.551184
C    -3.838736 1.010161 -0.300914
H    -6.847898 1.316297 1.092455
C    -5.810637 1.678880 1.200123
O    -3.840424 1.263527 -1.470813
H    -7.260153 2.434449 -0.949684
C    -5.704026 2.966199 0.424062
C    -6.525460 3.183627 -0.676695
H    -4.115485 3.774424 1.603953
C    -4.765904 3.937496 0.756756
C    -6.417016 4.343992 -1.427326
C    -4.666486 5.108254 0.018822
H    -7.061386 4.492944 -2.284159
C    -5.490002 5.315123 -1.077227
H    -3.946655 5.863141 0.309797
H    -5.412915 6.227290 -1.654267
C    -1.544809 1.898364 0.076209
H    -1.280056 1.564746 -0.924507
H    -0.722287 1.694649 0.755556
H    -3.432240 -2.543337 7.488880
H    -1.731768 2.971775 0.041070
C    -4.037368 -0.967456 6.190970
H    -4.970213 -0.741160 6.710382
O    -4.523254 1.397481 5.043087
H    -3.274809 -0.270437 6.534889

150
IV_C4_endo-minor_tbu
C    5.476268 -2.549612 2.552546
C    5.047834 -1.282188 2.815990
C    4.656820 -0.454650 1.751325
N    4.143633 0.841917 2.053829
C    4.678038 2.046910 1.661477
C    3.756972 2.993278 1.942540
N    2.675732 2.349458 2.497612
C    2.923908 1.056622 2.541668
C    4.699754 -0.850136 0.435446
C    4.313416 0.082039 -0.648524
C    2.999895 0.497072 -0.736886
O    2.132001 0.021779 0.150219
C    2.595795 1.397241 -1.750688
C    3.507273 1.874935 -2.638339
C    4.868499 1.497300 -2.571063
C    5.279754 0.589802 -1.560362
C    6.652729 0.254578 -1.486628
C    7.553578 0.771290 -2.378903
C    7.138018 1.652051 -3.392848
C    5.819954 2.006337 -3.479153
C    5.109436 -2.185357 0.161498
C    5.503228 -3.036250 1.227662
C    5.897176 -4.363103 0.942096
C    5.884298 -4.833580 -0.339568
C    5.475742 -3.996479 -1.395932
C    5.101752 -2.705010 -1.153819
H    5.786839 -3.197695 3.362144
H    5.008192 -0.906794 3.830240
H    2.234877 0.302251 2.886390
H    1.550339 1.665393 -1.832446
H    3.188146 2.549344 -3.423376
H    6.999020 -0.423220 -0.717452
H    8.597573 0.496483 -2.303189
H    7.859335 2.047837 -4.094976
H    5.487631 2.690409 -4.250818
H    6.202204 -5.005839 1.758687
H    6.181213 -5.852918 -0.547147
H    5.454722 -4.381855 -2.406449
H    4.784433 -2.069512 -1.969290
C    1.397804 2.977946 2.853096
C    0.815485 3.699280 1.682000
C    0.189431 2.943586 0.654376
O    0.134239 1.654498 0.727006
Co   -1.601223 0.561005 0.189785
N    -2.361401 -0.628158 -1.363893
S    -3.671262 -1.514917 -1.264408
C    -3.043951 -3.246261 -1.181285
F    -2.312286 -3.430387 -0.079091
F    -4.048473 -4.113846 -1.154021
F    -2.278832 -3.524138 -2.233668
O    -4.314117 -1.352350 0.025926
O    -4.469328 -1.520902 -2.478044
C    -1.959649 -0.162747 -2.672615
C    -2.161040 1.374717 -2.688688
N    -1.529115 1.887024 -1.487790
C    -1.066035 3.071726 -1.503490
C    -0.358771 3.698751 -0.412430
C    -0.231128 5.090770 -0.451071
C    0.370734 5.821636 0.554335
C    0.478206 7.341098 0.555049
C    -0.269454 7.905321 1.770073
C    1.954331 7.752497 0.628605
C    -0.126466 7.956955 -0.706051
C    0.880207 5.077521 1.622503
H    -2.598451 -0.572635 -3.461637
H    -1.659846 1.795180 -3.568241
H    -1.204058 3.690549 -2.396414
H    -0.658045 5.600468 -1.306656
H    -0.205555 8.995195 1.792165
H    -1.325623 7.633033 1.743491
H    0.139520 7.537473 2.712211
H    2.513313 7.364276 -0.224148
H    2.053660 8.839919 0.627772
H    2.437178 7.386672 1.536426
H    -1.190128 7.732655 -0.802193
H    -0.027701 9.042858 -0.673308
H    0.376822 7.613578 -1.611735
H    1.344948 5.598449 2.454937
C    -3.623882 1.734931 -2.789385
C    -4.411885 2.049875 -1.691053
C    -4.210612 1.712536 -4.051455
C    -5.760533 2.331784 -1.857023
C    -5.554873 1.991862 -4.218193
C    -6.337250 2.302010 -3.114922
H    -3.994785 2.098411 -0.694887
H    -3.606723 1.464572 -4.917966
H    -6.357646 2.571698 -0.987926
H    -5.992510 1.965927 -5.207638
H    -7.390313 2.518823 -3.237927
C    -0.528265 -0.540331 -3.019916
C    0.027548 -0.107603 -4.225055
C    0.239707 -1.363922 -2.207286
C    1.310025 -0.472796 -4.598557
C    1.525422 -1.735019 -2.580312
C    2.068903 -1.289766 -3.772167
H    -0.557574 0.506071 -4.901226
H    -0.170760 -1.737712 -1.282195
H    1.714630 -0.126278 -5.540895
H    2.101158 -2.376773 -1.924882
H    3.073829 -1.572207 -4.059562
H    0.750126 2.180120 3.211854
H    1.586012 3.660976 3.682497
N    -2.545030 0.374297 1.880059
C    -3.777001 0.864694 2.399464
C    -2.347706 -0.850826 2.576331
C    -3.702713 0.532941 3.966388
H    -3.127513 -1.611330 2.365579
C    -1.049803 -1.489692 2.180039
C    -2.508165 -0.419314 4.035679
H    -4.646498 0.124029 4.323073
C    -3.292912 1.712038 4.793055
H    -2.614525 -1.230460 4.761018
C    -1.367471 0.497376 4.433265
C    -4.034241 2.310139 2.078346
H    -4.642158 0.282524 2.041205
O    -0.723856 -2.507367 2.938527
H    1.327257 0.589603 0.231828
C    0.474499 -3.313894 2.771844
O    -0.436391 -1.112834 1.201401
N    -1.905198 1.655677 4.927385
O    -3.967641 2.586609 5.260735
O    -0.179141 0.265438 4.366093
C    -1.147608 2.737644 5.499127
H    -1.650794 3.109480 6.388741
H    -0.158076 2.378823 5.768809
C    -2.992228 3.228867 2.016036
C    -5.327847 2.756837 1.833990
C    -5.575480 4.085740 1.525875
C    -3.232568 4.556926 1.700242
C    -4.526162 4.990073 1.450975
H    -1.983625 2.895604 2.216977
H    -2.402348 5.249900 1.643301
H    -4.717750 6.025202 1.199230
H    -6.589122 4.414881 1.335639
H    -6.148658 2.049981 1.874174
C    1.728324 -2.459694 2.896626
C    0.458269 -4.074187 1.453316
C    0.389233 -4.286918 3.940798
H    1.883406 -1.835105 2.019204
H    2.597421 -3.111900 2.988330
H    1.680203 -1.836975 3.791799
H    1.241328 -4.966454 3.923046
H    -0.519106 -4.887833 3.889858
H    0.397325 -3.759700 4.895559
H    0.539958 -3.414055 0.593053
H    -0.444597 -4.674302 1.350189
H    1.311878 -4.753507 1.429841
H    -1.054944 3.563748 4.792349
H    3.764772 4.054679 1.770272
H    5.647636 2.116623 1.200762

144
IV_C4_exo-major_et
C    -3.309479 0.402919 8.650470
C    -2.793056 1.351885 7.819714
C    -1.927065 0.954251 6.786829
N    -1.417070 1.960819 5.912509
C    -0.124457 2.418064 5.850463
C    -0.095809 3.356058 4.876669
N    -1.363973 3.445935 4.358475
C    -2.145860 2.590455 4.998730
C    -1.566666 -0.348934 6.569471
C    -0.621781 -0.698784 5.484285
C    -1.077414 -0.752176 4.182111
O    -2.352956 -0.454793 3.954510
H    -2.615080 -0.594288 3.019438
C    -0.186050 -1.102842 3.136307
C    1.122267 -1.365651 3.407612
C    1.630477 -1.294761 4.723983
C    0.741161 -0.961597 5.777642
C    1.261954 -0.889112 7.092405
C    2.586476 -1.130681 7.337862
C    3.464969 -1.461630 6.289820
C    2.989228 -1.542731 5.010548
C    -2.124064 -1.344004 7.416649
C    -3.000128 -0.961901 8.465770
C    -3.564586 -1.961358 9.289607
C    -3.278311 -3.280306 9.079992
C    -2.411223 -3.659546 8.036835
C    -1.845558 -2.715975 7.226397
H    -3.986167 0.692908 9.443744
H    -3.054952 2.395399 7.939667
H    -3.198835 2.445430 4.820291
H    -0.555663 -1.162070 2.120460
H    1.793442 -1.632821 2.600233
H    0.601322 -0.649875 7.916145
H    2.961715 -1.072397 8.351320
H    4.508501 -1.653381 6.499491
H    3.655106 -1.799773 4.195221
H    -4.236370 -1.665909 10.086030
H    -3.720549 -4.038905 9.711991
H    -2.196008 -4.707200 7.875195
H    -1.187057 -3.013091 6.421646
C    -1.790726 4.382066 3.303420
C    -2.570526 5.539019 3.837839
C    -3.928599 5.307423 4.203407
O    -4.437022 4.144557 4.053971
Co   -6.497880 3.787513 3.706535
N    -8.453465 3.593107 4.342132
S    -9.401820 2.394321 3.909741
C    -10.152057 2.939361 2.308674
F    -9.216934 3.379432 1.465592
F    -10.786789 1.927049 1.728264
F    -11.022341 3.922376 2.504753
O    -8.631969 1.226870 3.540300
O    -10.551180 2.247380 4.793254
C    -8.969342 4.562394 5.291268
C    -7.772505 5.031461 6.135847
N    -6.638057 5.230395 5.259446
C    -5.904057 6.263591 5.381813
C    -4.612116 6.423914 4.762110
C    -3.977586 7.665902 4.872683
C    -2.680048 7.896209 4.458454
C    -1.986151 9.249618 4.544220
C    -2.902041 10.327399 5.122782
C    -0.748812 9.140474 5.444984
C    -1.555128 9.692933 3.139990
C    -1.994353 6.784956 3.953021
C    -9.676295 5.764506 4.697313
C    -7.339540 4.053918 7.223352
H    -6.218616 7.073010 6.050837
H    -4.552145 8.472603 5.313814
H    -3.218366 10.093480 6.140829
H    -2.375288 11.282144 5.160085
H    -3.796217 10.473593 4.514582
H    -0.027888 8.414413 5.065664
H    -0.234346 10.101297 5.515018
H    -1.025383 8.832670 6.454451
H    -2.416983 9.787961 2.478123
H    -1.049981 10.660573 3.176125
H    -0.864835 8.983789 2.680312
H    -0.962658 6.902020 3.632997
H    -8.045162 5.972265 6.634293
H    -9.683153 4.098068 5.979437
H    -0.878049 4.713537 2.809703
H    -2.366808 3.806071 2.581166
H    0.716830 3.957094 4.510065
H    0.652472 2.027694 6.483883
C    -10.795935 6.268404 5.350990
C    -9.225374 6.419486 3.556753
C    -11.448243 7.401397 4.889384
H    -11.174097 5.755107 6.227911
C    -10.984608 8.052961 3.756970
H    -12.324854 7.767466 5.407926
C    -9.872774 7.555104 3.094129
H    -11.491729 8.935122 3.388205
H    -8.371837 6.043594 3.014192
H    -9.508884 8.050499 2.202523
C    -7.808127 2.749036 7.328037
C    -6.425714 4.505549 8.174184
C    -6.000340 3.691073 9.209784
H    -6.045949 5.519501 8.114700
C    -6.483833 2.393114 9.310328
H    -5.307417 4.075059 9.947809
C    -7.382672 1.928200 8.365240
H    -6.175806 1.756913 10.130923
H    -7.767831 0.918856 8.427584
H    -8.513946 2.350174 6.615444
O    -4.330728 2.548278 -1.735229
H    -3.580140 0.315795 -2.459435
C    -4.148422 2.063397 -0.654505
C    -3.280467 -0.126098 -1.513739
H    -2.204364 -0.293864 -1.524335
H    -3.710875 3.533359 0.818610
H    -3.779627 -1.085275 -1.391244
N    -3.650341 0.775241 -0.449451
C    -4.384476 2.680800 0.702677
H    -6.499210 2.676023 0.180269
C    -5.881400 3.074520 1.008049
C    -3.494547 0.474763 0.876315
C    -4.121571 1.554811 1.687346
O    -2.956230 -0.544482 1.271784
N    -6.177134 2.504816 2.268394
H    -6.055898 0.603674 1.413729
C    -5.588695 1.219206 2.208935
H    -5.738550 -1.433648 2.282667
C    -5.568924 0.358557 3.442553
C    -5.616179 -1.022883 3.277691
C    -5.452038 0.849323 4.737948
C    -5.529377 -1.886093 4.358232
C    -5.389578 -0.008130 5.824448
H    -5.565344 -2.955300 4.194665
C    -5.414708 -1.380823 5.642547
H    -5.333848 0.408748 6.820269
H    -5.352892 -2.047225 6.493442
H    -5.401834 1.909382 4.942653
H    -3.505205 1.823695 2.542777
C    -6.089766 4.564273 1.024736
O    -6.360900 5.187234 2.034191
O    -5.945891 5.130852 -0.146914
C    -6.123716 6.550749 -0.248075
H    -7.114859 6.822360 0.121224
C    -5.958707 6.924900 -1.700333
H    -6.073952 8.002579 -1.813455
H    -6.708583 6.439471 -2.323422
H    -4.973726 6.649456 -2.075116
H    -5.387984 7.056233 0.381568

150
IV_C4_exo-major_tbu
C    -3.384245 0.221830 8.659177
C    -2.883439 1.207014 7.861355
C    -2.005768 0.858939 6.820514
N    -1.508524 1.903418 5.982951
C    -0.254491 2.460833 6.019368
C    -0.228455 3.409153 5.055828
N    -1.458717 3.405486 4.445996
C    -2.216279 2.485381 5.022751
C    -1.621623 -0.429497 6.561293
C    -0.661399 -0.724772 5.473171
C    -1.109561 -0.786062 4.168997
O    -2.397075 -0.544988 3.939452
H    -2.647644 -0.678891 3.001288
C    -0.200404 -1.086292 3.123035
C    1.117498 -1.294047 3.396651
C    1.616852 -1.215552 4.715735
C    0.710214 -0.932794 5.769218
C    1.220585 -0.858873 7.087753
C    2.552674 -1.049641 7.336951
C    3.449146 -1.327572 6.288752
C    2.983561 -1.410045 5.005915
C    -2.161470 -1.462029 7.374554
C    -3.047304 -1.130233 8.432514
C    -3.592772 -2.165608 9.224103
C    -3.277019 -3.471266 8.976538
C    -2.398567 -3.800386 7.925972
C    -1.852025 -2.821238 7.144981
H    -4.069872 0.472664 9.457865
H    -3.168864 2.240509 8.010573
H    -3.239255 2.258249 4.774320
H    -0.563710 -1.151674 2.105384
H    1.802505 -1.523561 2.589304
H    0.545894 -0.661161 7.911123
H    2.919875 -0.992714 8.353383
H    4.498725 -1.478944 6.501173
H    3.663211 -1.627631 4.190531
H    -4.272929 -1.908576 10.026634
H    -3.704052 -4.257565 9.584579
H    -2.159285 -4.837814 7.735007
H    -1.184322 -3.079786 6.334457
C    -1.874711 4.315705 3.365429
C    -2.673422 5.476423 3.861170
C    -4.015686 5.219896 4.264683
O    -4.490398 4.038659 4.169225
Co   -6.549032 3.680166 3.768960
N    -8.510267 3.461832 4.380498
S    -9.404880 2.207496 3.996290
C    -10.211246 2.658955 2.395246
F    -9.311874 3.085108 1.508787
F    -10.831434 1.603308 1.880589
F    -11.105434 3.625121 2.571629
O    -8.581008 1.072362 3.641118
O    -10.530218 2.023653 4.904210
C    -9.032829 4.426956 5.327648
C    -7.845688 4.887267 6.195843
N    -6.714001 5.108877 5.324179
C    -6.006408 6.161846 5.425810
C    -4.725985 6.339108 4.784441
C    -4.135575 7.606834 4.810579
C    -2.860466 7.860569 4.341168
C    -2.227703 9.245958 4.304502
C    -3.166135 10.318249 4.856333
C    -0.944197 9.255451 5.144956
C    -1.887638 9.611280 2.853513
C    -2.142954 6.747303 3.885979
C    -9.695365 5.652923 4.726703
C    -7.403472 3.901700 7.271148
H    -6.334055 6.974240 6.084902
H    -4.728961 8.416593 5.219884
H    -3.425337 10.137841 5.901116
H    -2.683323 11.295382 4.807569
H    -4.092373 10.385170 4.283219
H    -0.206228 8.541958 4.774975
H    -0.476548 10.242211 5.127259
H    -1.155429 9.001907 6.184759
H    -2.784575 9.617728 2.232491
H    -1.432415 10.602582 2.798546
H    -1.184899 8.905767 2.407180
H    -1.126449 6.883861 3.527282
H    -8.127291 5.818451 6.706899
H    -9.769421 3.968986 5.996548
H    -0.957812 4.643699 2.876933
H    -2.435103 3.717562 2.648728
H    0.558321 4.076334 4.751587
H    0.502013 2.121349 6.704922
C    -10.592707 6.371919 5.512395
C    -9.410850 6.121915 3.451834
C    -11.183982 7.534532 5.045643
H    -10.844094 6.006950 6.502663
C    -10.885233 7.999860 3.773207
H    -11.887196 8.070201 5.670218
C    -10.000614 7.286501 2.980196
H    -11.348668 8.903679 3.399535
H    -8.741734 5.568929 2.811327
H    -9.773240 7.631633 1.979361
C    -7.862804 2.593493 7.370692
C    -6.485232 4.352853 8.218316
C    -6.045545 3.533972 9.244080
H    -6.113329 5.370002 8.162918
C    -6.516697 2.230880 9.337209
H    -5.349827 3.917776 9.979590
C    -7.420203 1.766823 8.396373
H    -6.195993 1.590518 10.149696
H    -7.796315 0.753824 8.453180
H    -8.578818 2.196275 6.668093
O    -4.404175 2.530132 -1.715367
H    -3.646939 0.315845 -2.481248
C    -4.192499 2.035430 -0.644667
C    -3.341476 -0.143599 -1.545748
H    -2.267095 -0.320824 -1.569259
H    -3.670315 3.464229 0.833234
H    -3.848345 -1.099965 -1.432881
N    -3.691544 0.744747 -0.464154
C    -4.383907 2.643086 0.725307
H    -6.494076 2.784350 0.213787
C    -5.852897 3.093138 1.062788
C    -3.522280 0.423914 0.855810
C    -4.141358 1.493879 1.685783
O    -2.981822 -0.601027 1.232244
N    -6.181858 2.462874 2.289348
H    -6.089718 0.584494 1.373234
C    -5.615981 1.169286 2.187717
H    -5.791997 -1.481931 2.179580
C    -5.604770 0.270943 3.394957
C    -5.661125 -1.103951 3.186461
C    -5.477350 0.719615 4.704695
C    -5.572373 -2.001937 4.238191
C    -5.412661 -0.172523 5.762611
H    -5.614147 -3.065225 4.040498
C    -5.446480 -1.538599 5.537150
H    -5.347264 0.210804 6.771286
H    -5.381664 -2.232312 6.365733
H    -5.421402 1.772437 4.942625
H    -3.527725 1.735028 2.551164
C    -5.982373 4.592414 1.167445
O    -6.355282 5.144918 2.185816
O    -5.652438 5.213943 0.067262
C    -5.621813 6.667213 -0.061661
H    -7.763532 6.766048 -0.398102
H    -6.983333 8.318426 -0.124001
C    -6.996970 7.273549 0.189270
H    -7.282880 7.245520 1.237931
C    -5.217962 6.864373 -1.516149
H    -5.129210 7.928069 -1.735165
H    -5.958823 6.439851 -2.193916
H    -4.258481 6.392201 -1.728445
C    -4.566792 7.254273 0.867597
H    -4.825438 7.155749 1.919953
H    -4.456263 8.318144 0.652521
H    -3.593860 6.787101 0.705378

150
IV_C4_exo-minor_tbu
C    3.897657 -3.705714 -0.869306
C    3.609393 -2.652448 -1.681912
C    4.182660 -1.401949 -1.407989
N    3.810831 -0.291685 -2.225199
C    4.657469 0.460870 -2.998320
C    3.914796 1.462275 -3.519309
N    2.631307 1.303532 -3.059277
C    2.590730 0.241166 -2.267609
C    5.046943 -1.188068 -0.363724
C    5.583108 0.170855 -0.114417
C    6.867336 0.489243 -0.484855
O    7.619077 -0.477329 -1.060026
C    7.359926 1.801489 -0.319631
C    6.550991 2.780643 0.181061
C    5.222282 2.503102 0.563085
C    4.744310 1.174493 0.439901
C    3.431407 0.884322 0.869794
C    2.619131 1.874895 1.345398
C    3.078852 3.202478 1.430405
C    4.358983 3.504500 1.061134
C    5.350032 -2.282129 0.487974
C    4.763062 -3.548623 0.233619
C    5.040035 -4.623456 1.106605
C    5.857136 -4.452327 2.186716
C    6.433281 -3.193525 2.443883
C    6.187914 -2.135577 1.615965
H    3.446223 -4.671540 -1.054785
H    2.926703 -2.760854 -2.513903
H    1.729134 -0.121176 -1.726885
H    8.378400 2.038978 -0.608171
H    6.932456 3.788748 0.287746
H    3.075070 -0.134195 0.846419
H    1.615890 1.622070 1.661286
H    2.418864 3.978021 1.793512
H    4.728899 4.519570 1.145378
H    4.582242 -5.585104 0.912525
H    6.054137 -5.279491 2.855475
H    7.067499 -3.063767 3.310759
H    6.617587 -1.166924 1.832325
C    1.510386 2.208455 -3.382982
C    1.061963 3.044658 -2.227858
C    0.230682 2.418301 -1.268895
O    -0.066804 1.180674 -1.442413
CO   -1.226334 -0.025555 -0.405297
N    -0.657392 -0.963017 1.319441
S    0.692485 -1.759428 1.345745
C    0.230903 -3.535487 1.557773
F    -0.769973 -3.857735 0.740618
F    1.267267 -4.322288 1.273839
F    -0.150732 -3.776841 2.802498
O    1.282766 -1.748302 0.007042
O    1.551652 -1.485156 2.488703
C    -1.175757 -0.401815 2.556096
C    -1.931515 0.931809 2.233631
N    -1.336785 1.506282 1.048718
C    -0.946887 2.709159 0.948354
C    -0.201243 3.228633 -0.182560
C    0.179136 4.567394 -0.128458
C    0.978402 5.184997 -1.079198
C    1.343642 6.658203 -0.940362
C    0.064397 7.504225 -0.902184
C    2.134138 6.870792 0.357223
C    2.203336 7.149952 -2.104821
C    1.415984 4.377707 -2.127158
H    -0.350890 -0.160143 3.233773
H    -2.954765 0.665442 1.949784
H    -1.115109 3.420320 1.761056
H    -0.176905 5.145184 0.719677
H    0.302825 8.564522 -0.792670
H    -0.512065 7.382055 -1.820223
H    -0.583094 7.228099 -0.069248
H    3.050111 6.278131 0.354794
H    2.410643 7.920700 0.478263
H    1.556854 6.583423 1.237330
H    1.689966 7.049469 -3.063143
H    2.437340 8.207474 -1.973167
H    3.152941 6.614808 -2.167864
H    2.049343 4.796656 -2.900919
C    -2.001602 1.812908 3.454098
C    -0.846368 2.247221 4.103148
C    -3.232264 2.207760 3.962293
C    -0.922590 3.054076 5.226575
C    -3.314616 3.009046 5.092118
C    -2.159444 3.436076 5.726818
H    0.128617 1.950006 3.733833
H    -4.138271 1.873052 3.472858
H    -0.014215 3.377782 5.717635
H    -4.283795 3.294707 5.479043
H    -2.220103 4.059022 6.609685
C    -2.123600 -1.326197 3.281012
C    -2.025492 -1.509193 4.652516
C    -3.135363 -1.979583 2.581934
C    -2.921317 -2.331397 5.322531
C    -4.030988 -2.798389 3.248138
C    -3.926273 -2.977985 4.621783
H    -1.239421 -1.006012 5.202770
H    -3.214407 -1.836774 1.509913
H    -2.830327 -2.468304 6.392418
H    -4.813728 -3.301325 2.694801
H    -4.625159 -3.620463 5.141297
H    1.867639 2.832854 -4.201257
H    0.698028 1.590433 -3.763130
H    8.521929 -0.171147 -1.175987
H    4.190503 2.267293 -4.176738
H    5.697504 0.212792 -3.111227
H    -4.887656 -0.123126 0.190924
N    -3.069547 -0.454543 -0.846322
C    -3.313710 -1.684689 -1.504737
H    -3.744264 -2.483679 -0.862797
C    -4.361615 -1.347352 -2.612658
C    -5.151789 -0.219207 -1.960504
C    -5.367708 -2.443911 -2.856207
O    -5.236676 -3.456005 -3.491321
C    -7.654313 -2.993610 -2.088129
H    -8.055235 -3.205623 -3.078161
H    -8.421402 -2.518109 -1.483881
H    -7.366747 -3.936960 -1.626214
C    -6.490472 -0.832792 -1.628313
O    -7.386708 -0.336933 -0.999906
C    -4.159215 1.705577 -0.582028
C    -4.744119 2.407102 0.461965
C    -4.544200 3.774384 0.601902
H    -4.994061 4.302256 1.432860
C    -3.768110 4.458766 -0.319526
H    -3.606101 5.523711 -0.212734
H    -2.586606 4.297664 -2.102838
C    -3.199753 3.769687 -1.383834
C    -3.390679 2.404873 -1.509555
H    -2.921941 1.866507 -2.324299
O    -2.183375 -3.341247 -2.732555
O    -0.962940 -1.651714 -1.915564
H    0.007021 -2.270991 -4.140973
H    -0.447364 -5.132451 -1.725620
C    -0.029397 -4.498344 -2.507185
H    0.510648 -3.682513 -2.031476
H    0.684273 -5.102319 -3.070931
C    -1.117989 -4.015491 -3.456992
H    -2.244114 -5.862667 -3.319065
C    -1.836628 -5.202230 -4.084642
H    -1.141598 -5.780012 -4.694098
H    -2.661979 -4.873932 -4.716119
H    -1.358913 -2.716912 -5.177409
H    0.108195 -3.685981 -5.187006
C    -0.558754 -3.107155 -4.546512
C    -2.021347 -2.226270 -2.068927
H    -3.867407 -1.062157 -3.542118
H    -5.316372 0.629358 -2.627734
H    -5.361634 1.874307 1.176493
C    -4.324702 0.212213 -0.700780
N    -6.522413 -2.105511 -2.174929

144
IV_C4-star_endo-major_et
C    -1.190271 -2.981037 2.478114
C    -0.884889 -1.731194 2.926290
C    -1.067920 -0.627595 2.073703
N    -0.684213 0.649002 2.574912
C    0.284212 1.464650 2.039545
C    0.402919 2.520452 2.873034
N    -0.486132 2.328312 3.900469
C    -1.152401 1.207642 3.686477
C    -1.548440 -0.739761 0.793089
C    -1.702253 0.465019 -0.054405
C    -2.645127 1.420350 0.304140
O    -3.343962 1.230431 1.404673
C    -2.809533 2.574063 -0.507812
C    -2.037707 2.762183 -1.612207
C    -1.037173 1.833561 -1.979870
C    -0.861976 0.671563 -1.183175
C    0.175755 -0.224545 -1.540072
C    0.968976 0.012309 -2.630725
C    0.775789 1.153698 -3.429392
C    -0.209487 2.044031 -3.102513
C    -1.875961 -2.046228 0.324387
C    -1.686643 -3.170462 1.170820
C    -1.998975 -4.462602 0.692427
C    -2.483555 -4.637727 -0.571660
C    -2.682804 -3.524428 -1.409219
C    -2.391613 -2.263974 -0.972498
H    -1.044175 -3.840156 3.120665
H    -0.484534 -1.582985 3.920969
H    -1.960491 0.823618 4.287854
H    -3.557783 3.310030 -0.246216
H    -2.187821 3.645164 -2.221311
H    0.344603 -1.113060 -0.945828
H    1.753583 -0.689720 -2.881433
H    1.406196 1.324659 -4.291401
H    -0.365043 2.932657 -3.702447
H    -1.849927 -5.312615 1.346895
H    -2.720402 -5.630335 -0.930948
H    -3.080140 -3.668492 -2.404807
H    -2.561396 -1.418293 -1.620816
C    -0.645182 3.230569 5.047028
C    -1.418472 4.461159 4.716588
C    -2.816358 4.301191 4.531574
O    -3.295938 3.109772 4.539041
Co   -5.119796 2.461415 4.208849
N    -6.784656 2.310348 5.392511
S    -6.528340 1.432027 6.690686
C    -7.625628 -0.040161 6.496124
F    -7.439188 -0.613037 5.302609
F    -7.352872 -0.943140 7.431068
F    -8.902343 0.297302 6.595608
O    -5.194160 0.855427 6.608180
O    -6.983294 2.039541 7.928976
C    -7.636120 3.482419 5.541641
C    -7.184474 4.543554 4.504096
N    -5.740789 4.487635 4.406875
C    -5.008577 5.524750 4.394793
C    -3.562507 5.498341 4.385626
C    -2.904427 6.731887 4.320762
C    -1.533290 6.874274 4.418510
C    -0.810273 8.211638 4.324142
C    -1.777488 9.368156 4.072998
C    -0.062069 8.489441 5.634249
C    0.193118 8.168335 3.164441
C    -0.812909 5.696573 4.647309
H    -7.500789 3.918724 6.536006
H    -7.566562 4.222946 3.529871
H    -5.454476 6.521469 4.423084
H    -3.528418 7.609214 4.195360
H    -2.497888 9.483403 4.884530
H    -1.224219 10.305445 3.997013
H    -2.332997 9.242064 3.141974
H    0.680861 7.721354 5.853386
H    0.464063 9.445330 5.584781
H    -0.752114 8.528818 6.478148
H    -0.311029 7.975527 2.216237
H    0.724909 9.118177 3.075438
H    0.943834 7.388654 3.302964
H    0.262175 5.749948 4.794515
C    -7.772550 5.902160 4.787333
C    -7.631512 6.517295 6.029780
C    -8.436426 6.588487 3.778359
C    -8.156361 7.778873 6.258357
C    -8.966298 7.850669 4.003647
C    -8.829609 8.448571 5.245953
H    -7.101720 6.013203 6.829408
H    -8.534667 6.129776 2.801878
H    -8.040527 8.240401 7.230465
H    -9.485563 8.365819 3.206242
H    -9.242666 9.432480 5.426038
C    -9.109475 3.206667 5.355112
C    -10.046557 3.785183 6.200239
C    -9.559217 2.401350 4.314333
C    -11.404054 3.572022 6.008319
C    -10.912589 2.186184 4.116537
C    -11.841882 2.773123 4.964313
H    -9.711446 4.406323 7.021537
H    -8.837837 1.923580 3.663447
H    -12.119595 4.027154 6.680565
H    -11.244811 1.550544 3.305604
H    -12.899930 2.601507 4.815476
H    -1.133856 2.656721 5.834210
H    0.360316 3.474474 5.391982
N    -5.644778 2.114447 2.204889
C    -6.598352 2.856424 1.421704
C    -6.250764 0.803765 2.244971
C    -6.706894 0.491323 0.805515
H    -7.189025 0.815131 2.835860
C    -5.362334 -0.133525 3.014652
C    -7.020994 1.890686 0.259898
H    -7.565602 -0.183052 0.802718
C    -5.686950 -0.078367 -0.164543
H    -8.073840 2.036592 0.011452
C    -6.233014 2.000384 -1.024104
C    -6.169201 4.238528 1.009785
H    -7.537261 2.984149 1.991348
O    -5.547429 -1.394671 2.757472
H    -4.217202 1.781290 1.573323
C    -4.750666 -2.363904 3.453139
O    -4.601311 0.296396 3.862217
N    -5.518659 0.829035 -1.190475
O    -5.153179 -1.154245 -0.132050
O    -6.238992 2.912493 -1.806722
C    -4.745727 0.528548 -2.369786
H    -3.684800 0.460997 -2.138807
H    -5.074010 -0.417381 -2.799207
C    -7.083373 5.070335 0.366157
C    -4.909492 4.742756 1.300447
C    -4.564694 6.042201 0.949008
C    -6.746933 6.366064 0.018347
C    -5.480780 6.858572 0.308547
H    -8.074479 4.698696 0.132316
H    -7.471848 6.993706 -0.483351
H    -5.216248 7.872817 0.039499
H    -3.578236 6.413391 1.196176
H    -4.188497 4.132228 1.826245
H    -5.006425 -2.344034 4.514595
H    -3.696519 -2.101334 3.354376
C    -5.029756 -3.706375 2.825508
H    -6.073879 -3.995733 2.941540
H    -4.416914 -4.467057 3.309703
H    -4.784947 -3.697098 1.764068
H    -4.894589 1.325256 -3.092602
H    1.036177 3.388206 2.820889
H    0.796996 1.221080 1.125434

150
IV_C4-star_endo-major_tbu
C    -0.486021 -2.937059 2.193528
C    -0.321044 -1.676314 2.679592
C    -0.750164 -0.577941 1.912328
N    -0.502723 0.718496 2.448769
C    0.371924 1.647739 1.939988
C    0.405049 2.670446 2.822265
N    -0.441474 2.344419 3.851704
C    -1.003471 1.178698 3.590505
C    -1.331126 -0.704449 0.677240
C    -1.672868 0.497794 -0.115363
C    -2.671373 1.357185 0.320100
O    -3.292527 1.097857 1.458274
C    -2.994269 2.497908 -0.459572
C    -2.326095 2.769619 -1.611573
C    -1.272503 1.943130 -2.061846
C    -0.934338 0.797614 -1.296142
C    0.154475 0.007513 -1.739986
C    0.840574 0.326083 -2.881020
C    0.484670 1.449415 -3.647452
C    -0.552324 2.240274 -3.237263
C    -1.538246 -2.026456 0.181457
C    -1.102109 -3.144155 0.940961
C    -1.306097 -4.448543 0.438978
C    -1.924186 -4.643144 -0.762738
C    -2.367833 -3.538028 -1.512411
C    -2.181352 -2.265615 -1.052640
H    -0.151151 -3.790636 2.769004
H    0.154663 -1.509841 3.637596
H    -1.766326 0.696881 4.180248
H    -3.783339 3.161790 -0.135835
H    -2.602688 3.641086 -2.192445
H    0.451620 -0.865561 -1.174327
H    1.666971 -0.297402 -3.196841
H    1.031757 1.685263 -4.550205
H    -0.834181 3.115193 -3.811011
H    -0.969752 -5.293520 1.027095
H    -2.080389 -5.645625 -1.138238
H    -2.870315 -3.698995 -2.456514
H    -2.535661 -1.427965 -1.632215
C    -0.646626 3.158207 5.055955
C    -1.411016 4.405154 4.778445
C    -2.808075 4.261662 4.569919
O    -3.301538 3.076212 4.539294
Co   -5.147492 2.447514 4.253463
N    -6.820249 2.378656 5.448157
S    -6.652626 1.515362 6.769455
C    -7.904110 0.158850 6.628528
F    -7.891749 -0.365910 5.399572
F    -7.626973 -0.812269 7.492265
F    -9.126361 0.603358 6.874765
O    -5.384691 0.803587 6.703050
O    -7.032285 2.203496 7.991249
C    -7.651885 3.571490 5.546777
C    -7.172099 4.581506 4.475560
N    -5.728587 4.496648 4.405639
C    -4.979737 5.521297 4.419480
C    -3.535304 5.473286 4.441159
C    -2.863502 6.701213 4.425306
C    -1.494191 6.828389 4.560434
C    -0.757444 8.161354 4.531631
C    -1.707810 9.335024 4.296113
C    -0.042120 8.385964 5.870055
C    0.276186 8.149691 3.397981
C    -0.791787 5.636123 4.763317
H    -7.513598 4.040166 6.525940
H    -7.541757 4.226341 3.508863
H    -5.410653 6.524445 4.445318
H    -3.476533 7.588026 4.312843
H    -2.448937 9.428223 5.091691
H    -1.144922 10.269272 4.268532
H    -2.238841 9.247309 3.346621
H    0.688561 7.603990 6.081299
H    0.492843 9.338200 5.868426
H    -0.753978 8.401665 6.696442
H    -0.204022 7.994438 2.430682
H    0.817614 9.097307 3.356318
H    1.017276 7.359421 3.529231
H    0.280727 5.672057 4.933608
C    -7.742295 5.960941 4.686496
C    -7.662857 6.612762 5.915441
C    -8.320747 6.631752 3.615878
C    -8.168627 7.893246 6.071714
C    -8.829598 7.913166 3.768170
C    -8.758356 8.546385 4.998593
H    -7.197748 6.123179 6.762735
H    -8.365091 6.146641 2.648121
H    -8.103028 8.382199 7.035060
H    -9.281654 8.415765 2.923172
H    -9.157312 9.544747 5.122138
C    -9.129503 3.317353 5.360086
C    -10.058528 3.918237 6.198313
C    -9.590465 2.506645 4.328504
C    -11.418828 3.722919 6.007968
C    -10.946756 2.308893 4.132550
C    -11.867830 2.918636 4.972942
H    -9.714887 4.542489 7.013641
H    -8.876828 2.013645 3.680754
H    -12.128129 4.196261 6.674256
H    -11.287795 1.669883 3.327943
H    -12.928246 2.761435 4.824803
H    -1.165318 2.527761 5.777573
H    0.343790 3.378162 5.456596
N    -5.677082 2.028010 2.276861
C    -6.625618 2.751769 1.470524
C    -6.310722 0.734605 2.368370
C    -6.748108 0.369695 0.938643
H    -7.261811 0.792415 2.937243
C    -5.467602 -0.200938 3.191381
C    -7.076820 1.746471 0.348153
H    -7.595178 -0.319583 0.943895
C    -5.704148 -0.208615 -0.001042
H    -8.135889 1.885273 0.124629
C    -6.326327 1.805478 -0.958736
C    -6.197913 4.120036 1.011549
H    -7.561866 2.906891 2.039038
O    -5.759582 -1.453872 3.011282
H    -4.152221 1.624384 1.644312
C    -5.072189 -2.563842 3.663242
O    -4.667593 0.250222 3.990947
N    -5.583145 0.646108 -1.077743
O    -5.115134 -1.252512 0.089696
O    -6.374041 2.671688 -1.790349
C    -4.814908 0.314295 -2.250762
H    -3.755130 0.248958 -2.017451
H    -5.146366 -0.639526 -2.659625
C    -7.095136 4.910409 0.294742
C    -4.961051 4.659182 1.337181
C    -4.622689 5.951078 0.953416
C    -6.763944 6.197651 -0.088387
C    -5.521850 6.725438 0.241168
H    -8.068126 4.513521 0.030092
H    -7.474758 6.790915 -0.648767
H    -5.262482 7.733719 -0.054133
H    -3.654221 6.348551 1.229475
H    -4.251688 4.079368 1.910958
C    -5.429905 -2.615093 5.140368
C    -3.570770 -2.466556 3.441035
C    -5.625069 -3.775462 2.925886
H    -5.099517 -1.731179 5.682684
H    -4.945929 -3.483883 5.589266
H    -6.503698 -2.728925 5.284247
H    -6.708662 -3.841090 3.030682
H    -5.194410 -4.687830 3.338273
H    -5.382783 -3.728398 1.863980
H    -3.114794 -3.428463 3.678612
H    -3.105393 -1.714481 4.073058
H    -3.350285 -2.241280 2.398000
H    -4.958430 1.095651 -2.990813
H    0.947164 3.599156 2.802064
H    0.883351 1.497590 1.005265

144
IV_C4-star_exo-major_et
C    4.218421 -2.890423 2.065088
C    3.970138 -1.607147 2.458130
C    4.051545 -0.577589 1.508346
N    3.747841 0.762054 1.901641
C    4.625067 1.821053 1.874435
C    3.890640 2.938777 2.054456
N    2.580761 2.544086 2.187392
C    2.514049 1.228495 2.080249
C    4.370568 -0.794553 0.190036
C    4.403115 0.355332 -0.743606
C    3.205975 0.972961 -1.046557
O    2.092212 0.425480 -0.565110
C    3.186678 2.152195 -1.828635
C    4.353933 2.682671 -2.288574
C    5.599895 2.078631 -2.004254
C    5.625405 0.896356 -1.219575
C    6.883760 0.329901 -0.904321
C    8.043314 0.898278 -1.357987
C    8.013548 2.060976 -2.149447
C    6.813005 2.635089 -2.462419
C    4.618335 -2.128589 -0.225475
C    4.545968 -3.182663 0.723195
C    4.788314 -4.507743 0.297305
C    5.077052 -4.777139 -1.009819
C    5.132545 -3.733184 -1.953710
C    4.909591 -2.440605 -1.572805
H    4.162978 -3.698087 2.783862
H    3.719001 -1.376130 3.485107
H    1.612858 0.631850 2.090770
H    2.239427 2.623551 -2.062326
H    4.332673 3.586519 -2.885234
H    6.930007 -0.569157 -0.303568
H    8.993836 0.445251 -1.108494
H    8.937913 2.495429 -2.505429
H    6.777951 3.532866 -3.068009
H    4.732500 -5.309968 1.022574
H    5.254555 -5.795833 -1.327414
H    5.345128 -3.959895 -2.989678
H    4.941230 -1.644038 -2.303585
C    1.440321 3.458188 2.314768
C    1.035266 4.098344 1.022235
C    0.291028 3.315959 0.110874
O    0.198251 2.035421 0.311297
Co   -1.564073 1.021997 0.149503
N    -1.913029 -0.303430 -1.408340
S    -2.176159 -1.854525 -1.215405
C    -0.624672 -2.723002 -1.713616
F    0.417860 -2.259592 -1.030388
F    -0.739812 -4.023609 -1.464471
F    -0.386393 -2.563828 -3.009414
O    -2.267476 -2.181509 0.198796
O    -3.165605 -2.398442 -2.134980
C    -2.342330 0.316537 -2.655276
C    -2.942032 1.702067 -2.309862
N    -1.988726 2.334913 -1.426556
C    -1.340347 3.365388 -1.785822
C    -0.328043 3.999588 -0.958585
C    -0.029062 5.343390 -1.192217
C    0.789060 6.089651 -0.360492
C    1.120313 7.557539 -0.599820
C    0.567289 8.403541 0.553799
C    2.642666 7.730694 -0.678025
C    0.516172 8.075259 -1.904654
C    1.274577 5.436411 0.776025
H    -3.131326 -0.265157 -3.141982
H    -3.033281 2.271336 -3.244894
H    -1.565214 3.847337 -2.742832
H    -0.494191 5.810777 -2.051882
H    0.793686 9.460821 0.400870
H    -0.516167 8.299840 0.631187
H    0.994077 8.116567 1.516075
H    3.063647 7.139227 -1.492443
H    2.904204 8.776506 -0.852271
H    3.138859 7.422036 0.243438
H    -0.574160 8.029598 -1.899011
H    0.792945 9.119994 -2.052501
H    0.876535 7.518055 -2.771341
H    1.845694 5.999584 1.508498
C    -4.309827 1.683207 -1.650951
C    -4.882790 2.909279 -1.323267
C    -5.035801 0.523602 -1.403870
C    -6.154803 2.981368 -0.782376
C    -6.305906 0.594170 -0.848416
C    -6.871791 1.819792 -0.537749
H    -4.328323 3.826720 -1.482006
H    -4.636797 -0.451657 -1.638393
H    -6.576982 3.946975 -0.537831
H    -6.849883 -0.321237 -0.655930
H    -7.860245 1.869357 -0.100904
C    -1.244571 0.517067 -3.682591
C    -1.603877 0.809253 -4.996738
C    0.103595 0.460377 -3.364234
C    -0.643369 1.053379 -5.963990
C    1.071497 0.699063 -4.330822
C    0.703497 1.003140 -5.631381
H    -2.653332 0.833307 -5.270928
H    0.403884 0.193552 -2.363245
H    -0.945637 1.270806 -6.980322
H    2.118765 0.636735 -4.062967
H    1.458460 1.186531 -6.384807
H    0.617739 2.878056 2.733969
H    1.719023 4.211215 3.052001
N    -2.660846 1.026662 1.748319
C    -3.825223 1.746660 2.164986
C    -2.631645 -0.174682 2.505909
C    -2.974920 0.266845 3.956215
H    -3.382452 -0.929493 2.198642
C    -1.289573 -0.834727 2.347471
C    -3.997792 1.360799 3.675886
H    -2.087507 0.608439 4.489543
C    -3.724752 -0.770299 4.752672
H    -3.869661 2.234662 4.319059
C    -5.326460 0.728026 4.014446
C    -3.728454 3.247030 2.017976
H    -4.739672 1.434076 1.630917
O    -1.139689 -1.916963 3.065886
H    1.360355 1.074491 -0.420331
C    0.026154 -2.717674 2.851721
O    -0.423485 -0.384602 1.619210
N    -5.073961 -0.478562 4.642045
O    -3.289879 -1.705335 5.369248
O    -6.423799 1.173624 3.802574
C    -6.096150 -1.347704 5.168560
H    -5.990441 -1.457051 6.246872
H    -7.067235 -0.915970 4.944711
C    -2.508863 3.898036 1.912047
C    -4.889279 4.016282 2.045980
C    -4.829200 5.395812 1.936175
C    -2.441835 5.278764 1.782359
C    -3.603542 6.033720 1.788669
H    -1.604585 3.309319 1.945107
H    -1.477326 5.759930 1.671350
H    -3.557055 7.110734 1.689176
H    -5.742358 5.977127 1.961909
H    -5.846237 3.520420 2.160394
H    0.917571 -2.168433 3.169407
H    0.131601 -2.927881 1.786667
C    -0.142703 -3.985471 3.652263
H    0.735827 -4.617607 3.522736
H    -1.013842 -4.546338 3.317030
H    -0.261123 -3.775843 4.714608
H    -6.030457 -2.335209 4.714816
H    4.182551 3.973222 2.084317
H    5.679238 1.684766 1.709200

150
IV_C4-star_exo-major_tbu
C    5.566559 -2.494943 2.398759
C    5.121191 -1.238785 2.687049
C    4.718945 -0.397738 1.637060
N    4.191495 0.889764 1.956940
C    4.736480 2.109429 1.631687
C    3.803595 3.043330 1.917563
N    2.704811 2.377775 2.409982
C    2.956459 1.085098 2.408484
C    4.761606 -0.769777 0.315586
C    4.350337 0.176312 -0.746140
C    3.023394 0.543022 -0.838484
O    2.163917 0.021944 0.033444
C    2.596646 1.447372 -1.839487
C    3.501034 1.987666 -2.698620
C    4.876130 1.666738 -2.618468
C    5.307915 0.745154 -1.629996
C    6.690959 0.457695 -1.545697
C    7.584571 1.038556 -2.405085
C    7.150610 1.938405 -3.394146
C    5.821093 2.243699 -3.491976
C    5.197037 -2.089886 0.014327
C    5.605944 -2.954109 1.063987
C    6.030163 -4.265188 0.751486
C    6.033736 -4.706667 -0.540680
C    5.610825 -3.856203 -1.580611
C    5.205247 -2.579476 -1.312219
H    5.885863 -3.154617 3.195547
H    5.078739 -0.883058 3.708350
H    2.265159 0.308748 2.689060
H    1.542182 1.673924 -1.931570
H    3.166145 2.671141 -3.469179
H    7.050484 -0.234008 -0.795065
H    8.637006 0.800081 -2.322785
H    7.866914 2.386360 -4.069585
H    5.474738 2.940479 -4.245955
H    6.346371 -4.919146 1.554755
H    6.354760 -5.714002 -0.769293
H    5.604285 -4.219626 -2.599344
H    4.876035 -1.932673 -2.114077
C    1.412180 2.997506 2.734888
C    0.849604 3.701612 1.545163
C    0.215522 2.924824 0.541490
O    0.158273 1.636852 0.649982
Co   -1.619166 0.568465 0.220379
N    -2.401212 -0.673110 -1.281025
S    -3.715986 -1.545593 -1.125489
C    -3.093391 -3.275291 -0.995531
F    -2.319481 -3.418031 0.083543
F    -4.098596 -4.135929 -0.895384
F    -2.369511 -3.596975 -2.064667
O    -4.332670 -1.332487 0.170072
O    -4.537119 -1.588415 -2.322998
C    -2.041133 -0.236636 -2.611816
C    -2.269004 1.296368 -2.661528
N    -1.586758 1.845264 -1.507696
C    -1.081810 3.008413 -1.592163
C    -0.335445 3.656303 -0.538959
C    -0.183725 5.042633 -0.621044
C    0.440019 5.794282 0.356553
C    0.570679 7.311313 0.306466
C    -0.177198 7.928838 1.495051
C    2.052026 7.703155 0.377465
C    -0.015783 7.891789 -0.979839
C    0.937608 5.077151 1.447275
H    -2.691331 -0.679687 -3.372946
H    -1.823358 1.702225 -3.577477
H    -1.216668 3.590779 -2.509833
H    -0.611165 5.533750 -1.487086
H    -0.091620 9.017396 1.482403
H    -1.238462 7.677400 1.465172
H    0.215310 7.583622 2.452747
H    2.611458 7.278217 -0.457228
H    2.167142 8.788377 0.341036
H    2.522357 7.361585 1.301182
H    -1.083049 7.684341 -1.073328
H    0.103495 8.976105 -0.986130
H    0.485384 7.505564 -1.869332
H    1.406477 5.616250 2.265784
C    -3.741315 1.634472 -2.686840
C    -4.444580 2.071914 -1.573562
C    -4.422691 1.475093 -3.890296
C    -5.803752 2.339813 -1.665176
C    -5.776468 1.740101 -3.982840
C    -6.474162 2.173827 -2.864367
H    -3.953308 2.228633 -0.623052
H    -3.887216 1.128216 -4.767571
H    -6.333818 2.677301 -0.784942
H    -6.288706 1.604837 -4.926500
H    -7.534515 2.379487 -2.929782
C    -0.612231 -0.599395 -2.983165
C    -0.084056 -0.174979 -4.203868
C    0.181616 -1.401287 -2.173488
C    1.197617 -0.525091 -4.594207
C    1.466317 -1.758510 -2.564162
C    1.982845 -1.319463 -3.770221
H    -0.689384 0.420641 -4.878257
H    -0.207796 -1.767871 -1.235995
H    1.581275 -0.184693 -5.547407
H    2.063426 -2.383573 -1.911940
H    2.986387 -1.592096 -4.071478
H    0.752574 2.198971 3.074784
H    1.575034 3.684164 3.565922
N    -2.505367 0.477801 1.946703
C    -3.726702 1.034396 2.437962
C    -2.382358 -0.761646 2.635026
C    -2.665252 -0.414862 4.120149
H    -3.138233 -1.512569 2.320370
C    -1.059074 -1.389803 2.312201
C    -3.667986 0.727816 3.978022
H    -1.750804 -0.137363 4.646171
C    -3.401155 -1.491628 4.880609
H    -3.384221 1.623614 4.533292
C    -4.959172 0.188554 4.536369
C    -3.879780 2.504087 2.158426
H    -4.615138 0.521380 2.030644
O    -0.681749 -2.289080 3.184730
H    1.342813 0.565698 0.112962
C    0.464043 -3.171524 3.044044
O    -0.445039 -1.082757 1.307795
N    -4.716325 -1.090023 5.012079
O    -2.974048 -2.533650 5.303409
O    -6.028349 0.736890 4.570696
C    -5.722224 -1.931290 5.609905
H    -5.474501 -2.151025 6.647549
H    -6.675020 -1.411352 5.571011
C    -2.774803 3.347632 2.164096
C    -5.134509 3.052089 1.914776
C    -5.277815 4.408047 1.659120
C    -2.911749 4.702256 1.903676
C    -4.165351 5.237171 1.645113
H    -1.801442 2.927821 2.376349
H    -2.033890 5.336050 1.896811
H    -4.276691 6.293870 1.437062
H    -6.261288 4.817718 1.467284
H    -6.004507 2.406624 1.927826
C    1.765582 -2.383612 2.969558
C    0.308950 -4.078830 1.832303
C    0.415685 -3.987345 4.328975
H    1.875198 -1.855966 2.023714
H    2.606963 -3.071830 3.056634
H    1.840535 -1.679482 3.802962
H    1.222191 -4.720956 4.334923
H    -0.532101 -4.516154 4.422304
H    0.525781 -3.351167 5.207614
H    0.364822 -3.532821 0.893591
H    -0.633568 -4.623662 1.866307
H    1.115796 -4.813387 1.836124
H    -5.804608 -2.872239 5.068573
H    3.814654 4.110503 1.786458
H    5.721255 2.198054 1.207758

155
IV_C7_endo-major_tbu
C    -6.580124 -1.628991 -2.398622
C    -5.953271 -0.436126 -2.199055
C    -5.035785 -0.283475 -1.134378
C    -4.380537 1.008335 -0.927000
N    -5.033738 2.164904 -0.646869
N    -4.223961 3.165328 -0.478094
N    -3.038230 2.673681 -0.642489
C    -3.056264 1.358350 -0.922738
C    -4.746627 -1.331778 -0.284224
C    -3.757454 -1.137103 0.799997
C    -2.499082 -1.693851 0.660989
O    -2.264447 -2.449241 -0.403013
H    -1.364199 -2.856522 -0.391825
C    -1.499086 -1.419797 1.629900
C    -1.758076 -0.581982 2.670162
C    -3.033522 -0.001030 2.847749
C    -4.057100 -0.316805 1.918667
C    -5.351931 0.201356 2.158647
C    -5.598539 1.016499 3.231438
C    -4.565502 1.373406 4.116510
C    -3.310376 0.864297 3.925570
C    -5.408450 -2.574928 -0.474208
C    -6.331955 -2.723286 -1.540564
C    -6.984691 -3.962168 -1.722217
C    -6.740455 -5.007289 -0.877422
C    -5.834739 -4.857534 0.190078
C    -5.183628 -3.672638 0.386414
H    -7.271790 -1.750058 -3.222945
H    -6.131805 0.390821 -2.875566
H    -2.160861 0.782597 -1.084558
H    -0.523759 -1.876307 1.526323
H    -0.978081 -0.359149 3.387365
H    -6.167951 -0.089707 1.508702
H    -6.603904 1.377191 3.410831
H    -4.770240 2.031834 4.950047
H    -2.505687 1.119454 4.604754
H    -7.682458 -4.072285 -2.543233
H    -7.243663 -5.953623 -1.024861
H    -5.651118 -5.689743 0.856265
H    -4.492611 -3.563159 1.210742
C    -1.868184 3.545646 -0.444903
C    -1.199316 3.288504 0.868628
C    -0.317991 2.172793 0.940321
O    -0.214981 1.408251 -0.070576
Ni   1.145678 0.021321 -0.489616
N    2.122762 -1.923137 -0.309180
S    1.322657 -3.045497 -1.056814
C    2.317642 -4.602420 -1.200485
F    2.487729 -5.189735 -0.023462
F    1.653850 -5.438522 -1.988809
F    3.499631 -4.361427 -1.744485
O    0.151737 -3.553583 -0.303405
O    1.110388 -2.670275 -2.441950
C    2.850888 -0.792367 1.733082
C    2.623737 -2.160597 1.036733
N    1.740577 0.105751 1.468384
C    1.387924 0.981505 2.332046
C    0.396158 2.006690 2.154160
C    0.157250 2.872428 3.232249
C    -0.739547 3.919447 3.178774
C    -1.012166 4.863287 4.343197
C    -0.616228 6.292720 3.950385
C    -2.504903 4.827759 4.695390
C    -0.221140 4.475468 5.591770
C    -1.400519 4.107047 1.954165
C    3.182561 -0.992448 3.190014
C    3.970825 -2.855081 1.055589
H    1.877778 0.991822 3.307504
H    0.721506 2.692122 4.140279
H    0.443740 6.350308 3.699152
H    -1.178221 6.650505 3.086298
H    -0.805942 6.987803 4.771286
H    -3.132828 5.134342 3.857612
H    -2.815087 3.821886 4.981682
H    -2.722227 5.499761 5.528527
H    -0.450668 5.163606 6.406665
H    -0.469118 3.469905 5.936899
H    0.856584 4.520772 5.426005
H    -2.091638 4.937662 1.846881
H    1.915012 -2.740930 1.645475
H    3.717503 -0.333236 1.241999
H    -1.200750 3.367277 -1.288234
H    -2.252024 4.561794 -0.510085
C    -6.473823 2.373275 -0.518948
C    4.417781 -0.600060 3.687043
C    2.264583 -1.577278 4.060756
C    4.739552 -0.798177 5.022535
H    5.135267 -0.142918 3.016765
C    3.822324 -1.384527 5.879723
H    5.710642 -0.495576 5.391613
C    2.579823 -1.771776 5.395321
H    4.072209 -1.541156 6.920898
H    1.291416 -1.886774 3.695161
H    1.857620 -2.230743 6.058024
C    4.282673 -3.788440 2.034097
C    4.949632 -2.485794 0.139479
C    6.217380 -3.040658 0.204227
H    4.705362 -1.766961 -0.633407
C    6.521959 -3.974051 1.185164
H    6.969416 -2.748941 -0.517704
C    5.549925 -4.347530 2.100250
H    7.511281 -4.410321 1.233229
H    5.776650 -5.076981 2.866802
H    3.529384 -4.080642 2.755675
H    -3.220840 0.399501 -4.951389
C    -2.251399 0.656461 -4.521528
H    -2.379255 0.736974 -3.445111
O    0.096561 0.014716 -4.504007
C    0.509525 0.133402 -3.271216
H    2.535921 -0.243435 -3.652291
C    1.947511 0.567642 -3.170443
N    2.305005 0.836491 -1.823637
H    4.347137 0.462556 -2.206535
C    3.647060 1.270012 -1.904281
H    2.364044 2.886507 -0.127386
C    4.170003 1.844122 -0.616876
C    3.372934 2.652983 0.187518
H    6.086439 0.906850 -0.795778
C    5.456513 1.542645 -0.184068
C    3.848946 3.142243 1.393079
C    5.939400 2.030357 1.021640
H    3.209130 3.764640 2.006511
C    5.133100 2.830140 1.817738
H    6.943690 1.781039 1.339824
H    5.503454 3.209107 2.761615
H    -1.950241 1.631488 -4.903578
C    -1.238204 -0.418421 -4.890627
H    -0.806451 -2.500264 -4.447927
C    -1.602074 -1.772411 -4.294100
H    -2.496734 -2.142293 -4.797893
H    -1.815317 -1.728632 -3.229700
O    -0.145371 -0.129754 -2.278990
H    -2.086068 -0.824204 -6.829844
C    -1.125629 -0.530972 -6.406018
H    -0.390459 -1.284218 -6.690579
H    -0.834927 0.419584 -6.854846
H    -6.898320 1.404892 -0.262993
H    -6.864819 2.653841 -1.497989
C    -6.814994 3.413419 0.527487
H    -6.461383 4.404051 0.251576
H    -6.390289 3.148141 1.494236
H    -7.898118 3.459648 0.629791
H    4.546513 2.112439 -3.778671
H    2.362654 1.878360 -4.943238
C    3.653108 2.252915 -3.172270
C    2.327637 1.892512 -3.850854
C    3.504535 3.691818 -2.777660
O    4.356394 4.473988 -2.455332
C    1.391332 2.978177 -3.355980
N    2.144314 3.986374 -2.813934
O    0.184752 2.999241 -3.432366
C    1.573398 5.199495 -2.291190
H    2.378460 5.897863 -2.080784
H    1.027997 5.003710 -1.366536
H    0.889245 5.642942 -3.012521

155
IV_C7_endo-minor_tbu
C    -2.135842 3.155779 11.327770
C    -1.674688 3.608181 10.126009
C    -1.369041 2.690435 9.101459
C    -0.942738 3.151468 7.773602
N    0.328486 3.150895 7.299737
C    1.563746 2.926776 8.048527
C    2.584125 2.128482 7.265446
N    0.384437 3.435953 6.035801
N    -0.843904 3.628791 5.674712
C    -1.710111 3.492767 6.694913
C    -1.535596 1.332252 9.278936
C    -1.178417 0.424942 8.160678
C    -2.001328 0.368590 7.052468
O    -3.155647 1.031749 7.099037
C    -1.591747 -0.329120 5.891384
C    -0.409635 -1.006698 5.884522
C    0.432437 -1.029965 7.018748
C    0.044074 -0.297652 8.171303
C    0.912157 -0.308015 9.290608
C    2.091633 -1.001721 9.261447
C    2.474231 -1.724073 8.115803
C    1.655657 -1.735047 7.020596
C    -2.040629 0.852412 10.514685
C    -2.334619 1.775927 11.551647
C    -2.836399 1.292552 12.780799
C    -3.045115 -0.043579 12.970262
C    -2.763324 -0.959546 11.937510
C    -2.272090 -0.524106 10.739457
H    -2.367740 3.856683 12.119943
H    -1.551785 4.668439 9.948364
H    1.955371 3.903901 8.335275
H    1.274883 2.405007 8.957979
H    2.184460 1.162889 6.961978
H    2.928039 2.662118 6.381977
H    3.444531 1.944924 7.906351
H    -2.776637 3.582772 6.581296
H    -2.205958 -0.303014 4.999463
H    -0.104865 -1.532981 4.988236
H    0.631374 0.226812 10.188944
H    2.733760 -1.001769 10.132719
H    3.407535 -2.270618 8.107348
H    1.936855 -2.289711 6.133388
H    -3.061752 1.999669 13.569411
H    -3.435208 -0.403043 13.912987
H    -2.942989 -2.014474 12.095205
H    -2.063253 -1.229056 9.945853
C    -1.161916 3.866115 4.255046
C    -2.090319 5.021015 4.083531
C    -3.477491 4.795864 4.307096
O    -3.878928 3.630982 4.656119
Ni   -5.736200 2.873768 4.451145
N    -7.593863 2.572126 5.358945
S    -8.544649 1.322155 5.454684
C    -9.797464 1.488549 4.105643
F    -9.211560 1.622369 2.920141
F    -10.563096 0.402284 4.067868
F    -10.578975 2.540804 4.313510
O    -7.834021 0.115461 5.047124
O    -9.359345 1.291027 6.657155
C    -7.940177 3.745406 6.133892
C    -7.733097 4.964317 5.203361
N    -6.392992 4.827599 4.668648
C    -5.709531 5.887137 4.484852
C    -4.312126 5.934641 4.156877
C    -3.778151 7.170646 3.782095
C    -2.437659 7.368548 3.517761
C    -1.854456 8.693023 3.044490
C    -2.920533 9.784276 2.953214
C    -0.769900 9.163550 4.021853
C    -1.242277 8.506534 1.649668
C    -1.610632 6.254295 3.695631
H    -8.987068 3.743252 6.454767
H    -7.788745 5.876101 5.809345
H    -6.193144 6.858948 4.623791
H    -4.472776 7.996816 3.688643
H    -3.386938 9.983010 3.920030
H    -2.469025 10.717638 2.614206
H    -3.706885 9.528416 2.241080
H    0.051216 8.449327 4.100872
H    -0.340941 10.113377 3.695765
H    -1.180897 9.306010 5.022230
H    -1.996785 8.177762 0.933064
H    -0.817019 9.443096 1.282651
H    -0.442238 7.764179 1.649262
H    -0.544068 6.351868 3.515607
C    -8.798171 5.077965 4.141050
C    -8.577910 4.745602 2.813175
C    -10.051601 5.554230 4.515774
C    -9.598625 4.874842 1.881648
C    -11.071015 5.681283 3.589106
C    -10.846426 5.337581 2.263273
H    -7.608111 4.396122 2.488754
H    -10.234927 5.826489 5.549915
H    -9.411021 4.610758 0.848869
H    -12.039854 6.049968 3.899894
H    -11.639333 5.435124 1.533280
C    -7.081226 3.885782 7.385897
C    -7.208643 5.015665 8.193414
C    -6.166444 2.911680 7.769405
C    -6.425342 5.185031 9.323023
C    -5.368462 3.081691 8.895010
C    -5.489883 4.220864 9.672860
H    -7.941311 5.776417 7.948267
H    -6.089951 1.991386 7.208611
H    -6.549688 6.069977 9.933986
H    -4.657090 2.311390 9.163643
H    -4.872353 4.346993 10.552728
H    -0.203574 4.033503 3.767641
H    -1.594265 2.937717 3.877808
N    -5.658131 1.955715 2.715090
C    -6.016826 2.241844 1.367697
C    -5.768696 0.541871 2.826106
C    -4.968863 0.056596 1.614729
H    -6.793727 0.138175 2.719122
C    -5.287010 0.041970 4.163232
C    -5.410190 1.022976 0.520792
H    -5.096782 -1.000088 1.364729
C    -3.497205 0.380344 1.781652
H    -6.145271 0.629823 -0.179546
C    -4.139831 1.382702 -0.190177
C    -5.549092 3.585274 0.874193
H    -7.104976 2.180352 1.177499
O    -5.300438 -1.253124 4.233498
H    -3.713681 0.899003 6.303615
C    -5.358675 -2.172128 5.372665
O    -4.938841 0.827021 5.040976
N    -3.091642 1.079660 0.674142
O    -2.774981 0.059551 2.696636
O    -3.985071 1.861485 -1.279488
C    -1.739793 1.497275 0.412317
H    -1.689924 2.582868 0.329104
H    -1.106993 1.165144 1.230793
C    -6.305104 4.305160 -0.043218
C    -4.325339 4.105611 1.277961
C    -3.868994 5.315855 0.781213
C    -5.855979 5.518682 -0.541535
C    -4.634188 6.029383 -0.128851
H    -7.258047 3.907586 -0.374502
H    -6.460796 6.066047 -1.253067
H    -4.281220 6.977167 -0.515476
H    -2.917359 5.707545 1.117925
H    -3.734439 3.546239 1.989424
C    -5.538035 -1.519430 6.733967
C    -4.077149 -2.989130 5.319631
C    -6.565690 -3.049062 5.056960
H    -4.664171 -0.967659 7.068094
H    -5.699739 -2.320639 7.456989
H    -6.408260 -0.869493 6.766993
H    -7.483985 -2.464140 5.068239
H    -6.653394 -3.839310 5.803179
H    -6.464567 -3.521876 4.079429
H    -4.124485 -3.789901 6.058478
H    -3.200165 -2.384000 5.544889
H    -3.938205 -3.445724 4.339345
H    -1.377362 1.066118 -0.519571

155
IV_C7_exo-major_tbu
C    -1.971030 2.543665 9.882068
C    -1.663215 3.309752 8.799363
C    -0.615149 2.929970 7.932328
C    -0.408336 3.749257 6.734331
N    0.632382 4.575508 6.466565
C    1.809408 4.849771 7.287694
C    3.099493 4.648651 6.519764
N    0.501680 5.187973 5.329016
N    -0.626510 4.773065 4.845474
C    -1.239526 3.891942 5.656073
C    0.114866 1.782388 8.150863
C    1.236852 1.408475 7.257517
C    0.967177 0.942788 5.982713
O    -0.297892 0.881416 5.590352
C    2.034303 0.549060 5.133286
C    3.323299 0.621746 5.565173
C    3.640347 1.092008 6.859178
C    2.580557 1.484104 7.717755
C    2.918092 1.956431 9.010317
C    4.223641 2.045458 9.411407
C    5.270078 1.663341 8.551902
C    4.976166 1.192887 7.302477
C    -0.235048 0.946835 9.248539
C    -1.278977 1.338870 10.125582
C    -1.627055 0.499020 11.207088
C    -0.978640 -0.686370 11.405622
C    0.047313 -1.085459 10.527278
C    0.411617 -0.289961 9.477819
H    -2.775595 2.836939 10.544102
H    -2.230697 4.206427 8.586834
H    1.717333 5.870213 7.661242
H    1.750843 4.177565 8.139411
H    3.141142 3.656328 6.074936
H    3.221984 5.393163 5.735467
H    3.937474 4.734226 7.209835
H    -2.185966 3.432414 5.429464
H    1.811987 0.178797 4.140609
H    4.127391 0.313821 4.907485
H    2.131849 2.242686 9.697430
H    4.452793 2.406786 10.405617
H    6.297063 1.735950 8.883576
H    5.771338 0.889865 6.631513
H    -2.426330 0.805174 11.870736
H    -1.256696 -1.326265 12.232390
H    0.545907 -2.032914 10.682231
H    1.191521 -0.612720 8.802328
C    -1.097492 5.301959 3.553112
C    -2.233984 6.259105 3.711336
C    -3.538110 5.718816 3.917449
O    -3.693237 4.453531 3.964335
Ni   -5.450202 3.423397 3.726168
N    -7.038082 2.553395 4.660141
S    -7.693104 1.135957 4.361218
C    -8.503305 1.354096 2.712366
F    -7.652355 1.817247 1.795920
F    -8.976125 0.189341 2.279587
F    -9.515960 2.209003 2.800869
O    -6.714277 0.099755 4.127792
O    -8.831840 0.858662 5.233157
C    -7.656158 3.417554 5.650649
C    -7.674293 4.851393 5.081544
N    -6.365924 5.100359 4.504663
C    -5.911213 6.291338 4.481410
C    -4.577508 6.676431 4.095969
C    -4.299460 8.048579 4.029839
C    -3.041480 8.560494 3.784566
C    -2.733669 10.048424 3.675355
C    -3.975964 10.907835 3.911749
C    -1.677494 10.437929 4.719027
C    -2.197175 10.354653 2.270238
C    -2.016099 7.616899 3.640252
H    -8.695599 3.131643 5.834241
H    -7.850963 5.548695 5.911564
H    -6.553060 7.110587 4.824323
H    -5.132759 8.724444 4.184965
H    -4.395244 10.754897 4.908424
H    -3.718794 11.964797 3.827949
H    -4.759468 10.707586 3.178019
H    -0.741218 9.894237 4.579378
H    -1.444787 11.502928 4.653928
H    -2.030861 10.232602 5.731155
H    -2.929825 10.092404 1.505037
H    -1.967051 11.417289 2.166180
H    -1.281792 9.800950 2.052141
H    -1.001636 7.961253 3.462705
C    -8.808297 5.047082 4.095986
C    -8.611853 5.293434 2.745143
C    -10.113563 5.000154 4.581168
C    -9.696758 5.473259 1.896695
C    -11.195318 5.176830 3.737525
C    -10.989864 5.412527 2.385098
H    -7.612959 5.344879 2.338246
H    -10.288634 4.818881 5.635719
H    -9.524992 5.655582 0.843267
H    -12.200431 5.130203 4.135768
H    -11.833057 5.547373 1.720485
C    -6.944234 3.304845 6.996565
C    -7.172711 2.157991 7.758838
C    -6.083998 4.267891 7.516838
C    -6.593807 1.997042 9.005381
C    -5.498014 4.107806 8.767881
C    -5.755805 2.975912 9.521722
H    -7.826693 1.386956 7.373265
H    -5.861121 5.170275 6.966220
H    -6.799592 1.101120 9.576551
H    -4.850635 4.885611 9.155505
H    -5.317188 2.857305 10.504746
H    -0.228138 5.776130 3.102140
H    -1.375573 4.439390 2.949314
N    -4.602101 1.856727 2.859510
C    -3.648864 0.901390 3.266560
C    -4.297236 2.074119 1.501750
C    -2.716206 2.169236 1.417159
H    -4.604810 1.248946 0.828951
C    -4.958248 3.325746 0.996031
C    -2.275633 1.531602 2.721703
H    -2.385241 3.203129 1.294140
C    -2.089407 1.319700 0.340605
H    -1.894307 2.221642 3.470784
C    -1.251376 0.528024 2.329590
C    -3.547269 0.508905 4.715442
H    -3.773413 -0.045954 2.703439
O    -4.815432 3.506666 -0.286600
H    -0.405208 0.438229 4.719143
C    -5.366041 4.639615 -1.020745
O    -5.550518 4.088205 1.742002
N    -1.290500 0.363699 0.971709
O    -2.218327 1.405004 -0.848530
O    -0.503616 -0.106230 3.055463
C    -0.525239 -0.638211 0.270980
H    0.541348 -0.420257 0.317013
H    -0.697620 -1.619774 0.707664
C    -3.122758 -0.783083 5.015415
C    -3.791415 1.368477 5.779992
C    -3.611645 0.957414 7.091292
C    -2.922142 -1.195635 6.322843
C    -3.163400 -0.322972 7.371528
H    -2.958774 -1.486718 4.208070
H    -2.588360 -2.206133 6.521085
H    -3.015592 -0.639529 8.396208
H    -3.846285 1.642117 7.894291
H    -4.138854 2.378305 5.623286
C    -4.794121 5.954202 -0.502615
C    -6.888218 4.613029 -0.966608
C    -4.885778 4.382680 -2.442564
H    -5.144301 6.205681 0.495694
H    -5.094584 6.759465 -1.174833
H    -3.703133 5.928895 -0.491394
H    -3.796835 4.350865 -2.492542
H    -5.234921 5.177357 -3.102436
H    -5.267548 3.434732 -2.822827
H    -7.283036 5.369909 -1.646247
H    -7.276903 4.820839 0.027432
H    -7.275010 3.645424 -1.288356
H    -0.838927 -0.647059 -0.768821

155
IV_C7_exo-minor_tbu
C    -5.555310 3.787110 -1.608574
C    -5.229595 3.237149 -0.405609
C    -4.631408 1.957398 -0.346046
C    -4.306671 1.369192 0.953042
N    -5.221114 1.080247 1.912463
N    -4.685139 0.544231 2.966847
N    -3.419993 0.474627 2.702262
C    -3.113394 0.963608 1.489868
C    -4.358646 1.245123 -1.493912
C    -3.739295 -0.096536 -1.392722
C    -2.379151 -0.217806 -1.599720
O    -1.701100 0.876741 -1.921771
H    -0.785416 0.673848 -2.228113
C    -1.748709 -1.475892 -1.420488
C    -2.476158 -2.560952 -1.037202
C    -3.872401 -2.478438 -0.837797
C    -4.513681 -1.228615 -1.034875
C    -5.919361 -1.170725 -0.878700
C    -6.636775 -2.283369 -0.527545
C    -5.992354 -3.513914 -0.304702
C    -4.636523 -3.602319 -0.462952
C    -4.695206 1.808021 -2.754049
C    -5.303138 3.088299 -2.810348
C    -5.643191 3.636444 -4.066340
C    -5.393708 2.944336 -5.217642
C    -4.794961 1.671298 -5.162956
C    -4.453213 1.116295 -3.962064
H    -6.003572 4.771670 -1.654367
H    -5.402552 3.788755 0.509901
H    -2.108248 0.992556 1.107190
H    -0.681468 -1.559309 -1.576511
H    -1.980824 -3.511376 -0.880725
H    -6.437359 -0.240342 -1.078331
H    -7.713803 -2.219850 -0.435340
H    -6.570000 -4.384715 -0.023843
H    -4.127682 -4.546442 -0.306984
H    -6.102259 4.616504 -4.104510
H    -5.654411 3.373462 -6.175891
H    -4.600132 1.132337 -6.080433
H    -3.994543 0.137798 -3.925299
C    -2.527974 -0.194628 3.657566
C    -2.104160 -1.533049 3.150308
C    -0.984484 -1.578589 2.271769
O    -0.417552 -0.490757 1.917223
Ni   1.291134 -0.179117 0.924495
N    2.482781 -0.243258 -0.959518
S    1.941858 0.734880 -2.065832
C    3.136117 0.840935 -3.481960
F    3.176813 -0.284627 -4.185023
F    2.732459 1.815231 -4.284937
F    4.353694 1.128521 -3.047756
O    0.737335 0.230304 -2.765913
O    1.898535 2.102902 -1.590485
C    2.528388 -2.581251 -0.201218
C    2.764338 -1.609654 -1.384276
N    1.331085 -2.200056 0.530366
C    0.568394 -3.096368 1.032906
C    -0.580577 -2.874752 1.861427
C    -1.300576 -4.009549 2.265932
C    -2.409285 -3.952671 3.082796
C    -3.190544 -5.176555 3.544173
C    -4.688043 -4.978317 3.272090
C    -2.743656 -6.445024 2.817320
C    -2.972995 -5.375816 5.050316
C    -2.776765 -2.673036 3.522320
C    2.568883 -4.008888 -0.688350
C    4.203598 -1.805152 -1.821361
H    0.787018 -4.148478 0.841905
H    -0.944938 -4.968688 1.906087
H    -4.877128 -4.793630 2.213785
H    -5.252094 -5.864735 3.570726
H    -5.101779 -4.134854 3.826846
H    -2.864171 -6.356958 1.735298
H    -1.700990 -6.694386 3.022550
H    -3.345549 -7.293905 3.145091
H    -3.306434 -4.508703 5.623426
H    -3.529145 -6.242694 5.414854
H    -1.917197 -5.532764 5.276991
H    -3.623758 -2.565554 4.192994
H    2.100842 -1.928012 -2.199895
H    3.363535 -2.435023 0.493796
H    -1.677563 0.464735 3.807854
H    -3.092407 -0.266150 4.585081
C    -6.667914 1.270432 1.865269
C    3.559192 -4.874737 -0.246424
C    1.631074 -4.481274 -1.605863
C    3.623364 -6.180805 -0.711761
H    4.301708 -4.517353 0.456563
C    2.687049 -6.639700 -1.623536
H    4.409662 -6.837590 -0.363692
C    1.687003 -5.785128 -2.068774
H    2.735421 -7.656986 -1.989136
H    0.847256 -3.823989 -1.966346
H    0.952925 -6.133969 -2.783382
C    4.531369 -2.720627 -2.813322
C    5.227984 -1.126804 -1.171519
C    6.552854 -1.365413 -1.500402
H    4.979454 -0.392720 -0.416823
C    6.871968 -2.285088 -2.488731
H    7.338812 -0.822919 -0.990309
C    5.855657 -2.961077 -3.146241
H    7.906159 -2.467716 -2.750099
H    6.092239 -3.674769 -3.924503
H    3.744675 -3.254852 -3.332115
H    -6.919137 1.420337 0.817493
H    -6.908279 2.192211 2.397052
C    -7.418286 0.086036 2.440503
H    -7.223222 -0.043533 3.502559
H    -7.151472 -0.832757 1.919884
H    -8.486926 0.253657 2.313094
H    5.394134 -1.393590 2.055773
H    4.069654 -1.174861 4.243257
H    6.195532 1.870040 4.772544
H    6.618430 -0.180215 1.656554
C    6.132591 -0.713043 2.474883
H    4.304570 0.248266 5.266558
C    4.805195 -0.461396 4.606659
H    6.893780 -1.316037 2.971666
C    6.608795 1.176037 4.039861
C    5.529973 0.260456 3.478216
H    5.535630 -1.006569 5.206132
H    7.379958 0.584786 4.533218
H    7.075169 1.764172 3.249746
O    3.080992 -0.265507 2.130588
O    4.642946 1.194934 2.798313
C    3.552308 0.864288 2.169749
C    2.888093 1.980380 1.416569
H    3.361298 1.938944 0.409373
O    5.384032 4.028988 1.454190
H    3.198253 3.445554 3.029429
N    1.483965 1.721174 1.430529
C    3.073073 3.413923 1.947542
C    4.204057 4.118264 1.236258
H    5.459915 5.455142 -0.564825
N    3.643593 4.871371 0.221892
C    0.796542 2.933468 1.095987
C    1.803916 4.081662 1.437065
C    4.402971 5.553535 -0.795071
H    0.530742 3.026930 0.034689
C    2.260381 4.888679 0.244668
H    1.379439 4.781431 2.161033
H    4.138002 6.608867 -0.827514
O    1.581028 5.488815 -0.543240
H    4.204379 5.116902 -1.772958
C    -0.472979 3.170506 1.884270
C    -1.501988 3.921062 1.323076
H    -1.414780 4.248376 0.293234
C    -2.617997 4.270376 2.070760
H    -3.397792 4.870566 1.618422
C    -2.722700 3.871384 3.395703
H    -3.582225 4.157333 3.989237
C    -1.700990 3.118312 3.961216
H    -1.768684 2.814099 4.999416
C    -0.590308 2.762739 3.208421
H    0.209894 2.165356 3.628626

155
IV_C7-star_endo-major_tbu
C    7.329688 -2.454515 -0.817630
C    6.219581 -2.537695 -0.032643
C    5.307875 -1.458668 0.029690
C    4.123267 -1.571324 0.880961
N    3.175602 -2.538829 0.771190
N    2.259551 -2.441992 1.682581
N    2.585351 -1.411959 2.387910
C    3.711952 -0.822334 1.948617
C    5.519439 -0.307366 -0.694814
C    4.535135 0.794992 -0.616225
C    3.365998 0.682710 -1.340013
O    3.212082 -0.388570 -2.113416
H    2.360722 -0.370051 -2.600834
C    2.371009 1.685977 -1.231067
C    2.569046 2.766182 -0.428000
C    3.759130 2.921627 0.316892
C    4.756116 1.917362 0.221258
C    5.935611 2.070679 0.988665
C    6.115824 3.167617 1.787870
C    5.130167 4.167718 1.869583
C    3.973839 4.037403 1.150574
C    6.669920 -0.211434 -1.522118
C    7.583575 -1.294538 -1.582471
C    8.723221 -1.190710 -2.409502
C    8.945620 -0.064095 -3.149491
C    8.035604 1.009041 -3.096511
C    6.925315 0.938680 -2.303001
H    8.030717 -3.278744 -0.858671
H    6.042274 -3.424803 0.563080
H    4.122440 0.071067 2.386450
H    1.446806 1.574047 -1.781306
H    1.800127 3.525607 -0.350460
H    6.710482 1.316482 0.931695
H    7.029491 3.269182 2.359247
H    5.288328 5.031957 2.500955
H    3.201793 4.795244 1.213564
H    9.417953 -2.020617 -2.452222
H    9.820235 0.005188 -3.782466
H    8.217008 1.893547 -3.692283
H    6.225194 1.762393 -2.269003
C    1.722299 -0.943319 3.483261
C    1.298717 0.467341 3.238428
C    0.477534 0.677552 2.095398
O    0.184996 -0.332603 1.372761
Ni   -1.477271 -0.499017 0.261354
N    -1.281074 -0.329756 -1.822035
S    -0.185079 -1.158046 -2.555291
C    -1.027882 -2.161236 -3.853173
F    -1.499741 -1.393117 -4.822620
F    -0.173804 -3.032688 -4.378843
F    -2.036348 -2.835958 -3.310121
O    0.775339 -0.362401 -3.347453
O    0.372505 -2.170357 -1.673210
C    -2.096423 1.912310 -1.203856
C    -1.708556 0.948764 -2.372609
N    -1.333867 1.554576 -0.028199
C    -0.736049 2.389803 0.722225
C    0.070098 2.018966 1.861561
C    0.484428 3.038114 2.724956
C    1.263602 2.823006 3.846960
C    1.640808 3.924627 4.829780
C    1.357077 5.314892 4.260465
C    0.819924 3.749167 6.114424
C    3.133758 3.851422 5.170965
C    1.661016 1.498972 4.075150
C    -2.014368 3.358095 -1.622862
C    -2.902512 0.834714 -3.292225
H    -0.810985 3.461720 0.522649
H    0.148869 4.041553 2.488799
H    0.294627 5.476963 4.071339
H    1.674163 6.080995 4.969577
H    1.897815 5.485862 3.327466
H    -0.249706 3.813825 5.907878
H    1.005721 2.779342 6.579548
H    1.068649 4.519832 6.847782
H    3.396861 2.926366 5.685538
H    3.746142 3.914274 4.271232
H    3.414203 4.672211 5.834278
H    2.269738 1.265534 4.943278
H    -0.890644 1.413571 -2.933425
H    -3.140321 1.699715 -0.949776
H    0.879996 -1.634092 3.506533
H    2.286942 -1.043921 4.410960
C    3.020089 -3.541861 -0.283939
C    -3.109474 4.193428 -1.441860
C    -0.847154 3.902181 -2.157301
C    -3.050399 5.534465 -1.793296
H    -4.018947 3.787017 -1.017777
C    -1.885429 6.062985 -2.325660
H    -3.917457 6.165678 -1.650744
C    -0.780770 5.241791 -2.504726
H    -1.837220 7.107951 -2.602226
H    0.025072 3.277699 -2.311129
H    0.133632 5.643888 -2.921252
C    -2.999157 1.624250 -4.429205
C    -3.948537 -0.027770 -2.978035
C    -5.067655 -0.098292 -3.790646
H    -3.874897 -0.644006 -2.090518
C    -5.157360 0.692809 -4.928495
H    -5.872435 -0.777307 -3.539118
C    -4.120397 1.555607 -5.245033
H    -6.030190 0.633797 -5.565393
H    -4.179780 2.174192 -6.130834
H    -2.190040 2.298294 -4.683898
H    -1.632610 -5.306146 2.513217
C    -1.061743 -5.418653 1.591802
H    -0.511415 -6.359838 1.648935
O    -2.965294 -4.389158 0.409295
C    -2.633254 -3.125856 0.477192
H    -4.317498 -2.374493 -0.534799
C    -3.814114 -2.187326 0.440533
N    -3.373563 -0.853075 0.644714
H    -5.044900 0.235542 -0.080866
C    -4.537745 -0.062771 0.857884
H    -2.721192 0.352770 2.856145
C    -4.260036 1.203415 1.630379
C    -3.299197 1.241175 2.635935
H    -5.745439 2.339216 0.589480
C    -4.986001 2.358032 1.363874
C    -3.065132 2.406555 3.348461
C    -4.754384 3.527793 2.071782
H    -2.302874 2.418792 4.117326
C    -3.788510 3.556152 3.066587
H    -5.329194 4.417250 1.847288
H    -3.603647 4.467626 3.620234
H    -0.340308 -4.606409 1.534286
C    -1.985381 -5.467068 0.379554
H    -1.879477 -5.458260 -1.788045
C    -1.207589 -5.428537 -0.929287
H    -0.563635 -6.307905 -0.986943
H    -0.580644 -4.544249 -1.015876
O    -1.494854 -2.704186 0.503256
H    -3.553208 -6.754253 -0.396719
C    -2.854894 -6.715624 0.440275
H    -3.427451 -6.753277 1.367553
H    -2.229216 -7.606838 0.393818
H    3.799539 -3.339774 -1.014428
H    2.064474 -3.340159 -0.762655
C    3.101958 -4.953117 0.259636
H    2.981816 -5.655563 -0.563555
H    2.309271 -5.149162 0.979988
H    4.062803 -5.154288 0.734272
H    -6.545636 -1.007134 1.070956
H    -5.531641 -3.240237 1.373912
C    -5.580456 -1.037101 1.573881
C    -4.869098 -2.385480 1.532025
C    -5.746755 -0.739985 3.037716
O    -6.486689 0.047985 3.559019
C    -4.238128 -2.477868 2.908913
N    -4.846440 -1.549785 3.718625
O    -3.377805 -3.237763 3.274532
C    -4.553642 -1.424042 5.123058
H    -4.688066 -2.377667 5.630726
H    -5.229586 -0.689090 5.550134
H    -3.526403 -1.093569 5.273012

155
IV_C7-star_exo-major_tbu
C    6.688031 3.642603 -0.373461
C    6.038955 2.734828 -1.155627
C    5.357138 1.645688 -0.566558
C    4.717871 0.643862 -1.425320
N    5.421359 -0.166561 -2.256719
N    4.667309 -1.011269 -2.888543
N    3.464621 -0.766111 -2.479189
C    3.414984 0.237668 -1.580277
C    5.322453 1.484587 0.803385
C    4.536522 0.363440 1.362741
C    3.297780 0.648592 1.906418
O    2.985750 1.921675 2.093198
H    2.035908 2.050783 2.317983
C    2.410244 -0.412789 2.220282
C    2.779720 -1.705194 2.006998
C    4.059135 -2.032812 1.504215
C    4.958157 -0.979711 1.201942
C    6.251981 -1.319858 0.740491
C    6.613570 -2.627833 0.557941
C    5.703358 -3.667542 0.819589
C    4.454479 -3.368557 1.290484
C    6.010379 2.414531 1.626327
C    6.700218 3.501559 1.031954
C    7.382869 4.420394 1.858774
C    7.389188 4.262412 3.215629
C    6.715218 3.176106 3.805949
C    6.039924 2.275700 3.031718
H    7.196255 4.485696 -0.824254
H    6.016875 2.862370 -2.230849
H    2.496672 0.576871 -1.123741
H    1.425399 -0.182021 2.603716
H    2.084559 -2.506060 2.225198
H    6.976842 -0.532810 0.570906
H    7.616534 -2.866707 0.225966
H    5.997416 -4.696168 0.659945
H    3.743597 -4.157922 1.502675
H    7.900616 5.254323 1.401146
H    7.913210 4.972323 3.841711
H    6.729138 3.058806 4.881316
H    5.524571 1.441916 3.488628
C    2.373136 -1.614772 -2.993157
C    1.868933 -2.583705 -1.974504
C    0.896059 -2.096908 -1.060156
O    0.560597 -0.863003 -1.128087
NI   -1.285366 -0.209506 -0.675170
N    -1.327673 0.969423 1.029802
S    -0.324947 2.153807 1.165520
C    -1.330132 3.700728 1.188382
F    -2.162338 3.708656 0.149400
F    -2.042306 3.787200 2.300822
F    -0.541872 4.765336 1.104216
O    0.367155 2.215040 2.471127
O    0.486100 2.296131 -0.031669
C    -2.165841 -1.178036 1.892652
C    -1.871194 0.325509 2.216017
N    -1.256956 -1.612908 0.856932
C    -0.584974 -2.690411 0.879359
C    0.385094 -3.046845 -0.133254
C    0.841077 -4.368076 -0.156563
C    1.765881 -4.841608 -1.069005
C    2.190633 -6.302426 -1.162217
C    1.502120 -7.165910 -0.106361
C    1.810076 -6.849924 -2.544753
C    3.706168 -6.430031 -0.968965
C    2.274959 -3.900248 -1.971503
C    -2.194292 -2.003688 3.152808
C    -3.150715 0.955524 2.712782
H    -0.711495 -3.406026 1.695169
H    0.406799 -5.045026 0.570454
H    1.824532 -8.203485 -0.204740
H    1.746210 -6.845197 0.908077
H    0.415745 -7.152510 -0.213056
H    0.734740 -6.772490 -2.713443
H    2.308420 -6.309165 -3.350615
H    2.089740 -7.901829 -2.637079
H    4.002146 -6.098104 0.026721
H    4.024336 -7.468794 -1.083357
H    4.265775 -5.833865 -1.690769
H    3.004739 -4.212741 -2.712233
H    -1.139863 0.352352 3.030926
H    -3.163530 -1.219547 1.443484
H    1.583159 -0.941631 -3.322277
H    2.794979 -2.119437 -3.860058
C    6.860000 -0.210018 -2.489799
C    -3.349257 -2.685517 3.513662
C    -1.079326 -2.101021 3.983992
C    -3.397669 -3.442599 4.675394
H    -4.225233 -2.613610 2.881522
C    -2.281997 -3.534051 5.491633
H    -4.310884 -3.957225 4.943829
C    -1.119483 -2.860963 5.141361
H    -2.317206 -4.122567 6.399084
H    -0.165588 -1.575226 3.730492
H    -0.244229 -2.922001 5.774829
C    -3.368007 1.149079 4.068988
C    -4.150850 1.306810 1.810965
C    -5.344059 1.845048 2.260510
H    -3.982390 1.153600 0.751769
C    -5.554261 2.039681 3.619784
H    -6.112879 2.117256 1.548870
C    -4.563785 1.689433 4.522716
H    -6.486018 2.463710 3.970930
H    -4.717971 1.840179 5.583342
H    -2.595210 0.878209 4.778410
H    7.173355 -1.242082 -2.342654
H    7.321927 0.391023 -1.710406
C    7.227994 0.297044 -3.870726
H    8.307953 0.242515 -3.998743
H    6.927554 1.335055 -4.009290
H    6.765824 -0.304018 -4.651969
H    -2.061702 5.073264 -5.502388
H    -3.380899 4.898910 -4.342756
C    -2.665316 4.349833 -4.954491
H    -3.229315 3.756148 -5.674038
H    -8.770071 0.493765 -2.279953
H    -1.337919 2.033261 -5.662263
H    -0.222815 3.390843 -5.578078
H    -3.944609 0.059250 -4.133039
H    -8.050187 2.113517 -2.332754
C    -0.800210 2.688667 -4.975064
C    -8.092428 1.143638 -2.826175
C    -1.768112 3.470333 -4.094311
N    -6.788922 0.528639 -2.854285
O    -5.780884 2.122755 -4.139898
C    -5.711254 1.107917 -3.499964
O    -7.281202 -1.361728 -1.654092
H    -4.986226 -1.884298 -3.176685
O    -2.720261 2.571790 -3.455349
C    -6.495800 -0.692099 -2.270841
C    -4.498609 0.256265 -3.214679
H    -1.742423 4.846689 -2.421382
H    -0.099972 2.092710 -4.394346
H    -8.470207 1.289464 -3.836995
C    -5.043477 -0.998635 -2.541120
C    -1.036974 4.309267 -3.055130
H    -0.379773 3.720263 -2.418978
H    -5.143864 -3.035966 0.508728
C    -2.382403 1.611950 -2.638152
C    -3.565807 0.835809 -2.110951
H    -0.428149 5.054511 -3.569478
H    -4.162413 1.557107 -1.508020
O    -1.244396 1.339660 -2.308461
C    -4.191553 -1.193188 -1.239670
C    -4.327571 -3.429682 -0.086596
N    -3.096207 -0.293934 -1.397811
H    -4.347786 -5.342195 0.880518
H    -4.845734 -0.942811 -0.381267
C    -3.737839 -2.618845 -1.046546
C    -3.885420 -4.729959 0.116947
C    -2.713341 -3.146829 -1.827533
C    -2.853909 -5.240927 -0.655768
H    -2.245303 -2.523117 -2.579226
H    -2.503867 -6.253317 -0.497532
C    -2.275943 -4.446561 -1.636947
H    -1.465721 -4.834820 -2.241025

155
IV_C7-strich_exo-major_tbu_m1
C    -1.643023 2.342628 9.605979
C    -1.538450 3.090218 8.472677
C    -0.575000 2.768798 7.490025
C    -0.564223 3.595239 6.278700
N    0.426631 4.422408 5.861484
C    1.706591 4.715886 6.501099
C    2.870937 4.565349 5.544331
N    0.121126 5.050988 4.767712
N    -1.069889 4.644861 4.461909
C    -1.557000 3.757163 5.347581
C    0.260307 1.681423 7.637828
C    1.249023 1.329406 6.590448
C    0.798693 0.848617 5.372870
O    -0.511253 0.748528 5.177933
C    1.728453 0.474775 4.368755
C    3.066799 0.572995 4.597883
C    3.568506 1.053025 5.828112
C    2.646469 1.432804 6.837614
C    3.170345 1.921648 8.059992
C    4.520063 2.034216 8.255742
C    5.428575 1.660584 7.248509
C    4.954609 1.177016 6.061286
C    0.127030 0.865733 8.798715
C    -0.819584 1.212775 9.796866
C    -0.953997 0.395248 10.940898
C    -0.196896 -0.732019 11.085072
C    0.726682 -1.092555 10.085335
C    0.886267 -0.315176 8.972807
H    -2.380188 2.593468 10.358253
H    -2.194900 3.935488 8.313391
H    1.645111 5.728321 6.901318
H    1.795489 4.033504 7.340862
H    2.870562 3.583634 5.075294
H    2.854810 5.327184 4.767114
H    3.800422 4.662945 6.102671
H    -2.533185 3.299449 5.283680
H    1.361423 0.100089 3.421578
H    3.766172 0.279001 3.824583
H    2.494341 2.202826 8.857260
H    4.892713 2.408225 9.200482
H    6.492834 1.751386 7.418485
H    5.642216 0.881709 5.277757
H    -1.680701 0.668678 11.695682
H    -0.312450 -1.356725 11.960603
H    1.310127 -1.996583 10.196569
H    1.589535 -0.612280 8.207702
C    -1.745367 5.226429 3.290728
C    -2.854441 6.133589 3.717375
C    -4.121307 5.550490 3.987101
O    -4.275260 4.293327 3.800557
Ni   -5.763619 3.219364 4.120476
N    -7.204737 2.164084 4.894194
S    -7.590779 0.618799 4.802090
C    -8.892724 0.529207 3.491145
F    -8.450093 1.002767 2.333820
F    -9.264236 -0.734867 3.309841
F    -9.966635 1.232679 3.841783
O    -6.531569 -0.217322 4.278071
O    -8.316472 0.182893 5.986660
C    -8.024687 2.917734 5.842285
C    -8.096511 4.352873 5.297372
N    -6.764173 4.689139 4.819300
C    -6.404564 5.915151 4.864130
C    -5.123916 6.422766 4.469600
C    -4.863257 7.791027 4.627046
C    -3.640062 8.360027 4.338881
C    -3.333563 9.843638 4.497519
C    -4.544277 10.625667 5.004612
C    -2.190222 10.026508 5.504409
C    -2.918689 10.428093 3.141254
C    -2.642804 7.482757 3.888592
H    -9.053434 2.551647 5.868859
H    -8.359747 5.019250 6.126863
H    -7.113139 6.649670 5.251820
H    -5.672747 8.408067 4.998556
H    -4.872841 10.281284 5.986799
H    -4.289825 11.682055 5.101918
H    -5.390923 10.559491 4.319147
H    -1.274677 9.528818 5.180979
H    -1.954591 11.084906 5.633289
H    -2.459602 9.621050 6.480801
H    -3.716500 10.316039 2.405887
H    -2.691971 11.492369 3.232311
H    -2.029841 9.940534 2.738378
H    -1.655233 7.874552 3.664149
C    -9.166928 4.501999 4.241154
C    -8.948177 4.305903 2.883777
C    -10.455548 4.801170 4.677108
C    -10.003166 4.402612 1.987424
C    -11.508480 4.896164 3.783231
C    -11.282910 4.694760 2.429581
H    -7.963396 4.079571 2.499944
H    -10.637427 4.958820 5.734756
H    -9.812508 4.238490 0.935788
H    -12.502134 5.129417 4.142997
H    -12.100561 4.766065 1.724259
C    -7.538619 2.915356 7.277815
C    -8.480209 2.782844 8.294313
C    -6.207026 3.103980 7.631810
C    -8.112398 2.845458 9.629581
C    -5.834379 3.162058 8.966654
C    -6.782258 3.038624 9.971871
H    -9.517779 2.605568 8.036337
H    -5.440361 3.173617 6.877601
H    -8.862498 2.728015 10.400877
H    -4.788775 3.291493 9.217675
H    -6.487292 3.080337 11.012598
H    -0.970837 5.754811 2.739009
H    -2.107646 4.396654 2.685117
N    -4.926107 1.837620 3.171065
C    -4.641700 1.949594 1.770685
C    -3.764751 1.167903 3.662315
C    -3.548202 0.019545 2.645586
H    -2.854084 1.817514 3.603238
C    -3.841865 0.801305 5.133148
C    -4.330702 0.467816 1.416925
H    -3.888443 -0.938126 3.041349
C    -2.138601 -0.114006 2.146871
H    -5.252655 -0.093026 1.278887
C    -3.397131 0.286859 0.257545
C    -5.687003 2.630586 0.925499
H    -3.693314 2.515978 1.582910
O    -3.793024 -0.484945 5.367388
H    -0.743172 0.301488 4.331252
C    -3.857182 -1.076579 6.699798
O    -3.866390 1.668518 5.977890
N    -2.132200 -0.010479 0.789918
O    -1.118325 -0.277071 2.797553
O    -3.610222 0.393061 -0.916518
C    -0.936321 -0.133959 -0.006263
H    -1.217190 -0.089635 -1.054537
H    -0.237901 0.673858 0.209763
C    -6.677127 1.943732 0.234525
C    -5.636228 4.017299 0.788869
C    -6.554205 4.698128 0.005438
C    -7.596867 2.618284 -0.554752
C    -7.540533 3.997581 -0.673480
H    -6.737523 0.866841 0.289892
H    -8.355503 2.058150 -1.085577
H    -8.252121 4.522607 -1.298102
H    -6.492995 5.775211 -0.082114
H    -4.853099 4.570898 1.289524
C    -5.113057 -0.660694 7.452114
C    -2.598338 -0.730707 7.480942
C    -3.905436 -2.568083 6.397015
H    -5.116594 0.391751 7.723647
H    -5.166121 -1.239852 8.375536
H    -6.014179 -0.871594 6.881648
H    -4.792068 -2.816519 5.812966
H    -3.943505 -3.134629 7.327138
H    -3.022654 -2.891375 5.843060
H    -2.601030 -1.270275 8.429143
H    -2.543782 0.331981 7.702986
H    -1.698679 -1.017464 6.937330
H    -0.441631 -1.082938 0.192363

133
pC4_netipr2_m2
C    5.387225 -1.140278 -2.801367
C    4.782026 -1.863939 -1.817433
C    4.388593 -1.209716 -0.635968
N    3.741811 -1.989645 0.373472
C    4.344055 -2.897552 1.205436
C    3.365564 -3.426338 1.976506
N    2.189140 -2.826671 1.604424
C    2.442793 -1.955626 0.639350
C    4.587572 0.127050 -0.415744
C    4.172036 0.752740 0.858740
C    2.923473 1.327834 0.942680
O    2.127310 1.246187 -0.130938
H    1.288953 1.730830 0.003194
C    2.511411 1.958670 2.141408
C    3.341329 1.976007 3.222934
C    4.620526 1.378317 3.181747
C    5.047608 0.767976 1.975080
C    6.342877 0.200872 1.930997
C    7.155229 0.225463 3.031931
C    6.722964 0.818201 4.232965
C    5.481714 1.386533 4.299832
C    5.212464 0.886665 -1.441771
C    5.613124 0.245625 -2.643444
C    6.229551 1.008901 -3.658813
C    6.442493 2.347499 -3.488652
C    6.051094 2.981823 -2.294300
C    5.450976 2.270647 -1.293465
H    5.694701 -1.625055 -3.719086
H    4.592304 -2.922328 -1.939898
H    1.725361 -1.316045 0.151199
H    1.541317 2.436117 2.191126
H    3.019933 2.463952 4.135076
H    6.704198 -0.236230 1.008372
H    8.146688 -0.204536 2.976373
H    7.378216 0.832815 5.093031
H    5.145380 1.858637 5.214987
H    6.532052 0.517933 -4.575250
H    6.915140 2.925249 -4.271500
H    6.226816 4.041723 -2.170648
H    5.154615 2.763696 -0.377672
C    0.848911 -3.162065 2.114670
C    -0.070104 -3.549236 0.995416
C    -0.802619 -2.537654 0.329953
O    -0.726763 -1.315937 0.754868
CO   -1.929238 0.102292 0.373767
N    -2.464360 1.758538 -0.578309
S    -1.289598 2.817531 -0.595673
C    -1.889526 4.386149 0.181287
F    -3.033428 4.746999 -0.384042
F    -2.079049 4.254613 1.486179
F    -0.989093 5.330743 -0.016904
O    -0.304574 2.326099 0.395043
O    -0.848817 3.265255 -1.896180
C    -3.229758 1.498779 -1.801548
C    -2.667862 0.207887 -2.443178
N    -2.334535 -0.725235 -1.372506
C    -2.144719 -1.956899 -1.671807
C    -1.541752 -2.934197 -0.810432
C    -1.576137 -4.281484 -1.204474
C    -0.922048 -5.278079 -0.513081
C    -0.976153 -6.752685 -0.892216
C    -1.830352 -6.990233 -2.136769
C    0.442281 -7.262082 -1.179354
C    -1.582556 -7.549969 0.270145
C    -0.157546 -4.863336 0.586087
C    -4.710320 1.437584 -1.492672
C    -1.442674 0.511478 -3.284997
H    -2.404589 -2.298093 -2.676601
H    -2.146809 -4.525358 -2.092432
H    -1.434662 -6.473145 -3.012795
H    -1.848019 -8.053999 -2.374682
H    -2.866082 -6.677933 -1.991560
H    1.099682 -7.171029 -0.313361
H    0.419549 -8.317924 -1.453521
H    0.899958 -6.713256 -2.003493
H    -0.994860 -7.459387 1.185069
H    -2.595775 -7.214054 0.494206
H    -1.630137 -8.611656 0.021979
H    0.403263 -5.606805 1.143835
H    -3.435599 -0.226252 -3.095338
H    -3.083758 2.305168 -2.525220
H    0.987440 -3.986144 2.812404
H    0.478833 -2.305478 2.674968
H    3.413459 -4.167130 2.755125
H    5.404866 -3.073644 1.187080
C    -5.442034 2.621958 -1.510449
C    -5.372986 0.258274 -1.168109
C    -6.789158 2.635654 -1.188848
H    -4.953372 3.548776 -1.782852
C    -7.434969 1.456090 -0.847070
H    -7.337356 3.568074 -1.211283
C    -6.724012 0.267175 -0.846391
H    -8.487577 1.463111 -0.597875
H    -4.849312 -0.689200 -1.163336
H    -7.222132 -0.662118 -0.601697
C    -0.143355 0.312492 -2.834624
C    -1.634682 1.075971 -4.542322
C    -0.555133 1.446616 -5.324567
H    -2.641010 1.233276 -4.914458
C    0.738920 1.260195 -4.858296
H    -0.723900 1.883358 -6.299828
C    0.941087 0.690290 -3.613567
H    1.583546 1.559885 -5.464049
H    1.944493 0.550227 -3.232693
H    0.052524 -0.139850 -1.871921
H    -3.079465 0.051253 5.211551
H    -3.482083 1.560495 3.844773
H    -3.344814 -1.620032 4.721135
H    -4.741381 -0.135102 1.298115
H    -2.375992 2.104733 2.616762
C    -2.621253 -0.809547 4.725863
H    -1.799184 -1.129056 5.367597
C    -3.285829 1.529091 2.768755
H    -4.454926 3.265380 2.415515
H    -3.476946 -2.208442 0.838534
C    -4.274874 -0.631379 2.149667
H    -5.033361 -2.534881 1.558553
C    -4.059020 -2.083186 1.748193
N    -2.999493 0.128763 2.353533
C    -4.428557 2.235813 2.060927
H    -5.276850 0.316650 3.890347
H    -6.304464 -0.639737 2.848191
C    -2.059094 -0.501397 3.335717
H    -0.945128 1.200481 4.137234
C    -5.308088 -0.588720 3.288826
H    -5.405275 1.807612 2.275195
H    -4.303002 2.263149 0.983922
H    -1.771859 -1.456884 2.899613
C    -0.785954 0.326100 3.505530
H    -3.587126 -2.676080 2.532759
H    -0.030931 -0.283115 4.004147
H    -5.221620 -1.434034 3.968755
H    -0.343274 0.671359 2.572947

133
pC4_netipr2_m4
C    -5.318005 -1.222906 2.984548
C    -4.699487 -1.932233 1.998402
C    -4.357358 -1.277301 0.801624
N    -3.704814 -2.040940 -0.215161
C    -4.280293 -3.016025 -0.988731
C    -3.313774 -3.475596 -1.816888
N    -2.173243 -2.766403 -1.538305
C    -2.434233 -1.901506 -0.570104
C    -4.616732 0.047648 0.569978
C    -4.255681 0.672757 -0.721766
C    -3.028699 1.286233 -0.847075
O    -2.204167 1.247200 0.205842
H    -1.372429 1.734650 0.037288
C    -2.665233 1.904613 -2.068008
C    -3.521783 1.875943 -3.128261
C    -4.781284 1.242021 -3.043180
C    -5.158839 0.641011 -1.815405
C    -6.433317 0.033085 -1.728949
C    -7.273767 0.013640 -2.808598
C    -6.891380 0.599496 -4.029709
C    -5.670454 1.204002 -4.138422
C    -5.254685 0.792336 1.598508
C    -5.608147 0.149399 2.813884
C    -6.243685 0.897205 3.828978
C    -6.519462 2.222516 3.645761
C    -6.173336 2.858835 2.438509
C    -5.555904 2.162610 1.437826
H    -5.586666 -1.708683 3.913943
H    -4.459750 -2.979226 2.131168
H    -1.736822 -1.200908 -0.138164
H    -1.711304 2.409731 -2.150501
H    -3.237720 2.354529 -4.057632
H    -6.755943 -0.401918 -0.791237
H    -8.248907 -0.447226 -2.720846
H    -7.568642 0.579448 -4.872573
H    -5.372322 1.669647 -5.069977
H    -6.510989 0.404731 4.755567
H    -7.006911 2.788103 4.428275
H    -6.398069 3.908259 2.304889
H    -5.293235 2.656874 0.512368
C    -0.843502 -3.000924 -2.122866
C    0.134891 -3.419468 -1.067089
C    0.843443 -2.417597 -0.358546
O    0.690626 -1.172867 -0.693507
Co   2.084719 0.180644 -0.450356
N    2.339817 1.836061 0.665664
S    1.125771 2.844899 0.691936
C    1.694382 4.452837 -0.009057
F    2.153729 4.311487 -1.245431
F    0.678354 5.296561 -0.028760
F    2.660385 4.952326 0.749789
O    0.193242 2.369007 -0.353035
O    0.627609 3.217719 1.995224
C    3.148333 1.589664 1.864889
C    2.729854 0.224695 2.464790
N    2.481683 -0.703507 1.366928
C    2.236761 -1.928465 1.642865
C    1.643100 -2.865549 0.725563
C    1.735595 -4.232120 1.028758
C    1.103534 -5.209188 0.290480
C    1.226927 -6.700600 0.573732
C    2.139414 -6.980165 1.767211
C    -0.159441 -7.280530 0.882286
C    1.814066 -7.401405 -0.658199
C    0.291338 -4.754248 -0.755830
C    4.621099 1.666830 1.517622
C    1.493904 0.381204 3.328419
H    2.416609 -2.296558 2.656916
H    2.340528 -4.508914 1.883766
H    1.759042 -6.537407 2.689459
H    2.210136 -8.055149 1.934587
H    3.154693 -6.614177 1.603647
H    -0.851985 -7.163848 0.047220
H    -0.088525 -8.348881 1.092652
H    -0.604580 -6.797612 1.753228
H    1.910627 -8.473660 -0.479450
H    1.185960 -7.277588 -1.541818
H    2.804394 -7.012918 -0.899279
H    -0.254733 -5.481161 -1.349225
H    3.547579 -0.141404 3.097338
H    2.948080 2.347013 2.627594
H    -0.973422 -3.777745 -2.874571
H    -0.537661 -2.088718 -2.631402
H    -3.349081 -4.234533 -2.578451
H    -5.318509 -3.280752 -0.896078
C    5.246597 2.910385 1.528464
C    5.374332 0.554069 1.155062
C    6.575301 3.046384 1.162082
H    4.689061 3.786990 1.830977
C    7.310191 1.933014 0.780636
H    7.040202 4.023142 1.180973
C    6.707114 0.686218 0.787526
H    8.348999 2.035747 0.496989
H    4.939882 -0.437608 1.161339
H    7.277234 -0.193100 0.516264
C    0.205099 0.212978 2.834771
C    1.657376 0.781639 4.650407
C    0.558581 1.017436 5.459705
H    2.655286 0.913681 5.053616
C    -0.723673 0.858689 4.954424
H    0.704418 1.326005 6.486315
C    -0.896745 0.454719 3.641141
H    -1.583092 1.052039 5.582214
H    -1.891984 0.344675 3.229896
H    0.036853 -0.107962 1.815622
H    3.082362 0.151065 -5.264456
H    3.559326 1.668323 -3.881275
H    3.324900 -1.532175 -4.799827
H    4.828169 -0.085493 -1.396729
H    2.424586 2.187555 -2.664762
C    2.617064 -0.707935 -4.782220
H    1.777847 -1.004778 -5.412281
C    3.342354 1.620990 -2.810254
H    4.491325 3.357059 -2.396445
H    3.528874 -2.161204 -0.974332
C    4.343385 -0.559231 -2.253082
H    5.084915 -2.481005 -1.693901
C    4.115921 -2.017407 -1.880586
N    3.064874 0.210646 -2.418381
C    4.460211 2.321911 -2.059488
H    5.364478 0.458208 -3.935772
H    6.355785 -0.622898 -2.985794
C    2.087929 -0.403692 -3.379688
H    0.975928 1.313725 -4.149390
C    5.357410 -0.490445 -3.404058
H    5.445298 1.901200 -2.249077
H    4.301634 2.338828 -0.985735
H    1.798440 -1.358672 -2.940075
C    0.821564 0.441331 -3.513959
H    3.642246 -2.590770 -2.677992
H    0.048694 -0.158944 -3.995369
H    5.218269 -1.278453 -4.140557
H    0.403313 0.789205 -2.570851

105
pC4_pure_m2
C    -4.090292 -2.825869 3.294426
C    -2.972414 -3.384111 2.746003
C    -2.536528 -2.946003 1.482903
N    -1.303951 -3.469124 0.986426
C    -1.054457 -4.117202 -0.201577
C    0.274573 -4.375472 -0.232227
N    0.808006 -3.887855 0.933992
C    -0.158343 -3.331706 1.637674
C    -3.206411 -1.994617 0.758047
C    -2.738702 -1.603654 -0.589756
C    -1.645452 -0.789617 -0.730909
O    -0.980373 -0.370877 0.400789
H    -1.517451 0.308336 0.923446
C    -1.192890 -0.393146 -2.002521
C    -1.836329 -0.838988 -3.119070
C    -2.955866 -1.692721 -3.028073
C    -3.420816 -2.077354 -1.745427
C    -4.537792 -2.940953 -1.662190
C    -5.160718 -3.384401 -2.796519
C    -4.705930 -2.990407 -4.068484
C    -3.625017 -2.162696 -4.179521
C    -4.357400 -1.391053 1.333825
C    -4.800040 -1.811906 2.615997
C    -5.935232 -1.198160 3.189924
C    -6.591411 -0.198693 2.529961
C    -6.141512 0.231295 1.266492
C    -5.054388 -0.350668 0.678325
H    -4.438822 -3.158223 4.263512
H    -2.434370 -4.166809 3.264914
H    -0.040324 -2.817825 2.575733
H    -0.380972 0.312804 -2.115361
H    -1.496449 -0.514373 -4.094477
H    -4.911667 -3.247218 -0.694118
H    -6.016685 -4.040614 -2.715198
H    -5.214950 -3.344250 -4.954486
H    -3.268901 -1.855150 -5.154685
H    -6.273104 -1.524514 4.165586
H    -7.455690 0.271618 2.978527
H    -6.660420 1.033914 0.760538
H    -4.716058 -0.006336 -0.289371
C    2.207248 -3.909969 1.352825
C    3.129488 -2.969633 0.633884
C    2.786735 -1.604676 0.464360
O    1.584471 -1.211613 0.733738
CO   0.846827 0.454268 0.350187
N    0.143488 2.229983 0.034946
S    -1.092805 2.818426 0.840295
C    -2.380373 3.225337 -0.417212
F    -1.928756 4.164809 -1.233450
F    -2.684701 2.147492 -1.131686
F    -3.472324 3.658188 0.186760
O    -1.714734 1.700535 1.579346
O    -0.856014 4.066126 1.522782
C    1.149941 3.156455 -0.489431
C    2.493518 2.746456 0.152970
N    2.531114 1.289348 0.162934
C    3.641136 0.674265 -0.021026
C    3.822640 -0.744545 0.027660
C    5.097751 -1.251036 -0.278783
C    5.410381 -2.586016 -0.178565
C    6.782403 -3.165199 -0.496337
C    7.386877 -3.758095 0.783646
C    6.641768 -4.264080 -1.556856
C    7.739151 -2.100466 -1.031111
C    4.387722 -3.420508 0.297068
C    1.199905 3.171442 -2.002245
C    2.629680 3.328717 1.542050
H    4.532707 1.270331 -0.218081
H    5.850907 -0.541945 -0.600402
H    6.770735 -4.555538 1.202297
H    8.370096 -4.185229 0.580560
H    7.507119 -2.995000 1.553642
H    7.617315 -4.690475 -1.795893
H    6.008267 -5.086255 -1.220396
H    6.214067 -3.871180 -2.480103
H    7.926560 -1.310346 -0.301713
H    8.703357 -2.553454 -1.262673
H    7.370623 -1.640114 -1.949679
H    4.601815 -4.475214 0.437220
H    3.312384 3.131068 -0.465609
H    0.941211 4.177498 -0.161397
H    2.201652 -3.686638 2.422116
H    2.562620 -4.936256 1.255365
H    0.873602 -4.865994 -0.979332
H    -1.833989 -4.344112 -0.908001
C    0.905758 4.357052 -2.666103
C    1.552396 2.061030 -2.768616
C    0.950678 4.437818 -4.050145
H    0.638608 5.237299 -2.093891
C    1.295063 3.325288 -4.799578
H    0.715644 5.372822 -4.540622
C    1.597735 2.136361 -4.152093
H    1.336728 3.385044 -5.878862
H    1.820964 1.120354 -2.304899
H    1.881347 1.264011 -4.726472
C    2.374096 2.613074 2.703576
C    2.984731 4.670963 1.646518
C    3.069002 5.289324 2.880901
H    3.198402 5.242725 0.749739
C    2.799789 4.569867 4.036481
H    3.347038 6.332844 2.942241
C    2.457779 3.231833 3.943216
H    2.861702 5.050772 5.003309
H    2.252792 2.662702 4.840100
H    2.133408 1.558208 2.669942

105
pC4_pure_m4
C    -5.099058 -1.278750 2.665225
C    -4.012588 -2.084229 2.486324
C    -3.271013 -1.980651 1.296187
N    -2.120555 -2.812298 1.149404
C    -1.906359 -3.775367 0.190123
C    -0.677521 -4.288967 0.424168
N    -0.169514 -3.640111 1.520928
C    -1.047698 -2.745025 1.928450
C    -3.599435 -1.105612 0.291228
C    -2.784484 -1.038812 -0.944355
C    -1.578168 -0.387311 -0.936274
O    -1.121896 0.205101 0.222296
H    -1.775386 0.823736 0.575513
C    -0.762627 -0.319215 -2.077913
C    -1.174152 -0.925227 -3.228289
C    -2.408572 -1.607104 -3.296696
C    -3.233490 -1.657785 -2.143982
C    -4.467547 -2.343210 -2.222556
C    -4.859574 -2.940136 -3.389960
C    -4.042989 -2.884725 -4.534875
C    -2.843890 -2.231613 -4.486130
C    -4.730058 -0.262285 0.471816
C    -5.484028 -0.352365 1.672458
C    -6.604501 0.489593 1.848701
C    -6.958550 1.385948 0.881179
C    -6.206763 1.481327 -0.306015
C    -5.119531 0.678334 -0.509692
H    -5.681018 -1.350913 3.574982
H    -3.729158 -2.807294 3.239825
H    -0.912844 -2.053166 2.742214
H    0.161887 0.243628 -2.062819
H    -0.552544 -0.862506 -4.112352
H    -5.116645 -2.384729 -1.357382
H    -5.810217 -3.454066 -3.436508
H    -4.369656 -3.357019 -5.451192
H    -2.211578 -2.183220 -5.363981
H    -7.178211 0.415546 2.763542
H    -7.817312 2.027679 1.024024
H    -6.495699 2.196625 -1.063943
H    -4.553562 0.757410 -1.428217
C    1.172060 -3.824071 2.085595
C    2.247991 -3.345089 1.164645
C    2.270540 -1.968037 0.831911
O    1.324577 -1.214094 1.292157
CO   0.955711 0.607681 0.809908
N    0.823148 2.565087 0.145497
S    0.554586 3.174417 1.564141
C    -1.131241 3.915976 1.461163
F    -1.102148 4.936920 0.618794
F    -2.023770 3.028939 1.006563
F    -1.526753 4.334305 2.646734
O    0.324287 1.943392 2.388567
O    1.370306 4.247490 2.072956
C    1.882776 2.965694 -0.760468
C    3.170950 2.186009 -0.380497
N    2.782078 0.820719 -0.076520
C    3.571981 -0.153144 -0.328986
C    3.354363 -1.530322 0.028263
C    4.322696 -2.452996 -0.407071
C    4.286378 -3.794636 -0.099525
C    5.336348 -4.800219 -0.554418
C    6.391940 -4.154721 -1.451227
C    6.039290 -5.387048 0.676971
C    4.658499 -5.927064 -1.344667
C    3.217110 -4.209581 0.705971
C    1.386231 2.700066 -2.172705
C    3.871811 2.834082 0.797515
H    4.514835 0.053287 -0.843966
H    5.135024 -2.065126 -1.009473
H    6.948872 -3.370812 -0.934748
H    7.117767 -4.904344 -1.767243
H    5.956421 -3.727207 -2.356571
H    6.532634 -4.607164 1.258337
H    5.345195 -5.904491 1.341376
H    6.797974 -6.111716 0.377379
H    4.149302 -5.539596 -2.228292
H    5.397472 -6.657369 -1.678039
H    3.922990 -6.468213 -0.747225
H    3.151832 -5.252393 1.000241
H    3.871927 2.208459 -1.223328
H    2.101792 4.035204 -0.675258
H    1.186942 -3.286539 3.034381
H    1.289422 -4.884103 2.311645
H    -0.126415 -5.051188 -0.098781
H    -2.639231 -4.009545 -0.562455
C    2.056515 1.912059 -3.100844
C    0.175557 3.278126 -2.555299
C    1.535607 1.706991 -4.374255
H    2.999627 1.441770 -2.859356
C    0.335997 2.290480 -4.740427
H    2.081232 1.094609 -5.080282
C    -0.341887 3.082598 -3.822596
H    -0.064998 2.140717 -5.734154
H    -0.366960 3.891970 -1.848131
H    -1.277139 3.552019 -4.097696
C    3.964019 2.245271 2.050591
C    4.436779 4.092547 0.605459
C    5.055112 4.759264 1.645913
H    4.392477 4.561147 -0.371743
C    5.124736 4.172615 2.902249
H    5.484498 5.737859 1.478392
C    4.584540 2.914725 3.097145
H    5.602935 4.693886 3.720306
H    4.639135 2.446477 4.070925
H    3.567982 1.255960 2.236968

118
pC4_thf_m2
C    -4.453853 2.858552 -2.156584
C    -3.778030 2.939605 -0.976637
C    -3.638749 1.787838 -0.177287
N    -2.887235 1.928238 1.029658
C    -3.261790 1.578863 2.303882
C    -2.253805 1.959992 3.123032
N    -1.285612 2.537905 2.339612
C    -1.687588 2.498004 1.081737
C    -4.174664 0.575023 -0.524977
C    -4.044152 -0.624045 0.333127
C    -2.896783 -1.383871 0.265245
O    -1.895572 -0.949271 -0.507193
H    -1.163055 -1.595613 -0.546303
C    -2.803171 -2.591857 1.001324
C    -3.828897 -2.985449 1.806663
C    -5.008060 -2.216499 1.928444
C    -5.123306 -1.026354 1.166293
C    -6.315688 -0.272138 1.278310
C    -7.327040 -0.679808 2.106908
C    -7.207669 -1.859514 2.863423
C    -6.069257 -2.611072 2.770234
C    -4.882490 0.487380 -1.757675
C    -5.019750 1.636495 -2.579056
C    -5.724065 1.537466 -3.798628
C    -6.266259 0.347438 -4.192390
C    -6.123815 -0.795959 -3.383582
C    -5.449937 -0.730647 -2.196327
H    -4.573158 3.739866 -2.773448
H    -3.372977 3.886281 -0.642283
H    -1.139169 2.860850 0.229373
H    -1.920456 -3.210187 0.903339
H    -3.748697 -3.913580 2.359400
H    -6.437953 0.629815 0.691898
H    -8.232788 -0.091798 2.174234
H    -8.017476 -2.170607 3.508911
H    -5.970150 -3.525714 3.342020
H    -5.828681 2.419689 -4.417733
H    -6.806171 0.279310 -5.127148
H    -6.553516 -1.734741 -3.705713
H    -5.346128 -1.616007 -1.584627
C    -0.019193 3.113333 2.828745
C    0.863030 3.545683 1.704219
C    1.464916 2.537479 0.911334
O    1.267093 1.304673 1.232161
Co   1.930885 -0.214024 0.378670
N    2.552363 -1.751350 -0.614322
S    1.529989 -2.931270 -0.884796
C    2.142824 -4.327432 0.149995
F    1.350357 -5.375470 0.005723
F    3.368366 -4.642489 -0.236800
F    2.176728 -3.995405 1.437235
O    0.253926 -2.583046 -0.240103
O    1.539900 -3.460035 -2.228283
C    3.504980 -1.373358 -1.644203
C    2.949217 -0.064101 -2.254566
N    2.561596 0.762903 -1.120714
C    2.685774 2.035588 -1.189346
C    2.202085 2.969345 -0.214569
C    2.392713 4.340808 -0.452463
C    1.860862 5.323233 0.354835
C    2.067105 6.815216 0.124438
C    0.710994 7.484919 -0.132233
C    2.719510 7.433414 1.367732
C    2.971732 7.086604 -1.076947
C    1.070156 4.880191 1.425596
C    4.897937 -1.171882 -1.081966
C    1.772003 -0.334998 -3.166679
H    3.154277 2.461597 -2.077196
H    2.978794 4.616074 -1.320792
H    0.225512 7.067442 -1.015702
H    0.026574 7.370839 0.709972
H    0.838215 8.555886 -0.298036
H    2.102303 7.319064 2.260098
H    3.687863 6.976156 1.574817
H    2.879527 8.503104 1.223443
H    3.964554 6.651251 -0.950453
H    2.546644 6.709235 -2.008781
H    3.107097 8.161212 -1.201594
H    0.594470 5.613975 2.068218
H    3.726736 0.445825 -2.832289
H    3.560576 -2.127096 -2.435045
H    -0.274719 3.955549 3.471812
H    0.456717 2.347747 3.441898
H    -2.157200 1.877825 4.191679
H    -4.205390 1.108033 2.521134
C    5.909755 -0.708736 -1.921228
C    5.218171 -1.461199 0.237568
C    7.195751 -0.511606 -1.448191
H    5.703467 -0.516109 -2.968224
C    7.497592 -0.777697 -0.119830
H    7.966510 -0.157932 -2.119948
C    6.506247 -1.260151 0.717087
H    8.501821 -0.625268 0.251858
H    4.467815 -1.886011 0.889227
H    6.737082 -1.496199 1.747663
C    0.454960 -0.072693 -2.812715
C    2.027761 -0.914424 -4.406112
C    0.993824 -1.237227 -5.265097
H    3.049348 -1.125348 -4.702605
C    -0.320818 -0.986366 -4.896088
H    1.212752 -1.689795 -6.222894
C    -0.586627 -0.401725 -3.670547
H    -1.131669 -1.245567 -5.563288
H    -1.606748 -0.203717 -3.369106
H    0.211120 0.411053 -1.876252
O    1.517976 -1.188232 2.059854
C    2.497932 -1.166378 3.111275
C    1.751444 -1.611628 4.354863
H    2.888974 -0.150521 3.227039
H    3.319120 -1.828855 2.840083
C    0.351898 -1.068563 4.092433
H    2.204929 -1.223455 5.265535
H    1.734114 -2.700459 4.427805
C    0.189974 -1.313808 2.605549
H    0.309481 -0.000163 4.319430
H    -0.421292 -1.567145 4.675145
H    -0.474243 -0.603299 2.115170
H    -0.170035 -2.321829 2.401620

118
pC4_thf_m4
C    -3.648637 0.649513 3.616291
C    -3.299339 -0.613553 3.233072
C    -3.338201 -0.941557 1.872082
N    -2.906827 -2.237435 1.442507
C    -3.695721 -3.344174 1.242399
C    -2.948265 -4.230537 0.547812
N    -1.720286 -3.650432 0.330909
C    -1.719348 -2.451642 0.884814
C    -3.726872 -0.050676 0.898077
C    -3.715206 -0.465813 -0.527659
C    -2.634482 -0.179860 -1.328727
O    -1.598150 0.584878 -0.892978
H    -1.673147 0.799440 0.063224
C    -2.554429 -0.667076 -2.648724
C    -3.568796 -1.423290 -3.154115
C    -4.718556 -1.713897 -2.386863
C    -4.800973 -1.213692 -1.063867
C    -5.973660 -1.472382 -0.317826
C    -6.992515 -2.214209 -0.851612
C    -6.894685 -2.737671 -2.154406
C    -5.781927 -2.484244 -2.905911
C    -4.111565 1.256520 1.293080
C    -4.056764 1.610152 2.667254
C    -4.414553 2.921008 3.053700
C    -4.818448 3.834899 2.123130
C    -4.885623 3.479259 0.761535
C    -4.540233 2.222230 0.353362
H    -3.605391 0.927149 4.661313
H    -2.969189 -1.345970 3.956777
H    -0.910583 -1.744588 0.884422
H    -1.678519 -0.448891 -3.244725
H    -3.501501 -1.805582 -4.165253
H    -6.076517 -1.056415 0.676535
H    -7.888441 -2.390780 -0.271502
H    -7.706663 -3.324523 -2.561395
H    -5.706634 -2.866275 -3.916715
H    -4.365481 3.191492 4.100722
H    -5.092018 4.835505 2.428603
H    -5.217489 4.209510 0.035737
H    -4.604322 1.953125 -0.692857
C    -0.694416 -4.196013 -0.578608
C    0.724329 -3.867487 -0.232254
C    1.218515 -2.568135 -0.498344
O    0.394779 -1.667927 -0.941977
Co   0.603100 0.256954 -0.987835
N    1.047589 1.791389 0.275802
S    0.425855 1.593993 1.716526
C    -0.438785 3.165024 2.140770
F    -1.032468 3.047198 3.317364
F    0.431165 4.158889 2.187794
F    -1.357493 3.432737 1.218980
O    -0.698778 0.647504 1.572478
O    1.370842 1.383492 2.792159
C    2.409696 2.305413 0.189459
C    3.281251 1.336802 -0.693406
N    2.642318 0.028624 -0.699674
C    3.229236 -1.050223 -0.360888
C    2.591480 -2.342816 -0.235014
C    3.395396 -3.386615 0.242769
C    2.918092 -4.656840 0.498032
C    3.780930 -5.799859 1.017783
C    5.235424 -5.373907 1.212906
C    3.232932 -6.277009 2.368928
C    3.750042 -6.957556 0.011600
C    1.558223 -4.858577 0.249532
C    2.475570 3.707971 -0.376219
C    4.732171 1.346919 -0.288846
H    4.289366 -1.033173 -0.101874
H    4.439153 -3.160622 0.424666
H    5.334840 -4.570597 1.945304
H    5.821330 -6.217018 1.580787
H    5.696286 -5.045729 0.279411
H    3.838191 -7.096208 2.761282
H    3.242883 -5.471571 3.104728
H    2.207544 -6.642216 2.292530
H    4.138538 -6.646410 -0.959112
H    4.360720 -7.790286 0.365307
H    2.741088 -7.342513 -0.144526
H    1.130948 -5.839660 0.429796
H    3.220613 1.704288 -1.724619
H    2.865376 2.325728 1.182359
H    -0.837897 -5.275442 -0.574141
H    -0.948482 -3.829048 -1.574159
H    -3.191366 -5.214743 0.187099
H    -4.711044 -3.398884 1.591861
C    3.669032 4.423113 -0.299747
C    1.379594 4.308193 -0.984341
C    3.770734 5.692425 -0.846357
H    4.526950 3.994403 0.203298
C    2.677704 6.274464 -1.471376
H    4.704859 6.233365 -0.771145
C    1.479941 5.580400 -1.530474
H    2.754969 7.268113 -1.891750
H    0.428788 3.792214 -1.003980
H    0.611942 6.037194 -1.988500
C    5.120454 1.114386 1.030562
C    5.715943 1.564888 -1.245695
C    7.059430 1.561936 -0.899174
H    5.428808 1.755636 -2.273225
C    7.434910 1.330911 0.414669
H    7.811724 1.744075 -1.655107
C    6.461698 1.105136 1.378348
H    8.481154 1.330092 0.689069
H    6.747828 0.926714 2.406361
H    4.373864 0.937671 1.797361
O    0.799533 0.753218 -2.988835
C    0.302849 1.925772 -3.666506
C    1.050422 1.963286 -4.987819
H    0.490501 2.799389 -3.043709
H    -0.775713 1.818510 -3.807413
C    1.320894 0.486464 -5.256497
H    1.986634 2.515166 -4.884408
H    0.469071 2.443800 -5.773191
C    1.620534 -0.040700 -3.866565
H    2.147956 0.320158 -5.945159
H    0.437443 0.000686 -5.676312
H    2.671380 0.099997 -3.599131
H    1.367095 -1.090986 -3.723519

132
pC7_net3_m1
C    -2.279328 3.470057 1.804628
C    -1.881265 2.608914 0.825865
C    -2.819813 1.722790 0.253158
C    -2.404088 0.804629 -0.807196
N    -2.050577 1.182816 -2.059342
C    -1.945684 2.550835 -2.572145
C    -2.354651 2.651038 -4.025622
N    -1.745054 0.175997 -2.814945
N    -1.894664 -0.870207 -2.069801
C    -2.298628 -0.558327 -0.825001
C    -4.133663 1.702631 0.662242
C    -5.082966 0.743838 0.049147
C    -5.671850 1.038346 -1.157004
O    -5.332045 2.198053 -1.762974
H    -5.938306 2.389073 -2.483870
C    -6.582522 0.140223 -1.754929
C    -6.879716 -1.042439 -1.144715
C    -6.280725 -1.398423 0.082996
C    -5.374204 -0.490739 0.688164
C    -4.774417 -0.858417 1.916227
C    -5.062597 -2.060443 2.502362
C    -5.964889 -2.958140 1.900846
C    -6.561126 -2.629233 0.716268
C    -4.560211 2.597984 1.676972
C    -3.619563 3.492783 2.250392
C    -4.046435 4.385994 3.257609
C    -5.346277 4.392559 3.677387
C    -6.279822 3.504288 3.109019
C    -5.898030 2.627914 2.132895
H    -1.559501 4.142044 2.254357
H    -0.849224 2.584595 0.505115
H    -2.593229 3.155078 -1.940927
H    -0.917434 2.874286 -2.413296
H    -2.309400 3.696659 -4.324967
H    -1.694455 2.088621 -4.682237
H    -3.375871 2.303355 -4.173904
H    -2.477059 -1.286975 -0.053228
H    -7.048626 0.390135 -2.701982
H    -7.583275 -1.723682 -1.606927
H    -4.089586 -0.174926 2.401658
H    -4.599585 -2.321030 3.445169
H    -6.186193 -3.901613 2.380982
H    -7.262561 -3.310150 0.249653
H    -3.326671 5.068301 3.692273
H    -5.663844 5.081503 4.448398
H    -7.306422 3.518558 3.449204
H    -6.621440 1.949432 1.700946
C    -1.564281 -2.212683 -2.581373
C    -0.897222 -2.974854 -1.483145
C    0.333415 -2.465496 -0.996415
O    0.934083 -1.546301 -1.666579
Ni   2.299744 -0.458305 -1.112241
N    3.301251 0.985751 -0.345029
S    2.195302 2.111736 -0.075127
C    2.969658 3.752711 -0.437953
F    3.929765 4.038607 0.416230
F    3.463313 3.779605 -1.668042
F    2.015907 4.669605 -0.342435
O    1.192979 1.976609 -1.138259
O    1.724829 2.242623 1.294370
C    4.116127 0.451050 0.753475
C    3.258868 -0.510549 1.587699
N    2.365261 -1.195562 0.633377
C    1.785351 -2.282998 0.991574
C    0.774180 -2.966521 0.245797
C    0.118371 -4.057238 0.844350
C    -1.009295 -4.636312 0.305138
C    -1.740820 -5.817791 0.928789
C    -1.007256 -6.355202 2.156683
C    -3.146162 -5.376187 1.358108
C    -1.849171 -6.949282 -0.101215
C    -1.522570 -4.025814 -0.851312
N    3.157988 -0.321702 -3.025185
C    2.329367 -0.872428 -4.120215
C    4.375326 -1.159300 -2.868857
H    4.861107 -0.166455 0.239138
H    2.612466 0.068811 2.251693
H    2.028430 -2.704885 1.966925
H    0.520419 -4.423873 1.780855
H    0.003574 -6.688817 1.915500
H    -0.941841 -5.614549 2.955993
H    -1.542817 -7.214298 2.561545
H    -3.688062 -6.209514 1.809243
H    -3.098707 -4.569674 2.091629
H    -3.745655 -5.018151 0.519513
H    -2.404035 -6.647163 -0.990869
H    -0.863285 -7.284686 -0.425591
H    -2.370254 -7.807372 0.326655
H    -2.465613 -4.375840 -1.258231
C    1.165866 0.013408 -4.518693
H    2.965584 -1.057745 -4.993875
C    4.158882 -2.619067 -2.501372
C    4.107871 -1.442437 2.410194
C    4.078803 -1.381101 3.797057
C    4.953258 -2.364436 1.796093
C    4.884064 -2.214770 4.560398
C    5.755519 -3.199458 2.554347
C    5.724928 -3.124362 3.940512
H    3.427351 -0.668890 4.288922
H    4.984264 -2.440024 0.714851
H    4.853952 -2.150829 5.639773
H    6.408871 -3.909083 2.064640
H    6.355806 -3.773087 4.533140
C    4.910772 1.459901 1.545894
C    6.146590 1.850289 1.038632
C    4.473778 2.025212 2.738365
C    6.925511 2.788354 1.693704
C    5.254009 2.960263 3.401150
C    6.478283 3.348122 2.881127
H    6.505088 1.412406 0.113963
H    3.517248 1.756738 3.162554
H    7.883496 3.077315 1.282635
H    4.898901 3.391147 4.327657
H    7.083577 4.078761 3.400908
H    -2.491030 -2.690880 -2.898933
H    -0.934949 -2.056140 -3.455449
H    3.581452 -3.161324 -3.247730
H    3.678515 -2.769960 -1.535298
H    5.135012 -3.101423 -2.449884
H    0.494111 -0.547133 -5.169057
H    1.477311 0.898660 -5.071931
H    0.594072 0.338852 -3.653808
H    4.944355 -1.137433 -3.803566
H    5.009468 -0.680241 -2.118500
H    1.948359 -1.840142 -3.806486
C    3.585062 1.065235 -3.350140
H    4.228870 1.396850 -2.540171
H    2.700750 1.697324 -3.314782
C    4.305661 1.276350 -4.675702
H    3.710589 1.005402 -5.547239
H    5.255829 0.748222 -4.741122
H    4.532921 2.338460 -4.766263

132
pC7_net3_m3
C    -4.571689 4.168131 -0.630572
C    -4.215258 3.055453 -1.332959
C    -4.190870 1.797594 -0.691655
C    -3.819801 0.603243 -1.456195
N    -4.670603 -0.099009 -2.245337
C    -6.085690 0.179017 -2.501105
C    -6.937832 -1.069995 -2.415896
N    -4.100271 -1.120096 -2.805053
N    -2.874111 -1.097338 -2.389498
C    -2.630910 -0.065299 -1.560073
C    -4.519359 1.663395 0.637666
C    -4.507552 0.321018 1.268016
C    -5.681773 -0.387746 1.359307
O    -6.801577 0.175254 0.849263
H    -7.581007 -0.308682 1.135404
C    -5.710245 -1.670832 1.945934
C    -4.561335 -2.224942 2.428414
C    -3.331216 -1.538085 2.350753
C    -3.304861 -0.242511 1.772138
C    -2.070595 0.447308 1.725314
C    -0.928389 -0.126282 2.213748
C    -0.958717 -1.415374 2.777372
C    -2.136052 -2.103393 2.845805
C    -4.877477 2.816644 1.383945
C    -4.910194 4.079840 0.738065
C    -5.276269 5.224021 1.480238
C    -5.589334 5.121709 2.806032
C    -5.547443 3.870141 3.449812
C    -5.201792 2.744094 2.757356
H    -4.590677 5.134823 -1.117682
H    -3.941543 3.131421 -2.377496
H    -6.386558 0.910446 -1.755226
H    -6.158531 0.647048 -3.482981
H    -7.980851 -0.787965 -2.549060
H    -6.686526 -1.792994 -3.188494
H    -6.838375 -1.547390 -1.442908
H    -1.674534 0.120093 -1.102670
H    -6.645034 -2.216540 2.015600
H    -4.590092 -3.207772 2.882299
H    -2.027406 1.448614 1.315487
H    0.000228 0.426029 2.183101
H    -0.049434 -1.851155 3.169571
H    -2.169243 -3.091003 3.289984
H    -5.303233 6.185836 0.983788
H    -5.866647 6.003744 3.367237
H    -5.789553 3.803157 4.501924
H    -5.163818 1.787600 3.261072
C    -1.942036 -2.149100 -2.831894
C    -1.219000 -2.778495 -1.684802
C    -0.045857 -2.146099 -1.197805
O    0.335525 -1.044507 -1.748100
NI   1.837589 0.089565 -1.305636
N    3.281134 1.264024 -0.342790
S    2.161799 2.054578 0.427362
C    2.539985 3.854744 0.291437
F    3.694753 4.087818 0.885407
F    2.617916 4.236731 -0.973965
F    1.584148 4.543597 0.890012
O    0.956521 1.854513 -0.435720
O    1.982678 1.853484 1.855973
C    4.259296 0.395949 0.306737
C    3.556154 -0.777395 1.027731
N    2.405917 -1.184788 0.206998
C    1.788544 -2.264547 0.514784
C    0.611460 -2.787833 -0.118451
C    0.096780 -3.982373 0.411518
C    -1.044256 -4.592452 -0.059865
C    -1.605483 -5.892304 0.502057
C    -3.057410 -5.675635 0.946172
C    -1.557058 -6.975026 -0.583174
C    -0.807613 -6.382305 1.709687
C    -1.683950 -3.950138 -1.127269
N    2.283060 0.679536 -3.345865
C    1.194175 0.363348 -4.291338
C    3.489769 -0.105851 -3.691921
H    4.794578 -0.048016 -0.540363
H    3.163115 -0.412043 1.980679
H    2.170212 -2.869263 1.341607
H    0.640282 -4.426397 1.236622
H    -3.120261 -4.896730 1.707714
H    -3.705822 -5.378924 0.120552
H    -3.470993 -6.593679 1.367035
H    -1.957815 -7.917770 -0.206494
H    -2.143678 -6.701284 -1.461688
H    -0.533290 -7.154723 -0.913536
H    -0.813909 -5.657683 2.526972
H    -1.244293 -7.304837 2.093155
H    0.231122 -6.601913 1.457407
H    -2.583523 -4.390440 -1.545244
C    -0.053096 1.211257 -4.117716
H    1.560502 0.464697 -5.320418
C    3.361086 -1.614915 -3.551670
C    4.539886 -1.884202 1.307237
C    5.025055 -2.075882 2.594381
C    5.023788 -2.691908 0.280473
C    5.978207 -3.049842 2.854612
C    5.972096 -3.667684 0.537711
C    6.453988 -3.848086 1.827106
H    4.666546 -1.447547 3.400434
H    4.655780 -2.565608 -0.731346
H    6.350339 -3.181914 3.861678
H    6.339863 -4.287579 -0.269288
H    7.197676 -4.607519 2.027555
C    5.318037 1.066255 1.150110
C    6.597149 1.199189 0.620809
C    5.081283 1.539585 2.438417
C    7.617642 1.790645 1.348154
C    6.100202 2.130876 3.168613
C    7.370375 2.260029 2.627921
H    6.803897 0.824334 -0.374850
H    4.102026 1.458004 2.887483
H    8.605984 1.878512 0.916884
H    5.897854 2.494191 4.167556
H    8.162895 2.720254 3.202719
H    -2.555747 -2.869818 -3.368315
H    -1.254594 -1.686809 -3.538991
H    2.599420 -2.039879 -4.202802
H    3.150256 -1.951918 -2.535107
H    4.309846 -2.067874 -3.838760
H    -0.847703 0.804506 -4.744487
H    0.092828 2.245420 -4.426645
H    -0.407415 1.216027 -3.088577
H    3.789065 0.112635 -4.722616
H    4.303322 0.250420 -3.054451
H    0.929621 -0.683548 -4.160923
C    2.620347 2.124511 -3.378793
H    3.431102 2.276293 -2.668687
H    1.765936 2.673142 -2.987097
C    3.014518 2.707917 -4.729282
H    2.223241 2.641841 -5.476422
H    3.911946 2.255239 -5.148810
H    3.232516 3.766831 -4.592374

110
pC7_pure_m1
C    6.575039 -2.134264 -0.740757
C    5.654186 -1.441968 -1.466876
C    4.733716 -0.584779 -0.819476
C    3.726597 0.122454 -1.606043
N    2.880270 -0.457516 -2.501823
C    2.719927 -1.873274 -2.844788
C    3.166996 -2.169104 -4.262085
N    2.074533 0.395396 -3.049084
N    2.368166 1.534170 -2.518372
C    3.371358 1.444447 -1.629284
C    4.769154 -0.413235 0.549391
C    3.819006 0.516632 1.207022
C    4.231115 1.790021 1.526295
O    5.498417 2.131487 1.221552
H    5.728720 2.979841 1.610997
C    3.331417 2.722882 2.087507
C    2.040176 2.363102 2.335488
C    1.581220 1.059397 2.050087
C    2.481095 0.126534 1.473375
C    2.009708 -1.176406 1.192167
C    0.720817 -1.531917 1.480261
C    -0.165138 -0.609131 2.069415
C    0.260137 0.661498 2.341978
C    5.711826 -1.144506 1.319137
C    6.620565 -2.017272 0.665580
C    7.550307 -2.750661 1.433486
C    7.572875 -2.633756 2.794252
C    6.665522 -1.776417 3.445945
C    5.759530 -1.046986 2.728462
H    7.284995 -2.780573 -1.240778
H    5.647659 -1.523821 -2.546271
H    3.295617 -2.437359 -2.114325
H    1.667119 -2.110253 -2.698985
H    2.577891 -1.612850 -4.988012
H    4.219540 -1.935561 -4.417111
H    3.027302 -3.229175 -4.464463
H    3.757214 2.290923 -1.090498
H    3.664475 3.730436 2.312372
H    1.352411 3.085446 2.756096
H    2.685898 -1.910906 0.774246
H    0.385520 -2.538702 1.281211
H    -1.166201 -0.924329 2.329789
H    -0.407652 1.376095 2.807221
H    8.244444 -3.410976 0.928496
H    8.286188 -3.201956 3.376057
H    6.687942 -1.697353 4.524262
H    5.062910 -0.397259 3.239657
C    1.549423 2.711655 -2.813447
C    0.780533 3.193409 -1.619527
C    -0.142422 2.304303 -1.009088
O    -0.121941 1.068627 -1.364700
NI   -1.261770 -0.234929 -0.752937
N    -2.510133 -1.609896 -0.322529
S    -2.141611 -2.493218 -1.585967
O    -0.789176 -1.927082 -1.907922
O    -3.117853 -2.645430 -2.634805
C    -3.845953 -1.077677 -0.086348
C    -3.611560 0.228375 0.721906
N    -2.433572 0.913452 0.167199
C    -2.181064 2.145504 0.419106
C    -1.046906 2.868656 -0.075447
C    -0.898547 4.210046 0.324222
C    0.083120 5.035695 -0.172632
C    0.303808 6.469417 0.290958
C    0.123879 7.431995 -0.889316
C    -0.675792 6.870918 1.392165
C    1.728655 6.598395 0.845943
C    0.892742 4.493323 -1.185724
H    -4.338213 -0.808985 -1.029418
H    -3.357294 -0.075311 1.744805
H    -2.886004 2.711419 1.028734
H    -1.604521 4.590697 1.052670
H    -0.882907 7.363312 -1.303438
H    0.284742 8.463735 -0.570601
H    0.828349 7.233628 -1.698869
H    -0.583822 6.237092 2.276323
H    -0.476805 7.894728 1.709554
H    -1.712313 6.837747 1.053647
H    2.485683 6.369804 0.093468
H    1.917016 7.616005 1.194132
H    1.883452 5.922170 1.689980
H    1.627748 5.130090 -1.668033
C    -4.852962 1.077741 0.758302
C    -5.284175 1.748169 -0.385101
C    -5.613097 1.161528 1.916787
C    -6.450865 2.493300 -0.363599
C    -6.786307 1.903012 1.938564
C    -7.205483 2.571415 0.799713
H    -4.705807 1.693304 -1.300213
H    -5.297644 0.630420 2.806459
H    -6.775466 3.009979 -1.257448
H    -7.373084 1.955247 2.845022
H    -8.119061 3.151101 0.814546
C    -4.745446 -2.010076 0.679383
C    -6.111347 -2.017688 0.428669
C    -4.234334 -2.828722 1.680728
C    -6.957248 -2.829806 1.168194
C    -5.078570 -3.641021 2.420687
C    -6.442533 -3.642969 2.165830
H    -6.518767 -1.385116 -0.350826
H    -3.168698 -2.842254 1.875347
H    -8.019213 -2.831736 0.960460
H    -4.671196 -4.279874 3.193581
H    -7.101035 -4.281928 2.739495
H    2.210623 3.490280 -3.194606
H    0.885778 2.408792 -3.622909
C    -1.780819 -4.207299 -1.010176
F    -1.172116 -4.858240 -1.985505
F    -2.909686 -4.809991 -0.702961
F    -0.992722 -4.188186 0.054880

110
pC7_pure_m3
C    -4.420202 -0.349396 3.058090
C    -3.219888 -0.990533 3.011669
C    -2.668247 -1.398992 1.776046
C    -1.321721 -1.964377 1.723445
N    -0.233292 -1.498858 2.400347
C    -0.122108 -0.404770 3.374417
C    0.070165 -0.924881 4.784156
N    0.855396 -2.132575 2.086657
N    0.501889 -3.010952 1.208715
C    -0.812059 -2.974436 0.947540
C    -3.377263 -1.212735 0.602253
C    -2.899685 -1.766394 -0.691143
C    -1.952409 -1.132657 -1.453484
O    -1.384753 0.046684 -1.073409
H    -1.789422 0.476331 -0.270573
C    -1.502384 -1.675032 -2.673705
C    -2.002823 -2.862012 -3.113511
C    -2.975192 -3.565134 -2.366735
C    -3.435969 -3.008602 -1.146641
C    -4.396333 -3.730358 -0.400639
C    -4.872903 -4.931774 -0.851310
C    -4.420839 -5.475963 -2.066870
C    -3.490407 -4.802967 -2.807786
C    -4.624309 -0.532042 0.636049
C    -5.140291 -0.076596 1.876623
C    -6.368821 0.617443 1.905405
C    -7.060488 0.852023 0.751248
C    -6.555110 0.395448 -0.481189
C    -5.370350 -0.282586 -0.539991
H    -4.833597 -0.045217 4.011082
H    -2.704299 -1.215787 3.935601
H    0.722016 0.208580 3.066520
H    -1.013111 0.206019 3.275195
H    0.150826 -0.077380 5.462474
H    -0.766111 -1.540203 5.115721
H    0.982806 -1.511766 4.873252
H    -1.287481 -3.634865 0.244354
H    -0.773966 -1.137837 -3.267893
H    -1.658997 -3.275642 -4.053035
H    -4.764631 -3.328316 0.533387
H    -5.609846 -5.467159 -0.267961
H    -4.812110 -6.423120 -2.411771
H    -3.137459 -5.211960 -3.746386
H    -6.754389 0.963428 2.856075
H    -7.999801 1.387255 0.780095
H    -7.112244 0.583322 -1.388944
H    -4.996360 -0.628896 -1.493763
C    1.506599 -3.788790 0.475053
C    2.676215 -2.954670 0.045902
C    2.448559 -1.683101 -0.530525
O    1.222406 -1.279163 -0.675906
NI   0.634080 0.478013 -1.014351
N    0.522624 2.122501 0.058438
S    -0.624740 2.511181 1.074540
C    -1.580060 3.869238 0.263545
F    -1.942899 3.494047 -0.953039
F    -2.656466 4.141788 0.976876
F    -0.831581 4.961781 0.174268
O    -1.600455 1.404279 1.086388
O    -0.182651 3.050417 2.339096
C    1.755449 2.908346 0.032105
C    2.424820 2.576274 -1.339505
N    2.451264 1.132845 -1.375201
C    3.531360 0.469085 -1.204378
C    3.598442 -0.924703 -0.859524
C    4.880595 -1.476430 -0.698202
C    5.097560 -2.739595 -0.196231
C    6.478620 -3.358422 -0.024928
C    6.555776 -4.653381 -0.843921
C    7.585527 -2.419695 -0.502941
C    6.720503 -3.672339 1.456908
C    3.953870 -3.447013 0.198416
H    1.544965 3.980158 0.043476
H    3.439078 2.993904 -1.337941
H    4.485019 0.998899 -1.252392
H    5.723894 -0.853622 -0.969766
H    6.390382 -4.460723 -1.904769
H    7.538962 -5.114996 -0.737388
H    5.818120 -5.390178 -0.521998
H    8.556287 -2.899457 -0.376769
H    7.486187 -2.171587 -1.561368
H    7.611948 -1.489630 0.067801
H    6.670537 -2.768420 2.065188
H    5.992798 -4.381373 1.855037
H    7.707894 -4.115336 1.596446
H    4.072405 -4.426391 0.650259
C    1.643224 3.122155 -2.517946
C    1.381368 2.331462 -3.633850
C    1.204526 4.443798 -2.527154
C    0.665660 2.836712 -4.711721
C    0.492575 4.948853 -3.601681
C    0.209620 4.143145 -4.695389
H    1.772805 1.323405 -3.697230
H    1.424889 5.102588 -1.697325
H    0.477108 2.206673 -5.570883
H    0.159212 5.977694 -3.585155
H    -0.348650 4.537952 -5.533358
C    2.715537 2.627408 1.166167
C    3.529929 3.659426 1.618972
C    2.868361 1.366671 1.733487
C    4.472977 3.443342 2.611696
C    3.814402 1.143598 2.722342
C    4.619984 2.181113 3.166073
H    3.417262 4.654091 1.202302
H    2.249044 0.539115 1.415168
H    5.086741 4.264040 2.957803
H    3.922020 0.152243 3.143387
H    5.353841 2.009152 3.941861
H    1.828620 -4.616400 1.106942
H    0.970983 -4.208785 -0.377517

123
pC7_thf_m1
C    5.575697 4.654494 0.913641
C    4.489016 4.501120 0.105464
C    3.781168 3.278826 0.097428
C    2.576271 3.182828 -0.730737
N    2.418996 2.471285 -1.876530
C    3.390396 1.601769 -2.545002
C    3.544831 1.942668 -4.012653
N    1.230193 2.592427 -2.376243
N    0.600071 3.385745 -1.574562
C    1.363116 3.784027 -0.543319
C    4.156085 2.226204 0.903182
C    3.404106 0.950023 0.856702
C    2.135352 0.877295 1.385942
O    1.600485 1.989906 1.930286
H    0.713614 1.806682 2.253221
C    1.413896 -0.336269 1.365653
C    1.952106 -1.445413 0.784852
C    3.237802 -1.412834 0.203956
C    3.984677 -0.209447 0.263622
C    5.285253 -0.205929 -0.294261
C    5.794782 -1.328378 -0.888832
C    5.038690 -2.512258 -0.966140
C    3.782836 -2.551282 -0.429515
C    5.268591 2.386298 1.774369
C    5.990006 3.609002 1.767489
C    7.101876 3.761081 2.625268
C    7.478232 2.749289 3.461702
C    6.754322 1.541406 3.481589
C    5.676865 1.362390 2.660366
H    6.127050 5.586000 0.911968
H    4.168482 5.309069 -0.539248
H    4.326601 1.730710 -2.008411
H    3.065399 0.572519 -2.394607
H    3.874715 2.971235 -4.153399
H    4.300998 1.287497 -4.441411
H    2.621362 1.789908 -4.566851
H    1.008724 4.415589 0.251588
H    0.440289 -0.389362 1.841838
H    1.400190 -2.374413 0.776420
H    5.891171 0.689104 -0.244750
H    6.794218 -1.305076 -1.303060
H    5.453060 -3.386662 -1.448984
H    3.184359 -3.450743 -0.491513
H    7.650140 4.694515 2.612723
H    8.330446 2.874127 4.115631
H    7.054793 0.749766 4.154525
H    5.126397 0.432286 2.688132
C    -0.814834 3.694505 -1.794010
C    -1.637816 3.357389 -0.591732
C    -1.680197 1.996247 -0.191721
O    -0.930106 1.158468 -0.817903
Ni   -1.162813 -0.704839 -0.784835
N    -1.137284 -2.582651 -0.487347
S    -0.166880 -3.226732 -1.547100
C    -1.189744 -4.107330 -2.809829
F    -1.781578 -5.144526 -2.237345
F    -2.130038 -3.309472 -3.303059
F    -0.420957 -4.525037 -3.798079
O    0.376754 -2.032926 -2.222282
O    0.739343 -4.254819 -1.084369
C    -2.209689 -3.125044 0.316630
C    -2.459624 -2.048111 1.407446
N    -2.289935 -0.717264 0.807697
C    -2.762936 0.337569 1.357474
C    -2.552491 1.680722 0.883800
C    -3.268762 2.705331 1.530449
C    -3.198651 4.029693 1.160224
C    -3.967702 5.147944 1.851683
C    -4.906931 5.820861 0.842862
C    -4.807610 4.626612 3.016440
C    -2.974756 6.181487 2.398481
C    -2.365705 4.320642 0.068734
O    -2.358969 -0.533995 -2.575425
C    -3.782592 -0.434863 -2.527944
C    -4.205629 -0.023135 -3.929100
C    -3.003242 0.790965 -4.395272
C    -1.845694 0.011998 -3.796436
H    -3.124208 -3.203536 -0.287291
H    -1.651030 -2.162564 2.139922
H    -3.385803 0.238204 2.248201
H    -3.909908 2.412994 2.353518
H    -5.627589 5.108743 0.438552
H    -5.466267 6.627359 1.319909
H    -4.367275 6.258902 0.001822
H    -4.195418 4.155061 3.787477
H    -5.336122 5.454137 3.489897
H    -5.562926 3.908937 2.691465
H    -2.372336 6.634061 1.608983
H    -3.503189 6.992614 2.901854
H    -2.292201 5.730371 3.120506
H    -2.296563 5.344842 -0.283389
H    -4.196909 -1.397032 -2.220739
H    -4.072171 0.319104 -1.788017
H    -4.343976 -0.899145 -4.565651
H    -5.137386 0.540459 -3.931297
H    -2.932912 0.872268 -5.478998
H    -3.047232 1.803705 -3.986177
H    -0.972951 0.627134 -3.573763
H    -1.528292 -0.805081 -4.447868
C    -3.775686 -2.263604 2.102372
C    -4.979204 -2.008957 1.447645
C    -3.807419 -2.771125 3.394572
C    -6.188004 -2.251071 2.078910
C    -5.017183 -3.020019 4.026979
C    -6.209257 -2.757552 3.371739
H    -4.976204 -1.613204 0.438012
H    -2.878267 -2.991014 3.906641
H    -7.116381 -2.049328 1.561355
H    -5.026215 -3.421318 5.031273
H    -7.153404 -2.948761 3.863468
C    -1.964827 -4.463180 0.963444
C    -2.951044 -5.438718 0.913779
C    -0.792475 -4.723699 1.665056
C    -2.774237 -6.656770 1.552173
C    -0.611771 -5.939757 2.301999
C    -1.602481 -6.910036 2.246446
H    -3.871220 -5.244142 0.375886
H    -0.007819 -3.979146 1.713132
H    -3.550605 -7.408118 1.502380
H    0.308569 -6.135895 2.835500
H    -1.458664 -7.861406 2.740731
H    -0.890433 4.753655 -2.042330
H    -1.108546 3.118946 -2.671565

123
pC7_thf_m3
C    -4.697397 0.487492 2.987300
C    -3.691737 -0.429533 3.034381
C    -3.216672 -1.041485 1.851424
C    -2.055235 -1.927413 1.897738
N    -0.932823 -1.723635 2.648338
C    -0.621136 -0.626458 3.578258
C    0.856466 -0.298367 3.604122
N    -0.016477 -2.608492 2.418813
N    -0.506660 -3.393397 1.519559
C    -1.753944 -3.049709 1.167051
C    -3.819291 -0.761928 0.635753
C    -3.442230 -1.506334 -0.591598
C    -2.318648 -1.185674 -1.312237
O    -1.526168 -0.135389 -0.996510
H    -1.849982 0.417270 -0.246991
C    -1.922239 -1.957091 -2.424664
C    -2.666832 -3.029145 -2.811524
C    -3.843586 -3.391120 -2.117829
C    -4.237474 -2.619929 -0.995140
C    -5.399238 -3.010099 -0.289640
C    -6.130538 -4.094702 -0.691767
C    -5.743919 -4.849097 -1.813571
C    -4.620659 -4.502287 -2.509739
C    -4.859369 0.202794 0.572673
C    -5.289943 0.849197 1.759728
C    -6.314470 1.817391 1.690164
C    -6.891186 2.132562 0.492878
C    -6.469825 1.488994 -0.686956
C    -5.482323 0.545851 -0.650660
H    -5.053760 0.945204 3.901175
H    -3.278003 -0.709876 3.993287
H    -1.192688 0.233353 3.240304
H    -0.977471 -0.915196 4.567517
H    1.229633 -0.061367 2.609515
H    0.990968 0.588155 4.220557
H    1.457404 -1.103332 4.019342
H    -2.322366 -3.596967 0.437036
H    -1.024099 -1.687856 -2.961814
H    -2.359118 -3.617453 -3.667211
H    -5.720483 -2.442254 0.573132
H    -7.019385 -4.373102 -0.141488
H    -6.336366 -5.700081 -2.120922
H    -4.313316 -5.076785 -3.375122
H    -6.636780 2.307894 2.599909
H    -7.675441 2.875790 0.446602
H    -6.935629 1.744107 -1.629155
H    -5.169992 0.055753 -1.562736
C    0.365896 -4.352095 0.822840
C    1.744564 -3.790247 0.654985
C    1.883156 -2.463962 0.168341
O    0.827412 -1.833760 -0.230015
NI   0.685127 0.035583 -0.684061
N    0.521956 2.067133 -0.423611
S    -0.268209 2.427789 0.893067
C    -1.389455 3.849165 0.509119
F    -0.728013 4.985430 0.434491
F    -2.001474 3.619905 -0.644918
F    -2.297516 3.941413 1.468489
O    -1.249984 1.337355 1.100522
O    0.501713 2.830385 2.055972
C    1.845039 2.634691 -0.722115
C    2.945525 1.820373 -0.012762
N    2.589518 0.401736 -0.140978
C    3.456828 -0.509141 0.099260
C    3.190009 -1.917120 0.217242
C    4.284631 -2.733941 0.557672
C    4.157173 -4.055281 0.917678
C    5.332857 -4.960088 1.262848
C    6.669283 -4.231938 1.124930
C    5.199203 -5.453351 2.709119
C    5.337998 -6.162551 0.309935
C    2.843588 -4.540568 1.003419
O    0.995384 0.038166 -2.735670
C    1.864308 -0.899702 -3.391387
C    1.935597 -0.425686 -4.832864
C    0.574903 0.236176 -5.027541
C    0.349366 0.904281 -3.684496
H    1.973562 2.447448 -1.792529
H    2.912018 2.056468 1.055901
H    4.490272 -0.215494 0.295814
H    5.264078 -2.271104 0.549429
H    7.487608 -4.912703 1.360493
H    6.836128 -3.868285 0.109388
H    6.750227 -3.385658 1.809701
H    4.289296 -6.034330 2.866580
H    6.039325 -6.098052 2.972178
H    5.184993 -4.618787 3.411427
H    4.424172 -6.753400 0.388199
H    5.436906 -5.843108 -0.728436
H    6.172913 -6.827779 0.536082
H    2.678088 -5.549073 1.368620
H    2.829959 -0.906187 -2.884562
H    1.431703 -1.900486 -3.310064
H    2.737699 0.303881 -4.963605
H    2.119844 -1.244794 -5.526201
H    0.558748 0.949986 -5.849748
H    -0.196374 -0.511741 -5.224368
H    -0.698338 1.010934 -3.407083
H    0.816211 1.892565 -3.643235
C    4.313407 2.150611 -0.547128
C    4.638443 1.885218 -1.875420
C    5.272408 2.729973 0.272670
C    5.891898 2.200806 -2.372002
C    6.529429 3.049392 -0.221244
C    6.841265 2.785814 -1.544758
H    3.906782 1.424862 -2.530123
H    5.034609 2.942829 1.308029
H    6.130719 1.993537 -3.406560
H    7.262923 3.505649 0.429748
H    7.819908 3.034585 -1.932440
C    1.977827 4.130407 -0.564227
C    2.423353 4.747309 0.599336
C    1.622146 4.930298 -1.645727
C    2.506174 6.129158 0.675730
C    1.695953 6.310714 -1.571480
C    2.140070 6.914895 -0.405080
H    2.701455 4.163718 1.464773
H    1.278188 4.464235 -2.562238
H    2.854625 6.593219 1.588807
H    1.412608 6.913959 -2.423462
H    2.204326 7.992897 -0.340635
H    0.384965 -5.283041 1.389201
H    -0.129616 -4.543929 -0.130112

144
TS1_III_C4-IV_C4_exo-major_et
C    -3.202396 0.504854 8.503437
C    -2.691593 1.405874 7.619557
C    -1.786108 0.967217 6.637630
N    -1.267224 1.943136 5.737933
C    0.052219 2.271384 5.551902
C    0.077419 3.238826 4.607538
N    -1.220432 3.479196 4.231821
C    -2.016182 2.677996 4.923653
C    -1.393856 -0.340172 6.507633
C    -0.418598 -0.745760 5.469870
C    -0.799275 -0.740194 4.140199
O    -2.022742 -0.333448 3.833790
H    -2.237313 -0.436559 2.868201
C    0.119967 -1.153288 3.140863
C    1.382910 -1.529454 3.480010
C    1.821036 -1.512610 4.823978
C    0.905476 -1.114793 5.832274
C    1.366893 -1.079043 7.170736
C    2.653604 -1.427997 7.482239
C    3.553407 -1.832785 6.480284
C    3.138300 -1.871464 5.177881
C    -1.954949 -1.289494 7.407750
C    -2.848531 -0.858332 8.422347
C    -3.400115 -1.810682 9.308267
C    -3.098833 -3.136889 9.182398
C    -2.228881 -3.568822 8.162460
C    -1.667101 -2.669181 7.300340
H    -3.901923 0.830570 9.262533
H    -2.974376 2.449575 7.669571
H    -3.091901 2.637745 4.840009
H    -0.197079 -1.164805 2.105565
H    2.074068 -1.843650 2.707141
H    0.692603 -0.778142 7.961968
H    2.980660 -1.394650 8.513407
H    4.565742 -2.109762 6.741703
H    3.822088 -2.178401 4.395311
H    -4.078819 -1.473385 10.082104
H    -3.533188 -3.860010 9.859855
H    -2.005742 -4.622407 8.060729
H    -1.004641 -3.010082 6.516642
C    -1.653060 4.484512 3.245090
C    -2.468935 5.573474 3.866548
C    -3.833412 5.308736 4.184229
O    -4.351886 4.171491 3.888642
Co   -6.384271 3.842276 3.680145
N    -8.392452 3.655125 4.185182
S    -9.406692 2.533973 3.688831
C    -10.307298 3.254488 2.244291
F    -9.448795 3.697172 1.325523
F    -11.074011 2.327901 1.682952
F    -11.076977 4.268304 2.618483
O    -8.682334 1.426136 3.103332
O    -10.476201 2.277180 4.645086
C    -8.883387 4.605976 5.172922
C    -7.712815 4.922133 6.119020
N    -6.533844 5.122678 5.306105
C    -5.797051 6.149737 5.479518
C    -4.508737 6.353800 4.876266
C    -3.878029 7.582691 5.119723
C    -2.584904 7.857699 4.732852
C    -1.897453 9.199559 4.949052
C    -2.811588 10.202547 5.651996
C    -0.643818 9.008383 5.812361
C    -1.495061 9.788465 3.590644
C    -1.897671 6.800715 4.120915
C    -9.432957 5.911885 4.629022
C    -7.405253 3.852083 7.160335
H    -6.124529 6.926072 6.179228
H    -4.456493 8.335159 5.643180
H    -3.111032 9.859294 6.644008
H    -2.290124 11.151761 5.783083
H    -3.715218 10.407030 5.075176
H    0.079020 8.337580 5.345480
H    -0.139196 9.962935 5.975480
H    -0.898248 8.591968 6.788049
H    -2.368722 9.945269 2.956739
H    -0.995280 10.750940 3.719486
H    -0.808798 9.136181 3.048380
H    -0.862491 6.947643 3.827300
H    -7.956587 5.841131 6.669537
H    -9.682647 4.169246 5.778821
H    -0.738736 4.885361 2.810279
H    -2.184549 3.958193 2.455793
H    0.906959 3.768629 4.174389
H    0.846401 1.791041 6.096117
C    -10.421102 6.561708 5.363859
C    -8.962216 6.518475 3.471435
C    -10.923402 7.789772 4.964049
H    -10.815371 6.090967 6.257977
C    -10.440613 8.391616 3.811439
H    -11.699535 8.270085 5.545794
C    -9.461912 7.749212 3.069357
H    -10.832153 9.347860 3.489557
H    -8.216164 6.033159 2.861245
H    -9.085065 8.204538 2.162214
C    -8.125441 2.669738 7.291470
C    -6.378553 4.104323 8.070095
C    -6.093238 3.220369 9.096967
H    -5.797709 5.015969 7.989732
C    -6.831696 2.052247 9.230408
H    -5.306029 3.453040 9.803536
C    -7.841154 1.781464 8.322021
H    -6.626508 1.363266 10.040177
H    -8.419279 0.870588 8.405655
H    -8.918507 2.415680 6.602672
O    -4.068996 2.694045 -1.690373
H    -3.933447 0.210377 -2.360691
C    -3.838685 2.178866 -0.628272
C    -3.329595 -0.108908 -1.515299
H    -2.291116 -0.185080 -1.841316
H    -3.825572 3.850282 0.864901
H    -3.662466 -1.093082 -1.193255
N    -3.489967 0.840771 -0.447454
C    -3.843543 2.778770 0.736121
H    -6.279256 1.958897 0.257435
C    -6.074258 2.644188 1.073843
C    -3.091026 0.623977 0.861703
C    -3.308752 1.842918 1.589023
O    -2.627292 -0.450293 1.250122
N    -6.037165 2.181972 2.354373
H    -5.670688 0.315017 1.610856
C    -5.727414 0.937170 2.504900
H    -4.837610 -1.499037 2.652893
C    -5.565509 0.199035 3.745347
C    -5.070236 -1.103299 3.633800
C    -5.877293 0.679206 5.019290
C    -4.859236 -1.889315 4.751388
C    -5.661715 -0.107161 6.136416
H    -4.465714 -2.890805 4.638714
C    -5.148926 -1.391760 6.010821
H    -5.919366 0.284695 7.110768
H    -4.992190 -2.005992 6.887697
H    -6.348446 1.641127 5.161393
H    -3.093347 1.940433 2.636324
C    -6.431343 4.016190 0.910344
O    -6.506330 4.814356 1.858866
O    -6.606005 4.397068 -0.334774
C    -6.857761 5.775579 -0.611649
H    -7.826807 6.062810 -0.195368
C    -6.832588 5.940982 -2.112212
H    -7.001119 6.986927 -2.368162
H    -7.609817 5.347716 -2.592653
H    -5.869443 5.639261 -2.522708
H    -6.096136 6.398866 -0.137341

150
TS1_III_C4-IV_C4_exo-major_tbu
C    -3.236619 0.499638 8.472323
C    -2.718595 1.404775 7.597003
C    -1.800859 0.971462 6.623867
N    -1.274402 1.952041 5.733764
C    0.046578 2.276172 5.550799
C    0.076180 3.252402 4.615352
N    -1.220566 3.501995 4.241725
C    -2.019330 2.698383 4.926721
C    -1.407735 -0.335487 6.491096
C    -0.431437 -0.739028 5.453440
C    -0.811018 -0.727701 4.123380
O    -2.032891 -0.315752 3.816816
H    -2.247321 -0.415303 2.851405
C    0.106910 -1.141646 3.123395
C    1.367122 -1.527379 3.462256
C    1.803346 -1.519953 4.806859
C    0.889751 -1.118522 5.815530
C    1.349242 -1.092849 7.154818
C    2.631731 -1.456321 7.467035
C    3.529215 -1.865821 6.464859
C    3.116386 -1.893681 5.161485
C    -1.972587 -1.288262 7.385438
C    -2.874879 -0.861575 8.394106
C    -3.426316 -1.816219 9.277639
C    -3.116877 -3.140830 9.154940
C    -2.240784 -3.568948 8.138775
C    -1.679158 -2.666902 7.279151
H    -3.947543 0.820802 9.222575
H    -3.006270 2.447275 7.646918
H    -3.095135 2.666791 4.844704
H    -0.209301 -1.146864 2.087786
H    2.057209 -1.842442 2.688791
H    0.676418 -0.788532 7.946020
H    2.957044 -1.431160 8.498937
H    4.537864 -2.155307 6.727075
H    3.798293 -2.205033 4.379038
H    -4.110542 -1.482034 10.047927
H    -3.549056 -3.865603 9.831930
H    -2.012286 -4.621501 8.038238
H    -1.010880 -3.005640 6.499586
C    -1.651303 4.509663 3.256313
C    -2.467508 5.599519 3.876016
C    -3.829416 5.332069 4.199898
O    -4.346521 4.193299 3.913198
Co   -6.374393 3.827580 3.720813
N    -8.393386 3.644581 4.223851
S    -9.427351 2.540796 3.723206
C    -10.302281 3.275269 2.269009
F    -9.426195 3.706252 1.361580
F    -11.073726 2.358481 1.698158
F    -11.063531 4.298601 2.633226
O    -8.722459 1.416744 3.145193
O    -10.505615 2.306908 4.675327
C    -8.873327 4.592786 5.221359
C    -7.694724 4.917449 6.155055
N    -6.519555 5.124727 5.338263
C    -5.793305 6.160791 5.500210
C    -4.508882 6.375609 4.888732
C    -3.884392 7.608713 5.122502
C    -2.592491 7.887190 4.730703
C    -1.909963 9.233146 4.937523
C    -2.826588 10.236659 5.636375
C    -0.653352 9.051989 5.799036
C    -1.514426 9.814908 3.573986
C    -1.901126 6.830683 4.123649
C    -9.445111 5.892640 4.687504
C    -7.377719 3.849450 7.195670
H    -6.124922 6.937956 6.197060
H    -4.464642 8.362075 5.642443
H    -3.122177 9.898502 6.631303
H    -2.309231 11.189161 5.759760
H    -3.732520 10.433011 5.060334
H    0.070053 8.379356 5.335675
H    -0.150151 10.008712 5.953981
H    -0.904383 8.642101 6.778408
H    -2.391463 9.964290 2.942895
H    -1.017318 10.779889 3.694105
H    -0.828545 9.161185 3.033010
H    -0.866870 6.980715 3.828326
H    -7.941740 5.834955 6.706605
H    -9.659577 4.149174 5.838909
H    -0.736620 4.909399 2.821190
H    -2.183578 3.982881 2.467506
H    0.908145 3.783123 4.188161
H    0.838859 1.787880 6.090560
C    -10.450250 6.517709 5.420312
C    -8.980343 6.514795 3.536320
C    -10.975165 7.737351 5.023448
H    -10.840393 6.033688 6.309021
C    -10.498436 8.354480 3.876588
H    -11.764969 8.198596 5.602293
C    -9.502403 7.736693 3.136471
H    -10.909031 9.303130 3.556014
H    -8.222737 6.042638 2.929212
H    -9.132492 8.203293 2.232081
C    -8.090546 2.662758 7.328223
C    -6.351174 4.108575 8.103327
C    -6.058225 3.226443 9.129641
H    -5.776978 5.024257 8.021180
C    -6.788845 2.053486 9.264171
H    -5.271401 3.464198 9.834902
C    -7.798458 1.776084 8.357962
H    -6.578190 1.366288 10.074091
H    -8.371713 0.862238 8.443725
H    -8.883587 2.404310 6.640805
O    -4.076451 2.801902 -1.643039
H    -3.941045 0.328111 -2.373204
C    -3.859278 2.256950 -0.591294
C    -3.332816 -0.002874 -1.535413
H    -2.293313 -0.056391 -1.862740
H    -3.866061 3.886758 0.946075
H    -3.651576 -0.999164 -1.237457
N    -3.507599 0.916929 -0.443816
C    -3.882603 2.819139 0.787143
H    -6.330028 2.002502 0.269190
C    -6.119195 2.669521 1.099157
C    -3.117457 0.667308 0.863941
C    -3.351577 1.863932 1.621282
O    -2.646350 -0.412677 1.226602
N    -6.088149 2.183639 2.369717
H    -5.718299 0.328169 1.596608
C    -5.778885 0.935651 2.500358
H    -4.827602 -1.479461 2.621877
C    -5.612502 0.181811 3.730672
C    -5.079575 -1.104170 3.606068
C    -5.949990 0.636179 5.007642
C    -4.852441 -1.897157 4.715575
C    -5.717023 -0.157035 6.116334
H    -4.428479 -2.885033 4.593707
C    -5.163804 -1.423538 5.979135
H    -5.992219 0.214853 7.093761
H    -4.992460 -2.042645 6.849874
H    -6.456854 1.579267 5.154039
H    -3.143196 1.938812 2.671849
C    -6.414935 4.059841 0.955212
O    -6.420053 4.836885 1.924282
O    -6.597393 4.439488 -0.285929
C    -6.530510 5.814758 -0.741070
H    -8.599089 6.161609 -0.178705
H    -7.718482 7.599869 -0.686956
C    -7.634482 6.667276 -0.126708
H    -7.432189 6.918308 0.911453
C    -6.742037 5.678345 -2.243041
H    -6.664739 6.654525 -2.721854
H    -7.729404 5.271986 -2.465659
H    -5.992403 5.018886 -2.680510
C    -5.145868 6.386914 -0.458937
H    -4.954268 6.502722 0.607319
H    -5.062810 7.374055 -0.915791
H    -4.373367 5.751860 -0.895556

155
TS1_III_C7-IV_C7_exo-major_tbu
C    -2.087072 2.366696 9.891930
C    -1.777160 3.181389 8.846962
C    -0.694033 2.871945 7.994492
C    -0.475705 3.765690 6.854807
N    0.588943 4.572092 6.625329
C    1.776645 4.776076 7.451471
C    3.056110 4.591182 6.662482
N    0.468378 5.252214 5.526085
N    -0.676564 4.905637 5.030718
C    -1.313133 4.001463 5.798004
C    0.061723 1.733592 8.178183
C    1.221866 1.424916 7.307599
C    1.017312 1.061418 5.986358
O    -0.218442 1.043417 5.513050
C    2.125858 0.714258 5.168564
C    3.389755 0.732629 5.671459
C    3.642589 1.109092 7.010175
C    2.543523 1.456651 7.837736
C    2.822197 1.850791 9.169992
C    4.107311 1.905064 9.638470
C    5.191664 1.561117 8.811489
C    4.955022 1.167736 7.523672
C    -0.297367 0.841782 9.230080
C    -1.364388 1.174275 10.104258
C    -1.716739 0.281132 11.140756
C    -1.056949 -0.904713 11.294151
C    -0.012861 -1.248535 10.414028
C    0.360279 -0.397427 9.412029
H    -2.915068 2.610544 10.545701
H    -2.361964 4.072207 8.658350
H    1.708408 5.777010 7.878612
H    1.710453 4.062457 8.267403
H    3.067333 3.630601 6.151787
H    3.193456 5.382022 5.927505
H    3.900126 4.609156 7.350042
H    -2.276121 3.586514 5.553444
H    1.949449 0.422173 4.141015
H    4.223606 0.459184 5.036067
H    2.007330 2.109516 9.833894
H    4.289497 2.210530 10.660699
H    6.201768 1.605249 9.195698
H    5.779477 0.897968 6.874372
H    -2.532322 0.544698 11.802819
H    -1.340757 -1.587112 12.084245
H    0.494502 -2.196838 10.530424
H    1.156014 -0.678638 8.736616
C    -1.102496 5.482165 3.743871
C    -2.273018 6.401645 3.873631
C    -3.576360 5.842353 4.019185
O    -3.721522 4.569913 4.064151
Ni   -5.438710 3.550317 3.804104
N    -7.105302 2.660212 4.580975
S    -7.786286 1.276568 4.193049
C    -8.792806 1.624338 2.680888
F    -8.049732 2.186062 1.728257
F    -9.292967 0.491542 2.200171
F    -9.801377 2.440621 2.962235
O    -6.804273 0.328324 3.714057
O    -8.799763 0.856911 5.151932
C    -7.764520 3.501704 5.573693
C    -7.739523 4.954603 5.056538
N    -6.410437 5.199604 4.525116
C    -5.973893 6.397385 4.481489
C    -4.632299 6.788856 4.147581
C    -4.375667 8.166247 4.078871
C    -3.118153 8.695317 3.887391
C    -2.829223 10.186054 3.769129
C    -4.098302 11.026133 3.908501
C    -1.849125 10.613995 4.868894
C    -2.211465 10.475329 2.394793
C    -2.075858 7.763392 3.804339
H    -8.815151 3.225033 5.694333
H    -7.917609 5.618206 5.912647
H    -6.644082 7.214127 4.768891
H    -5.226998 8.828219 4.186522
H    -4.575774 10.889671 4.880570
H    -3.854639 12.085335 3.814800
H    -4.830734 10.793720 3.133441
H    -0.898458 10.082751 4.802271
H    -1.628798 11.680997 4.794972
H    -2.264306 10.424989 5.859905
H    -2.889971 10.185579 1.591386
H    -1.994186 11.539916 2.284527
H    -1.275287 9.935536 2.244643
H    -1.059119 8.120403 3.671536
C    -8.844212 5.218762 4.057049
C    -8.619091 5.375949 2.697782
C    -10.149500 5.307527 4.535206
C    -9.681000 5.606745 1.833331
C    -11.208520 5.535181 3.674861
C    -10.976186 5.685042 2.314545
H    -7.617430 5.313703 2.298991
H    -10.341108 5.194149 5.596760
H    -9.489925 5.717275 0.773540
H    -12.215782 5.597157 4.065485
H    -11.801255 5.861888 1.637181
C    -7.127602 3.348776 6.952593
C    -7.518781 2.268769 7.744804
C    -6.176648 4.224639 7.472482
C    -7.005855 2.090459 9.019046
C    -5.658370 4.045815 8.749544
C    -6.075280 2.982681 9.532656
H    -8.239084 1.561730 7.356064
H    -5.829462 5.071967 6.899084
H    -7.336770 1.248676 9.613317
H    -4.936128 4.755520 9.134761
H    -5.685420 2.851219 10.534426
H    -0.226994 6.006883 3.367301
H    -1.302270 4.643564 3.080462
N    -4.468402 1.843561 3.045776
C    -3.847274 0.827038 3.549338
C    -4.438364 1.955064 1.692146
C    -2.290484 2.700336 1.528750
H    -4.301018 1.070807 1.077908
C    -5.117419 3.080529 1.130761
C    -1.678604 2.181909 2.644366
H    -2.588073 3.726444 1.374034
C    -1.909574 1.834927 0.380210
H    -1.663248 2.573374 3.643622
C    -1.040431 0.944906 2.290861
C    -3.647903 0.487207 4.946273
H    -3.508692 0.053890 2.858658
O    -5.152399 3.077330 -0.180024
H    -0.273409 0.670878 4.593331
C    -5.481631 4.228021 -0.997188
O    -5.570403 3.999637 1.833084
N    -1.264337 0.731707 0.940278
O    -2.085037 2.005974 -0.798467
O    -0.387602 0.170599 2.993434
C    -0.710684 -0.360762 0.186987
H    0.366039 -0.255104 0.046745
H    -0.900734 -1.303766 0.695592
C    -2.879014 -0.651931 5.202938
C    -4.161275 1.194097 6.035590
C    -3.891767 0.784688 7.328837
C    -2.608642 -1.058668 6.496421
C    -3.111691 -0.339209 7.567755
H    -2.483483 -1.221520 4.371045
H    -2.004635 -1.939740 6.668222
H    -2.911552 -0.660954 8.581331
H    -4.319408 1.338960 8.152534
H    -4.820506 2.037315 5.900352
C    -4.571980 5.404564 -0.659820
C    -6.955603 4.586962 -0.861868
C    -5.184783 3.733819 -2.407255
H    -4.764330 5.815879 0.329112
H    -4.731342 6.201556 -1.387292
H    -3.523551 5.107820 -0.723062
H    -4.146253 3.414502 -2.495166
H    -5.364717 4.531205 -3.128441
H    -5.823944 2.890841 -2.672044
H    -7.218260 5.323293 -1.622966
H    -7.188622 5.011992 0.110912
H    -7.587104 3.711262 -1.013998
H    -1.186083 -0.384135 -0.790088

144
TS1_IV_C4-star-V_C4_exo-major_et
C    5.036983 -2.499670 2.739312
C    4.400767 -1.320660 2.991898
C    3.993728 -0.507390 1.919562
N    3.459156 0.778063 2.211285
C    4.250646 1.907326 2.242305
C    3.426604 2.931066 2.524627
N    2.168257 2.400977 2.663755
C    2.170959 1.077679 2.452232
C    4.214341 -0.860018 0.610951
C    3.953965 0.109562 -0.480510
C    2.700807 0.268460 -1.017554
O    1.645170 -0.468481 -0.619854
C    2.459296 1.218391 -2.032833
C    3.474494 2.001347 -2.483203
C    4.783627 1.879986 -1.962228
C    5.029552 0.912595 -0.956993
C    6.345449 0.792047 -0.452786
C    7.352951 1.595736 -0.915360
C    7.103560 2.560249 -1.907159
C    5.842008 2.692750 -2.418549
C    4.812397 -2.121895 0.338145
C    5.248344 -2.935678 1.413976
C    5.872820 -4.170565 1.133026
C    6.039582 -4.589404 -0.156217
C    5.594608 -3.786780 -1.224383
C    5.002834 -2.578167 -0.985536
H    5.368898 -3.123847 3.559745
H    4.221221 -0.988856 4.005859
H    1.903926 -1.217642 -0.061535
H    1.466565 1.301600 -2.448661
H    3.283734 2.729360 -3.261861
H    6.564817 0.047012 0.301487
H    8.353092 1.482090 -0.517876
H    7.908251 3.188725 -2.264464
H    5.638413 3.429731 -3.186129
H    6.209594 -4.787218 1.957470
H    6.514035 -5.539893 -0.361356
H    5.728831 -4.129118 -2.241839
H    4.670212 -1.959911 -1.809325
C    0.991076 3.232768 2.868639
C    0.502814 3.907862 1.620452
C    0.173360 3.080684 0.512037
O    0.432126 1.836079 0.570221
Co   -0.577172 0.253008 -0.121726
N    -1.492596 -0.977508 -1.592171
S    -2.799098 -1.757469 -1.151277
C    -2.651587 -3.470433 -1.845165
F    -1.629294 -4.138497 -1.317112
F    -3.761008 -4.150951 -1.593940
F    -2.472267 -3.426545 -3.164918
O    -2.727329 -1.965729 0.289480
O    -4.036032 -1.308551 -1.760982
C    -1.430570 -0.454959 -2.949096
C    -1.656350 1.084042 -2.939959
N    -1.027488 1.643878 -1.756502
C    -0.974832 2.921114 -1.687409
C    -0.460598 3.698178 -0.590621
C    -0.656702 5.087300 -0.599560
C    -0.290316 5.901475 0.452740
C    -0.496004 7.411209 0.465554
C    -1.433872 7.793689 1.618249
C    0.856283 8.110769 0.655036
C    -1.112700 7.915836 -0.838570
C    0.281402 5.264016 1.568401
H    -2.228817 -0.869081 -3.573702
H    -1.161700 1.503247 -3.821335
H    -1.388598 3.513291 -2.511416
H    -1.134142 5.514911 -1.473656
H    -1.593422 8.873731 1.647308
H    -2.407403 7.313739 1.505976
H    -1.032713 7.499521 2.589420
H    1.544709 7.854676 -0.151362
H    0.734233 9.196055 0.661949
H    1.333872 7.832654 1.595735
H    -2.099747 7.486328 -1.018858
H    -1.234574 8.999267 -0.798146
H    -0.481972 7.692365 -1.700878
H    0.546574 5.859805 2.437426
C    -3.121593 1.445735 -3.075750
C    -3.934954 1.752951 -1.993593
C    -3.677173 1.452306 -4.351734
C    -5.273275 2.059713 -2.188135
C    -5.014615 1.753068 -4.548067
C    -5.819416 2.060275 -3.461150
H    -3.535902 1.749482 -0.990080
H    -3.054517 1.217041 -5.208928
H    -5.896935 2.285776 -1.332979
H    -5.426859 1.751622 -5.548738
H    -6.865476 2.295892 -3.606882
C    -0.117347 -0.837799 -3.623580
C    0.276348 -0.250548 -4.826120
C    0.698198 -1.831234 -3.097908
C    1.466348 -0.600485 -5.444949
C    1.891160 -2.185271 -3.709494
C    2.290149 -1.562383 -4.880459
H    -0.352155 0.488438 -5.308725
H    0.396486 -2.327047 -2.190456
H    1.747025 -0.121515 -6.374102
H    2.507796 -2.956200 -3.262856
H    3.224138 -1.830340 -5.356845
H    0.220972 2.597564 3.302546
H    1.239795 3.974798 3.630082
N    -0.045538 -0.468292 1.928229
C    0.250507 -1.735072 2.593040
C    -1.040667 0.120968 2.805017
C    -1.972210 -1.039082 3.262038
H    -0.579448 0.571267 3.703250
C    -1.889747 1.168687 2.129396
C    -1.113561 -2.277888 3.094086
H    -2.879262 -1.083825 2.657856
C    -2.326382 -0.979309 4.726735
H    -1.528912 -2.985818 2.377324
C    -1.041440 -2.889515 4.470680
C    1.004573 -2.784397 1.820029
H    0.864151 -1.518389 3.491299
O    -2.263891 2.139119 2.919887
H    1.122010 0.307340 2.218468
C    -3.083618 3.190414 2.375356
O    -2.231848 1.088661 0.965175
N    -1.760725 -2.082385 5.337012
O    -2.965182 -0.130533 5.289942
O    -0.452829 -3.878042 4.818502
C    -1.871613 -2.371425 6.745185
H    -2.282968 -3.367658 6.896666
H    -0.896890 -2.325735 7.229333
C    0.695826 -3.101214 0.501334
C    1.943754 -3.567793 2.483717
C    2.581264 -4.615649 1.840790
C    1.357779 -4.130787 -0.155274
C    2.307063 -4.889081 0.510378
H    -0.097154 -2.569173 -0.001873
H    1.108709 -4.358419 -1.183466
H    2.818943 -5.694952 0.001614
H    3.297664 -5.220757 2.380825
H    2.161976 -3.367863 3.524481
H    -4.068224 2.783323 2.136889
H    -2.634549 3.563018 1.452672
C    -3.170466 4.279977 3.413729
H    -3.809967 5.080192 3.041956
H    -2.189265 4.709606 3.615257
H    -3.593619 3.914506 4.348557
H    -2.530889 -1.637421 7.199230
H    3.624894 3.983529 2.627649
H    5.308005 1.877086 2.047144

150
TS1_IV_C4-star-V_C4_exo-major_tbu
C    5.008574 -2.462776 2.805433
C    4.364962 -1.285492 3.046985
C    3.976572 -0.472024 1.967876
N    3.436411 0.812289 2.253621
C    4.227837 1.940386 2.314394
C    3.396439 2.963553 2.576532
N    2.133553 2.434291 2.674779
C    2.141911 1.112024 2.458292
C    4.218286 -0.824180 0.662622
C    3.972406 0.141743 -0.436226
C    2.730105 0.287575 -1.002508
O    1.669984 -0.453109 -0.626117
C    2.503946 1.226083 -2.032167
C    3.523567 2.011165 -2.468206
C    4.822296 1.901472 -1.919505
C    5.053161 0.946532 -0.898796
C    6.360696 0.836245 -0.370801
C    7.374106 1.636634 -0.826468
C    7.139144 2.587973 -1.834411
C    5.885973 2.711278 -2.368089
C    4.825112 -2.084647 0.400375
C    5.246027 -2.896640 1.483764
C    5.881697 -4.128357 1.214198
C    6.072908 -4.546895 -0.071743
C    5.642735 -3.746661 -1.147662
C    5.040972 -2.540915 -0.919579
H    5.325820 -3.087250 3.631446
H    4.164004 -0.955099 4.057535
H    1.918826 -1.193301 -0.051823
H    1.519331 1.296906 -2.470027
H    3.345657 2.730900 -3.257387
H    6.569348 0.100825 0.395846
H    8.368062 1.529981 -0.411518
H    7.948224 3.213435 -2.186785
H    5.692738 3.437461 -3.148629
H    6.207617 -4.742595 2.044877
H    6.555835 -5.494933 -0.268170
H    5.796288 -4.088532 -2.162584
H    4.720425 -1.925015 -1.749862
C    0.951720 3.273276 2.825753
C    0.541506 3.952836 1.553381
C    0.214236 3.114641 0.453442
O    0.430847 1.864831 0.546277
Co   -0.575083 0.287747 -0.145147
N    -1.506214 -0.942584 -1.608904
S    -2.796778 -1.735666 -1.148117
C    -2.660701 -3.436034 -1.874284
F    -1.613574 -4.101708 -1.395013
F    -3.753770 -4.130641 -1.590961
F    -2.532399 -3.371440 -3.198770
O    -2.688697 -1.968890 0.286768
O    -4.052544 -1.280438 -1.714601
C    -1.466388 -0.429355 -2.970156
C    -1.654688 1.114491 -2.970452
N    -1.001185 1.670883 -1.798473
C    -0.899454 2.947037 -1.759200
C    -0.363427 3.730208 -0.679606
C    -0.493596 5.125706 -0.728543
C    -0.116011 5.949751 0.311971
C    -0.254912 7.466853 0.279902
C    -1.216292 7.918727 1.387258
C    1.118568 8.114368 0.499765
C    -0.803231 7.962690 -1.057802
C    0.388487 5.316086 1.462228
H    -2.289757 -0.826762 -3.572558
H    -1.158219 1.510971 -3.861609
H    -1.287661 3.534115 -2.599152
H    -0.930342 5.551441 -1.624545
H    -1.332886 9.004732 1.380965
H    -2.203332 7.473375 1.252635
H    -0.861005 7.636812 2.379653
H    1.821795 7.812686 -0.277790
H    1.040857 9.203684 0.479794
H    1.553463 7.838370 1.461657
H    -1.802598 7.574045 -1.261181
H    -0.875971 9.051231 -1.049610
H    -0.154983 7.686955 -1.891523
H    0.649276 5.920924 2.326105
C    -3.110674 1.515623 -3.091274
C    -3.919104 1.774917 -1.992487
C    -3.664693 1.614679 -4.363788
C    -5.248420 2.127408 -2.165770
C    -4.994630 1.961244 -4.540554
C    -5.792776 2.221098 -3.436804
H    -3.518624 1.699843 -0.992889
H    -3.046579 1.419664 -5.234115
H    -5.865656 2.317962 -1.297044
H    -5.404715 2.033738 -5.539573
H    -6.831978 2.493232 -3.567525
C    -0.179889 -0.839832 -3.677537
C    0.147927 -0.312388 -4.926876
C    0.673554 -1.792160 -3.137901
C    1.308962 -0.685049 -5.585222
C    1.840356 -2.165990 -3.787936
C    2.171131 -1.607526 -5.011166
H    -0.514251 0.393511 -5.414712
H    0.423267 -2.240363 -2.191311
H    1.536693 -0.256698 -6.552802
H    2.489083 -2.903317 -3.330541
H    3.082118 -1.894697 -5.519795
H    0.152227 2.640862 3.209859
H    1.164867 4.008075 3.604601
N    -0.045776 -0.454224 1.901174
C    0.304160 -1.703611 2.573089
C    -1.047828 0.111992 2.777591
C    -1.953620 -1.069623 3.237440
H    -0.597387 0.573839 3.676780
C    -1.957779 1.123174 2.124835
C    -1.017060 -2.259742 3.170743
H    -2.813687 -1.182515 2.577326
C    -2.401042 -0.975316 4.674310
H    -1.410782 -3.065393 2.549919
C    -0.881975 -2.721564 4.601159
C    1.026284 -2.764183 1.782145
H    0.969563 -1.461037 3.426564
O    -2.474324 1.947462 2.989032
H    1.099911 0.340771 2.196938
C    -3.622676 2.814168 2.714173
O    -2.224552 1.095429 0.938270
N    -1.716406 -1.943359 5.385045
O    -3.195643 -0.208252 5.151625
O    -0.174309 -3.588103 5.041767
C    -1.835677 -2.136569 6.809078
H    -2.103110 -3.167897 7.031292
H    -0.895743 -1.910191 7.311036
C    0.694591 -3.077150 0.468320
C    1.963121 -3.561701 2.433580
C    2.580263 -4.615180 1.780927
C    1.337073 -4.113437 -0.198270
C    2.287571 -4.882107 0.452900
H    -0.098367 -2.535538 -0.024024
H    1.071955 -4.336867 -1.223256
H    2.784373 -5.692393 -0.063842
H    3.295576 -5.229676 2.311332
H    2.191761 -3.370457 3.473360
C    -4.822475 1.960166 2.327210
C    -3.285598 3.858686 1.659358
C    -3.861760 3.476242 4.063442
H    -4.709670 1.486372 1.353543
H    -5.709635 2.593053 2.283987
H    -5.002446 1.185863 3.074025
H    -4.731796 4.129740 4.005527
H    -3.007143 4.084875 4.362428
H    -4.042701 2.730468 4.837437
H    -3.183048 3.438714 0.662001
H    -2.363577 4.390069 1.900009
H    -4.091066 4.594099 1.628125
H    -2.610531 -1.475329 7.185789
H    3.591436 4.016031 2.685992
H    5.290404 1.910120 2.149423

150
TS1_IV_C4-V_C4_endo-minor_tbu
C    4.893814 -2.622510 2.726986
C    4.207196 -1.471697 2.977492
C    3.812105 -0.650635 1.906129
N    3.236932 0.615088 2.206550
C    4.008644 1.752869 2.310663
C    3.159512 2.751053 2.606295
N    1.904126 2.199199 2.680451
C    1.934134 0.884379 2.415040
C    4.092873 -0.970999 0.601056
C    3.858105 0.014759 -0.481217
C    2.621098 0.180097 -1.052342
O    1.551094 -0.556699 -0.687185
C    2.409413 1.134706 -2.069165
C    3.436757 1.923586 -2.481679
C    4.729253 1.799277 -1.922290
C    4.946133 0.824627 -0.917345
C    6.246154 0.703596 -0.373011
C    7.266030 1.510629 -0.800781
C    7.045941 2.479689 -1.795296
C    5.800250 2.615229 -2.342709
C    4.741437 -2.208114 0.326586
C    5.168376 -3.025856 1.402683
C    5.851389 -4.229522 1.123791
C    6.083421 -4.615789 -0.165556
C    5.646708 -3.810742 -1.234784
C    4.998155 -2.631421 -0.996705
H    5.220377 -3.249488 3.547544
H    3.980618 -1.164874 3.990085
H    1.795342 -1.325869 -0.147851
H    1.429089 1.215734 -2.513944
H    3.269325 2.656725 -3.260769
H    6.443948 -0.044323 0.384174
H    8.253675 1.396316 -0.373312
H    7.860702 3.109835 -2.125690
H    5.618765 3.355932 -3.112152
H    6.181761 -4.847980 1.949484
H    6.603697 -5.542062 -0.369606
H    5.832093 -4.127288 -2.252470
H    4.672445 -2.011898 -1.822111
C    0.720418 3.035690 2.859644
C    0.350967 3.749793 1.596850
C    -0.001075 2.917133 0.501328
O    0.062586 1.660042 0.657377
Co   -0.703507 0.045319 -0.247159
N    -1.634169 -1.090580 -1.730261
S    -2.899192 -1.956979 -1.322909
C    -2.729333 -3.592653 -2.178137
F    -1.613871 -4.223389 -1.825248
F    -3.759278 -4.363698 -1.850440
F    -2.717498 -3.444703 -3.500827
O    -2.760206 -2.301353 0.082914
O    -4.170910 -1.487688 -1.840546
C    -1.572759 -0.564526 -3.085029
C    -1.654439 0.989716 -3.070842
N    -1.016904 1.503587 -1.865351
C    -0.923622 2.780627 -1.793357
C    -0.431729 3.548507 -0.685008
C    -0.477289 4.949524 -0.751097
C    -0.121339 5.762958 0.305151
C    -0.191000 7.284484 0.260079
C    -1.196916 7.779631 1.307917
C    1.192229 7.875742 0.561160
C    -0.638637 7.797637 -1.108191
C    0.293688 5.117163 1.485458
H    -2.433140 -0.892221 -3.677282
H    -1.094804 1.355312 -3.938533
H    -1.281870 3.382584 -2.635751
H    -0.827972 5.389337 -1.677549
H    -1.269375 8.869391 1.293406
H    -2.191183 7.373427 1.116325
H    -0.912082 7.486749 2.319605
H    1.929110 7.539892 -0.169820
H    1.161621 8.967162 0.532201
H    1.554919 7.589163 1.549489
H    -1.639443 7.449419 -1.369277
H    -0.667457 8.888334 -1.105256
H    0.045347 7.492973 -1.902382
H    0.560113 5.716668 2.351459
C    -3.073674 1.489388 -3.233812
C    -3.959910 1.570974 -2.165433
C    -3.513712 1.869134 -4.497155
C    -5.254270 2.022920 -2.362209
C    -4.810103 2.320055 -4.697344
C    -5.685377 2.399050 -3.625918
H    -3.646593 1.280502 -1.173887
H    -2.832153 1.818004 -5.339679
H    -5.933523 2.070331 -1.520913
H    -5.131904 2.614405 -5.687898
H    -6.697872 2.751031 -3.774440
C    -0.332923 -1.040745 -3.829466
C    -0.110449 -0.618352 -5.140458
C    0.579075 -1.923002 -3.269888
C    1.006295 -1.028326 -5.849362
C    1.705451 -2.331204 -3.971057
C    1.929991 -1.881077 -5.260934
H    -0.829338 0.029824 -5.629700
H    0.408559 -2.293867 -2.273633
H    1.151438 -0.687491 -6.866452
H    2.404058 -3.013110 -3.501323
H    2.806632 -2.198893 -5.810139
H    -0.089193 2.394533 3.206535
H    0.935103 3.741998 3.663894
N    -0.170915 -0.779824 1.820526
C    0.344806 -1.966454 2.489489
C    -1.143674 -0.232145 2.739631
C    -0.780767 -2.534511 3.399276
H    -0.657389 0.400905 3.507600
C    -2.195020 0.632640 2.067827
C    -1.782219 -1.400998 3.533115
H    -0.353345 -2.856869 4.350531
C    -1.581456 -3.700929 2.853584
H    -1.968710 -1.094435 4.563932
C    -3.084844 -1.967912 2.994909
C    0.994762 -3.027817 1.638734
H    1.130943 -1.648436 3.207526
O    -2.793635 1.426689 2.913329
H    0.926426 0.090008 2.105511
C    -3.870286 2.349882 2.542965
O    -2.429601 0.579586 0.878505
N    -2.884129 -3.287358 2.684826
O    -1.190103 -4.817917 2.654836
O    -4.134664 -1.385279 2.925862
C    -3.906407 -4.148257 2.142041
H    -4.257324 -4.851986 2.896448
H    -4.736284 -3.536270 1.804076
C    0.619692 -3.298600 0.329452
C    1.949600 -3.847858 2.233155
C    2.543167 -4.882179 1.534414
C    1.241229 -4.314415 -0.388574
C    2.209652 -5.103410 0.206778
H    -0.199298 -2.754798 -0.116336
H    0.945661 -4.505221 -1.411445
H    2.688419 -5.896814 -0.351445
H    3.272640 -5.515194 2.022275
H    2.218000 -3.681592 3.269464
C    -5.080881 1.600219 2.005651
C    -3.368216 3.396998 1.557133
C    -4.210542 3.006573 3.874006
H    -4.888678 1.115226 1.051388
H    -5.891504 2.316203 1.860492
H    -5.420309 0.840093 2.705706
H    -5.019861 3.723040 3.735897
H    -3.354664 3.545097 4.283863
H    -4.537659 2.268084 4.606341
H    -3.165510 2.988230 0.570442
H    -2.463981 3.891561 1.915166
H    -4.136049 4.163361 1.441358
H    -3.507709 -4.703565 1.297889
H    3.336451 3.802666 2.749424
H    5.071748 1.747393 2.147044

144
TS2_III_C4-IV_C4_exo-major_et
C    -3.417724 0.185454 8.482680
C    -2.930732 1.162018 7.667093
C    -1.973196 0.824592 6.695860
N    -1.476657 1.863673 5.855199
C    -0.186487 2.329378 5.802020
C    -0.159591 3.273492 4.835599
N    -1.426431 3.359536 4.311542
C    -2.204797 2.493337 4.941638
C    -1.506293 -0.450439 6.507922
C    -0.479348 -0.734394 5.479874
C    -0.827739 -0.683861 4.141209
O    -2.068624 -0.355464 3.820316
H    -2.249959 -0.405256 2.834907
C    0.148247 -0.969855 3.149634
C    1.427162 -1.267295 3.506610
C    1.828009 -1.293085 4.862036
C    0.858421 -1.022563 5.861958
C    1.280417 -1.028581 7.213903
C    2.581564 -1.296461 7.545231
C    3.536084 -1.574518 6.550634
C    3.159144 -1.570779 5.235975
C    -2.039809 -1.477443 7.335043
C    -2.990104 -1.151506 8.337689
C    -3.518582 -2.181662 9.147803
C    -3.136147 -3.479819 8.963164
C    -2.204249 -3.805813 7.958579
C    -1.666367 -2.830229 7.166929
H    -4.156637 0.430154 9.234924
H    -3.276925 2.183696 7.758745
H    -3.254907 2.334524 4.760317
H    -0.140473 -0.947758 2.106402
H    2.160803 -1.483983 2.739296
H    0.563986 -0.825151 7.999335
H    2.877843 -1.297361 8.586218
H    4.559579 -1.788719 6.827236
H    3.884658 -1.780887 4.458964
H    -4.242545 -1.926985 9.912148
H    -3.552278 -4.262332 9.583644
H    -1.914765 -4.837817 7.812365
H    -0.956213 -3.087864 6.393118
C    -1.840951 4.285524 3.244992
C    -2.604142 5.457405 3.774321
C    -3.959786 5.251189 4.158635
O    -4.487188 4.089328 4.022911
Co   -6.495923 3.762634 3.758821
N    -8.482995 3.610349 4.318513
S    -9.483260 2.461695 3.863330
C    -10.197809 3.044243 2.260581
F    -9.225347 3.361004 1.400139
F    -10.935262 2.086435 1.713492
F    -10.958281 4.116385 2.433735
O    -8.757502 1.269390 3.479704
O    -10.644282 2.352417 4.735871
C    -8.987590 4.613999 5.245592
C    -7.795169 5.040417 6.115339
N    -6.652924 5.226597 5.249103
C    -5.901877 6.249579 5.358448
C    -4.616233 6.379945 4.723899
C    -3.959977 7.614439 4.823033
C    -2.667208 7.820713 4.389983
C    -1.949821 9.162763 4.459785
C    -2.833146 10.252421 5.066529
C    -0.690044 9.032041 5.325682
C    -1.552001 9.602233 3.044637
C    -2.008378 6.694390 3.877671
C    -9.640401 5.834531 4.627965
C    -7.398145 4.024057 7.183483
H    -6.200809 7.069153 6.021438
H    -4.515719 8.430845 5.269629
H    -3.127438 10.018267 6.091240
H    -2.289854 11.198050 5.095235
H    -3.739500 10.417557 4.481453
H    0.011807 8.300510 4.922345
H    -0.162300 9.986172 5.386895
H    -0.942262 8.721887 6.340697
H    -2.430312 9.711068 2.407022
H    -1.032561 10.562615 3.068952
H    -0.884814 8.884470 2.564837
H    -0.979838 6.792779 3.542713
H    -8.052025 5.977291 6.628900
H    -9.735393 4.183281 5.917683
H    -0.923413 4.604591 2.752078
H    -2.415442 3.708045 2.523033
H    0.651189 3.881049 4.475356
H    0.590000 1.940093 6.436920
C    -10.800269 6.331643 5.213209
C    -9.109019 6.510786 3.534916
C    -11.414734 7.477484 4.730940
H    -11.240331 5.804057 6.051686
C    -10.872617 8.148246 3.646091
H    -12.322565 7.838456 5.196682
C    -9.719093 7.658278 3.051693
H    -11.349681 9.040227 3.261243
H    -8.221772 6.144670 3.042778
H    -9.291910 8.170482 2.198551
C    -8.019477 2.790373 7.348653
C    -6.366751 4.364385 8.057611
C    -5.974018 3.512259 9.076055
H    -5.862434 5.317904 7.951263
C    -6.607155 2.287023 9.236142
H    -5.184109 3.811412 9.753519
C    -7.626123 1.931940 8.368272
H    -6.318607 1.622845 10.041256
H    -8.131023 0.981152 8.479337
H    -8.819834 2.473214 6.696217
O    -4.568868 2.419524 -1.717209
H    -3.598380 0.243439 -2.433487
C    -4.208050 1.988845 -0.652048
C    -3.225264 -0.143328 -1.489073
H    -2.146897 -0.279452 -1.563302
H    -3.894946 3.605847 0.719043
H    -3.679549 -1.115196 -1.299224
N    -3.556821 0.794596 -0.449958
C    -4.401232 2.634632 0.717265
H    -6.537653 2.357967 0.250260
C    -5.965142 2.862726 1.039685
C    -3.224915 0.609370 0.898123
C    -3.826839 1.636334 1.650116
O    -2.552933 -0.368905 1.258136
N    -6.213865 2.330188 2.332302
H    -5.952055 0.481528 1.449121
C    -5.820259 1.075368 2.357343
H    -4.976181 -1.394144 2.340155
C    -5.663278 0.235282 3.552716
C    -5.183852 -1.059034 3.348715
C    -5.936318 0.638273 4.858543
C    -4.949614 -1.914061 4.409841
C    -5.705146 -0.218813 5.921261
H    -4.564405 -2.907887 4.225179
C    -5.202813 -1.493795 5.705526
H    -5.939783 0.114219 6.923319
H    -5.023854 -2.160003 6.539404
H    -6.396963 1.589481 5.080414
H    -3.465233 1.877854 2.633386
C    -6.300280 4.325217 1.001988
O    -6.476686 4.995996 2.005940
O    -6.343243 4.821441 -0.202067
C    -6.620863 6.221491 -0.363357
H    -7.593492 6.449600 0.078065
C    -6.603844 6.516898 -1.842594
H    -6.798570 7.577013 -2.002651
H    -7.369971 5.950794 -2.370483
H    -5.637531 6.278413 -2.284936
H    -5.867115 6.805456 0.169187

150
TS2_III_C4-IV_C4_exo-major_tbu
C    -3.486716 0.053821 8.516893
C    -3.008922 1.067534 7.741483
C    -2.051842 0.775679 6.755326
N    -1.564131 1.847286 5.948907
C    -0.304522 2.392220 5.983754
C    -0.270394 3.338997 5.020358
N    -1.501237 3.347560 4.410064
C    -2.266571 2.434327 4.988635
C    -1.574026 -0.486315 6.518016
C    -0.543523 -0.715947 5.480016
C    -0.910045 -0.692666 4.145872
O    -2.174360 -0.449063 3.842033
H    -2.365283 -0.504070 2.857180
C    0.073413 -0.915501 3.144925
C    1.372277 -1.129722 3.490439
C    1.786463 -1.133295 4.842117
C    0.810558 -0.925931 5.850816
C    1.240525 -0.917886 7.200213
C    2.557992 -1.107324 7.520993
C    3.520871 -1.317212 6.517500
C    3.134888 -1.329821 5.205389
C    -2.094166 -1.549893 7.304626
C    -3.049506 -1.273225 8.317092
C    -3.567618 -2.340484 9.084733
C    -3.166185 -3.625343 8.852479
C    -2.224859 -3.900980 7.841507
C    -1.698844 -2.889228 7.088267
H    -4.226456 0.261287 9.279438
H    -3.365819 2.081300 7.871990
H    -3.290379 2.209764 4.743733
H    -0.225606 -0.912614 2.104538
H    2.111252 -1.298060 2.716101
H    0.516604 -0.769412 7.991406
H    2.861030 -1.100596 8.560058
H    4.557703 -1.469094 6.785576
H    3.866480 -1.491094 4.422394
H    -4.297115 -2.125181 9.855899
H    -3.573683 -4.436265 9.441448
H    -1.919067 -4.922610 7.659945
H    -0.980931 -3.105717 6.308850
C    -1.891825 4.245451 3.311301
C    -2.665785 5.433321 3.786764
C    -4.007775 5.220704 4.211254
O    -4.514823 4.045423 4.136892
Co   -6.525418 3.752837 3.822239
N    -8.498620 3.579679 4.405766
S    -9.485255 2.424906 3.935997
C    -10.221771 3.027838 2.350708
F    -9.260678 3.417721 1.508928
F    -10.912292 2.055968 1.768289
F    -11.032757 4.056382 2.557029
O    -8.738674 1.256873 3.518200
O    -10.632615 2.274044 4.819164
C    -9.002387 4.556612 5.359696
C    -7.801828 4.987155 6.219967
N    -6.676513 5.189140 5.337886
C    -5.942474 6.226811 5.413355
C    -4.677539 6.361731 4.735587
C    -4.056843 7.617756 4.731453
C    -2.788111 7.831239 4.233199
C    -2.124123 9.199950 4.156786
C    -3.017278 10.301740 4.725968
C    -0.812559 9.190318 4.952348
C    -1.828286 9.533735 2.688455
C    -2.105607 6.690942 3.785469
C    -9.668125 5.786989 4.776439
C    -7.379945 3.969731 7.275234
H    -6.236289 7.053269 6.070144
H    -4.622046 8.446648 5.141740
H    -3.246619 10.139009 5.780683
H    -2.512251 11.265781 4.650367
H    -3.959662 10.386937 4.182163
H    -0.102458 8.457066 4.567135
H    -0.325139 10.166349 4.905320
H    -0.992613 8.955067 6.002272
H    -2.746614 9.549946 2.099170
H    -1.353793 10.513439 2.600178
H    -1.157964 8.804814 2.230369
H    -1.090622 6.796072 3.413364
H    -8.060776 5.917906 6.743382
H    -9.736435 4.104403 6.033438
H    -0.964383 4.548875 2.826603
H    -2.450667 3.646657 2.594480
H    0.523871 3.996105 4.714292
H    0.450365 2.045286 6.667303
C    -10.733241 6.353932 5.469348
C    -9.228695 6.409048 3.614294
C    -11.342831 7.516129 5.022772
H    -11.102638 5.868860 6.365953
C    -10.892240 8.132491 3.865528
H    -12.177435 7.932147 5.572125
C    -9.835602 7.571963 3.164048
H    -11.368256 9.035971 3.507195
H    -8.420909 5.980232 3.041583
H    -9.485495 8.038629 2.251649
C    -7.953089 2.709731 7.411214
C    -6.373338 4.337154 8.166796
C    -5.958772 3.484949 9.176266
H    -5.908224 5.312580 8.080322
C    -6.545160 2.233236 9.308876
H    -5.189990 3.803824 9.868781
C    -7.537946 1.851214 8.422198
H    -6.241592 1.569513 10.108834
H    -8.006317 0.879744 8.512585
H    -8.733220 2.373898 6.743771
O    -4.589938 2.393202 -1.676462
H    -3.697607 0.185254 -2.403158
C    -4.220893 1.953392 -0.617010
C    -3.327536 -0.213141 -1.462351
H    -2.256312 -0.391401 -1.549993
H    -3.793958 3.553822 0.731063
H    -3.816401 -1.166394 -1.264006
N    -3.608638 0.739470 -0.421973
C    -4.358202 2.614995 0.753912
H    -6.506145 2.537305 0.279352
C    -5.895177 2.945240 1.096533
C    -3.269856 0.541292 0.925450
C    -3.813538 1.594110 1.676442
O    -2.641291 -0.469216 1.280105
N    -6.199243 2.365963 2.361409
H    -5.998857 0.538374 1.421390
C    -5.871701 1.095774 2.352885
H    -5.204258 -1.421588 2.241035
C    -5.738213 0.214768 3.519483
C    -5.347415 -1.100358 3.265218
C    -5.926624 0.599755 4.845719
C    -5.117110 -1.994068 4.295350
C    -5.702157 -0.295757 5.876775
H    -4.799293 -3.003288 4.070448
C    -5.285725 -1.592132 5.610317
H    -5.870802 0.025329 6.895616
H    -5.103536 -2.285479 6.421248
H    -6.298388 1.577524 5.113437
H    -3.463767 1.802549 2.670720
C    -6.107858 4.436046 1.129978
O    -6.413222 5.039796 2.146449
O    -5.888612 4.998319 -0.020396
C    -5.837118 6.444148 -0.229427
H    -7.994575 6.560031 -0.436470
H    -7.176433 8.112052 -0.306846
C    -7.184714 7.087817 0.068322
H    -7.403817 7.126549 1.132611
C    -5.516081 6.550351 -1.713496
H    -5.412030 7.597678 -1.996016
H    -6.307666 6.112573 -2.321792
H    -4.585557 6.036420 -1.954623
C    -4.715522 7.053741 0.603570
H    -4.910916 7.022051 1.674062
H    -4.594746 8.100635 0.321658
H    -3.765257 6.553721 0.409347

155
TS2_III_C7-IV_C7_exo-major_tbu
C    -2.035405 2.366600 9.840574
C    -1.751649 3.161467 8.772857
C    -0.657138 2.863554 7.931258
C    -0.471424 3.720654 6.758292
N    0.559405 4.560372 6.498109
C    1.739436 4.837465 7.313597
C    3.023222 4.670024 6.527717
N    0.415336 5.190326 5.372162
N    -0.712464 4.774447 4.889034
C    -1.313080 3.875853 5.689950
C    0.138708 1.759422 8.150441
C    1.305477 1.466113 7.284540
C    1.101100 1.066110 5.972571
O    -0.134027 0.998646 5.512625
C    2.217345 0.737108 5.155191
C    3.482364 0.802718 5.651233
C    3.731822 1.213379 6.980738
C    2.627490 1.549913 7.806047
C    2.901732 1.984319 9.126717
C    4.186951 2.078983 9.588681
C    5.276068 1.740271 8.765883
C    5.044127 1.314583 7.487269
C    -0.190820 0.886961 9.227756
C    -1.273370 1.205725 10.087959
C    -1.596161 0.331746 11.150266
C    -0.890458 -0.821219 11.344116
C    0.171044 -1.151156 10.479509
C    0.513940 -0.319236 9.451000
H    -2.872917 2.600834 10.485535
H    -2.369289 4.023451 8.556037
H    1.635342 5.850176 7.704185
H    1.700391 4.151279 8.154706
H    3.067979 3.691848 6.053512
H    3.129577 5.437399 5.763261
H    3.867745 4.744194 7.210820
H    -2.255264 3.406869 5.464512
H    2.044697 0.419566 4.134784
H    4.320886 0.540192 5.017218
H    2.083161 2.240547 9.787131
H    4.365454 2.412188 10.602913
H    6.286092 1.813676 9.145771
H    5.872414 1.049599 6.840742
H    -2.424109 0.584517 11.801210
H    -1.150658 -1.488612 12.154964
H    0.716041 -2.073580 10.628912
H    1.323107 -0.589821 8.787292
C    -1.175508 5.307176 3.597331
C    -2.297697 6.282394 3.752196
C    -3.606949 5.763285 3.968294
O    -3.772153 4.498343 4.042789
Ni   -5.502737 3.499676 3.825444
N    -7.143895 2.642566 4.666962
S    -7.811676 1.237474 4.338464
C    -8.627622 1.479277 2.697529
F    -7.759126 1.922776 1.785714
F    -9.124591 0.326746 2.263129
F    -9.618423 2.356996 2.786875
O    -6.824089 0.217375 4.065347
O    -8.939115 0.937218 5.213548
C    -7.783600 3.515197 5.641815
C    -7.768041 4.949741 5.075742
N    -6.441119 5.180605 4.535146
C    -5.979028 6.369212 4.491254
C    -4.637211 6.733312 4.121856
C    -4.344799 8.102657 4.032018
C    -3.080506 8.594789 3.787453
C    -2.753388 10.077268 3.660647
C    -3.993045 10.953250 3.838476
C    -1.729672 10.473570 4.732484
C    -2.167524 10.353507 2.269739
C    -2.065094 7.635913 3.662273
H    -8.830315 3.238550 5.793155
H    -7.955810 5.646250 5.903867
H    -6.624598 7.199850 4.796213
H    -5.172468 8.789559 4.166182
H    -4.444601 10.829434 4.824523
H    -3.722464 12.005260 3.737419
H    -4.755021 10.741922 3.086138
H    -0.798986 9.911848 4.639256
H    -1.477563 11.533169 4.652944
H    -2.122705 10.296030 5.734602
H    -2.878157 10.088709 1.485594
H    -1.920681 11.411370 2.157041
H    -1.252970 9.786447 2.089704
H    -1.046364 7.965402 3.482119
C    -8.872346 5.165472 4.060951
C    -8.635413 5.405439 2.715522
C    -10.190510 5.143250 4.511501
C    -9.693624 5.605665 1.838528
C    -11.245807 5.340016 3.639225
C    -11.000062 5.571346 2.292809
H    -7.625219 5.434542 2.335230
H    -10.397149 4.966488 5.561129
H    -9.490579 5.783308 0.790009
H    -12.261852 5.313214 4.010330
H    -11.822603 5.723689 1.606500
C    -7.109268 3.393833 7.006235
C    -7.392249 2.265108 7.777543
C    -6.220762 4.330159 7.528598
C    -6.832945 2.094926 9.032390
C    -5.653294 4.159059 8.786341
C    -5.960592 3.044356 9.547219
H    -8.068953 1.514428 7.391077
H    -5.958517 5.218612 6.973120
H    -7.079532 1.213805 9.610371
H    -4.979434 4.913971 9.173223
H    -5.533580 2.917586 10.534320
H    -0.299661 5.770554 3.147909
H    -1.459148 4.447225 2.992256
N    -4.582741 1.886165 3.012998
C    -3.853126 0.876841 3.452868
C    -4.301913 2.059984 1.634968
C    -2.702127 2.187765 1.477629
H    -4.617218 1.205589 1.017679
C    -4.989239 3.286238 1.109371
C    -2.043754 1.713687 2.720704
H    -2.449490 3.212399 1.188025
C    -2.175795 1.234501 0.410706
H    -1.849666 2.353604 3.564293
C    -1.113416 0.707622 2.375626
C    -3.642998 0.494527 4.858914
H    -3.738079 0.017908 2.783594
O    -4.831425 3.450028 -0.169520
H    -0.189853 0.619669 4.585368
C    -5.298003 4.614266 -0.916220
O    -5.599493 4.053179 1.838500
N    -1.302562 0.370078 1.032877
O    -2.469403 1.208952 -0.756658
O    -0.280613 0.108801 3.070377
C    -0.628105 -0.721008 0.381342
H    0.449416 -0.560180 0.357087
H    -0.821891 -1.660767 0.896566
C    -2.904593 -0.666466 5.090717
C    -4.103794 1.209683 5.961167
C    -3.813399 0.787992 7.248379
C    -2.607558 -1.085046 6.374944
C    -3.056669 -0.353998 7.463191
H    -2.549680 -1.246238 4.247596
H    -2.023260 -1.982916 6.526440
H    -2.830082 -0.679166 8.470380
H    -4.204778 1.350892 8.084267
H    -4.735835 2.076721 5.852284
C    -4.665661 5.888749 -0.369603
C    -6.819147 4.676010 -0.908807
C    -4.786947 4.334712 -2.322712
H    -5.033637 6.159202 0.617612
H    -4.892065 6.713650 -1.046159
H    -3.579405 5.796689 -0.321739
H    -3.701810 4.232326 -2.336561
H    -5.061922 5.154449 -2.986127
H    -5.214807 3.416116 -2.723938
H    -7.146354 5.456687 -1.596923
H    -7.225556 4.904369 0.073469
H    -7.251641 3.734399 -1.248079
H    -0.996135 -0.793221 -0.638457

144
TS2_IV_C4-star-V_C4_exo-major_et
C    5.607262 -2.073870 2.370110
C    5.008173 -0.943828 2.831717
C    4.347516 -0.075130 1.937651
N    3.819175 1.119897 2.482328
C    4.492855 1.935725 3.361898
C    3.643454 2.937300 3.659566
N    2.484603 2.701198 2.958754
C    2.583274 1.583281 2.222993
C    4.259360 -0.335170 0.593692
C    3.783266 0.635783 -0.425143
C    2.441425 0.872815 -0.691323
O    1.478405 0.505467 0.156601
C    2.097555 1.560188 -1.884621
C    3.043987 2.073036 -2.711918
C    4.417713 1.964467 -2.402221
C    4.790186 1.229811 -1.250186
C    6.171447 1.118284 -0.961584
C    7.114034 1.701872 -1.764561
C    6.736034 2.425786 -2.908325
C    5.409573 2.550441 -3.215415
C    4.808248 -1.570114 0.122145
C    5.511043 -2.424599 1.006635
C    6.080027 -3.621063 0.517960
C    5.952131 -3.969031 -0.796842
C    5.247426 -3.127698 -1.677535
C    4.696223 -1.958432 -1.232189
H    6.132453 -2.730647 3.052585
H    5.035043 -0.702022 3.886743
H    1.832241 0.949736 1.177318
H    1.054677 1.658896 -2.133348
H    2.746209 2.587012 -3.618034
H    6.494538 0.572746 -0.085236
H    8.162451 1.604730 -1.513937
H    7.490540 2.880603 -3.536289
H    5.100170 3.106840 -4.092394
H    6.616844 -4.263647 1.205563
H    6.388741 -4.888946 -1.162820
H    5.144140 -3.407842 -2.717663
H    4.159775 -1.319977 -1.919927
C    1.330068 3.602879 3.024006
C    0.967804 4.187413 1.697028
C    0.126410 3.418963 0.851602
O    -0.354057 2.313589 1.285340
Co   -0.904876 0.739897 0.209364
N    -1.879431 -0.538794 -1.125449
S    -3.099928 -1.432551 -0.660803
C    -2.910441 -3.076194 -1.498161
F    -1.724832 -3.616096 -1.246026
F    -3.850870 -3.899863 -1.055073
F    -3.040867 -2.953811 -2.814955
O    -2.936662 -1.766664 0.752931
O    -4.408605 -0.999196 -1.124857
C    -1.897212 -0.079612 -2.508310
C    -1.890874 1.481410 -2.579455
N    -1.207184 2.018967 -1.414372
C    -0.874163 3.254122 -1.443105
C    -0.140962 3.962620 -0.431911
C    0.353216 5.229754 -0.779672
C    1.144420 5.986861 0.055823
C    1.692476 7.360516 -0.308391
C    1.182584 8.398571 0.699646
C    3.226134 7.327722 -0.276792
C    1.253710 7.798875 -1.705272
C    1.445808 5.414859 1.300888
H    -2.818913 -0.380645 -3.014842
H    -1.317231 1.751596 -3.473945
H    -1.117431 3.842653 -2.333776
H    0.097227 5.603690 -1.764061
H    1.565090 9.392670 0.458059
H    0.092751 8.446956 0.695341
H    1.497042 8.168674 1.718779
H    3.617959 6.591405 -0.979589
H    3.638716 8.303353 -0.543212
H    3.611030 7.072965 0.711775
H    0.167642 7.868300 -1.790301
H    1.659406 8.786622 -1.929095
H    1.613655 7.118370 -2.479013
H    2.084013 5.959427 1.990505
C    -3.278305 2.051776 -2.772424
C    -4.142180 2.301059 -1.712006
C    -3.715960 2.313304 -4.067454
C    -5.413450 2.800054 -1.948796
C    -4.989125 2.807924 -4.306019
C    -5.844060 3.053402 -3.242859
H    -3.824091 2.113431 -0.697757
H    -3.048639 2.134586 -4.903996
H    -6.075799 2.990121 -1.113475
H    -5.308555 3.008563 -5.320666
H    -6.837584 3.443390 -3.421269
C    -0.750849 -0.657223 -3.317308
C    -0.824247 -0.600485 -4.708277
C    0.371018 -1.233160 -2.739813
C    0.199515 -1.090522 -5.501178
C    1.399087 -1.727470 -3.531550
C    1.321846 -1.657054 -4.911983
H    -1.706685 -0.180317 -5.179973
H    0.456264 -1.302867 -1.665959
H    0.116358 -1.042807 -6.579396
H    2.262602 -2.174416 -3.055477
H    2.123840 -2.044964 -5.526389
H    0.489917 3.059936 3.454134
H    1.599605 4.390832 3.727045
N    -0.747865 -0.273966 2.451045
C    -0.167407 -1.511631 3.019326
C    -2.030624 -0.031776 3.131033
C    -2.445988 -1.361597 3.769492
H    -1.925500 0.729251 3.916625
C    -3.070966 0.533850 2.191000
C    -1.390786 -2.376270 3.379876
H    -3.445021 -1.674051 3.462432
C    -2.414073 -1.350003 5.285002
H    -1.673974 -3.015807 2.547016
C    -1.143481 -3.170401 4.640193
C    0.808988 -2.266638 2.163941
H    0.350512 -1.249085 3.954292
O    -4.279236 0.477380 2.679351
H    -0.111935 0.485220 2.672795
C    -5.367697 0.951591 1.859897
O    -2.802663 1.065026 1.136334
N    -1.736651 -2.480374 5.688465
O    -2.890711 -0.524654 6.017151
O    -0.518092 -4.184100 4.776547
C    -1.585926 -2.888090 7.064153
H    -1.920694 -3.915770 7.191030
H    -0.544249 -2.824978 7.376389
C    0.536881 -2.560492 0.834813
C    1.925209 -2.834358 2.763415
C    2.747075 -3.694833 2.052983
C    1.371689 -3.398733 0.115878
C    2.476394 -3.975037 0.724745
H    -0.348321 -2.158700 0.367740
H    1.145762 -3.619573 -0.919115
H    3.124409 -4.637331 0.166142
H    3.597643 -4.150220 2.540811
H    2.143915 -2.626784 3.804373
H    -5.323731 0.460246 0.886793
H    -5.254185 2.027300 1.706765
C    -6.651705 0.632170 2.582703
H    -7.493561 0.987533 1.989101
H    -6.699961 1.114801 3.558221
H    -6.772852 -0.441692 2.719154
H    -2.184814 -2.232553 7.689672
H    3.772141 3.793662 4.298413
H    5.507489 1.755273 3.670073

150
TS2_IV_C4-star-V_C4_exo-major_tbu
C    5.604901 -2.009207 2.389162
C    4.968599 -0.896728 2.842891
C    4.300439 -0.043110 1.939641
N    3.728465 1.133148 2.482292
C    4.358751 1.955571 3.386893
C    3.472245 2.924504 3.685279
N    2.335088 2.663583 2.959118
C    2.484452 1.562512 2.207416
C    4.241954 -0.299867 0.593386
C    3.757312 0.658622 -0.433754
C    2.413239 0.862500 -0.719820
O    1.447040 0.478334 0.113743
C    2.071339 1.530294 -1.925512
C    3.016503 2.052262 -2.747864
C    4.388430 1.975845 -2.420682
C    4.761349 1.266086 -1.253308
C    6.141263 1.187214 -0.947937
C    7.081808 1.773892 -1.751246
C    6.703317 2.469696 -2.911977
C    5.377842 2.565636 -3.233869
C    4.830565 -1.519911 0.129417
C    5.540974 -2.358156 1.023388
C    6.150634 -3.537280 0.541537
C    6.055386 -3.884331 -0.776386
C    5.342012 -3.060083 -1.666201
C    4.750573 -1.908187 -1.227229
H    6.135080 -2.654165 3.079103
H    4.970606 -0.658126 3.899033
H    1.779356 0.932144 1.150988
H    1.030203 1.601686 -2.189868
H    2.719017 2.546465 -3.665022
H    6.465059 0.663128 -0.058942
H    8.129164 1.700514 -1.488079
H    7.456014 2.925012 -3.541693
H    5.067288 3.100786 -4.123543
H    6.692644 -4.166990 1.236892
H    6.524242 -4.790287 -1.137589
H    5.263776 -3.339335 -2.708750
H    4.206943 -1.283741 -1.922201
C    1.151537 3.527417 3.012054
C    0.806588 4.118601 1.683933
C    -0.002084 3.344571 0.813097
O    -0.474945 2.226994 1.224527
Co   -0.951895 0.635982 0.124366
N    -1.850721 -0.638292 -1.242749
S    -3.045006 -1.588840 -0.815885
C    -2.752118 -3.217812 -1.652666
F    -1.551375 -3.706009 -1.365476
F    -3.666575 -4.087166 -1.243121
F    -2.846289 -3.095494 -2.972732
O    -2.911615 -1.913628 0.599454
O    -4.351356 -1.212814 -1.332299
C    -1.840461 -0.177017 -2.624263
C    -1.860803 1.383854 -2.692852
N    -1.240006 1.932778 -1.495370
C    -0.934844 3.174647 -1.507811
C    -0.244706 3.892735 -0.472450
C    0.246516 5.165054 -0.802962
C    1.011940 5.924780 0.054708
C    1.571382 7.297362 -0.295504
C    1.056641 8.333893 0.711574
C    3.104284 7.251677 -0.245612
C    1.152886 7.745280 -1.695512
C    1.284865 5.351550 1.304998
H    -2.743143 -0.495206 -3.154339
H    -1.252471 1.669186 -3.558743
H    -1.162230 3.763709 -2.402469
H    0.014666 5.539858 -1.793025
H    1.449800 9.326339 0.480750
H    -0.032664 8.390865 0.693459
H    1.356162 8.096574 1.733504
H    3.498023 6.515275 -0.947375
H    3.528537 8.224982 -0.502040
H    3.474095 6.987637 0.746297
H    0.068123 7.815625 -1.795185
H    1.562587 8.734057 -1.907347
H    1.523670 7.069838 -2.468586
H    1.903284 5.896639 2.011972
C    -3.244352 1.937121 -2.939600
C    -4.213830 1.972505 -1.943413
C    -3.571251 2.405034 -4.207566
C    -5.479589 2.464123 -2.214054
C    -4.839622 2.897126 -4.481849
C    -5.798816 2.927821 -3.482782
H    -3.980585 1.611862 -0.953831
H    -2.823993 2.387441 -4.993358
H    -6.224914 2.477313 -1.428935
H    -5.074319 3.258868 -5.474502
H    -6.789623 3.310128 -3.690538
C    -0.661615 -0.727078 -3.405649
C    -0.692237 -0.646541 -4.796954
C    0.448126 -1.299421 -2.802025
C    0.361737 -1.111545 -5.564724
C    1.506338 -1.768988 -3.568785
C    1.471103 -1.676106 -4.949543
H    -1.564150 -0.227149 -5.288625
H    0.499674 -1.383311 -1.727014
H    0.312212 -1.046301 -6.644076
H    2.359945 -2.214438 -3.073584
H    2.295832 -2.045391 -5.544900
H    0.318851 2.951451 3.412691
H    1.379535 4.311194 3.734142
N    -0.709420 -0.336341 2.372556
C    -0.167126 -1.578084 2.961966
C    -1.940271 -0.027177 3.105224
C    -2.480007 -1.380417 3.612309
H    -1.745439 0.628908 3.962869
C    -2.980581 0.675515 2.259139
C    -1.421953 -2.413036 3.271987
H    -3.443787 -1.632804 3.167132
C    -2.624742 -1.452094 5.118969
H    -1.683891 -3.043167 2.424770
C    -1.253990 -3.223811 4.533878
C    0.834475 -2.333461 2.138047
H    0.316951 -1.324008 3.918108
O    -4.025352 0.966883 2.981003
H    -0.033510 0.400594 2.547550
C    -5.251811 1.569884 2.455882
O    -2.849532 0.921345 1.082170
N    -1.958986 -2.583272 5.542117
O    -3.209051 -0.683434 5.833993
O    -0.607661 -4.220199 4.699948
C    -1.935546 -3.042410 6.909568
H    -2.234665 -4.087391 6.960383
H    -0.936703 -2.950088 7.334200
C    0.600725 -2.625563 0.801024
C    1.944768 -2.883952 2.763611
C    2.802233 -3.722606 2.069253
C    1.469592 -3.443284 0.099165
C    2.571085 -3.999003 0.732717
H    -0.280931 -2.238483 0.314555
H    1.274637 -3.663644 -0.942190
H    3.247573 -4.642415 0.186014
H    3.650310 -4.162716 2.575551
H    2.131297 -2.678141 3.811118
C    -5.923715 0.613251 1.481552
C    -4.965252 2.933235 1.840138
C    -6.103140 1.732377 3.707500
H    -5.350522 0.431575 0.575473
H    -6.887258 1.029826 1.184541
H    -6.118843 -0.350795 1.952903
H    -7.075050 2.146186 3.439926
H    -5.634464 2.407564 4.423954
H    -6.267296 0.775314 4.202688
H    -4.407436 2.877441 0.909184
H    -4.412897 3.568424 2.533994
H    -5.913363 3.429518 1.628808
H    -2.626497 -2.439626 7.491614
H    3.560826 3.772732 4.341583
H    5.373467 1.803108 3.709376

150
TS2_IV_C4-V_C4_endo-minor_tbu
C    5.584683 -1.957372 2.445939
C    4.963407 -0.830024 2.882852
C    4.281883 0.002760 1.970795
N    3.715057 1.189525 2.495791
C    4.352962 2.032392 3.375479
C    3.464392 3.000898 3.670195
N    2.318211 2.718506 2.966486
C    2.464552 1.605688 2.232452
C    4.199986 -0.285120 0.632213
C    3.705859 0.654895 -0.407825
C    2.359689 0.859289 -0.682821
O    1.401164 0.492805 0.167686
C    2.006762 1.511889 -1.893635
C    2.944744 2.022497 -2.731287
C    4.319494 1.947985 -2.415871
C    4.703010 1.248761 -1.245428
C    6.085824 1.169844 -0.953596
C    7.018723 1.750927 -1.769816
C    6.629560 2.439674 -2.931277
C    5.301250 2.531859 -3.242390
C    4.773106 -1.519679 0.188716
C    5.491490 -2.341441 1.091676
C    6.081764 -3.538137 0.630304
C    5.959722 -3.918039 -0.676078
C    5.239868 -3.109544 -1.574956
C    4.667928 -1.940399 -1.156263
H    6.124465 -2.587581 3.141818
H    4.985209 -0.565521 3.932497
H    1.748728 0.959122 1.195129
H    0.963046 1.581389 -2.148593
H    2.639661 2.505539 -3.651885
H    6.417776 0.650818 -0.064580
H    8.068423 1.678077 -1.516357
H    7.376393 2.892175 -3.570062
H    4.982284 3.059781 -4.133465
H    6.628956 -4.155760 1.332446
H    6.412386 -4.838151 -1.021507
H    5.141349 -3.414896 -2.608418
H    4.120432 -1.327181 -1.858110
C    1.127010 3.570879 3.017553
C    0.766038 4.134021 1.681725
C    -0.055925 3.348892 0.834137
O    -0.536759 2.241057 1.268795
Co   -0.997490 0.628630 0.187728
N    -1.857546 -0.665458 -1.155807
S    -2.998397 -1.653630 -0.674507
C    -2.682182 -3.277284 -1.509833
F    -1.457669 -3.722384 -1.262560
F    -3.553211 -4.172935 -1.057471
F    -2.831705 -3.173772 -2.826612
O    -2.770988 -1.960181 0.731616
O    -4.338598 -1.327036 -1.130067
C    -1.889637 -0.220882 -2.539777
C    -1.953095 1.337486 -2.618040
N    -1.316821 1.906329 -1.438602
C    -1.006222 3.145282 -1.477012
C    -0.303065 3.875818 -0.459326
C    0.199506 5.134345 -0.821561
C    0.981810 5.903067 0.012586
C    1.563750 7.255515 -0.376433
C    1.080985 8.327330 0.608946
C    3.095881 7.178275 -0.340204
C    1.140882 7.676858 -1.783334
C    1.255059 5.353849 1.272504
H    -2.793023 -0.570861 -3.048766
H    -1.376123 1.634732 -3.500994
H    -1.236627 3.718879 -2.380731
H    -0.036354 5.489888 -1.817790
H    1.494017 9.304601 0.350260
H    -0.006883 8.408357 0.598257
H    1.384413 8.108696 1.633832
H    3.466456 6.414941 -1.025651
H    3.538210 8.134965 -0.626626
H    3.470051 6.932584 0.654770
H    0.057003 7.768365 -1.874855
H    1.569684 8.650814 -2.023918
H    1.489638 6.974550 -2.542534
H    1.885009 5.906399 1.963194
C    -3.354283 1.861300 -2.823523
C    -4.286453 1.898838 -1.792623
C    -3.731829 2.310060 -4.084254
C    -5.566240 2.374990 -2.022418
C    -5.014190 2.786457 -4.317434
C    -5.936022 2.820467 -3.283830
H    -4.013372 1.556398 -0.806540
H    -3.013105 2.292161 -4.896214
H    -6.281961 2.390151 -1.210500
H    -5.288735 3.134472 -5.304764
H    -6.937116 3.192118 -3.458877
C    -0.706210 -0.746449 -3.332803
C    -0.728054 -0.626860 -4.721554
C    0.396591 -1.342225 -2.738558
C    0.328597 -1.074639 -5.495768
C    1.457007 -1.794765 -3.512388
C    1.431672 -1.661368 -4.889855
H    -1.595034 -0.190285 -5.207130
H    0.439733 -1.457204 -1.665653
H    0.286127 -0.978409 -6.573070
H    2.304109 -2.260347 -3.025099
H    2.259144 -2.016386 -5.490122
H    0.304071 2.993891 3.436588
H    1.354185 4.370637 3.722361
N    -0.681299 -0.316332 2.531979
C    -0.012748 -1.427665 3.230855
C    -1.868947 0.041669 3.300456
C    -1.140530 -2.196820 3.947054
H    -1.622888 0.778130 4.076623
C    -2.940498 0.696872 2.447160
C    -2.322412 -1.238841 4.045323
H    -0.775838 -2.518614 4.924647
C    -1.694749 -3.444008 3.278163
H    -2.579081 -0.975879 5.072049
C    -3.501837 -2.031822 3.495634
C    0.895490 -2.280541 2.388367
H    0.605999 -1.006618 4.035537
O    -3.917732 1.133571 3.184611
H    -0.041493 0.469738 2.566722
C    -5.122738 1.773682 2.647261
O    -2.855115 0.826327 1.246628
N    -3.055715 -3.274629 3.138325
O    -1.089764 -4.440838 3.003920
O    -4.651309 -1.682007 3.462261
C    -3.929943 -4.256183 2.544652
H    -4.636628 -4.634916 3.281692
H    -4.480091 -3.810555 1.720288
C    0.613451 -2.597675 1.068282
C    2.007287 -2.851204 2.994784
C    2.811406 -3.742431 2.305055
C    1.433935 -3.466112 0.367303
C    2.530168 -4.047266 0.983606
H    -0.268279 -2.197185 0.594937
H    1.205151 -3.704750 -0.662739
H    3.166326 -4.729396 0.435531
H    3.662421 -4.193587 2.797459
H    2.240867 -2.610347 4.026622
C    -5.858851 0.858504 1.678413
C    -4.755671 3.111939 2.019027
C    -5.967347 1.985993 3.895424
H    -5.309603 0.649123 0.764450
H    -6.795549 1.343421 1.397662
H    -6.102601 -0.093472 2.144798
H    -6.914440 2.451547 3.623691
H    -5.467960 2.638328 4.613269
H    -6.184475 1.035023 4.381761
H    -4.161676 3.008138 1.113757
H    -4.205390 3.739784 2.721371
H    -5.671233 3.641918 1.753447
H    -3.325164 -5.077094 2.172029
H    3.557856 3.862379 4.308303
H    5.373021 1.891618 3.686206

131
TS_I_C4-II_C4_et
C    -5.803706 2.548037 2.710462
C    -4.997841 1.454533 2.817029
C    -4.785620 0.634797 1.692342
N    -3.927393 -0.488390 1.864965
C    -4.192515 -1.794397 1.530698
C    -3.119145 -2.521401 1.916449
N    -2.220522 -1.650096 2.478354
C    -2.718443 -0.429508 2.412220
C    -5.366492 0.874542 0.471649
C    -5.090887 0.005852 -0.688340
C    -3.779835 -0.013554 -1.171051
O    -2.853107 0.637084 -0.543200
C    -3.514618 -0.779063 -2.350216
C    -4.488681 -1.515703 -2.945673
C    -5.804900 -1.568341 -2.424987
C    -6.107785 -0.790275 -1.276972
C    -7.419819 -0.877049 -0.749773
C    -8.367957 -1.671378 -1.338817
C    -8.066135 -2.425880 -2.485180
C    -6.803170 -2.370400 -3.010909
C    -6.196770 2.028984 0.354846
C    -6.422043 2.862768 1.481102
C    -7.249301 4.000363 1.349274
C    -7.818385 4.312258 0.147902
C    -7.575080 3.502490 -0.977779
C    -6.785111 2.391673 -0.879073
H    -5.981712 3.178829 3.572095
H    -4.541072 1.199965 3.765420
H    -2.216378 0.467796 2.738925
H    -2.518363 -0.758990 -2.772508
H    -4.258893 -2.088870 -3.836805
H    -7.680782 -0.305877 0.132103
H    -9.362618 -1.717419 -0.914510
H    -8.825162 -3.045985 -2.942667
H    -6.552653 -2.951386 -3.890858
H    -7.419832 4.626627 2.216348
H    -8.448384 5.186881 0.055204
H    -8.013763 3.765658 -1.930957
H    -6.594804 1.783404 -1.751894
C    -1.006324 -2.029097 3.212217
C    -0.025456 -2.830263 2.425522
C    0.942434 -2.118574 1.659922
O    0.840753 -0.848809 1.547491
Co   1.773482 0.263889 0.152548
N    3.388856 1.370900 -0.498899
S    3.369737 2.930654 -0.798123
C    3.105133 3.109098 -2.622991
F    4.179508 2.744763 -3.309192
F    2.078897 2.359375 -3.031460
F    2.830555 4.375113 -2.914154
O    2.158167 3.514545 -0.250979
O    4.652694 3.579031 -0.589623
C    4.674970 0.695431 -0.608899
C    4.685925 -0.450632 0.431112
N    3.373976 -1.042035 0.492840
C    3.242464 -2.288696 0.726244
C    2.014426 -2.907035 1.150104
C    1.990864 -4.303496 1.267691
C    0.980295 -4.994041 1.902920
C    0.923117 -6.512188 2.011101
C    0.974907 -6.931881 3.485844
C    -0.383258 -7.015869 1.383574
C    2.089316 -7.180362 1.283639
C    -0.000966 -4.204164 2.517854
C    5.028522 0.164201 -1.982679
C    5.106797 0.063431 1.798328
H    4.125005 -2.937312 0.704112
H    2.831634 -4.844055 0.848731
H    0.138450 -6.528354 4.058589
H    0.935538 -8.019192 3.579915
H    1.894677 -6.586291 3.959521
H    -0.447595 -6.733967 0.331740
H    -0.449076 -8.104253 1.445343
H    -1.261666 -6.609743 1.888344
H    3.053642 -6.900298 1.711292
H    2.005084 -8.265139 1.363426
H    2.103574 -6.932741 0.220800
H    -0.764168 -4.688574 3.121268
H    5.431730 -1.193466 0.116715
H    5.478610 1.380323 -0.325961
H    -0.551386 -1.101227 3.556595
H    -1.339345 -2.585861 4.089851
H    -2.917779 -3.574312 1.830066
H    -5.110131 -2.090196 1.053420
C    6.272056 0.480742 -2.518299
C    4.186340 -0.670477 -2.711081
C    6.674413 -0.021000 -3.747234
H    6.931008 1.146402 -1.972730
C    5.830945 -0.855330 -4.462923
H    7.643229 0.247888 -4.147964
C    4.587257 -1.176812 -3.938184
H    6.137706 -1.249035 -5.423262
H    3.209723 -0.927444 -2.329798
H    3.921784 -1.829307 -4.490251
C    4.247302 0.148459 2.886520
C    6.431683 0.461643 1.966456
C    6.887164 0.941162 3.181690
H    7.120392 0.393671 1.131591
C    6.020743 1.026882 4.262719
H    7.920236 1.245739 3.286445
C    4.704877 0.626041 4.108967
H    6.372744 1.397962 5.216255
H    4.022233 0.675098 4.948089
H    3.216095 -0.167590 2.803921
C    1.117840 2.417276 2.619298
C    -1.219952 2.833315 2.984066
H    1.964750 2.298032 1.959064
C    -0.175986 2.517910 2.109838
H    -2.221804 2.969942 2.588223
C    -0.537989 2.291785 0.711611
H    -1.437050 2.812013 0.376449
N    0.051376 1.492034 -0.079077
H    -0.752627 2.198531 -1.924033
C    -0.515489 1.288900 -1.372481
H    -1.756367 0.817059 -1.084342
C    0.205732 0.297034 -2.130831
O    1.035575 -0.480209 -1.645301
O    -0.158059 0.208588 -3.396227
C    0.513568 -0.731665 -4.239551
H    0.411802 -1.740544 -3.833542
H    1.578728 -0.492097 -4.277034
H    -1.170007 -0.877721 -5.590594
H    0.383995 -1.334779 -6.285226
C    -0.107966 -0.633160 -5.611848
H    0.005640 0.366535 -6.029206
C    1.344857 2.575691 3.976024
H    2.358374 2.514689 4.350110
C    0.294418 2.839814 4.844598
H    0.482443 2.966166 5.902759
H    -1.812650 3.220725 5.005988
C    -0.991763 2.978762 4.343200

137
TS_I_C4-II_C4_tbu
C    -5.469565 2.672334 2.808319
C    -4.719048 1.538843 2.895777
C    -4.610614 0.688924 1.779153
N    -3.819629 -0.484002 1.935607
C    -4.200885 -1.774294 1.660723
C    -3.158756 -2.567320 1.996152
N    -2.163095 -1.750580 2.470185
C    -2.573501 -0.497497 2.396817
C    -5.239009 0.938025 0.583578
C    -5.083755 0.028939 -0.568145
C    -3.802825 -0.121656 -1.103271
O    -2.787194 0.430632 -0.515928
C    -3.658787 -0.904311 -2.290012
C    -4.719953 -1.545952 -2.844544
C    -6.010606 -1.479894 -2.265488
C    -6.191562 -0.678246 -1.108035
C    -7.480720 -0.651539 -0.521606
C    -8.521034 -1.357888 -1.065286
C    -8.339731 -2.132248 -2.223795
C    -7.101752 -2.188282 -2.805369
C    -6.005153 2.138845 0.483303
C    -6.130226 3.000314 1.604589
C    -6.903546 4.177519 1.494484
C    -7.514841 4.502122 0.317606
C    -7.366416 3.666840 -0.805741
C    -6.630507 2.517927 -0.727451
H    -5.569694 3.326440 3.665138
H    -4.223463 1.278153 3.822529
H    -1.988156 0.372546 2.652860
H    -2.681394 -0.968731 -2.749040
H    -4.582259 -2.132744 -3.745891
H    -7.650109 -0.063338 0.371231
H    -9.495237 -1.317962 -0.595052
H    -9.170890 -2.680829 -2.646021
H    -6.943505 -2.786855 -3.694974
H    -6.999319 4.822890 2.358941
H    -8.104818 5.405808 0.242061
H    -7.835915 3.939877 -1.741231
H    -6.514279 1.891112 -1.599968
C    -0.934218 -2.211581 3.128665
C    0.040577 -2.921081 2.251036
C    1.022246 -2.129727 1.589387
O    0.910475 -0.854731 1.593678
CO   1.830224 0.276159 0.180747
N    3.424093 1.459511 -0.389525
S    3.320228 2.960425 -0.908172
C    3.056498 2.868760 -2.744222
F    4.174289 2.580365 -3.393091
F    2.148052 1.936793 -3.043714
F    2.607062 4.037856 -3.185832
O    2.073221 3.550659 -0.456580
O    4.565210 3.697725 -0.783287
C    4.761699 0.879767 -0.357840
C    4.748060 -0.273063 0.679067
N    3.470248 -0.928621 0.634703
C    3.365290 -2.191462 0.759799
C    2.121136 -2.859252 1.046174
C    2.091441 -4.258425 0.994765
C    1.050010 -5.012887 1.495931
C    0.970112 -6.530373 1.391566
C    0.935253 -7.154780 2.792401
C    -0.306370 -6.913337 0.630820
C    2.165558 -7.114433 0.639468
C    0.056518 -4.296624 2.176777
C    5.290150 0.385356 -1.685340
C    5.033457 0.258441 2.073198
H    4.264265 -2.817488 0.744552
H    2.949132 -4.750666 0.551089
H    0.072818 -6.821682 3.371785
H    0.878495 -8.243465 2.728241
H    1.831218 -6.897831 3.358948
H    -0.308930 -6.482936 -0.371677
H    -0.390199 -7.997932 0.532914
H    -1.205238 -6.562637 1.140975
H    3.109121 -6.912816 1.149641
H    2.064884 -8.198240 0.565154
H    2.238345 -6.724466 -0.377303
H    -0.722945 -4.845583 2.698634
H    5.554693 -0.973182 0.422168
H    5.478380 1.619531 0.008292
H    -0.471580 -1.329534 3.568615
H    -1.255178 -2.859835 3.945641
H    -3.044035 -3.634967 1.937795
H    -5.169703 -2.013121 1.258812
C    6.558738 0.780900 -2.092288
C    4.569078 -0.482619 -2.497798
C    7.106421 0.315653 -3.278483
H    7.117695 1.480766 -1.481998
C    6.385229 -0.557616 -4.076734
H    8.091401 0.644782 -3.583248
C    5.115058 -0.952976 -3.681540
H    6.805525 -0.921727 -5.005214
H    3.570760 -0.782572 -2.213362
H    4.542462 -1.627657 -4.305397
C    4.074375 0.356097 3.073408
C    6.332505 0.677531 2.353823
C    6.666650 1.192733 3.593769
H    7.095977 0.598135 1.587561
C    5.700434 1.295915 4.585045
H    7.682448 1.511598 3.787541
C    4.409237 0.872927 4.319373
H    5.956681 1.696812 5.556885
H    3.648986 0.937005 5.087784
H    3.061012 0.017993 2.904498
C    1.001004 2.631611 2.371144
C    -1.362160 3.031987 2.535769
H    1.893860 2.452947 1.790172
C    -0.256725 2.652743 1.768876
H    -2.339657 3.087015 2.068408
C    -0.543299 2.251669 0.391707
H    -1.443199 2.695895 -0.035387
N    0.082434 1.360162 -0.262381
H    -0.742875 1.687273 -2.211768
C    -0.469412 0.909559 -1.498240
H    -1.724191 0.494960 -1.104414
C    0.254590 -0.208738 -2.055285
O    1.169033 -0.801623 -1.469285
O    -0.214255 -0.608167 -3.222536
H    0.347322 -3.095505 -2.052807
H    2.248212 -2.098166 -3.362330
H    -1.304707 -2.995863 -2.677675
C    0.137803 -1.868631 -3.851427
C    -0.251497 -3.043803 -2.960090
H    1.931156 -0.987612 -4.701211
C    1.613924 -1.916163 -4.225247
H    -1.778515 -1.804965 -4.881173
H    -0.548679 -2.784280 -5.677537
C    -0.714431 -1.865570 -5.115206
H    -0.102130 -3.974006 -3.510422
H    1.777841 -2.727691 -4.936106
H    -0.461973 -1.024804 -5.761982
C    1.133778 2.940965 3.714442
H    2.120365 2.936996 4.159059
C    0.024451 3.279721 4.477755
H    0.140077 3.527072 5.524949
H    -2.096402 3.623293 4.457958
C    -1.227327 3.331631 3.881976

142
TS_I_C7-II_C7_tbu_m1
C    -4.332899 1.596020 3.923927
C    -3.851125 0.451570 3.362183
C    -4.123077 0.157714 2.007779
C    -3.593680 -1.090758 1.446790
N    -4.296694 -2.243876 1.329004
C    -5.696535 -2.480803 1.665412
C    -5.902902 -2.647263 3.158326
N    -3.580369 -3.222490 0.868508
N    -2.403012 -2.718128 0.673686
C    -2.340899 -1.412748 0.999877
C    -4.847205 1.016045 1.213075
C    -5.059692 0.693601 -0.213775
C    -3.945795 0.763363 -1.057528
O    -2.779650 1.045782 -0.571920
C    -4.148233 0.500731 -2.449407
C    -5.369096 0.152680 -2.934720
C    -6.500806 0.047908 -2.090636
C    -6.341442 0.345142 -0.711172
C    -7.491940 0.265290 0.114514
C    -8.708258 -0.104281 -0.395928
C    -8.854068 -0.412494 -1.759571
C    -7.764505 -0.329822 -2.584756
C    -5.331661 2.227274 1.784117
C    -5.086739 2.508428 3.153191
C    -5.583510 3.707342 3.711989
C    -6.284267 4.595437 2.946598
C    -6.511186 4.327840 1.582800
C    -6.045548 3.175203 1.015097
H    -4.130232 1.821503 4.963374
H    -3.255664 -0.237156 3.948531
H    -6.271533 -1.647394 1.267282
H    -5.990510 -3.373170 1.117302
H    -6.953517 -2.859336 3.350750
H    -5.315399 -3.475816 3.552296
H    -5.642590 -1.740917 3.702899
H    -1.464524 -0.806810 0.857683
H    -3.303598 0.593671 -3.119191
H    -5.488607 -0.046485 -3.993997
H    -7.412486 0.516245 1.165479
H    -9.569252 -0.150568 0.258964
H    -9.819560 -0.703661 -2.150589
H    -7.862580 -0.555038 -3.640539
H    -5.393096 3.915709 4.757745
H    -6.659438 5.511491 3.383633
H    -7.053845 5.043645 0.979862
H    -6.213208 2.979871 -0.035055
C    -1.322295 -3.588173 0.180259
C    -0.111881 -3.516345 1.056391
C    0.812435 -2.465032 0.812424
O    0.549084 -1.619890 -0.110149
NI   1.704536 -0.292744 -0.881938
N    3.174646 0.827267 -1.634017
S    3.466047 1.006172 -3.187654
C    3.976620 -0.693982 -3.744123
F    3.152538 -1.640061 -3.286465
F    4.002212 -0.771633 -5.068335
F    5.194737 -0.977767 -3.281974
O    2.244970 1.280125 -3.917082
O    4.658448 1.785081 -3.457681
C    4.317010 1.052849 -0.756900
C    3.906574 0.641356 0.676834
N    2.962752 -0.469251 0.621636
C    2.937230 -1.370117 1.528131
C    1.954459 -2.414707 1.648764
C    2.129276 -3.371329 2.659449
C    1.235216 -4.396800 2.891032
C    1.417935 -5.453530 3.973535
C    2.700696 -5.235471 4.775222
C    0.231762 -5.403808 4.945557
C    1.488509 -6.841856 3.324250
C    0.108150 -4.435723 2.056644
H    5.176540 0.436074 -1.047443
H    3.336517 1.478018 1.095091
H    3.706057 -1.363445 2.301655
H    3.018176 -3.281851 3.273125
H    3.590837 -5.288562 4.145946
H    2.704576 -4.272758 5.289801
H    2.798089 -6.009356 5.537942
H    0.160264 -4.427395 5.427126
H    -0.718128 -5.594624 4.443765
H    0.341181 -6.157389 5.728290
H    1.615115 -7.617832 4.082177
H    0.582565 -7.080134 2.764992
H    2.328343 -6.907800 2.631343
H    -0.625890 -5.223997 2.194148
C    5.119343 0.422986 1.543419
C    6.030649 -0.593005 1.259418
C    5.365791 1.259751 2.623420
C    7.160048 -0.767503 2.041962
C    6.500183 1.092271 3.405388
C    7.398996 0.077919 3.117592
H    5.858377 -1.254410 0.417841
H    4.669177 2.059627 2.841719
H    7.859773 -1.559092 1.807480
H    6.683291 1.760695 4.236551
H    8.285335 -0.052770 3.724463
C    4.780289 2.493486 -0.685494
C    6.113514 2.785872 -0.433363
C    3.869651 3.538868 -0.780074
C    6.533021 4.097630 -0.269635
C    4.285658 4.850341 -0.617465
C    5.618928 5.135613 -0.358720
H    6.835878 1.980793 -0.371196
H    2.832957 3.320252 -1.003675
H    7.577938 4.308132 -0.081479
H    3.568800 5.656872 -0.708478
H    5.944624 6.160855 -0.239134
H    -1.748097 -4.589152 0.154681
H    -1.095983 -3.275150 -0.838507
N    0.231708 1.453777 -0.680873
C    0.246710 2.470712 0.079782
C    -0.567655 1.449357 -1.842842
H    -0.758469 2.417716 -2.311541
C    -0.218883 0.386524 -2.765333
C    0.877522 2.472573 1.402534
H    -0.249427 3.399080 -0.218651
O    -0.929583 0.402028 -3.872707
H    -1.796172 1.159519 -1.315648
C    -0.977688 -0.686575 -4.835086
O    0.580098 -0.513801 -2.500861
C    0.880594 1.333301 2.207229
C    1.458140 3.641462 1.893075
C    2.060539 3.662779 3.140384
C    1.477903 1.354962 3.455930
C    2.073228 2.518248 3.925709
H    0.404817 0.430058 1.852231
H    1.474670 0.461319 4.066977
H    2.539707 2.534155 4.902278
H    2.522539 4.573142 3.498788
H    1.457958 4.536021 1.282283
C    -1.510271 -1.954955 -4.175084
C    -1.977972 -0.179368 -5.867478
C    0.370140 -0.924334 -5.500248
H    -1.683211 -2.711360 -4.942003
H    -0.805099 -2.367835 -3.456167
H    -2.461632 -1.771352 -3.671725
H    1.080084 -1.402254 -4.834273
H    0.224422 -1.579734 -6.360684
H    0.806855 0.007596 -5.854785
H    -2.958479 0.002656 -5.424050
H    -1.633445 0.747943 -6.325757
H    -2.102170 -0.918708 -6.658595

142
TS_I_C7-II_C7_tbu
C    -4.378239 1.624859 3.918224
C    -3.910756 0.460173 3.386726
C    -4.172353 0.141474 2.035852
C    -3.640610 -1.117940 1.501775
N    -4.344176 -2.269305 1.374391
C    -5.751259 -2.498643 1.684947
C    -5.987818 -2.648152 3.175241
N    -3.620343 -3.252278 0.934082
N    -2.437192 -2.752177 0.763160
C    -2.379397 -1.446151 1.084873
C    -4.876264 0.993576 1.216406
C    -5.085154 0.644513 -0.204527
C    -3.967878 0.683570 -1.044443
O    -2.798950 0.961435 -0.559896
C    -4.168444 0.396302 -2.431336
C    -5.392208 0.057629 -2.915936
C    -6.528969 -0.013594 -2.075406
C    -6.370258 0.306008 -0.701045
C    -7.524696 0.258746 0.121378
C    -8.745089 -0.099088 -0.387762
C    -8.890839 -0.427963 -1.746659
C    -7.796785 -0.378993 -2.568425
C    -5.343720 2.226224 1.754812
C    -5.106177 2.534137 3.119324
C    -5.583771 3.755450 3.645293
C    -6.257389 4.640124 2.852082
C    -6.475919 4.346056 1.492376
C    -6.029528 3.170809 0.956399
H    -4.183539 1.868754 4.955059
H    -3.334613 -0.226449 3.994420
H    -6.315577 -1.667516 1.267044
H    -6.038301 -3.395718 1.140982
H    -7.043777 -2.849476 3.349510
H    -5.414519 -3.477107 3.588819
H    -5.730679 -1.738316 3.715590
H    -1.498575 -0.844591 0.956789
H    -3.320612 0.464824 -3.099700
H    -5.508868 -0.160004 -3.971819
H    -7.444289 0.524220 1.168596
H    -9.609325 -0.120747 0.264108
H    -9.859704 -0.708353 -2.137313
H    -7.894066 -0.621228 -3.620524
H    -5.401224 3.983330 4.688357
H    -6.617416 5.573627 3.264049
H    -6.997599 5.058760 0.867566
H    -6.190618 2.954908 -0.090768
C    -1.349649 -3.620440 0.278274
C    -0.128825 -3.524557 1.137336
C    0.774183 -2.456699 0.874197
O    0.482292 -1.617291 -0.043354
NI   1.588563 -0.201054 -0.863851
N    3.163590 0.865207 -1.613953
S    3.416460 1.094668 -3.163289
C    3.924366 -0.583518 -3.786280
F    3.130379 -1.551341 -3.321039
F    3.897796 -0.627561 -5.112715
F    5.163813 -0.864045 -3.382373
O    2.166216 1.373943 -3.843334
O    4.589501 1.893774 -3.458053
C    4.318588 1.029409 -0.743460
C    3.895394 0.654010 0.700514
N    2.923887 -0.429099 0.673708
C    2.919214 -1.350962 1.557687
C    1.933976 -2.394741 1.689203
C    2.144449 -3.357827 2.686624
C    1.273739 -4.400194 2.931784
C    1.508235 -5.469379 3.992128
C    2.802460 -5.230407 4.769324
C    0.344461 -5.471822 4.991771
C    1.602628 -6.843987 3.316923
C    0.127842 -4.448799 2.124989
H    5.139890 0.360572 -1.031842
H    3.347011 1.515805 1.096908
H    3.712743 -1.376011 2.306894
H    3.047407 -3.260845 3.278273
H    3.679955 -5.252045 4.120749
H    2.793333 -4.275142 5.297456
H    2.935923 -6.012525 5.518155
H    0.257108 -4.507617 5.494686
H    -0.611477 -5.680111 4.508825
H    0.493703 -6.237205 5.756336
H    1.772362 -7.628508 4.057559
H    0.689415 -7.099429 2.777374
H    2.425391 -6.873145 2.601426
H    -0.589508 -5.250556 2.272250
C    5.106002 0.437972 1.572044
C    6.007654 -0.593715 1.315370
C    5.359786 1.295802 2.633949
C    7.132874 -0.762320 2.105885
C    6.489693 1.135162 3.423161
C    7.378293 0.104581 3.162406
H    5.831682 -1.273338 0.489231
H    4.672054 2.108780 2.830848
H    7.824475 -1.566949 1.892636
H    6.678241 1.821702 4.238179
H    8.261365 -0.021651 3.775045
C    4.864929 2.441349 -0.679007
C    6.222402 2.661097 -0.495909
C    4.006424 3.533902 -0.711176
C    6.718214 3.947321 -0.342463
C    4.497401 4.819667 -0.556685
C    5.856379 5.032130 -0.370081
H    6.903468 1.818727 -0.480272
H    2.949397 3.372296 -0.882906
H    7.781423 4.100593 -0.209806
H    3.819734 5.663263 -0.598649
H    6.241417 6.037542 -0.258955
H    -1.765872 -4.625728 0.272756
H    -1.135685 -3.321148 -0.747422
N    0.222949 1.402374 -0.719120
C    0.189851 2.395578 0.075057
C    -0.615743 1.402738 -1.863022
H    -0.813846 2.380463 -2.304662
C    -0.274624 0.359789 -2.810356
C    0.840484 2.426262 1.386256
H    -0.383254 3.285159 -0.196596
O    -0.975795 0.421337 -3.921076
H    -1.829108 1.090784 -1.313739
C    -1.000635 -0.614255 -4.940660
O    0.504914 -0.556243 -2.547819
C    0.849899 1.311741 2.223687
C    1.414451 3.613845 1.839031
C    2.024396 3.675088 3.080435
C    1.452304 1.375094 3.468935
C    2.045936 2.553822 3.898814
H    0.373340 0.395918 1.903792
H    1.455178 0.500974 4.107283
H    2.517348 2.601028 4.871920
H    2.484329 4.597761 3.408331
H    1.401374 4.490649 1.203263
C    -1.537316 -1.919500 -4.362118
C    -1.982637 -0.053692 -5.962653
C    0.364339 -0.805383 -5.584876
H    -1.685482 -2.635319 -5.171984
H    -0.846367 -2.364629 -3.649027
H    -2.501759 -1.771843 -3.872142
H    1.059422 -1.319336 -4.929610
H    0.245483 -1.408141 -6.486823
H    0.804164 0.148819 -5.869875
H    -2.969277 0.110942 -5.525703
H    -1.628367 0.893885 -6.369163
H    -2.096879 -0.752710 -6.790862

144
TS_III_C4-IV_C4_endo-major_et
C    -2.476676 0.993566 9.289238
C    -2.097449 1.917753 8.359441
C    -1.116127 1.570765 7.416771
N    -0.708729 2.543586 6.454062
C    0.486074 3.221059 6.470726
C    0.530540 3.949655 5.334385
N    -0.625517 3.693025 4.641110
C    -1.362976 2.839913 5.333558
C    -0.519255 0.335494 7.376636
C    0.493429 0.049874 6.335687
C    0.063599 -0.110136 5.033254
O    -1.245153 -0.094463 4.796014
H    -1.472911 0.202582 3.873463
C    1.009311 -0.284569 3.992800
C    2.341850 -0.309187 4.274463
C    2.817930 -0.160540 5.597071
C    1.878046 0.023949 6.643794
C    2.368698 0.205386 7.959188
C    3.713043 0.189962 8.215590
C    4.641791 -0.005817 7.176991
C    4.196913 -0.176239 5.895372
C    -0.921376 -0.634144 8.333142
C    -1.903608 -0.296892 9.300838
C    -2.300286 -1.269908 10.245924
C    -1.752570 -2.521025 10.228681
C    -0.784174 -2.858154 9.262668
C    -0.378005 -1.939056 8.336978
H    -3.225569 1.244506 10.029743
H    -2.540227 2.905286 8.340922
H    -2.329159 2.455640 5.045041
H    0.660420 -0.399991 2.974364
H    3.057469 -0.445990 3.472680
H    1.671412 0.347439 8.775135
H    4.065722 0.324434 9.229927
H    5.700992 -0.021362 7.395428
H    4.903096 -0.325483 5.087257
H    -3.050991 -1.010196 10.981988
H    -2.064887 -3.259626 10.954803
H    -0.363379 -3.854580 9.253010
H    0.360248 -2.204135 7.592125
C    -0.995364 4.301250 3.353053
C    -1.934074 5.449015 3.545836
C    -3.295825 5.143708 3.825411
O    -3.698694 3.930848 3.742509
Co   -5.525291 3.112431 4.024266
N    -7.505707 2.778470 4.605885
S    -8.169949 1.437507 5.139763
C    -9.347687 0.929859 3.811625
F    -8.713143 0.716312 2.660169
F    -9.974224 -0.189275 4.153054
F    -10.256338 1.880423 3.614641
O    -7.201070 0.354896 5.151162
O    -9.041644 1.627355 6.285258
C    -8.192442 4.016582 4.936667
C    -7.202671 4.872206 5.764123
N    -5.965785 4.909061 5.019149
C    -5.392315 6.035264 4.832770
C    -4.105226 6.236757 4.227069
C    -3.607179 7.547545 4.177517
C    -2.318914 7.849257 3.790599
C    -1.772944 9.267313 3.682801
C    -2.820945 10.313679 4.060296
C    -0.570337 9.436652 4.620262
C    -1.333325 9.529632 2.236397
C    -1.490159 6.751210 3.513968
C    -8.663185 4.800320 3.727290
C    -7.032431 4.298799 7.152554
H    -5.876794 6.940193 5.212742
H    -4.282595 8.341990 4.472986
H    -3.154932 10.205366 5.093852
H    -2.398793 11.314722 3.961034
H    -3.697633 10.267014 3.411914
H    0.243421 8.752665 4.374330
H    -0.169428 10.450179 4.553921
H    -0.852864 9.254524 5.658097
H    -2.172788 9.427291 1.547469
H    -0.932156 10.539859 2.130311
H    -0.556679 8.835115 1.912362
H    -0.447714 6.927359 3.265002
H    -7.608295 5.885948 5.871551
H    -9.063851 3.835939 5.572907
H    -0.063410 4.619787 2.887211
H    -1.418057 3.504658 2.748446
H    1.286479 4.616752 4.960458
H    1.197000 3.105693 7.269580
C    -9.358890 5.993462 3.924124
C    -8.435840 4.380750 2.426197
C    -9.787681 6.757020 2.852449
H    -9.586050 6.326598 4.931397
C    -9.528831 6.338141 1.553703
H    -10.330637 7.676573 3.030243
C    -8.857758 5.145814 1.346203
H    -9.858845 6.933639 0.712442
H    -7.946265 3.436965 2.241118
H    -8.655567 4.797655 0.342129
C    -5.974227 3.481118 7.525350
C    -8.030409 4.559858 8.087085
C    -7.983920 4.014656 9.357914
H    -8.868530 5.190465 7.811167
C    -6.929030 3.189120 9.718034
H    -8.775989 4.226105 10.064056
C    -5.928384 2.929109 8.797745
H    -6.893240 2.749204 10.706107
H    -5.108907 2.271423 9.057321
H    -5.170713 3.262819 6.838459
H    -4.537148 -2.862588 6.347314
C    -3.737263 -2.167173 6.600560
H    -2.834361 -2.457900 6.064527
O    -4.406534 -0.677516 4.880774
O    -1.827983 1.065558 2.571718
H    -3.445857 -1.208662 2.236850
C    -4.693673 0.483528 4.351505
C    -2.667472 0.816858 1.702238
C    -3.612878 -0.325664 1.636755
H    -5.739453 -0.478233 2.731810
C    -5.179696 0.414341 2.992321
N    -2.849918 1.554361 0.590974
C    -4.201628 -0.278169 0.391801
H    -4.848852 -1.015154 -0.055542
N    -5.479876 1.602599 2.415560
C    -3.746733 0.891943 -0.312571
H    -6.531233 0.668153 0.895292
C    -6.041250 1.576373 1.237623
O    -3.952935 1.296468 -1.429531
H    -7.463183 1.703358 -0.985957
C    -6.150938 2.731018 0.364394
C    -6.935217 2.627754 -0.786129
H    -4.782845 4.009294 1.428070
C    -5.447829 3.919685 0.580858
C    -7.037906 3.682697 -1.676779
C    -5.560720 4.977174 -0.302388
H    -7.647784 3.577888 -2.564460
C    -6.356350 4.866580 -1.435266
H    -5.016121 5.892158 -0.108653
H    -6.435978 5.693320 -2.128849
C    -2.133863 2.748233 0.242707
H    -2.362123 2.982254 -0.794052
H    -1.057420 2.608004 0.347363
H    -3.535837 -2.260369 7.667763
H    -2.448153 3.592528 0.855469
C    -4.118849 -0.743280 6.284152
H    -5.009366 -0.431726 6.834018
O    -4.513773 1.551668 4.951068
H    -3.304992 -0.064306 6.534572

144
TS_III_C4-IV_C4_endo-major_tbu
C    -2.476676 0.993566 9.289238
C    -2.097449 1.917753 8.359441
C    -1.116127 1.570765 7.416771
N    -0.708729 2.543586 6.454062
C    0.486074 3.221059 6.470726
C    0.530540 3.949655 5.334385
N    -0.625517 3.693025 4.641110
C    -1.362976 2.839913 5.333558
C    -0.519255 0.335494 7.376636
C    0.493429 0.049874 6.335687
C    0.063599 -0.110136 5.033254
O    -1.245153 -0.094463 4.796014
H    -1.472911 0.202582 3.873463
C    1.009311 -0.284569 3.992800
C    2.341850 -0.309187 4.274463
C    2.817930 -0.160540 5.597071
C    1.878046 0.023949 6.643794
C    2.368698 0.205386 7.959188
C    3.713043 0.189962 8.215590
C    4.641791 -0.005817 7.176991
C    4.196913 -0.176239 5.895372
C    -0.921376 -0.634144 8.333142
C    -1.903608 -0.296892 9.300838
C    -2.300286 -1.269908 10.245924
C    -1.752570 -2.521025 10.228681
C    -0.784174 -2.858154 9.262668
C    -0.378005 -1.939056 8.336978
H    -3.225569 1.244506 10.029743
H    -2.540227 2.905286 8.340922
H    -2.329159 2.455640 5.045041
H    0.660420 -0.399991 2.974364
H    3.057469 -0.445990 3.472680
H    1.671412 0.347439 8.775135
H    4.065722 0.324434 9.229927
H    5.700992 -0.021362 7.395428
H    4.903096 -0.325483 5.087257
H    -3.050991 -1.010196 10.981988
H    -2.064887 -3.259626 10.954803
H    -0.363379 -3.854580 9.253010
H    0.360248 -2.204135 7.592125
C    -0.995364 4.301250 3.353053
C    -1.934074 5.449015 3.545836
C    -3.295825 5.143708 3.825411
O    -3.698694 3.930848 3.742509
Co   -5.525291 3.112431 4.024266
N    -7.505707 2.778470 4.605885
S    -8.169949 1.437507 5.139763
C    -9.347687 0.929859 3.811625
F    -8.713143 0.716312 2.660169
F    -9.974224 -0.189275 4.153054
F    -10.256338 1.880423 3.614641
O    -7.201070 0.354896 5.151162
O    -9.041644 1.627355 6.285258
C    -8.192442 4.016582 4.936667
C    -7.202671 4.872206 5.764123
N    -5.965785 4.909061 5.019149
C    -5.392315 6.035264 4.832770
C    -4.105226 6.236757 4.227069
C    -3.607179 7.547545 4.177517
C    -2.318914 7.849257 3.790599
C    -1.772944 9.267313 3.682801
C    -2.820945 10.313679 4.060296
C    -0.570337 9.436652 4.620262
C    -1.333325 9.529632 2.236397
C    -1.490159 6.751210 3.513968
C    -8.663185 4.800320 3.727290
C    -7.032431 4.298799 7.152554
H    -5.876794 6.940193 5.212742
H    -4.282595 8.341990 4.472986
H    -3.154932 10.205366 5.093852
H    -2.398793 11.314722 3.961034
H    -3.697633 10.267014 3.411914
H    0.243421 8.752665 4.374330
H    -0.169428 10.450179 4.553921
H    -0.852864 9.254524 5.658097
H    -2.172788 9.427291 1.547469
H    -0.932156 10.539859 2.130311
H    -0.556679 8.835115 1.912362
H    -0.447714 6.927359 3.265002
H    -7.608295 5.885948 5.871551
H    -9.063851 3.835939 5.572907
H    -0.063410 4.619787 2.887211
H    -1.418057 3.504658 2.748446
H    1.286479 4.616752 4.960458
H    1.197000 3.105693 7.269580
C    -9.358890 5.993462 3.924124
C    -8.435840 4.380750 2.426197
C    -9.787681 6.757020 2.852449
H    -9.586050 6.326598 4.931397
C    -9.528831 6.338141 1.553703
H    -10.330637 7.676573 3.030243
C    -8.857758 5.145814 1.346203
H    -9.858845 6.933639 0.712442
H    -7.946265 3.436965 2.241118
H    -8.655567 4.797655 0.342129
C    -5.974227 3.481118 7.525350
C    -8.030409 4.559858 8.087085
C    -7.983920 4.014656 9.357914
H    -8.868530 5.190465 7.811167
C    -6.929030 3.189120 9.718034
H    -8.775989 4.226105 10.064056
C    -5.928384 2.929109 8.797745
H    -6.893240 2.749204 10.706107
H    -5.108907 2.271423 9.057321
H    -5.170713 3.262819 6.838459
H    -4.537148 -2.862588 6.347314
C    -3.737263 -2.167173 6.600560
H    -2.834361 -2.457900 6.064527
O    -4.406534 -0.677516 4.880774
O    -1.827983 1.065558 2.571718
H    -3.445857 -1.208662 2.236850
C    -4.693673 0.483528 4.351505
C    -2.667472 0.816858 1.702238
C    -3.612878 -0.325664 1.636755
H    -5.739453 -0.478233 2.731810
C    -5.179696 0.414341 2.992321
N    -2.849918 1.554361 0.590974
C    -4.201628 -0.278169 0.391801
H    -4.848852 -1.015154 -0.055542
N    -5.479876 1.602599 2.415560
C    -3.746733 0.891943 -0.312571
H    -6.531233 0.668153 0.895292
C    -6.041250 1.576373 1.237623
O    -3.952935 1.296468 -1.429531
H    -7.463183 1.703358 -0.985957
C    -6.150938 2.731018 0.364394
C    -6.935217 2.627754 -0.786129
H    -4.782845 4.009294 1.428070
C    -5.447829 3.919685 0.580858
C    -7.037906 3.682697 -1.676779
C    -5.560720 4.977174 -0.302388
H    -7.647784 3.577888 -2.564460
C    -6.356350 4.866580 -1.435266
H    -5.016121 5.892158 -0.108653
H    -6.435978 5.693320 -2.128849
C    -2.133863 2.748233 0.242707
H    -2.362123 2.982254 -0.794052
H    -1.057420 2.608004 0.347363
H    -3.535837 -2.260369 7.667763
H    -2.448153 3.592528 0.855469
C    -4.118849 -0.743280 6.284152
H    -5.009366 -0.431726 6.834018
O    -4.513773 1.551668 4.951068
H    -3.304992 -0.064306 6.534572

150
TS_III_C4-IV_C4_endo-minor_tbu
C    5.418938 -2.571274 2.565163
C    5.057155 -1.281873 2.823273
C    4.689370 -0.446803 1.756596
N    4.238862 0.875009 2.048947
C    4.808069 2.046202 1.604819
C    3.928883 3.034982 1.873518
N    2.838165 2.450046 2.472554
C    3.040102 1.150938 2.558951
C    4.690955 -0.857207 0.444493
C    4.300230 0.077006 -0.636728
C    2.995337 0.523054 -0.686784
O    2.146982 0.066923 0.231479
C    2.580344 1.431205 -1.687355
C    3.474847 1.885999 -2.604417
C    4.827473 1.475075 -2.578954
C    5.248392 0.559124 -1.579680
C    6.614372 0.190213 -1.547668
C    7.498889 0.683310 -2.468919
C    7.073231 1.573470 -3.470926
C    5.762493 1.960240 -3.517088
C    5.042805 -2.209265 0.175095
C    5.407932 -3.069254 1.244291
C    5.734284 -4.416027 0.965672
C    5.688318 -4.894896 -0.312108
C    5.314586 -4.046055 -1.372151
C    5.003096 -2.736827 -1.136594
H    5.707221 -3.227380 3.376572
H    5.048641 -0.896941 3.834590
H    2.330364 0.438638 2.951622
H    1.540121 1.727395 -1.735845
H    3.148572 2.568817 -3.379187
H    6.966455 -0.495239 -0.787777
H    8.537571 0.382404 -2.426440
H    7.781427 1.950204 -4.196409
H    5.423030 2.651571 -4.279250
H    6.013652 -5.066863 1.785007
H    5.932208 -5.929333 -0.513940
H    5.269597 -4.436293 -2.379935
H    4.712482 -2.092243 -1.954859
C    1.600091 3.128840 2.865566
C    0.945866 3.807600 1.703188
C    0.216410 3.033319 0.758679
O    0.127136 1.749476 0.890330
Co   -1.471235 0.559798 0.269739
N    -2.374683 -0.607449 -1.227207
S    -3.675192 -1.524393 -1.167416
C    -3.025063 -3.249877 -1.133803
F    -2.292972 -3.459232 -0.038019
F    -4.022262 -4.124902 -1.134499
F    -2.258599 -3.484727 -2.195737
O    -4.337461 -1.402687 0.115713
O    -4.455091 -1.502157 -2.392287
C    -1.951239 -0.154859 -2.538636
C    -2.131840 1.382292 -2.570403
N    -1.527273 1.898853 -1.350450
C    -1.122031 3.107635 -1.354172
C    -0.388077 3.758629 -0.298873
C    -0.246904 5.149946 -0.393111
C    0.438033 5.900839 0.538171
C    0.568137 7.417306 0.479054
C    -0.078081 8.032749 1.726933
C    2.052059 7.804094 0.428676
C    -0.119329 8.003056 -0.754121
C    1.024684 5.180602 1.585453
H    -2.591164 -0.558446 -3.329196
H    -1.583163 1.785986 -3.428057
H    -1.320896 3.727231 -2.234261
H    -0.720368 5.636212 -1.237901
H    0.003925 9.121428 1.705748
H    -1.136786 7.776850 1.788902
H    0.396192 7.689250 2.647471
H    2.540662 7.374692 -0.447287
H    2.165989 8.888897 0.379040
H    2.595312 7.463960 1.312031
H    -1.191050 7.796338 -0.764206
H    -0.000804 9.087475 -0.763704
H    0.309992 7.622629 -1.682906
H    1.562907 5.721831 2.358334
C    -3.579421 1.764189 -2.749776
C    -4.468213 1.894293 -1.691764
C    -4.052463 1.929217 -4.048045
C    -5.802989 2.182129 -1.931945
C    -5.385725 2.212088 -4.290267
C    -6.267582 2.338175 -3.227386
H    -4.136469 1.784163 -0.670589
H    -3.369036 1.825678 -4.883983
H    -6.479617 2.275974 -1.093819
H    -5.735926 2.332428 -5.307147
H    -7.311647 2.555502 -3.409594
C    -0.524162 -0.552837 -2.884606
C    0.030845 -0.130933 -4.094810
C    0.236728 -1.386980 -2.077116
C    1.306728 -0.510899 -4.473607
C    1.517915 -1.771570 -2.453841
C    2.061362 -1.332772 -3.647523
H    -0.551791 0.484212 -4.771699
H    -0.175779 -1.764657 -1.154444
H    1.710189 -0.172821 -5.419612
H    2.087948 -2.421360 -1.801192
H    3.061893 -1.626400 -3.938915
H    0.965963 2.365610 3.313866
H    1.854003 3.851697 3.642090
N    -2.738413 0.205925 1.946614
C    -3.900170 0.712929 2.231016
C    -2.401770 -0.981987 2.521444
C    -3.382645 0.207342 4.918309
H    -3.176198 -1.677998 2.825200
C    -1.141621 -1.529035 2.093809
C    -2.185836 -0.389216 4.587557
H    -4.301887 -0.278402 5.203300
C    -3.220882 1.638067 4.940916
H    -1.863513 -1.380064 4.874012
C    -1.175464 0.706623 4.457548
C    -4.259198 2.078952 1.893856
H    -4.683990 0.082709 2.640180
O    -0.813927 -2.650053 2.700401
H    1.360586 0.644591 0.341185
C    0.477160 -3.304001 2.588884
O    -0.422319 -0.960110 1.266249
N    -1.854576 1.877270 4.605335
O    -3.984296 2.529843 5.223651
O    0.026450 0.602231 4.277060
C    -1.274045 3.187024 4.647861
H    -2.017671 3.869577 5.051964
H    -0.392430 3.204637 5.290278
C    -3.294968 3.070510 1.698500
C    -5.605472 2.433236 1.790806
C    -5.973832 3.724067 1.453734
C    -3.662311 4.358901 1.354668
C    -5.003749 4.689722 1.221915
H    -2.251369 2.841195 1.860868
H    -2.895121 5.109130 1.207330
H    -5.293510 5.697848 0.956326
H    -7.022640 3.978896 1.370916
H    -6.365602 1.681473 1.964755
C    1.604913 -2.369371 3.010630
C    0.717969 -3.846511 1.186288
C    0.355071 -4.454941 3.580014
H    1.834181 -1.648349 2.229655
H    2.506858 -2.956315 3.188440
H    1.354475 -1.838492 3.930126
H    1.269016 -5.048753 3.573245
H    -0.475442 -5.112631 3.321654
H    0.197847 -4.089651 4.595845
H    0.826963 -3.049791 0.454296
H    -0.085148 -4.509923 0.869256
H    1.645542 -4.421618 1.184621
H    -0.999076 3.547989 3.656151
H    3.973808 4.090231 1.671611
H    5.769236 2.064417 1.121902

150
TS_III_C4-IV_C4_exo-minor_tbu
C    3.906283 -0.602035 3.564678
C    3.445057 0.386467 2.747560
C    4.031217 0.559852 1.481055
N    3.525994 1.604790 0.652439
C    4.227940 2.699204 0.213109
C    3.362291 3.445447 -0.508804
N    2.155046 2.794211 -0.503333
C    2.278033 1.677561 0.199327
C    5.057396 -0.222657 1.019220
C    5.626963 -0.006379 -0.329211
C    4.901023 -0.418880 -1.431025
O    3.709002 -0.966247 -1.229768
H    3.276049 -1.306850 -2.065718
C    5.438406 -0.240986 -2.732519
C    6.651824 0.353364 -2.899592
C    7.410508 0.808854 -1.797140
C    6.890404 0.619527 -0.491277
C    7.654975 1.085830 0.605564
C    8.862911 1.700278 0.409999
C    9.376541 1.882980 -0.886596
C    8.659322 1.442737 -1.964720
C    5.532724 -1.263932 1.864008
C    4.955043 -1.449905 3.146954
C    5.428680 -2.493870 3.972190
C    6.423789 -3.324646 3.542040
C    6.989023 -3.148535 2.264434
C    6.556723 -2.143612 1.445412
H    3.469225 -0.742203 4.545449
H    2.643157 1.040464 3.065452
H    1.494090 0.955402 0.375181
H    4.875535 -0.585768 -3.590257
H    7.049402 0.484093 -3.898853
H    7.285606 0.945673 1.613774
H    9.431316 2.044778 1.264145
H    10.333715 2.367179 -1.025824
H    9.044510 1.576734 -2.968484
H    4.985427 -2.630572 4.950777
H    6.777127 -4.124189 4.179549
H    7.769489 -3.817860 1.928539
H    6.990815 -2.018704 0.462898
C    0.911798 3.312814 -1.103963
C    -0.107707 3.653053 -0.062288
C    -0.874895 2.585616 0.478227
O    -0.680274 1.395687 0.037345
Co   -1.881134 -0.239872 0.214408
N    -3.427691 -1.491512 0.723974
S    -3.514594 -3.031625 0.344871
C    -4.937115 -3.158682 -0.824308
F    -4.746080 -2.385281 -1.889903
F    -5.079456 -4.412323 -1.238364
F    -6.064073 -2.781162 -0.228575
O    -2.381896 -3.406960 -0.482031
O    -3.918217 -3.884151 1.450828
C    -4.227604 -1.026593 1.841474
C    -3.283097 -0.244045 2.791053
N    -2.551693 0.682007 1.961200
C    -2.556988 1.931558 2.213769
C    -1.801783 2.930601 1.496852
C    -1.948268 4.267243 1.895090
C    -1.223290 5.305186 1.345088
C    -1.381169 6.764830 1.752977
C    -2.433858 6.943714 2.846114
C    -0.043920 7.297081 2.284419
C    -1.809327 7.593252 0.534501
C    -0.291315 4.950354 0.360324
C    -5.397187 -0.141081 1.458420
C    -2.330251 -1.155342 3.545100
H    -3.148369 2.299681 3.058361
H    -2.672313 4.470257 2.675585
H    -2.518955 7.998773 3.109819
H    -3.421515 6.611381 2.522095
H    -2.174623 6.403316 3.758377
H    0.746507 7.242566 1.534336
H    -0.135593 8.343893 2.581024
H    0.287593 6.729216 3.154873
H    -1.078638 7.542652 -0.274176
H    -2.763198 7.244358 0.136987
H    -1.922191 8.645525 0.803616
H    0.313202 5.726877 -0.098905
H    -3.891209 0.297360 3.528552
H    -4.638047 -1.867147 2.407097
[truncated: 109,790 more chars]
