# Supplementary material for: Tunable Endo/Exo Selectivity in Direct Catalytic Asymmetric 1,3‐Dipolar Cycloadditions with Polyfunctional Lewis Acid / Azolium–Aryloxide Catalysts
Source: Angew Chem Int Ed Engl. 2025 Jul 7;64(34):e202508024. doi: 10.1002/anie.202508024 (PMC12363618; doi:10.1002/anie.202508024)
Supplement: Supplementary file 2 — Supporting Information [file ANIE-64-e202508024-s001.zip › s2838lc.cif]

 
data_s2838lc
 
_audit_creation_method            'SHELXL-2014/7'
_shelx_SHELXL_version_number      '2014/7'
_chemical_name_systematic         ?
_chemical_name_common             ?
_chemical_melting_point           ?
_chemical_formula_moiety          'C16 H18 N2 O4'
_chemical_formula_sum
 'C16 H18 N2 O4' 
_chemical_formula_weight          302.32

loop_
 _atom_type_symbol
 _atom_type_description
 _atom_type_scat_dispersion_real
 _atom_type_scat_dispersion_imag
 _atom_type_scat_source
 'C'  'C'   0.0181   0.0091
 'International Tables Vol C Tables 4.2.6.8 and 6.1.1.4'
 'H'  'H'   0.0000   0.0000
 'International Tables Vol C Tables 4.2.6.8 and 6.1.1.4'
 'N'  'N'   0.0311   0.0180
 'International Tables Vol C Tables 4.2.6.8 and 6.1.1.4'
 'O'  'O'   0.0492   0.0322
 'International Tables Vol C Tables 4.2.6.8 and 6.1.1.4'
 
_space_group_crystal_system       orthorhombic
_space_group_IT_number            19
_space_group_name_H-M_alt         'P 21 21 21'
_space_group_name_Hall            'P 2ac 2ab'
 
_shelx_space_group_comment
;
The symmetry employed for this shelxl refinement is uniquely defined
by the following loop, which should always be used as a source of
symmetry information in preference to the above space-group names.
They are only intended as comments.
;
 
loop_
 _space_group_symop_operation_xyz
 'x, y, z'
 '-x+1/2, -y, z+1/2'
 '-x, y+1/2, -z+1/2'
 'x+1/2, -y+1/2, -z'
 
_cell_length_a                    6.3287(4)
_cell_length_b                    12.4556(7)
_cell_length_c                    19.5756(10)
_cell_angle_alpha                 90
_cell_angle_beta                  90
_cell_angle_gamma                 90
_cell_volume                      1543.10(15)
_cell_formula_units_Z             4
_cell_measurement_temperature     140(2)
_cell_measurement_reflns_used     2473
_cell_measurement_theta_min       4.207
_cell_measurement_theta_max       66.573
 
_exptl_crystal_description        prism
_exptl_crystal_colour             colourless
_exptl_crystal_density_meas       ?
_exptl_crystal_density_method     ?
_exptl_crystal_density_diffrn     1.301          
_exptl_crystal_F_000              640
_exptl_transmission_factor_min    ?
_exptl_transmission_factor_max    ?
_exptl_crystal_size_max           0.172
_exptl_crystal_size_mid           0.088
_exptl_crystal_size_min           0.055
_exptl_absorpt_coefficient_mu     0.781
_shelx_estimated_absorpt_T_min    0.877
_shelx_estimated_absorpt_T_max    0.958
_exptl_absorpt_correction_type    multi-scan
_exptl_absorpt_correction_T_min   0.7089
_exptl_absorpt_correction_T_max   0.7484
_exptl_absorpt_process_details    'Blessing, 1995'
_exptl_absorpt_special_details    ?
_diffrn_ambient_temperature       140(2)
_diffrn_radiation_wavelength      1.54178
_diffrn_radiation_type            CuK\a
_diffrn_source                    I\mS
_diffrn_measurement_device_type   'Bruker Kappa APEXII Duo'
_diffrn_measurement_method        'Omega + Phi Scans'
_diffrn_detector_area_resol_mean  ?
_diffrn_reflns_number             11538
_diffrn_reflns_av_unetI/netI      0.0301
_diffrn_reflns_av_R_equivalents   0.0372
_diffrn_reflns_limit_h_min        -7
_diffrn_reflns_limit_h_max        7
_diffrn_reflns_limit_k_min        -14
_diffrn_reflns_limit_k_max        14
_diffrn_reflns_limit_l_min        -23
_diffrn_reflns_limit_l_max        22
_diffrn_reflns_theta_min          4.207
_diffrn_reflns_theta_max          66.573
_diffrn_reflns_theta_full         66.573
_diffrn_measured_fraction_theta_max   0.991
_diffrn_measured_fraction_theta_full  0.991
_diffrn_reflns_Laue_measured_fraction_max    0.991
_diffrn_reflns_Laue_measured_fraction_full   0.991
_diffrn_reflns_point_group_measured_fraction_max   0.978
_diffrn_reflns_point_group_measured_fraction_full  0.978
_reflns_number_total              2682
_reflns_number_gt                 2473
_reflns_threshold_expression      'I > 2\s(I)'
_reflns_Friedel_coverage          0.684
_reflns_Friedel_fraction_max      0.960
_reflns_Friedel_fraction_full     0.960
 
_reflns_special_details
;
 Reflections were merged by SHELXL according to the crystal
 class for the calculation of statistics and refinement.
 
 _reflns_Friedel_fraction is defined as the number of unique
 Friedel pairs measured divided by the number that would be
 possible theoretically, ignoring centric projections and
 systematic absences.
;
 
_computing_data_collection        'Bruker APEXII Software Suite, 2008'
_computing_cell_refinement        'Bruker APEXII Software Suite, 2008'
_computing_data_reduction         'Bruker APEXII Software Suite, 2008'
_computing_structure_solution     'SHELXS-2014/7 (Sheldrick, 2014)'
_computing_structure_refinement   'SHELXL-2014/7 (Sheldrick, 2014)'
_computing_molecular_graphics     'SHELXTL-plus, XP (Sheldrick, 2001)'
_computing_publication_material   ?
_refine_special_details           ?
_refine_ls_structure_factor_coef  Fsqd
_refine_ls_matrix_type            full
_refine_ls_weighting_scheme       calc
_refine_ls_weighting_details
'w=1/[\s^2^(Fo^2^)+(0.0345P)^2^+0.2547P] where P=(Fo^2^+2Fc^2^)/3'
_atom_sites_solution_primary      direct
_atom_sites_solution_secondary    difmap
_atom_sites_solution_hydrogens    mixed
_refine_ls_hydrogen_treatment     mixed
_refine_ls_extinction_method      'SHELXL-2014/7 (Sheldrick 2014'
_refine_ls_extinction_coef        0.0015(4)
_refine_ls_extinction_expression
 'Fc^*^=kFc[1+0.001xFc^2^\l^3^/sin(2\q)]^-1/4^'
_refine_ls_abs_structure_details
;
 Flack x determined using 953 quotients [(I+)-(I-)]/[(I+)+(I-)]
 (Parsons, Flack and Wagner, Acta Cryst. B69 (2013) 249-259).
;
_refine_ls_abs_structure_Flack    -0.13(11)
_chemical_absolute_configuration  ad
_refine_ls_number_reflns          2682
_refine_ls_number_parameters      206
_refine_ls_number_restraints      0
_refine_ls_R_factor_all           0.0343
_refine_ls_R_factor_gt            0.0300
_refine_ls_wR_factor_ref          0.0744
_refine_ls_wR_factor_gt           0.0712
_refine_ls_goodness_of_fit_ref    1.045
_refine_ls_restrained_S_all       1.045
_refine_ls_shift/su_max           0.000
_refine_ls_shift/su_mean          0.000
 
loop_
 _atom_site_label
 _atom_site_type_symbol
 _atom_site_fract_x
 _atom_site_fract_y
 _atom_site_fract_z
 _atom_site_U_iso_or_equiv
 _atom_site_adp_type
 _atom_site_occupancy
 _atom_site_site_symmetry_order  
 _atom_site_calc_flag
 _atom_site_refinement_flags_posn
 _atom_site_refinement_flags_adp
 _atom_site_refinement_flags_occupancy
 _atom_site_disorder_assembly
 _atom_site_disorder_group
O1 O 1.0122(3) 0.52370(12) 0.15904(8) 0.0364(4) Uani 1 1 d . . . . .
C1 C 0.8389(3) 0.51018(15) 0.18380(11) 0.0272(5) Uani 1 1 d . . . . .
N1 N 0.7875(3) 0.53347(14) 0.25082(9) 0.0279(4) Uani 1 1 d . . . . .
N2 N 0.6508(3) 0.29257(14) 0.18354(9) 0.0294(4) Uani 1 1 d . . . . .
H2A H 0.642(4) 0.228(2) 0.1741(11) 0.033(7) Uiso 1 1 d . . . . .
O2 O 0.4904(3) 0.54187(12) 0.31811(7) 0.0363(4) Uani 1 1 d . . . . .
C2 C 0.6436(3) 0.46889(16) 0.14812(10) 0.0265(5) Uani 1 1 d . . . . .
H2 H 0.5950 0.5192 0.1115 0.032 Uiso 1 1 calc R U . . .
O3 O 1.0218(3) 0.28103(13) 0.10336(8) 0.0432(4) Uani 1 1 d . . . . .
C3 C 0.4794(4) 0.45788(17) 0.20519(10) 0.0285(5) Uani 1 1 d . . . . .
H3 H 0.3417 0.4912 0.1919 0.034 Uiso 1 1 calc R U . . .
O4 O 0.8746(3) 0.38857(12) 0.02419(7) 0.0362(4) Uani 1 1 d . . . . .
C4 C 0.5772(3) 0.51484(16) 0.26536(11) 0.0281(5) Uani 1 1 d . . . . .
C5 C 0.6731(4) 0.35444(16) 0.12075(10) 0.0281(5) Uani 1 1 d . . . . .
H5 H 0.5532 0.3367 0.0894 0.034 Uiso 1 1 calc R U . . .
C6 C 0.4571(4) 0.33319(17) 0.21533(10) 0.0293(5) Uani 1 1 d . . . . .
H6 H 0.3335 0.3076 0.1880 0.035 Uiso 1 1 calc R U . . .
C7 C 0.8783(4) 0.33620(16) 0.08384(10) 0.0294(5) Uani 1 1 d . . . . .
C8 C 1.0648(5) 0.3828(2) -0.01771(11) 0.0450(7) Uani 1 1 d . . . . .
H8A H 1.0247 0.3808 -0.0666 0.054 Uiso 1 1 calc R U . . .
H8B H 1.1424 0.3158 -0.0071 0.054 Uiso 1 1 calc R U . . .
C9 C 1.2047(6) 0.4768(3) -0.00503(15) 0.0635(9) Uani 1 1 d . . . . .
H9A H 1.1294 0.5430 -0.0167 0.095 Uiso 1 1 calc R U . . .
H9B H 1.3320 0.4706 -0.0333 0.095 Uiso 1 1 calc R U . . .
H9C H 1.2450 0.4785 0.0433 0.095 Uiso 1 1 calc R U . . .
C10 C 0.4288(4) 0.29629(17) 0.28833(11) 0.0308(5) Uani 1 1 d . . . . .
C11 C 0.2305(4) 0.30287(19) 0.31819(13) 0.0408(6) Uani 1 1 d . . . . .
H11 H 0.1141 0.3285 0.2923 0.049 Uiso 1 1 calc R U . . .
C12 C 0.2009(5) 0.2724(2) 0.38532(14) 0.0502(7) Uani 1 1 d . . . . .
H12 H 0.0648 0.2781 0.4055 0.060 Uiso 1 1 calc R U . . .
C13 C 0.3674(5) 0.2338(2) 0.42316(13) 0.0486(7) Uani 1 1 d . . . . .
H13 H 0.3464 0.2129 0.4693 0.058 Uiso 1 1 calc R U . . .
C14 C 0.5641(4) 0.22563(19) 0.39408(12) 0.0420(6) Uani 1 1 d . . . . .
H14 H 0.6789 0.1984 0.4201 0.050 Uiso 1 1 calc R U . . .
C15 C 0.5959(4) 0.25705(18) 0.32663(11) 0.0353(5) Uani 1 1 d . . . . .
H15 H 0.7325 0.2516 0.3068 0.042 Uiso 1 1 calc R U . . .
C16 C 0.9347(4) 0.58286(19) 0.29865(11) 0.0372(6) Uani 1 1 d . . . . .
H16A H 1.0650 0.5404 0.3004 0.056 Uiso 1 1 calc R U . . .
H16B H 0.8706 0.5854 0.3442 0.056 Uiso 1 1 calc R U . . .
H16C H 0.9675 0.6560 0.2835 0.056 Uiso 1 1 calc R U . . .
 
loop_
 _atom_site_aniso_label
 _atom_site_aniso_U_11
 _atom_site_aniso_U_22
 _atom_site_aniso_U_33
 _atom_site_aniso_U_23
 _atom_site_aniso_U_13
 _atom_site_aniso_U_12
O1 0.0280(9) 0.0406(9) 0.0406(8) -0.0078(7) 0.0002(7) 0.0004(8)
C1 0.0264(11) 0.0211(10) 0.0341(11) -0.0037(9) -0.0033(10) 0.0048(9)
N1 0.0267(10) 0.0254(9) 0.0318(9) -0.0082(7) -0.0028(8) 0.0003(8)
N2 0.0388(11) 0.0201(9) 0.0294(9) -0.0009(8) 0.0010(8) 0.0023(8)
O2 0.0397(9) 0.0315(8) 0.0377(8) -0.0085(7) 0.0050(8) -0.0001(8)
C2 0.0281(11) 0.0225(10) 0.0290(10) -0.0001(8) -0.0065(9) 0.0026(9)
O3 0.0524(11) 0.0412(9) 0.0362(8) 0.0113(7) 0.0084(8) 0.0179(9)
C3 0.0240(11) 0.0270(10) 0.0343(11) -0.0014(8) -0.0057(9) 0.0033(9)
O4 0.0502(11) 0.0353(8) 0.0231(7) 0.0039(6) -0.0032(7) 0.0029(8)
C4 0.0290(11) 0.0197(10) 0.0355(11) -0.0020(8) -0.0013(9) 0.0031(9)
C5 0.0342(12) 0.0240(10) 0.0261(10) -0.0014(8) -0.0069(9) 0.0005(9)
C6 0.0273(12) 0.0262(11) 0.0344(11) -0.0051(9) -0.0046(9) -0.0043(9)
C7 0.0460(14) 0.0203(10) 0.0220(9) -0.0016(8) -0.0043(9) 0.0020(10)
C8 0.0669(19) 0.0419(14) 0.0263(11) 0.0009(10) 0.0083(12) 0.0045(13)
C9 0.074(2) 0.0538(19) 0.0630(18) -0.0003(14) 0.0218(16) -0.0095(17)
C10 0.0341(12) 0.0226(11) 0.0357(11) -0.0077(9) 0.0026(10) -0.0064(10)
C11 0.0372(14) 0.0340(12) 0.0511(14) -0.0075(11) 0.0071(12) -0.0043(11)
C12 0.0549(16) 0.0405(14) 0.0551(16) -0.0115(12) 0.0239(14) -0.0092(14)
C13 0.075(2) 0.0345(13) 0.0360(13) -0.0059(11) 0.0170(14) -0.0136(13)
C14 0.0573(16) 0.0337(13) 0.0350(12) -0.0023(10) -0.0023(12) -0.0092(12)
C15 0.0388(13) 0.0321(12) 0.0350(12) -0.0029(9) -0.0001(10) -0.0071(10)
C16 0.0341(13) 0.0372(13) 0.0403(12) -0.0134(10) -0.0062(10) -0.0020(10)
 
_geom_special_details
;
 All esds (except the esd in the dihedral angle between two l.s. planes)
 are estimated using the full covariance matrix.  The cell esds are taken
 into account individually in the estimation of esds in distances, angles
 and torsion angles; correlations between esds in cell parameters are only
 used when they are defined by crystal symmetry.  An approximate (isotropic)
 treatment of cell esds is used for estimating esds involving l.s. planes.
;
 
loop_
 _geom_bond_atom_site_label_1
 _geom_bond_atom_site_label_2
 _geom_bond_distance
 _geom_bond_site_symmetry_2
 _geom_bond_publ_flag
O1 C1 1.211(3) . ?
C1 N1 1.383(3) . ?
C1 C2 1.510(3) . ?
N1 C4 1.381(3) . ?
N1 C16 1.457(3) . ?
N2 C5 1.458(3) . ?
N2 C6 1.465(3) . ?
N2 H2A 0.82(3) . ?
O2 C4 1.217(3) . ?
C2 C3 1.532(3) . ?
C2 C5 1.534(3) . ?
C2 H2 1.0000 . ?
O3 C7 1.201(3) . ?
C3 C4 1.508(3) . ?
C3 C6 1.572(3) . ?
C3 H3 1.0000 . ?
O4 C7 1.338(2) . ?
O4 C8 1.459(3) . ?
C5 C7 1.504(3) . ?
C5 H5 1.0000 . ?
C6 C10 1.512(3) . ?
C6 H6 1.0000 . ?
C8 C9 1.489(4) . ?
C8 H8A 0.9900 . ?
C8 H8B 0.9900 . ?
C9 H9A 0.9800 . ?
C9 H9B 0.9800 . ?
C9 H9C 0.9800 . ?
C10 C15 1.386(3) . ?
C10 C11 1.387(3) . ?
C11 C12 1.381(4) . ?
C11 H11 0.9500 . ?
C12 C13 1.375(4) . ?
C12 H12 0.9500 . ?
C13 C14 1.372(4) . ?
C13 H13 0.9500 . ?
C14 C15 1.392(3) . ?
C14 H14 0.9500 . ?
C15 H15 0.9500 . ?
C16 H16A 0.9800 . ?
C16 H16B 0.9800 . ?
C16 H16C 0.9800 . ?
 
loop_
 _geom_angle_atom_site_label_1
 _geom_angle_atom_site_label_2
 _geom_angle_atom_site_label_3
 _geom_angle
 _geom_angle_site_symmetry_1
 _geom_angle_site_symmetry_3
 _geom_angle_publ_flag
O1 C1 N1 124.3(2) . . ?
O1 C1 C2 127.14(19) . . ?
N1 C1 C2 108.53(18) . . ?
C4 N1 C1 112.79(18) . . ?
C4 N1 C16 123.70(18) . . ?
C1 N1 C16 123.22(19) . . ?
C5 N2 C6 104.85(17) . . ?
C5 N2 H2A 109.3(16) . . ?
C6 N2 H2A 111.9(18) . . ?
C1 C2 C3 104.38(16) . . ?
C1 C2 C5 112.25(17) . . ?
C3 C2 C5 104.71(17) . . ?
C1 C2 H2 111.7 . . ?
C3 C2 H2 111.7 . . ?
C5 C2 H2 111.7 . . ?
C4 C3 C2 104.43(17) . . ?
C4 C3 C6 113.78(16) . . ?
C2 C3 C6 103.97(16) . . ?
C4 C3 H3 111.4 . . ?
C2 C3 H3 111.4 . . ?
C6 C3 H3 111.4 . . ?
C7 O4 C8 116.87(18) . . ?
O2 C4 N1 124.3(2) . . ?
O2 C4 C3 127.4(2) . . ?
N1 C4 C3 108.28(18) . . ?
N2 C5 C7 114.12(18) . . ?
N2 C5 C2 100.66(15) . . ?
C7 C5 C2 114.39(18) . . ?
N2 C5 H5 109.1 . . ?
C7 C5 H5 109.1 . . ?
C2 C5 H5 109.1 . . ?
N2 C6 C10 113.30(18) . . ?
N2 C6 C3 102.26(17) . . ?
C10 C6 C3 115.48(16) . . ?
N2 C6 H6 108.5 . . ?
C10 C6 H6 108.5 . . ?
C3 C6 H6 108.5 . . ?
O3 C7 O4 124.8(2) . . ?
O3 C7 C5 125.91(18) . . ?
O4 C7 C5 109.29(18) . . ?
O4 C8 C9 111.0(2) . . ?
O4 C8 H8A 109.4 . . ?
C9 C8 H8A 109.4 . . ?
O4 C8 H8B 109.4 . . ?
C9 C8 H8B 109.4 . . ?
H8A C8 H8B 108.0 . . ?
C8 C9 H9A 109.5 . . ?
C8 C9 H9B 109.5 . . ?
H9A C9 H9B 109.5 . . ?
C8 C9 H9C 109.5 . . ?
H9A C9 H9C 109.5 . . ?
H9B C9 H9C 109.5 . . ?
C15 C10 C11 118.9(2) . . ?
C15 C10 C6 121.9(2) . . ?
C11 C10 C6 119.2(2) . . ?
C12 C11 C10 120.5(3) . . ?
C12 C11 H11 119.7 . . ?
C10 C11 H11 119.7 . . ?
C13 C12 C11 120.3(3) . . ?
C13 C12 H12 119.8 . . ?
C11 C12 H12 119.8 . . ?
C14 C13 C12 119.8(2) . . ?
C14 C13 H13 120.1 . . ?
C12 C13 H13 120.1 . . ?
C13 C14 C15 120.3(3) . . ?
C13 C14 H14 119.9 . . ?
C15 C14 H14 119.9 . . ?
C10 C15 C14 120.1(2) . . ?
C10 C15 H15 119.9 . . ?
C14 C15 H15 119.9 . . ?
N1 C16 H16A 109.5 . . ?
N1 C16 H16B 109.5 . . ?
H16A C16 H16B 109.5 . . ?
N1 C16 H16C 109.5 . . ?
H16A C16 H16C 109.5 . . ?
H16B C16 H16C 109.5 . . ?
 
loop_
 _geom_torsion_atom_site_label_1
 _geom_torsion_atom_site_label_2
 _geom_torsion_atom_site_label_3
 _geom_torsion_atom_site_label_4
 _geom_torsion
 _geom_torsion_site_symmetry_1
 _geom_torsion_site_symmetry_2
 _geom_torsion_site_symmetry_3
 _geom_torsion_site_symmetry_4
 _geom_torsion_publ_flag
O1 C1 N1 C4 177.47(19) . . . . ?
C2 C1 N1 C4 -1.1(2) . . . . ?
O1 C1 N1 C16 3.5(3) . . . . ?
C2 C1 N1 C16 -175.12(19) . . . . ?
O1 C1 C2 C3 174.60(19) . . . . ?
N1 C1 C2 C3 -6.8(2) . . . . ?
O1 C1 C2 C5 61.8(3) . . . . ?
N1 C1 C2 C5 -119.69(18) . . . . ?
C1 C2 C3 C4 11.5(2) . . . . ?
C5 C2 C3 C4 129.58(17) . . . . ?
C1 C2 C3 C6 -108.08(17) . . . . ?
C5 C2 C3 C6 10.0(2) . . . . ?
C1 N1 C4 O2 -170.48(19) . . . . ?
C16 N1 C4 O2 3.5(3) . . . . ?
C1 N1 C4 C3 8.9(2) . . . . ?
C16 N1 C4 C3 -177.14(19) . . . . ?
C2 C3 C4 O2 166.8(2) . . . . ?
C6 C3 C4 O2 -80.5(3) . . . . ?
C2 C3 C4 N1 -12.6(2) . . . . ?
C6 C3 C4 N1 100.1(2) . . . . ?
C6 N2 C5 C7 172.41(16) . . . . ?
C6 N2 C5 C2 49.4(2) . . . . ?
C1 C2 C5 N2 77.2(2) . . . . ?
C3 C2 C5 N2 -35.4(2) . . . . ?
C1 C2 C5 C7 -45.6(2) . . . . ?
C3 C2 C5 C7 -158.23(17) . . . . ?
C5 N2 C6 C10 -167.86(16) . . . . ?
C5 N2 C6 C3 -42.91(19) . . . . ?
C4 C3 C6 N2 -94.2(2) . . . . ?
C2 C3 C6 N2 18.78(19) . . . . ?
C4 C3 C6 C10 29.3(3) . . . . ?
C2 C3 C6 C10 142.29(19) . . . . ?
C8 O4 C7 O3 -3.9(3) . . . . ?
C8 O4 C7 C5 178.02(17) . . . . ?
N2 C5 C7 O3 -3.7(3) . . . . ?
C2 C5 C7 O3 111.5(2) . . . . ?
N2 C5 C7 O4 174.30(17) . . . . ?
C2 C5 C7 O4 -70.5(2) . . . . ?
C7 O4 C8 C9 -94.5(3) . . . . ?
N2 C6 C10 C15 18.4(3) . . . . ?
C3 C6 C10 C15 -99.1(2) . . . . ?
N2 C6 C10 C11 -162.28(19) . . . . ?
C3 C6 C10 C11 80.2(3) . . . . ?
C15 C10 C11 C12 1.0(3) . . . . ?
C6 C10 C11 C12 -178.3(2) . . . . ?
C10 C11 C12 C13 -0.8(4) . . . . ?
C11 C12 C13 C14 0.0(4) . . . . ?
C12 C13 C14 C15 0.5(4) . . . . ?
C11 C10 C15 C14 -0.4(3) . . . . ?
C6 C10 C15 C14 178.88(19) . . . . ?
C13 C14 C15 C10 -0.3(3) . . . . ?
 
_refine_diff_density_max    0.165
_refine_diff_density_min   -0.135
_refine_diff_density_rms    0.029

_shelx_res_file
;

    s2838lc.res created by SHELXL-2014/7


TITL s2838lc in P2(1)2(1)2(1)
CELL 1.54178   6.3287  12.4556  19.5756  90.000  90.000  90.000
ZERR    4.00   0.0004   0.0007   0.0010   0.000   0.000   0.000
LATT -1
SYMM 0.5-X, -Y, 0.5+Z
SYMM -X, 0.5+Y, 0.5-Z
SYMM 0.5+X, 0.5-Y, -Z
SFAC C H N O
UNIT 64 72 8 16
TEMP -133.140
SIZE 0.055 0.088 0.172
REM Tmax: 0.7484 Tmin: 0.7089 (multi-scan)
REM prism, colourless
OMIT -3 133.2

L.S. 14
BOND $H
CONF
ACTA
WPDB -1
FMAP 2
PLAN 20
WGHT    0.034500    0.254700
EXTI    0.001538
FVAR       0.23347
MOLE 1
O1    4    1.012233    0.523703    0.159041    11.00000    0.02797    0.04058 =
         0.04061   -0.00783    0.00025    0.00045
C1    1    0.838892    0.510176    0.183800    11.00000    0.02640    0.02106 =
         0.03408   -0.00371   -0.00328    0.00476
N1    3    0.787470    0.533465    0.250823    11.00000    0.02668    0.02541 =
         0.03176   -0.00823   -0.00281    0.00034
N2    3    0.650825    0.292568    0.183538    11.00000    0.03882    0.02007 =
         0.02939   -0.00092    0.00103    0.00233
H2A   2    0.641873    0.228452    0.174088    11.00000    0.03308
O2    4    0.490400    0.541866    0.318109    11.00000    0.03966    0.03149 =
         0.03774   -0.00850    0.00499   -0.00011
C2    1    0.643617    0.468889    0.148122    11.00000    0.02805    0.02245 =
         0.02896   -0.00012   -0.00654    0.00263
AFIX  13
H2    2    0.595013    0.519201    0.111545    11.00000   -1.20000
AFIX   0
O3    4    1.021759    0.281026    0.103360    11.00000    0.05238    0.04117 =
         0.03616    0.01135    0.00843    0.01792
C3    1    0.479397    0.457883    0.205194    11.00000    0.02402    0.02705 =
         0.03430   -0.00139   -0.00567    0.00332
AFIX  13
H3    2    0.341651    0.491247    0.191936    11.00000   -1.20000
AFIX   0
O4    4    0.874580    0.388570    0.024189    11.00000    0.05024    0.03532 =
         0.02311    0.00391   -0.00315    0.00290
C4    1    0.577157    0.514838    0.265364    11.00000    0.02899    0.01966 =
         0.03551   -0.00204   -0.00129    0.00314
C5    1    0.673052    0.354438    0.120749    11.00000    0.03421    0.02401 =
         0.02614   -0.00142   -0.00690    0.00054
AFIX  13
H5    2    0.553216    0.336713    0.089422    11.00000   -1.20000
AFIX   0
C6    1    0.457069    0.333186    0.215325    11.00000    0.02725    0.02618 =
         0.03440   -0.00508   -0.00463   -0.00425
AFIX  13
H6    2    0.333489    0.307634    0.187957    11.00000   -1.20000
AFIX   0
C7    1    0.878350    0.336203    0.083837    11.00000    0.04600    0.02030 =
         0.02198   -0.00160   -0.00431    0.00198
C8    1    1.064830    0.382766   -0.017709    11.00000    0.06694    0.04190 =
         0.02628    0.00088    0.00825    0.00450
AFIX  23
H8A   2    1.024709    0.380834   -0.066576    11.00000   -1.20000
H8B   2    1.142373    0.315787   -0.007086    11.00000   -1.20000
AFIX   0
C9    1    1.204744    0.476759   -0.005025    11.00000    0.07379    0.05383 =
         0.06301   -0.00028    0.02181   -0.00952
AFIX 137
H9A   2    1.129372    0.542979   -0.016737    11.00000   -1.50000
H9B   2    1.331977    0.470637   -0.033293    11.00000   -1.50000
H9C   2    1.244987    0.478536    0.043304    11.00000   -1.50000
AFIX   0
C10   1    0.428788    0.296295    0.288331    11.00000    0.03413    0.02259 =
         0.03575   -0.00769    0.00257   -0.00641
C11   1    0.230502    0.302866    0.318188    11.00000    0.03725    0.03396 =
         0.05109   -0.00750    0.00714   -0.00433
AFIX  43
H11   2    0.114131    0.328548    0.292252    11.00000   -1.20000
AFIX   0
C12   1    0.200912    0.272369    0.385317    11.00000    0.05491    0.04051 =
         0.05506   -0.01152    0.02386   -0.00923
AFIX  43
H12   2    0.064801    0.278053    0.405459    11.00000   -1.20000
AFIX   0
C13   1    0.367449    0.233817    0.423158    11.00000    0.07539    0.03450 =
         0.03602   -0.00588    0.01700   -0.01365
AFIX  43
H13   2    0.346445    0.212892    0.469329    11.00000   -1.20000
AFIX   0
C14   1    0.564082    0.225632    0.394080    11.00000    0.05726    0.03366 =
         0.03499   -0.00229   -0.00228   -0.00920
AFIX  43
H14   2    0.678930    0.198414    0.420091    11.00000   -1.20000
AFIX   0
C15   1    0.595927    0.257050    0.326627    11.00000    0.03883    0.03206 =
         0.03497   -0.00295   -0.00011   -0.00707
AFIX  43
H15   2    0.732522    0.251575    0.306806    11.00000   -1.20000
AFIX   0
C16   1    0.934680    0.582863    0.298651    11.00000    0.03414    0.03717 =
         0.04030   -0.01337   -0.00623   -0.00204
AFIX 137
H16A  2    1.064986    0.540449    0.300437    11.00000   -1.50000
H16B  2    0.870559    0.585393    0.344191    11.00000   -1.50000
H16C  2    0.967503    0.655971    0.283492    11.00000   -1.50000

AFIX   0
HKLF 4

REM  s2838lc in P2(1)2(1)2(1)
REM R1 =  0.0300 for    2473 Fo > 4sig(Fo)  and  0.0343 for all    2682 data
REM    206 parameters refined using      0 restraints

END

WGHT      0.0333      0.2523

REM Highest difference peak  0.165,  deepest hole -0.135,  1-sigma level  0.029
Q1    1   0.7466  0.4743  0.1636  11.00000  0.05    0.17
Q2    1   0.4563  0.3384  0.2596  11.00000  0.05    0.15
Q3    1   0.8441  0.6422  0.3239  11.00000  0.05    0.14
Q4    1   0.9435  0.5383  0.3408  11.00000  0.05    0.13
Q5    1   0.5637  0.4628  0.1780  11.00000  0.05    0.12
Q6    1   0.4910  0.2438  0.2970  11.00000  0.05    0.11
Q7    1   0.5347  0.4758  0.2361  11.00000  0.05    0.11
Q8    1   0.6852  0.4174  0.1266  11.00000  0.05    0.11
Q9    1   1.0197  0.5253 -0.0532  11.00000  0.05    0.10
Q10   1   0.3541  0.3114  0.3023  11.00000  0.05    0.10
Q11   1   0.7366  0.2209  0.2873  11.00000  0.05    0.10
Q12   1   1.0029  0.4360 -0.0693  11.00000  0.05    0.10
Q13   1   0.6424  0.3402  0.0844  11.00000  0.05    0.10
Q14   1   0.8342  0.5079  0.2258  11.00000  0.05    0.10
Q15   1   0.3438  0.5452  0.3612  11.00000  0.05    0.09
Q16   1   0.3602  0.4876  0.3640  11.00000  0.05    0.09
Q17   1   1.0780  0.6145  0.2576  11.00000  0.05    0.09
Q18   1   0.2430  0.3375  0.1966  11.00000  0.05    0.09
Q19   1   0.7863  0.3162  0.1959  11.00000  0.05    0.09
Q20   1   0.9447  0.4793  0.1756  11.00000  0.05    0.09
;
_shelx_res_checksum   89729

_shelx_hkl_file
;
  -1   0   0   -0.37    0.03
   1   0   0   -0.38    0.06
   2   0   0  257.04    8.19
  -2   0   0  260.99    9.77
   3   0   0   -0.21    0.11
   3   0   0    0.04    0.13
  -3   0   0   -0.10    0.17
   4   0   0   -0.03    0.21
  -4   0   0   -0.06    0.27
   5   0   0    0.28    0.27
  -5   0   0   -0.06    0.30
   6   0   0    6.34    0.54
  -6   0   0    6.49    0.61
  -7   0   0   -0.22    0.20
   0   1   0    0.06    0.04
   0  -1   0   -0.02    0.04
  -1  -1   0  171.31    6.02
   1  -1   0  155.35    6.25
  -1   1   0  152.29    5.01
  -1   1   0  155.56    5.98
   2  -1   0   67.69    2.13
  -2  -1   0   65.18    2.53
   2   1   0   67.78    2.13
  -2   1   0   61.93    2.12
  -3  -1   0    5.86    0.41
   3   1   0    6.34    0.43
   3  -1   0    6.58    0.44
   3   1   0    6.69    0.33
  -3   1   0    6.12    0.44
   4  -1   0    8.06    0.54
   4   1   0    7.45    0.51
  -4  -1   0    7.57    0.53
  -4  -1   0    7.61    0.57
   4  -1   0    7.02    0.53
  -5   1   0   37.13    1.72
   5  -1   0   38.80    1.68
  -5  -1   0   37.89    1.71
   5   1   0   37.87    1.70
  -6   1   0    4.96    0.55
   6  -1   0    4.60    0.45
   6   1   0    4.35    0.45
  -6  -1   0    4.66    0.51
   7   1   0    2.34    0.29
  -7  -1   0    2.33    0.33
  -7   1   0    2.76    0.36
   0  -2   0   -1.40    0.08
   1  -2   0    0.34    0.11
  -1  -2   0    0.35    0.11
   1  -2   0    0.33    0.07
  -2  -2   0   12.39    0.55
  -2   2   0   11.20    0.46
   2  -2   0   12.67    0.60
  -2  -2   0   11.19    0.55
   3  -2   0    0.55    0.17
  -3   2   0    0.39    0.22
   3   2   0    0.41    0.13
   3   2   0    0.53    0.17
  -4  -2   0   24.69    1.13
   4   2   0   23.28    1.13
   4  -2   0   24.12    1.18
  -5  -2   0    4.51    0.48
   5  -2   0    4.45    0.44
   5   2   0    4.75    0.47
  -6   2   0   10.00    0.81
   6   2   0   12.10    0.77
   6  -2   0   10.86    0.66
  -6  -2   0   12.02    0.78
   7   2   0   -0.07    0.19
  -7  -2   0    0.41    0.21
  -7   2   0   -0.07    0.27
   0  -3   0   -0.04    0.11
   0  -3   0    0.04    0.10
   1  -3   0   19.59    0.82
  -1  -3   0   19.07    0.79
   1  -3   0   20.25    0.86
  -1  -3   0   19.73    0.86
  -2  -3   0   13.20    0.62
  -2  -3   0   12.88    0.63
  -2  -3   0   13.60    0.65
   2  -3   0   14.17    0.66
   2   3   0   13.91    0.67
   3   3   0    1.42    0.24
   3  -3   0    1.24    0.21
   4   3   0    0.95    0.25
  -4  -3   0    1.34    0.26
  -5  -3   0   18.79    1.00
  -5   3   0   17.33    0.92
   5   3   0   18.99    1.00
   5  -3   0   17.75    0.93
   6   3   0    0.37    0.25
  -6  -3   0    0.50    0.27
  -6   3   0    0.12    0.37
  -7  -3   0    0.10    0.15
   7   3   0   -0.04    0.19
  -7   3   0    0.00    0.27
   0  -4   0  941.71   33.77
   0  -4   0 1000.00   35.95
   0  -4   0  914.45   35.77
   1   4   0   23.07    0.99
   1  -4   0   23.09    0.99
   1  -4   0   25.04    1.01
  -1  -4   0   23.29    0.98
  -1  -4   0   22.85    0.93
   1  -4   0   21.88    0.94
  -1  -4   0   24.25    1.04
  -2  -4   0    4.43    0.32
   2  -4   0    4.10    0.30
   2   4   0    4.55    0.35
  -2  -4   0    4.11    0.33
  -2  -4   0    4.16    0.33
  -2  -4   0    4.27    0.32
   3  -4   0    1.20    0.21
   3   4   0    1.04    0.23
  -4   4   0   18.97    0.98
  -4  -4   0   20.41    0.95
   4  -4   0   17.19    0.88
   4   4   0   17.82    0.97
   5   4   0    3.90    0.47
  -5  -4   0    4.68    0.46
  -5   4   0    4.68    0.44
   6   4   0    4.83    0.49
  -6  -4   0    4.84    0.44
   7   4   0   -0.07    0.17
   0  -5   0    0.18    0.13
   0  -5   0   -0.01    0.13
   0  -5   0    0.02    0.13
   1   5   0    9.63    0.55
  -1  -5   0    9.89    0.51
   1  -5   0    9.47    0.52
   1  -5   0    9.55    0.49
  -1  -5   0    9.13    0.50
  -1  -5   0    9.34    0.48
  -1  -5   0   10.73    0.57
  -2  -5   0   53.41    2.26
  -2  -5   0   55.20    2.11
   2  -5   0   54.03    2.25
   2   5   0   55.80    2.20
   3   5   0    1.33    0.30
   3  -5   0    1.04    0.24
   3  -5   0    0.99    0.20
  -3  -5   0    1.40    0.24
  -4   5   0    0.06    0.22
   4  -5   0    0.34    0.28
   4   5   0   -0.04    0.25
   4   5   0    0.54    0.27
  -4  -5   0    0.10    0.21
  -5   5   0   28.64    1.32
   5   5   0   27.32    1.36
  -5  -5   0   28.16    1.29
   5  -5   0   27.70    1.43
   6   5   0    0.15    0.26
  -6  -5   0   -0.18    0.19
   6  -5   0    0.03    0.33
   7   5   0    0.36    0.17
   0  -6   0   45.73    1.86
   0  -6   0   44.97    1.72
   0  -6   0   42.26    1.80
   0  -6   0   42.40    1.73
  -1  -6   0   14.07    0.71
   1   6   0   16.79    0.78
   1  -6   0   15.00    0.71
   1  -6   0   14.84    0.74
  -1  -6   0   14.37    0.73
  -1  -6   0   14.96    0.70
   2   6   0    5.56    0.46
   2  -6   0    5.53    0.33
  -2  -6   0    4.93    0.40
   3  -6   0   10.74    0.71
  -3  -6   0   11.47    0.63
   3   6   0   11.05    0.69
   3  -6   0   10.63    0.59
   4   6   0   -0.07    0.27
  -4  -6   0    0.52    0.25
   4   6   0    0.75    0.30
  -4   6   0    0.46    0.26
   4  -6   0    1.04    0.34
  -5   6   0    2.53    0.37
   5  -6   0    2.04    0.43
   5   6   0    2.59    0.39
  -5  -6   0    2.40    0.33
   6   6   0    4.08    0.45
   6  -6   0    3.61    0.46
  -6  -6   0    3.63    0.28
   0  -7   0    0.15    0.14
  -1  -7   0   32.55    1.40
   1   7   0   35.76    1.52
   2   7   0    0.06    0.20
  -2  -7   0    0.05    0.19
   2  -7   0    0.08    0.20
   3  -7   0    0.27    0.28
  -3  -7   0    0.35    0.23
   3   7   0    1.03    0.31
  -3   7   0    0.78    0.27
   4   7   0   61.04    2.61
  -4   7   0   62.22    2.61
   4  -7   0   66.38    2.64
  -4  -7   0   63.67    2.49
   4   7   0   59.01    2.63
  -5  -7   0    0.35    0.21
   5   7   0    0.34    0.30
   5  -7   0    0.84    0.36
  -5   7   0    0.42    0.27
  -6  -7   0    3.73    0.40
   6  -7   0    2.54    0.40
   6   7   0    3.07    0.36
   0  -8   0   14.18    0.74
   1  -8   0   46.21    1.91
   1   8   0   48.14    2.00
  -1  -8   0   44.89    1.85
  -2  -8   0    0.63    0.22
   2  -8   0    0.87    0.25
   2   8   0    0.47    0.23
  -2   8   0    1.30    0.28
   3   8   0    0.60    0.27
   3  -8   0    0.14    0.28
  -3  -8   0    0.39    0.32
  -3   8   0    0.11    0.29
  -3  -8   0    0.34    0.23
   4   8   0    9.84    0.72
   4  -8   0   10.89    0.76
  -4  -8   0   10.49    0.60
  -4  -8   0    9.49    0.75
  -4   8   0   10.21    0.73
   4   8   0    9.09    0.70
  -5   8   0   17.29    0.92
  -5  -8   0   17.20    0.97
   5   8   0   17.35    0.99
   5  -8   0   18.57    0.99
   6  -8   0    0.31    0.23
  -6  -8   0    0.10    0.21
   6   8   0   -0.15    0.21
   0  -9   0    0.37    0.21
   1   9   0    0.07    0.26
  -1  -9   0   -0.03    0.18
  -1   9   0   -0.05    0.27
   1  -9   0    0.02    0.23
  -1  -9   0    0.00    0.30
  -2  -9   0    2.38    0.29
   2   9   0    3.03    0.41
  -2  -9   0    1.93    0.43
  -2   9   0    3.26    0.41
   2  -9   0    3.08    0.39
  -3  -9   0    3.32    0.31
   3  -9   0    3.62    0.44
   3   9   0    3.75    0.47
  -3  -9   0    3.20    0.48
  -3   9   0    3.66    0.44
  -4   9   0    8.17    0.65
   4  -9   0    7.19    0.64
  -4  -9   0    8.93    0.71
   4   9   0    8.34    0.66
   5  -9   0    1.57    0.33
   5   9   0    2.23    0.35
  -5  -9   0    1.14    0.30
  -5   9   0    1.17    0.26
   0 -10   0    0.34    0.21
   0 -10   0    0.68    0.37
   0  10   0   -0.06    0.30
   1 -10   0   12.53    0.74
   1  10   0   13.42    0.84
  -1 -10   0   13.35    0.67
  -1  10   0   13.23    0.84
  -1 -10   0   12.70    0.84
  -2  10   0    1.56    0.33
   2 -10   0    2.02    0.35
  -2 -10   0    1.96    0.41
  -2 -10   0    1.71    0.22
   2  10   0    1.73    0.36
  -3  10   0    9.24    0.70
   3  10   0    9.07    0.70
   3 -10   0    8.84    0.67
  -4  10   0    4.86    0.48
   4 -10   0    4.20    0.45
   5 -10   0    1.32    0.23
  -5  10   0    1.66    0.25
  -5 -10   0    0.64    0.19
   0  11   0    0.45    0.27
   0  11   0    0.16    0.28
   0 -11   0    0.08    0.19
   0 -11   0    0.31    0.29
  -1  11   0    0.31    0.26
  -1 -11   0    0.37    0.14
   1  11   0    0.07    0.23
   1 -11   0    0.04    0.22
  -1 -11   0    0.33    0.32
  -1  11   0    0.29    0.32
   1 -11   0    0.00    0.35
  -2 -11   0    1.93    0.36
  -2  11   0    3.25    0.46
   2 -11   0    2.43    0.32
   2  11   0    3.63    0.45
  -3 -11   0    3.04    0.40
   3 -11   0    5.38    0.43
   3 -11   0    3.28    0.44
  -3  11   0    5.25    0.52
  -4  11   0    9.07    0.61
   4 -11   0    9.84    0.69
   4 -11   0    9.18    0.52
  -4 -11   0    8.88    0.52
   0 -12   0   18.98    1.00
   0  12   0   17.81    1.04
   1  12   0    3.62    0.46
  -1  12   0    2.74    0.40
   1 -12   0    3.77    0.48
  -1  12   0    4.17    0.52
  -1 -12   0    3.46    0.40
  -2  12   0    0.59    0.28
   2 -12   0    0.36    0.15
   2 -12   0    0.66    0.37
  -2 -12   0    0.19    0.25
  -3  12   0    0.65    0.28
  -3 -12   0    0.39    0.19
  -3 -12   0    0.54    0.18
  -4  12   0    5.32    0.39
   0  13   0   -0.16    0.29
   0 -13   0    0.07    0.24
   1 -13   0    0.54    0.30
  -1 -13   0    0.77    0.22
   1  13   0    0.82    0.32
  -1  13   0    1.13    0.30
  -2 -13   0    2.53    0.20
  -2 -13   0    1.66    0.17
   2 -13   0    1.44    0.33
  -2  13   0    1.89    0.30
  -3  13   0    3.88    0.35
   3 -13   0    2.75    0.32
   0  14   0    2.37    0.33
   1  14   0   -0.23    0.22
  -1  14   0   -0.07    0.21
   1 -14   0   -0.03    0.13
   1 -14   0    0.18    0.14
   2 -14   0    0.33    0.13
   2  14   0    0.38    0.20
  -2  14   0    0.64    0.21
  -1   0   1  284.81    9.25
   1   0   1  305.85   11.08
   1   0  -1  292.49    9.25
   1   0   1  292.05    9.24
   2   0   1    4.15    0.24
   2   0  -1    3.99    0.23
   3   0   1    2.80    0.21
   3   0   1    2.99    0.28
   3   0  -1    2.89    0.30
  -3   0   1    2.65    0.30
  -3   0  -1    2.83    0.30
   3   0  -1    3.11    0.21
  -4   0   1   -0.18    0.20
  -4   0  -1   -0.25    0.20
   4   0  -1    0.07    0.17
  -5   0  -1   16.65    0.95
  -5   0   1   15.48    0.96
   5   0   1   16.44    0.92
   5   0  -1   16.13    0.90
   6   0  -1    2.49    0.37
  -6   0   1    2.07    0.42
   6   0   1    2.07    0.37
  -6   0  -1    3.00    0.44
  -7   0  -1    1.25    0.28
   7   0   1    1.37    0.25
  -7   0   1    0.77    0.27
   0  -1   1   74.48    2.87
   0   1  -1   70.18    2.86
   1  -1   1  114.89    4.61
   1  -1   1  117.62    4.39
  -1  -1  -1  117.05    4.43
   1  -1  -1  116.05    4.60
   1   1   1  118.80    4.43
  -1   1  -1  113.51    3.68
  -2  -1  -1   43.02    1.69
  -2   1   1   44.98    1.71
  -2   1   1   43.28    1.48
   2  -1   1   44.74    1.48
  -2  -1  -1   46.04    1.75
   2   1  -1   46.69    1.48
   2   1   1   44.96    1.48
  -2  -1   1   46.17    1.77
  -3  -1  -1    5.96    0.42
   3  -1   1    6.69    0.41
   3   1  -1    6.64    0.43
  -3   1   1    6.59    0.49
   3   1  -1    6.90    0.34
   3   1   1    6.48    0.41
   3  -1  -1    6.27    0.45
   3   1   1    6.27    0.34
  -3  -1   1    6.67    0.43
   4  -1   1    1.23    0.26
   4   1  -1    1.18    0.25
  -4   1   1    1.20    0.26
  -4  -1  -1    1.40    0.26
  -4  -1   1    1.25    0.26
   4  -1  -1    1.36    0.26
  -4  -1   1    1.60    0.28
  -4   1  -1    1.49    0.27
   4  -1  -1    1.05    0.27
   5  -1   1   26.41    1.29
   5   1  -1   27.48    1.31
  -5   1   1   26.62    1.37
  -5  -1  -1   28.20    1.32
  -5  -1   1   25.58    1.30
  -5   1  -1   25.92    1.35
   5   1   1   29.54    1.32
   5  -1  -1   27.14    1.28
   6  -1   1    8.99    0.63
  -6  -1  -1    9.32    0.68
   6   1  -1    8.13    0.64
  -6   1   1    8.63    0.72
  -6   1  -1    9.36    0.73
   6   1   1    9.00    0.66
  -6  -1   1    9.16    0.71
   6  -1  -1    8.94    0.60
  -7  -1  -1    1.36    0.26
  -7   1   1    1.48    0.31
  -7   1  -1    1.19    0.28
   7   1   1    1.17    0.25
  -7  -1   1    1.61    0.31
   0  -2   1  100.80    4.03
   0   2   1   99.84    3.90
   0  -2  -1  103.38    3.90
  -1  -2  -1  124.94    4.78
   1  -2   1  125.81    4.75
   1  -2   1  131.52    4.96
  -1   2   1  121.71    4.76
  -1  -2  -1  121.12    4.48
   1  -2  -1  127.81    4.94
   1   2   1  122.42    4.78
   2  -2   1   15.36    0.73
  -2  -2  -1   16.15    0.70
  -2  -2  -1   14.77    0.66
  -2   2   1   15.47    0.60
  -2  -2  -1   15.80    0.67
   2   2  -1   14.00    0.71
   2  -2  -1   16.48    0.72
  -2  -2   1   13.97    0.67
  -2  -2   1   14.82    0.67
   2  -2  -1   13.96    0.68
   3  -2   1   40.57    1.78
   3   2  -1   41.75    1.40
  -3   2   1   41.42    1.75
   3   2  -1   41.25    1.69
   3  -2  -1   42.59    1.77
   3   2   1   38.79    1.66
  -3  -2   1   39.26    1.70
   3  -2  -1   41.89    1.68
   4  -2   1    4.25    0.41
   4   2  -1    4.65    0.44
  -4  -2  -1    4.52    0.41
   4  -2  -1    4.06    0.40
   4  -2  -1    4.50    0.40
  -4  -2   1    3.87    0.39
  -5  -2  -1   10.95    0.73
   5   2  -1   11.92    0.73
  -5   2   1   10.56    0.66
   5  -2   1   10.41    0.71
  -5   2  -1   12.47    0.83
   5  -2  -1   10.29    0.69
   5   2   1   12.11    0.75
  -5  -2   1   12.00    0.78
   6  -2   1    1.80    0.34
  -6  -2  -1    1.51    0.33
   6   2  -1    1.63    0.32
  -6   2   1    1.46    0.41
  -6   2  -1    2.50    0.42
   6   2   1    1.37    0.35
  -6  -2   1    1.75    0.37
  -7   2   1    1.36    0.31
   7   2  -1    1.36    0.26
  -7  -2  -1    1.59    0.23
  -7   2  -1    1.06    0.27
   7   2   1    1.46    0.27
  -7  -2   1    1.20    0.26
   0  -3  -1  590.72   22.88
   0  -3   1  621.75   22.88
   0  -3  -1  584.80   21.48
   0   3   1  625.20   22.89
  -1  -3  -1    3.63    0.25
  -1   3   1    3.87    0.26
  -1  -3  -1    4.04    0.24
   1  -3   1    3.99    0.23
  -1  -3  -1    4.39    0.30
   1  -3   1    4.32    0.31
   1  -3  -1    3.63    0.24
   1  -3  -1    3.69    0.25
  -1  -3   1    3.09    0.27
  -1  -3   1    3.26    0.24
   2  -3   1    2.30    0.23
  -2  -3  -1    2.24    0.21
  -2  -3  -1    2.40    0.22
  -2  -3  -1    2.18    0.22
  -2  -3  -1    2.37    0.22
  -2   3   1    2.35    0.26
   2   3  -1    2.48    0.25
  -2  -3   1    2.56    0.23
   2  -3  -1    2.06    0.22
  -2  -3   1    1.80    0.22
   2   3   1    2.60    0.24
   3   3  -1    8.31    0.41
   3  -3   1    8.65    0.53
  -3   3   1    8.62    0.56
   3   3  -1    7.78    0.52
  -3  -3  -1    8.29    0.50
   3   3   1    8.93    0.51
   3  -3  -1    8.67    0.50
   4   3  -1   79.84    3.14
  -4  -3  -1   80.36    3.06
  -4  -3   1   74.67    3.07
   5   3  -1   15.69    0.87
   5  -3   1   14.39    0.83
  -5   3   1   14.23    0.82
  -5  -3  -1   15.23    0.86
  -5  -3   1   15.39    0.88
   5   3   1   15.61    0.90
   5  -3  -1   13.80    0.79
   6  -3   1    2.52    0.33
  -6  -3  -1    3.20    0.40
   6   3  -1    3.34    0.41
  -6   3  -1    2.55    0.45
   6   3   1    2.71    0.39
  -6  -3   1    2.66    0.40
   7   3  -1    0.09    0.17
  -7  -3   1   -0.18    0.15
  -7   3  -1    0.09    0.23
   7   3   1   -0.06    0.19
   0  -4   1  803.26   29.49
   0  -4  -1  836.78   29.47
   0  -4  -1  816.23   31.22
   0  -4  -1  866.58   31.39
  -1  -4  -1   77.72    2.87
   1  -4   1   72.29    2.82
   1  -4   1   67.46    2.66
   1   4  -1   69.70    2.76
   1  -4   1   74.55    2.92
  -1  -4  -1   72.52    2.64
  -1  -4  -1   72.92    2.79
  -1  -4  -1   72.01    2.69
  -1  -4   1   69.76    2.81
   1  -4  -1   72.48    2.82
  -1  -4   1   75.73    2.86
  -1  -4   1   68.52    2.66
   1  -4  -1   71.79    2.81
   1  -4  -1   71.91    2.66
   1   4   1   70.62    2.75
  -2  -4  -1   22.62    0.93
  -2  -4  -1   21.72    1.00
   2   4  -1   22.70    1.00
  -2  -4  -1   22.18    0.98
   2  -4   1   22.05    1.01
  -2  -4  -1   22.15    0.95
  -2  -4   1   21.09    0.95
   2   4   1   22.44    0.98
  -2  -4   1   21.30    1.00
   2  -4  -1   23.58    0.98
   3   4  -1    5.07    0.45
  -3  -4  -1    4.96    0.39
   3  -4   1    4.91    0.40
   3   4   1    5.34    0.43
   3  -4  -1    5.49    0.38
   4   4  -1    8.77    0.67
   4   4  -1    9.04    0.63
  -4   4   1   10.02    0.65
   4  -4   1    9.17    0.60
  -4  -4  -1    8.33    0.60
  -4   4  -1    8.80    0.64
  -4  -4   1    9.73    0.64
   4  -4  -1   10.64    0.68
   5   4  -1   33.84    1.52
   5  -4   1   30.16    1.40
  -5  -4  -1   33.54    1.44
  -5   4   1   30.29    1.45
   5  -4  -1   32.10    1.56
  -5   4  -1   30.38    1.40
   5   4   1   31.46    1.50
  -5  -4   1   33.64    1.48
  -6  -4  -1    3.65    0.36
   6   4  -1    3.17    0.41
  -6   4  -1    3.03    0.49
   6  -4  -1    3.88    0.51
  -6  -4   1    3.17    0.38
   6   4   1    3.24    0.44
   7   4  -1    0.39    0.19
   7   4   1    0.30    0.19
   0  -5  -1   82.26    3.30
   0  -5  -1   80.45    3.23
   0  -5   1   90.28    3.32
   0  -5  -1   83.50    3.06
   0  -5   1   80.69    3.08
   0  -5  -1   83.71    3.12
  -1  -5  -1   22.71    0.92
   1  -5   1   21.68    0.99
   1  -5   1   23.51    0.99
   1   5  -1   23.73    1.01
  -1  -5  -1   23.80    1.04
  -1  -5  -1   21.81    0.93
  -1  -5  -1   22.68    0.97
   1  -5  -1   22.03    1.00
  -1  -5   1   21.32    0.94
   1  -5  -1   22.65    0.99
   1  -5  -1   22.22    0.97
  -1  -5   1   22.87    1.04
   1  -5  -1   22.12    0.94
  -1  -5   1   21.50    0.98
   2   5  -1   12.68    0.66
  -2  -5  -1   12.14    0.62
   2  -5   1   12.52    0.62
  -2  -5  -1   11.93    0.59
  -2  -5  -1   11.37    0.60
  -2  -5  -1   11.24    0.66
  -2  -5   1   11.04    0.61
   2  -5  -1   11.94    0.56
   2   5   1   11.45    0.66
   3  -5   1   29.12    1.36
  -3  -5  -1   30.05    1.26
   3   5  -1   30.74    1.39
   3  -5  -1   29.23    1.36
   3   5   1   28.39    1.33
  -3  -5   1   32.12    1.31
   3  -5  -1   31.51    1.33
   4   5  -1   13.81    0.83
  -4  -5  -1   13.63    0.72
   4  -5   1   11.66    0.69
  -4   5   1   12.94    0.78
   4   5  -1   12.75    0.77
   4  -5   1   13.17    0.83
   4  -5  -1   12.09    0.82
  -4   5  -1   12.26    0.76
  -4  -5   1   14.38    0.78
  -5   5   1    4.80    0.48
  -5  -5  -1    4.84    0.43
   5   5  -1    4.63    0.50
   5   5   1    4.11    0.48
  -5   5  -1    4.42    0.43
   5  -5  -1    5.48    0.57
  -5  -5   1    5.60    0.51
   6   5  -1    0.54    0.30
  -6  -5  -1    0.35    0.18
   6   5   1    0.67    0.33
   6  -5  -1    0.61    0.35
  -6  -5   1    0.50    0.23
   7   5  -1    0.21    0.16
   7   5   1    0.27    0.19
   0  -6   1    0.78    0.17
   0  -6  -1    0.70    0.17
   0  -6  -1    0.85    0.17
   0  -6  -1    0.90    0.19
   0  -6  -1    0.87    0.19
   0  -6   1    0.74    0.19
  -1  -6  -1    4.36    0.36
   1  -6   1    4.82    0.36
  -1  -6  -1    5.29    0.35
   1   6  -1    5.01    0.41
  -1  -6  -1    4.97    0.36
   1   6   1    5.01    0.40
  -1  -6   1    4.74    0.37
   1  -6  -1    5.03    0.34
   1  -6  -1    5.19    0.38
   2  -6   1    2.26    0.24
   2   6  -1    2.38    0.30
  -2  -6  -1    1.69    0.24
  -2  -6  -1    1.91    0.26
   2   6   1    2.37    0.30
  -3  -6  -1    3.93    0.34
   3  -6   1    3.76    0.41
   3   6  -1    3.68    0.41
   3   6   1    3.42    0.39
  -3  -6   1    4.32    0.37
   3  -6  -1    3.76    0.38
  -4   6   1    3.62    0.43
   4   6  -1    3.53    0.42
   4  -6   1    3.30    0.46
  -4  -6  -1    3.76    0.38
   4   6  -1    3.75    0.45
  -4   6  -1    3.63    0.43
   4  -6  -1    2.82    0.42
  -4  -6   1    3.17    0.38
  -5  -6  -1    1.22    0.27
  -5   6   1    1.78    0.36
   5   6  -1    1.56    0.35
   5  -6   1    2.02    0.40
  -5   6  -1    1.93    0.33
  -5  -6   1    1.31    0.31
   5   6   1    1.12    0.32
   5  -6  -1    1.80    0.40
  -6  -6  -1    0.38    0.33
   6  -6   1    0.77    0.35
   6   6  -1    0.60    0.27
   6   6   1    0.95    0.32
   6  -6  -1    0.69    0.30
  -6  -6   1    0.55    0.20
   0  -7  -1    9.05    0.54
   0  -7  -1    9.24    0.52
  -1  -7  -1   22.43    1.02
   1   7  -1   24.45    1.11
  -1  -7  -1   22.74    1.00
  -1  -7  -1   22.59    1.06
   1  -7  -1   23.37    1.02
   1   7   1   22.62    1.09
  -2  -7  -1    4.79    0.38
   2  -7   1    4.63    0.44
   2   7  -1    5.13    0.47
  -2  -7  -1    4.71    0.39
   2  -7  -1    5.08    0.43
  -2  -7   1    4.96    0.41
   2   7   1    4.46    0.44
   3  -7   1    9.64    0.66
  -3   7   1    8.48    0.65
  -3  -7  -1    9.83    0.57
   3   7  -1    9.01    0.72
   3   7  -1   10.45    0.71
  -3  -7  -1    8.47    0.68
  -3   7  -1    9.20    0.65
   3   7   1    9.79    0.65
   3  -7  -1    9.32    0.66
  -3  -7   1    9.30    0.62
   4   7  -1   17.38    0.99
  -4  -7  -1   17.26    0.98
   4  -7   1   17.01    1.02
  -4   7   1   17.61    1.00
  -4  -7  -1   18.13    0.83
   4   7  -1   15.40    0.96
  -4   7  -1   15.92    0.96
  -4  -7   1   17.36    0.91
   4   7   1   16.31    0.96
   4  -7  -1   17.06    1.01
   5   7  -1   10.79    0.73
  -5  -7  -1    9.42    0.48
  -5  -7  -1   10.10    0.74
  -5   7   1   11.30    0.71
   5  -7   1    8.56    0.74
   5   7   1   10.77    0.72
  -5  -7   1   10.94    0.64
  -5   7  -1    9.79    0.65
   5  -7  -1    9.92    0.75
   6   7  -1    1.44    0.30
  -6  -7  -1    0.83    0.28
   6  -7   1    1.35    0.34
   6   7   1    1.16    0.30
   6  -7  -1    1.19    0.32
  -6  -7   1    1.39    0.35
   0  -8  -1   38.37    1.61
   0  -8  -1   41.04    1.65
   0  -8   1   40.78    1.67
   1  -8   1    4.71    0.41
  -1  -8  -1    4.12    0.37
   1   8  -1    4.67    0.46
  -1  -8  -1    4.14    0.33
   1   8   1    4.97    0.47
  -1  -8   1    4.46    0.37
   1  -8  -1    4.31    0.36
   2   8  -1    1.04    0.29
  -2  -8  -1    1.01    0.21
  -2  -8  -1    1.76    0.29
  -2  -8  -1    1.31    0.36
   2  -8   1    1.41    0.30
   2  -8  -1    1.94    0.29
   2   8   1    1.79    0.31
  -2  -8   1    1.35    0.26
  -2   8  -1    1.53    0.31
   3  -8   1    5.26    0.52
  -3  -8  -1    5.52    0.40
  -3  -8  -1    4.56    0.49
   3   8  -1    5.06    0.53
  -3   8   1    5.99    0.54
   3   8  -1    5.80    0.58
   3   8   1    5.05    0.54
   3  -8  -1    5.77    0.52
  -3   8  -1    6.61    0.54
  -3  -8   1    4.60    0.43
   4   8  -1    9.80    0.74
  -4  -8  -1    8.61    0.46
  -4   8   1    9.27    0.69
  -4  -8  -1    9.11    0.69
   4   8  -1    9.38    0.70
   4  -8   1   11.48    0.81
   4   8   1    8.91    0.68
  -4  -8   1    9.24    0.59
  -4   8  -1    8.28    0.66
   4  -8  -1    7.69    0.66
  -5  -8  -1    5.99    0.54
   5  -8   1    5.80    0.57
  -5   8   1    5.84    0.51
   5   8  -1    4.74    0.53
   5  -8  -1    6.24    0.57
  -5  -8   1    6.41    0.38
   5   8   1    6.28    0.55
  -5   8  -1    5.90    0.48
  -5  -8   1    5.28    0.54
  -6  -8  -1    0.61    0.18
  -6  -8  -1    0.41    0.17
   6   8   1    0.48    0.22
   6  -8  -1    0.43    0.22
  -6  -8   1   -0.04    0.25
   0  -9  -1    1.21    0.24
   0  -9  -1    1.10    0.32
   0  -9   1    1.11    0.27
   0   9  -1    1.78    0.36
  -1  -9  -1    5.19    0.51
   1   9  -1    6.35    0.58
  -1  -9  -1    5.81    0.40
   1  -9   1    5.95    0.50
   1   9   1    6.19    0.56
  -1  -9   1    6.13    0.48
  -1   9  -1    5.95    0.52
   1  -9  -1    5.53    0.45
   2   9  -1    8.68    0.66
  -2   9   1    8.11    0.66
  -2  -9  -1    8.00    0.47
   2  -9   1    8.84    0.67
  -2  -9   1    8.77    0.56
   2  -9  -1    8.99    0.62
   2   9   1    8.88    0.67
  -2   9  -1    7.94    0.62
  -3   9   1    8.70    0.69
   3   9  -1    9.20    0.69
   3  -9   1    9.52    0.70
   3   9  -1    8.45    0.69
  -3  -9  -1    8.37    0.67
  -3  -9   1    8.37    0.56
  -3   9  -1    7.88    0.66
   3   9   1    8.90    0.71
   3  -9  -1    9.36    0.67
  -4  -9  -1    2.08    0.40
   4   9  -1    2.65    0.39
  -4   9   1    2.61    0.42
   4   9  -1    1.84    0.38
   4  -9   1    2.58    0.41
  -4  -9   1    1.94    0.44
   4  -9  -1    2.88    0.42
  -4  -9   1    2.58    0.27
   4   9   1    2.86    0.40
  -4   9  -1    3.32    0.43
  -5  -9  -1    1.58    0.29
  -5   9   1    2.03    0.32
   5  -9   1    2.24    0.38
   5   9  -1    2.59    0.36
  -5  -9   1    1.87    0.37
   5   9   1    2.75    0.36
   5  -9  -1    2.35    0.34
  -5   9  -1    1.57    0.26
   0  10  -1   10.63    0.75
   0  10   1    8.61    0.70
   0 -10   1    9.86    0.62
   0 -10  -1    8.58    0.53
   0 -10  -1    9.08    0.65
  -1 -10  -1    8.94    0.46
   1  10  -1    8.35    0.66
  -1 -10  -1    8.30    0.65
   1 -10   1    8.97    0.64
  -1  10  -1    8.46    0.67
  -1 -10   1    9.17    0.59
   1  10   1    7.67    0.64
   1 -10  -1    8.39    0.56
   1 -10  -1    8.57    0.67
  -2  10   1    1.27    0.32
  -2 -10  -1    0.70    0.32
   2 -10   1    1.62    0.33
   2  10  -1    0.77    0.34
  -2 -10   1    1.35    0.26
  -2 -10   1    0.86    0.36
   2 -10  -1    0.53    0.32
  -2  10  -1    1.45    0.36
   2 -10  -1    0.99    0.29
   2  10   1    0.83    0.30
   3 -10   1    2.07    0.40
  -3  10   1    2.94    0.40
  -3 -10  -1    1.46    0.34
   3  10  -1    1.91    0.41
  -3  10  -1    2.77    0.41
  -3 -10   1    1.30    0.41
  -3 -10   1    2.03    0.24
   3 -10  -1    2.03    0.33
   3  10   1    1.68    0.36
   4 -10   1    5.12    0.50
  -4  10   1    6.49    0.57
  -4  10  -1    6.24    0.53
   4  10   1    7.19    0.55
   4 -10  -1    6.09    0.49
  -4 -10   1    3.66    0.47
  -5  10   1    4.24    0.34
  -5 -10   1    2.48    0.29
   5 -10  -1    3.08    0.27
   0  11   1    4.45    0.51
   0 -11  -1    5.13    0.49
   0  11  -1    4.27    0.47
   0  11  -1    5.43    0.56
   0 -11   1    4.86    0.42
  -1  11   1    5.03    0.53
   1  11  -1    5.17    0.54
  -1 -11  -1    5.55    0.49
   1 -11   1    5.61    0.46
   1  11   1    6.08    0.58
  -1  11  -1    5.88    0.58
  -1  11  -1    4.94    0.52
   1 -11  -1    5.11    0.38
  -1 -11   1    5.43    0.43
  -1 -11   1    3.69    0.50
   1 -11  -1    5.03    0.52
  -2 -11  -1    4.87    0.45
   2 -11   1    4.77    0.45
   2  11  -1    5.39    0.59
  -2  11   1    6.28    0.58
   2 -11  -1    6.05    0.43
  -2  11  -1    4.68    0.51
   2  11   1    5.37    0.54
  -2 -11   1    5.30    0.32
  -2 -11   1    4.46    0.48
   2 -11  -1    4.67    0.54
   3 -11   1   11.14    0.66
  -3 -11  -1   11.10    0.63
  -3  11   1   11.24    0.74
   3 -11  -1    8.87    0.74
  -3  11  -1   10.42    0.71
   3 -11  -1    9.83    0.58
   4 -11   1    1.13    0.27
  -4  11   1    1.86    0.32
   4 -11  -1    1.55    0.20
   4 -11  -1    1.23    0.29
  -4 -11   1    1.09    0.27
  -4  11  -1    1.60    0.29
   5 -11  -1    0.71    0.20
   0  12  -1    7.01    0.63
   0  12  -1    8.11    0.64
   0 -12   1    6.58    0.59
   0  12   1    5.57    0.56
   0 -12  -1    7.26    0.56
   0 -12   1    6.74    0.40
   0  12   1    6.58    0.64
   1 -12   1    6.39    0.45
   1  12  -1    6.95    0.66
   1 -12   1    7.77    0.64
  -1  12   1    6.33    0.61
  -1  12   1    7.17    0.58
  -1 -12  -1    7.01    0.52
  -1 -12   1    6.28    0.56
   1  12   1    6.57    0.62
  -1  12  -1    7.53    0.61
  -1  12  -1    7.76    0.68
   1 -12  -1    6.63    0.57
  -2 -12  -1    3.92    0.34
  -2  12   1    4.90    0.48
   2 -12   1    3.50    0.32
   2 -12  -1    4.05    0.46
  -2  12  -1    5.00    0.51
  -2 -12   1    3.84    0.44
   3 -12   1    0.70    0.18
  -3  12   1    1.14    0.31
   3 -12  -1    0.95    0.32
  -3 -12   1    1.24    0.27
  -3  12  -1    1.00    0.27
  -4  12   1    0.81    0.22
  -4  12  -1    0.85    0.21
   4 -12  -1    0.43    0.20
   4 -12  -1    0.49    0.22
   0  13  -1    0.00    0.25
   0  13   1    0.16    0.27
   0 -13   1    0.19    0.27
   0 -13  -1   -0.01    0.20
   1 -13   1    3.57    0.44
  -1 -13  -1    4.36    0.31
  -1 -13  -1    5.01    0.31
  -1  13   1    4.88    0.46
  -1  13  -1    4.50    0.47
   1 -13  -1    3.59    0.37
  -1 -13   1    4.93    0.43
   2 -13   1    0.55    0.29
  -2  13   1    0.73    0.25
   2 -13  -1    0.38    0.20
  -2 -13   1    0.39    0.19
  -2  13  -1    0.71    0.28
  -3  13   1    0.24    0.21
   3 -13   1    0.02    0.22
  -3  13  -1    0.07    0.18
   3 -13  -1    0.11    0.18
   0 -14   1    5.70    0.39
  -1  14   1    2.03    0.30
   1  14  -1    1.22    0.28
   1 -14   1    1.16    0.22
  -1  14  -1    1.38    0.25
   1  14   1    1.23    0.28
   2 -14   1    0.35    0.18
   2  14  -1    0.53    0.20
  -2  14   1    0.99    0.22
   2  14   1    0.60    0.23
  -2  14  -1    0.87    0.20
   0   0   2  574.79   22.51
   2   0   2   82.53    2.66
   2   0  -2   83.17    2.66
   3   0  -2   13.91    0.72
   3   0  -2   15.35    0.57
  -3   0   2   14.11    0.75
   3   0   2   13.90    0.57
   4   0  -2   34.44    1.52
  -4   0  -2   34.03    1.50
  -4   0   2   35.45    1.58
   5   0   2   62.40    2.54
  -5   0   2   58.71    2.57
   5   0  -2   58.83    2.53
   5   0  -2   60.06    2.50
  -5   0  -2   65.05    2.55
  -6   0  -2    0.26    0.29
  -6   0   2    0.46    0.36
   6   0  -2   -0.08    0.24
   6   0   2    0.08    0.28
  -7   0  -2    0.14    0.19
   7   0   2    0.09    0.20
  -7   0   2    0.52    0.26
   0   1  -2  249.15   10.07
   0  -1   2  263.00   10.07
   1  -1   2  221.60    6.97
   1   1  -2  226.05    6.97
  -1  -1  -2  217.51    7.86
   1  -1   2  216.88    8.69
   1   1   2  222.61    8.37
  -1   1  -2  213.86    6.95
   1  -1  -2  227.38    8.68
  -2  -1  -2   40.42    1.53
   2   1  -2   42.12    1.33
  -2  -1  -2   39.82    1.61
   2   1  -2   38.79    1.59
   2  -1   2   40.58    1.33
   2  -1  -2   38.74    1.59
   3   1  -2   33.72    1.40
   3  -1   2   33.25    1.15
  -3   1   2   32.48    1.45
   3   1  -2   34.02    1.15
   3  -1  -2   32.46    1.45
   3  -1  -2   33.04    1.40
  -3  -1   2   32.12    1.42
   4   1  -2   27.31    1.25
  -4  -1  -2   27.32    1.22
   4  -1   2   24.50    1.29
  -4   1   2   27.88    1.29
  -4  -1   2   24.97    1.25
   4  -1  -2   26.90    1.24
   4  -1  -2   26.36    1.28
  -4   1  -2   26.24    1.24
  -4  -1   2   28.46    1.27
  -5  -1  -2   19.26    1.01
  -5   1   2   17.76    0.92
   5   1  -2   18.54    0.98
   5   1  -2   18.35    1.00
   5  -1   2   19.91    1.01
   5  -1  -2   18.51    1.00
   5  -1  -2   19.63    0.97
  -5  -1   2   18.00    1.05
  -5   1  -2   20.46    1.07
   5   1   2   20.01    1.02
  -6  -1  -2   22.03    1.09
  -6   1   2   20.45    1.17
   6  -1   2   21.63    1.09
   6   1  -2   20.51    1.06
   6  -1  -2   19.65    1.00
  -6   1  -2   21.34    1.13
   6   1   2   21.92    1.12
  -6  -1   2   20.39    1.14
  -7   1   2    0.17    0.30
  -7  -1  -2    0.25    0.16
   7   1   2    0.12    0.19
  -7  -1   2    0.49    0.25
  -7   1  -2    0.35    0.23
   0  -2  -2  137.53    5.12
   0   2   2  147.61    5.50
   0  -2   2  147.43    5.70
  -1  -2  -2  472.20   17.62
   1  -2   2  487.09   18.29
  -1  -2  -2  456.83   17.51
  -1  -2  -2  467.31   16.53
  -1   2   2  455.84   17.60
  -1   2  -2  437.84   14.66
   1   2   2  469.97   17.62
   1  -2  -2  465.12   16.56
   1  -2  -2  480.51   18.27
  -2  -2  -2   68.29    2.62
  -2  -2  -2   71.26    2.57
   2   2  -2   68.35    2.68
   2  -2   2   70.93    2.84
   2   2  -2   70.11    2.26
  -2  -2  -2   69.56    2.71
  -2  -2  -2   71.49    2.72
  -2   2   2   67.29    2.67
   2  -2  -2   65.36    2.58
   2  -2  -2   73.97    2.82
   2  -2  -2   69.90    2.67
  -2   2  -2   67.82    2.24
   3   2  -2   17.91    0.86
  -3   2   2   18.25    0.90
   3  -2   2   18.18    0.88
  -3  -2  -2   16.53    0.79
   3   2  -2   17.54    0.67
   3  -2  -2   17.41    0.85
   3  -2  -2   18.37    0.87
  -3  -2   2   16.27    0.83
  -4  -2  -2   15.73    0.80
   4   2  -2   15.41    0.86
  -4   2   2   16.95    0.92
   4  -2   2   14.52    0.85
   4  -2  -2   16.03    0.84
   4  -2  -2   15.32    0.82
  -4  -2   2   14.87    0.86
  -4   2  -2   14.29    0.87
  -4  -2   2   15.87    0.85
   5   2  -2    1.63    0.35
   5   2  -2    1.79    0.33
  -5  -2  -2    2.21    0.36
  -5   2   2    2.58    0.35
   5  -2   2    1.56    0.33
   5  -2  -2    1.52    0.31
   5   2   2    2.33    0.35
  -5   2  -2    1.86    0.37
  -5  -2   2    1.61    0.35
   6  -2   2    4.24    0.45
   6   2  -2    4.95    0.49
  -6  -2  -2    4.72    0.47
  -6  -2   2    5.51    0.57
   6   2   2    4.87    0.49
  -6   2  -2    4.37    0.54
  -7   2   2    0.16    0.26
  -7  -2  -2    0.18    0.15
  -7   2  -2    0.22    0.24
   7   2   2    0.21    0.21
  -7  -2   2    0.08    0.22
   0  -3   2   10.38    0.50
   0  -3  -2   10.20    0.44
   0  -3  -2   10.04    0.50
   0   3   2   10.37    0.50
   0  -3  -2    9.97    0.42
  -1  -3  -2  492.97   17.51
  -1   3   2  505.12   18.65
  -1  -3  -2  487.25   17.84
  -1  -3  -2  506.17   18.55
  -1  -3  -2  495.74   18.67
  -1  -3  -2  502.30   18.54
   1  -3  -2  514.16   17.54
   1   3   2  442.22   18.66
   1  -3  -2  492.48   18.57
   2  -3   2    8.53    0.37
  -2   3   2    8.74    0.42
  -2  -3  -2    7.74    0.45
   2   3  -2    9.42    0.52
   2  -3   2    9.38    0.51
  -2  -3  -2    8.96    0.46
  -2  -3  -2    8.74    0.44
  -2  -3  -2    8.63    0.46
  -2   3   2    9.17    0.52
   2  -3  -2    8.98    0.48
  -2  -3   2    9.24    0.48
   2  -3  -2    9.37    0.46
  -3  -3  -2   48.22    1.87
   3   3  -2   50.18    1.97
   3  -3   2   47.01    2.05
   3   3  -2   45.97    1.61
  -3   3   2   50.03    2.03
   3   3   2   45.71    1.91
   3  -3  -2   46.37    2.00
  -4  -3  -2    4.39    0.40
   4   3  -2    4.41    0.46
   4  -3  -2    4.84    0.46
  -4  -3   2    4.52    0.45
  -5   3   2    1.58    0.34
  -5  -3  -2    1.03    0.29
   5   3  -2    1.26    0.35
   5  -3   2    1.33    0.31
   5   3  -2    1.88    0.32
  -5   3  -2    1.88    0.39
  -5  -3   2    1.55    0.35
   5   3   2    1.35    0.31
   5  -3  -2    1.54    0.41
   6   3  -2    0.33    0.29
  -6  -3  -2    0.07    0.21
   6  -3   2    0.29    0.22
  -6   3  -2    0.11    0.33
   6  -3  -2    0.15    0.36
  -6  -3   2    0.04    0.29
   6   3   2   -0.07    0.24
  -7  -3  -2    2.20    0.34
   7   3   2    2.58    0.32
  -7   3  -2    2.61    0.33
   7  -3  -2    2.16    0.33
  -7  -3   2    2.06    0.27
   0  -4  -2  336.00   12.96
   0  -4  -2  337.52   12.47
   0  -4  -2  354.31   12.24
   0  -4  -2  355.80   13.08
   0  -4  -2  336.27   12.96
   1   4  -2   25.52    1.08
  -1  -4  -2   24.29    1.04
  -1  -4  -2   25.76    1.04
   1  -4   2   26.91    1.12
  -1   4   2   23.74    1.08
  -1  -4  -2   27.39    1.12
   1  -4   2   25.71    1.08
  -1  -4  -2   26.78    0.99
  -1  -4  -2   25.54    1.01
   1  -4  -2   24.02    1.03
  -1  -4   2   23.89    1.03
  -1  -4   2   26.89    1.12
   1  -4  -2   25.32    1.07
   1  -4  -2   25.40    1.01
   2   4  -2   12.22    0.64
  -2  -4  -2   11.65    0.55
  -2  -4  -2   11.37    0.58
  -2  -4  -2   13.28    0.59
  -2   4   2   11.52    0.63
  -2  -4  -2   10.98    0.60
   2  -4   2   12.18    0.62
   2  -4  -2   10.93    0.57
   2  -4  -2   11.33    0.54
  -2  -4   2   12.60    0.63
   2   4   2   10.78    0.60
   3   4  -2   15.79    0.64
   3  -4   2   14.87    0.80
  -3  -4  -2   16.55    0.76
   3   4  -2   15.93    0.82
   3  -4  -2   14.98    0.73
   3   4   2   14.59    0.78
   4   4  -2   15.34    0.84
  -4   4   2   16.10    0.85
   4  -4   2   14.13    0.79
   4   4  -2   15.47    0.90
  -4  -4  -2   15.40    0.78
   4  -4  -2   15.12    0.86
  -4   4  -2   14.69    0.82
  -4  -4   2   13.94    0.81
   5   4  -2   10.62    0.72
  -5  -4  -2    9.95    0.63
  -5   4   2    9.48    0.70
   5  -4   2    8.89    0.63
   5   4  -2    9.23    0.72
   5  -4  -2   10.18    0.73
  -5  -4   2    9.27    0.69
   5   4   2    9.41    0.68
  -6  -4  -2    3.36    0.32
   6   4  -2    3.34    0.40
  -6   4  -2    2.85    0.47
   6  -4  -2    3.34    0.52
   6   4   2    3.54    0.45
  -6  -4   2    3.25    0.42
  -7  -4  -2    0.63    0.27
   7   4   2    0.52    0.21
   0  -5  -2  141.23    5.49
   0  -5  -2  145.82    5.29
   0  -5  -2  149.51    5.19
   0  -5  -2  137.64    5.29
   0  -5  -2  144.36    5.49
   0  -5   2  145.67    5.58
   0  -5  -2  147.32    5.59
   0  -5   2  139.09    5.23
   1  -5   2   35.51    1.47
  -1  -5  -2   32.51    1.40
  -1  -5  -2   35.15    1.39
  -1  -5  -2   33.71    1.34
   1   5  -2   34.04    1.42
   1  -5   2   33.95    1.43
  -1  -5  -2   33.49    1.35
  -1  -5  -2   34.58    1.31
  -1  -5  -2   35.97    1.48
  -1  -5   2   37.02    1.49
   1  -5  -2   33.70    1.42
   1  -5  -2   34.61    1.34
  -1  -5   2   29.93    1.34
   1  -5  -2   32.27    1.37
   2   5  -2   53.63    2.16
  -2  -5  -2   52.52    2.07
  -2  -5  -2   53.84    2.04
  -2  -5  -2   53.08    2.15
   2  -5   2   56.17    2.25
   2   5   2   50.64    2.13
   3   5  -2    3.06    0.36
  -3  -5  -2    3.47    0.34
   3  -5   2    3.05    0.32
  -3  -5  -2    2.77    0.27
  -3  -5   2    3.29    0.34
   3  -5  -2    2.98    0.25
   3  -5  -2    3.96    0.38
   3   5   2    3.26    0.36
  -4  -5  -2    1.14    0.23
   4  -5   2    1.20    0.30
   4   5  -2    1.78    0.33
   4   5  -2    1.34    0.32
  -4   5   2    1.28    0.29
   4  -5  -2    1.01    0.29
  -4  -5   2    1.34    0.31
  -4   5  -2    1.50    0.31
  -5   5   2   18.00    1.00
   5   5  -2   19.87    1.03
   5  -5   2   16.90    0.89
   5   5  -2   14.80    0.97
  -5  -5  -2   19.20    0.88
   5  -5  -2   19.29    1.06
   5   5   2   17.99    0.98
  -5   5  -2   17.05    0.88
  -5  -5   2   18.83    1.00
   6   5  -2    8.65    0.62
  -6  -5  -2    7.73    0.61
  -6   5  -2    6.78    0.65
   6   5   2    6.99    0.58
   6  -5  -2    7.55    0.64
  -6  -5   2    6.62    0.54
   7   5   2    5.14    0.40
   0  -6  -2   62.06    2.44
   0  -6  -2   63.44    2.31
   0  -6   2   61.83    2.52
   0  -6  -2   58.31    2.35
   0  -6  -2   61.32    2.52
   1   6  -2   27.53    1.20
  -1  -6  -2   26.75    1.10
  -1  -6  -2   26.31    1.08
  -1  -6  -2   27.07    1.15
   1  -6   2   24.55    1.18
   1  -6  -2   25.85    1.14
   1  -6  -2   26.88    1.17
   1  -6  -2   27.22    1.11
   2   6  -2   16.46    0.83
  -2  -6  -2   15.67    0.74
  -2  -6  -2   15.47    0.76
   2  -6   2   15.26    0.78
  -2  -6  -2   14.74    0.73
   2   6   2   14.85    0.81
  -3  -6  -2   10.91    0.56
   3   6  -2   11.10    0.70
   3  -6   2   10.47    0.71
  -3  -6  -2    9.48    0.68
   3   6   2   10.04    0.65
   3  -6  -2   11.03    0.68
  -3  -6   2   11.48    0.65
   4   6  -2    3.22    0.42
   4   6  -2    3.61    0.47
  -4   6   2    3.45    0.41
  -4  -6  -2    3.53    0.33
   4  -6   2    3.10    0.43
  -4  -6  -2    3.47    0.45
  -4  -6   2    3.68    0.42
  -4   6  -2    3.33    0.39
   4  -6  -2    2.74    0.41
   5   6  -2    6.50    0.61
   5   6  -2    8.19    0.65
  -5   6   2    6.90    0.60
  -5  -6  -2    8.73    0.66
   5  -6   2    7.87    0.72
  -5  -6  -2    7.06    0.46
  -5  -6   2    7.90    0.62
  -5   6  -2    7.68    0.56
   5   6   2    6.63    0.59
   5  -6  -2    7.57    0.65
  -6  -6  -2    3.72    0.42
   6   6  -2    3.35    0.39
   6  -6   2    2.15    0.43
   6  -6  -2    3.48    0.43
  -6  -6   2    3.88    0.36
   6   6   2    3.69    0.42
   0  -7  -2   23.61    1.02
   0  -7  -2   23.52    1.04
   0  -7  -2   24.02    1.08
  -1  -7  -2  127.46    4.56
  -1  -7  -2  122.43    4.63
  -1  -7  -2  118.89    4.81
   1   7  -2  131.28    4.78
   1  -7  -2  120.44    4.61
  -1  -7   2  119.41    4.66
   1  -7  -2  123.26    4.57
   1   7   2  127.43    4.76
  -2  -7  -2   20.27    0.93
   2   7  -2   22.00    1.05
  -2  -7  -2   20.87    0.93
  -2  -7  -2   19.45    0.85
   2  -7   2   19.35    1.02
   2  -7  -2   19.83    0.96
   2   7   2   20.96    1.03
  -2  -7   2   18.39    0.96
  -3  -7  -2    4.20    0.32
   3   7  -2    4.64    0.48
  -3  -7  -2    3.82    0.42
   3  -7   2    3.97    0.45
  -3   7   2    4.64    0.45
   3   7  -2    4.36    0.46
   3  -7  -2    4.34    0.43
   3   7   2    4.08    0.45
  -3   7  -2    4.49    0.43
  -3  -7   2    4.60    0.43
   4   7  -2   12.24    0.84
  -4  -7  -2   13.55    0.82
  -4  -7  -2   13.55    0.63
   4   7  -2   13.53    0.88
  -4   7   2   13.35    0.85
   4  -7   2   11.95    0.90
   4  -7  -2   14.72    0.89
  -4   7  -2   13.16    0.80
  -4  -7   2   13.05    0.81
   5   7  -2    4.84    0.50
  -5   7   2    4.48    0.49
   5  -7   2    3.83    0.53
  -5  -7  -2    5.08    0.53
  -5   7  -2    4.64    0.43
  -5  -7   2    4.36    0.44
   5  -7  -2    3.94    0.49
   5   7   2    5.42    0.54
   6   7  -2    0.43    0.21
   6  -7   2    0.50    0.29
  -6  -7  -2    0.39    0.23
   6  -7  -2   -0.05    0.21
   6   7   2   -0.07    0.21
   0  -8  -2   49.82    1.98
   0  -8  -2   47.92    2.05
   0  -8  -2   51.62    2.03
   0   8  -2   53.81    2.17
   0  -8   2   52.83    2.09
   1   8  -2   11.44    0.71
  -1  -8  -2   10.98    0.65
  -1  -8  -2   11.34    0.68
   1  -8   2   12.05    0.70
  -1  -8  -2   11.50    0.54
  -1  -8  -2   11.16    0.62
   1  -8  -2   11.08    0.63
  -1  -8   2   11.10    0.67
   1   8   2   12.32    0.73
   1  -8  -2   11.05    0.64
  -2  -8  -2    3.51    0.37
   2  -8   2    3.75    0.42
  -2  -8  -2    3.54    0.29
  -2  -8  -2    3.21    0.35
   2   8  -2    3.83    0.41
   2   8  -2    3.65    0.43
  -2  -8  -2    3.08    0.39
   2  -8  -2    3.40    0.36
   2   8   2    3.38    0.44
  -2   8  -2    3.48    0.40
  -2  -8   2    4.00    0.39
   3   8  -2    0.85    0.33
  -3   8   2    0.71    0.28
   3  -8   2    0.73    0.34
  -3  -8  -2    1.10    0.31
   3   8  -2    0.63    0.27
   3  -8  -2    0.73    0.24
  -3  -8   2    0.92    0.27
  -3   8  -2    0.66    0.27
   3   8   2    0.92    0.27
   4  -8   2   17.56    1.05
   4   8  -2   16.19    1.01
  -4  -8  -2   16.26    0.92
   4   8  -2   16.58    1.01
  -4   8   2   17.35    1.01
  -4  -8   2   18.02    0.94
   4  -8  -2   19.15    1.01
  -4   8  -2   17.89    0.98
  -5   8   2   13.20    0.78
  -5  -8  -2   12.64    0.71
   5   8  -2   11.76    0.79
   5  -8   2   11.74    0.86
  -5  -8   2   12.95    0.66
   5  -8  -2   12.00    0.77
  -5   8  -2   10.05    0.66
   5   8   2   11.90    0.78
  -6  -8   2    1.84    0.32
   6  -8  -2    2.31    0.26
   6   8   2    1.62    0.27
   0   9  -2    4.22    0.46
   0  -9  -2    4.33    0.35
   0  -9  -2    4.69    0.42
   0  -9  -2    3.77    0.41
   0  -9   2    4.07    0.42
  -1  -9  -2   24.61    1.12
   1  -9   2   25.12    1.17
   1   9  -2   25.52    1.24
  -1  -9  -2   23.24    0.95
  -1  -9  -2   24.48    1.11
   1  -9  -2   25.42    1.07
  -1   9  -2   21.48    1.17
  -1  -9   2   24.77    1.14
   1  -9  -2   21.28    1.14
   1   9   2   24.35    1.21
  -2   9   2    7.34    0.61
  -2  -9  -2    7.77    0.58
  -2  -9  -2    6.95    0.51
   2  -9   2    7.47    0.62
   2   9  -2    6.97    0.62
  -2  -9   2    7.64    0.57
  -2   9  -2    6.97    0.58
   2   9   2    6.89    0.62
   2  -9  -2    8.13    0.55
   3   9  -2    9.19    0.73
  -3   9   2    9.67    0.72
   3  -9   2    8.99    0.73
   3   9  -2    9.50    0.73
  -3  -9   2    9.38    0.62
  -3   9  -2    9.02    0.69
   3  -9  -2    9.33    0.65
   3   9   2    8.63    0.66
   4   9  -2    1.86    0.42
   4  -9   2    1.51    0.37
  -4  -9  -2    0.92    0.31
  -4   9   2    2.08    0.36
   4   9  -2    2.34    0.37
  -4  -9   2    1.63    0.28
  -4   9  -2    2.13    0.37
   4  -9  -2    1.58    0.32
   5  -9   2    4.12    0.48
  -5   9   2    5.27    0.46
   5   9   2    5.23    0.47
  -5  -9   2    4.36    0.49
   5  -9  -2    5.12    0.43
   0 -10  -2    0.12    0.26
   0  10  -2   -0.11    0.22
   0 -10  -2    0.15    0.12
   0 -10   2   -0.03    0.23
   1 -10   2    5.42    0.51
   1  10  -2    5.00    0.54
  -1 -10  -2    4.47    0.44
  -1  10  -2    5.01    0.50
  -1 -10   2    4.30    0.44
   1 -10  -2    5.22    0.51
   1 -10  -2    5.20    0.39
   1  10   2    5.45    0.53
  -2 -10  -2   10.48    0.67
   2 -10   2   10.76    0.76
   2  10  -2   10.41    0.74
  -2  10   2   10.19    0.78
   2 -10  -2   10.51    0.61
   2  10   2   11.11    0.75
  -2 -10   2   10.47    0.65
   2 -10  -2    9.94    0.80
  -2  10  -2   10.41    0.74
   2 -10  -2   10.27    0.76
   3  10  -2    6.57    0.62
   3 -10   2    5.94    0.57
  -3  10   2    6.62    0.58
  -3 -10   2    6.48    0.47
   3 -10  -2    6.24    0.51
  -3  10  -2    7.14    0.60
   3  10   2    6.27    0.59
  -4 -10  -2    2.17    0.27
  -4  10   2    3.09    0.43
  -4 -10  -2    2.48    0.26
   4 -10   2    1.99    0.39
  -4  10  -2    3.00    0.39
  -4 -10   2    1.97    0.44
   4  10   2    3.11    0.40
   4 -10  -2    2.93    0.32
   5 -10   2    2.38    0.32
  -5  10   2    2.68    0.31
  -5 -10   2    1.97    0.31
   5 -10  -2    2.19    0.33
   0 -11  -2    4.84    0.44
   0  11  -2    4.86    0.52
   0  11  -2    4.23    0.50
   0 -11   2    4.35    0.44
   0  11   2    4.75    0.53
   1  11  -2   11.05    0.76
  -1 -11  -2   10.60    0.65
   1 -11   2   11.00    0.71
   1  11   2   10.11    0.73
  -1  11  -2    9.42    0.75
  -1  11  -2   10.39    0.77
  -1 -11   2   10.46    0.62
   1 -11  -2   10.65    0.73
   2 -11   2    0.80    0.31
  -2 -11  -2    1.12    0.26
   2  11  -2    1.41    0.35
  -2  11   2    0.79    0.31
   2 -11  -2    1.12    0.35
  -2  11  -2    1.36    0.34
   2  11   2    1.00    0.36
  -2 -11   2    1.13    0.24
  -2  11  -2    1.29    0.31
   2 -11  -2    1.23    0.35
  -2 -11   2    0.12    0.34
   2 -11  -2    0.79    0.16
   3 -11   2    5.00    0.48
  -3 -11  -2    4.82    0.32
  -3 -11  -2    4.56    0.33
  -3  11   2    4.64    0.49
  -3  11  -2    4.70    0.47
   3 -11  -2    3.20    0.46
   3 -11  -2    3.69    0.31
   3 -11  -2    4.13    0.50
  -3 -11   2    3.18    0.44
  -4  11   2    9.63    0.66
   4 -11  -2   10.47    0.71
  -4  11  -2   10.42    0.61
   4 -11  -2    9.10    0.66
   5 -11  -2    0.03    0.18
   0  12  -2    0.81    0.31
   0 -12  -2    0.66    0.26
   0  12  -2    0.78    0.30
   0  12   2    0.97    0.31
   0 -12   2    1.10    0.24
  -1 -12  -2    2.01    0.27
  -1  12   2    2.26    0.41
  -1  12   2    2.18    0.39
  -1 -12  -2    1.91    0.27
   1  12  -2    1.23    0.39
   1 -12   2    1.90    0.30
   1 -12  -2    1.26    0.33
  -1 -12   2    1.69    0.21
  -1 -12   2    1.75    0.41
   1  12   2    1.73    0.35
  -1  12  -2    2.10    0.38
  -1  12  -2    1.93    0.35
  -2  12   2    2.01    0.35
   2 -12   2    1.72    0.28
   2 -12  -2    1.39    0.32
  -2 -12   2    2.08    0.39
  -2  12  -2    2.20    0.39
   3 -12   2    2.33    0.29
  -3  12   2    2.12    0.33
   3 -12  -2    1.76    0.34
   3 -12  -2    1.95    0.32
  -3  12  -2    2.03    0.33
  -3 -12   2    1.84    0.33
  -4  12   2    1.65    0.25
  -4  12  -2    1.47    0.22
   4 -12  -2    0.97    0.24
  -4 -12   2    1.43    0.18
  -4 -12   2    1.13    0.15
   4 -12  -2    1.05    0.22
   0 -13  -2    3.45    0.25
   0 -13  -2    3.41    0.24
   0  13   2    3.81    0.43
   0 -13   2    3.51    0.43
   0  13  -2    2.73    0.37
  -1  13   2    0.13    0.29
   1 -13   2    0.76    0.34
   1  13  -2    0.44    0.31
   1 -13  -2    0.70    0.20
  -1 -13   2    0.43    0.28
   1 -13  -2    0.34    0.18
  -1  13  -2    0.22    0.28
  -2  13   2    0.56    0.27
   2  13  -2    0.37    0.24
   2 -13   2    0.39    0.31
   2 -13  -2    0.50    0.19
  -2 -13   2    0.59    0.24
  -2  13  -2    0.62    0.26
  -3  13   2    5.77    0.45
  -3 -13   2    5.28    0.27
  -3  13  -2    6.53    0.41
   3 -13  -2    5.10    0.33
   3 -13  -2    5.48    0.33
   0  14   2    0.09    0.20
   0 -14   2    0.43    0.21
   0  14  -2    0.30    0.23
   1 -14   2    0.81    0.22
  -1  14   2    1.18    0.24
   1  14  -2    0.70    0.22
  -1 -14   2    0.60    0.18
  -1  14  -2    1.00    0.25
   1  14   2    0.96    0.27
  -2  14   2    1.33    0.24
  -2  14  -2    1.11    0.21
   0   0   3   -0.23    0.05
  -1   0   3  121.27    3.84
   2   0  -3    4.80    0.24
   2   0   3    4.74    0.23
   2   0   3    4.44    0.24
  -2   0  -3    4.95    0.32
   2   0  -3    4.27    0.34
  -3   0   3   79.23    3.22
   3   0  -3   81.17    3.13
  -4   0   3   -0.01    0.19
  -4   0  -3    0.45    0.25
   4   0  -3    0.30    0.22
  -5   0   3    0.22    0.25
  -5   0   3    0.47    0.24
   5   0  -3    0.04    0.24
  -5   0  -3    0.46    0.29
   5   0  -3    0.17    0.22
   5   0   3    0.71    0.27
   6   0  -3    5.86    0.48
  -6   0  -3    5.44    0.53
  -6   0   3    6.01    0.62
   6   0   3    6.01    0.53
  -7   0   3    0.46    0.26
  -7   0  -3    0.65    0.20
   7   0   3    0.60    0.23
   0   1  -3   32.68    1.04
   0   1  -3   30.10    1.32
   0   1  -3   33.98    1.04
   0  -1   3   32.20    1.33
   1  -1   3   43.00    1.36
   1   1  -3   42.62    1.35
  -1  -1  -3   39.82    1.52
  -1  -1  -3   41.29    1.61
   1  -1   3   40.92    1.71
   1   1   3   40.11    1.64
   1  -1  -3   43.10    1.67
  -2  -1  -3   15.86    0.70
   2  -1   3   15.56    0.61
   2   1  -3   15.02    0.74
  -2  -1  -3   15.12    0.69
   2  -1   3   16.30    0.58
   2   1  -3   15.94    0.57
   2  -1  -3   15.30    0.72
   2   1   3   15.18    0.66
   2  -1  -3   16.45    0.72
   3   1  -3  124.74    4.71
  -3   1   3  124.88    4.87
   3  -1   3  120.12    3.99
   3   1  -3  127.79    3.98
   3  -1   3  122.30    5.02
  -3  -1   3  120.24    4.84
   3  -1  -3  126.24    4.71
   4   1  -3    4.88    0.46
  -4  -1  -3    5.93    0.46
  -4   1   3    6.67    0.52
  -4   1  -3    4.60    0.45
   4  -1  -3    5.67    0.49
  -4  -1   3    5.59    0.49
  -5   1   3   11.55    0.70
   5   1  -3   10.37    0.73
   5  -1   3   12.66    0.76
   5   1  -3   12.69    0.75
  -5  -1  -3   11.98    0.76
  -5  -1   3   11.33    0.78
  -5  -1   3   10.97    0.78
  -5   1  -3   12.40    0.80
   5   1   3   12.73    0.76
   5  -1  -3   11.41    0.68
   5  -1  -3   11.81    0.78
  -6  -1  -3   20.56    1.05
   6   1  -3   21.29    1.06
   6  -1   3   21.75    1.10
  -6   1  -3   21.53    1.14
   6   1   3   21.86    1.11
  -6  -1   3   20.26    1.15
  -7   1   3    0.98    0.29
  -7  -1  -3    1.64    0.21
   7  -1   3    1.51    0.26
  -7  -1   3    1.67    0.31
  -7   1  -3    1.59    0.28
   7   1   3    1.57    0.28
   0  -2   3   53.95    2.19
  -1  -2  -3   70.66    2.65
   1  -2   3   72.11    2.82
  -1  -2  -3   67.32    2.51
  -1  -2  -3   69.60    2.65
  -1  -2  -3   72.61    2.51
   1   2   3   69.29    2.73
   1  -2  -3   70.79    2.55
   1  -2  -3   67.09    2.69
  -1   2  -3   69.59    2.23
  -2  -2  -3   13.16    0.64
   2  -2   3   14.32    0.71
  -2  -2  -3   14.39    0.62
  -2   2   3   13.97    0.71
  -2   2   3   14.04    0.63
   2  -2   3   14.20    0.57
   2   2  -3   14.44    0.70
  -2  -2  -3   15.05    0.65
   2   2  -3   14.67    0.54
  -2  -2  -3   15.69    0.66
   2  -2  -3   13.95    0.69
   2  -2  -3   15.31    0.67
   2   2   3   14.30    0.66
   2  -2  -3   14.86    0.66
   3  -2   3    8.24    0.54
  -3   2   3    9.55    0.58
   3   2  -3    9.32    0.41
   3   2  -3    8.88    0.56
   3  -2  -3    8.79    0.50
  -3  -2   3    7.85    0.54
   3  -2  -3    9.54    0.56
   4  -2   3   11.70    0.75
  -4   2   3   13.89    0.80
  -4  -2  -3   13.31    0.71
   4   2  -3   12.63    0.78
  -4   2  -3   12.42    0.77
  -4  -2   3   13.04    0.73
  -4  -2   3   12.21    0.75
   4  -2  -3   12.83    0.75
   4  -2  -3   11.87    0.75
   5  -2   3    5.00    0.50
  -5  -2  -3    5.59    0.48
   5   2  -3    5.59    0.53
  -5   2   3    4.74    0.47
   5   2  -3    5.40    0.49
  -5  -2   3    4.95    0.53
  -5   2  -3    5.36    0.54
   5   2   3    4.75    0.47
   6  -2   3    1.04    0.31
   6   2  -3    0.68    0.27
  -6  -2  -3    0.29    0.26
  -6   2  -3    0.20    0.31
   6   2   3    0.97    0.29
  -6  -2   3    0.86    0.41
  -7   2  -3    0.18    0.21
  -7  -2   3    0.39    0.25
   7   2   3    0.04    0.20
   0   3   3   38.85    1.66
   0  -3  -3   40.94    1.50
   0  -3  -3   43.19    1.58
   0  -3  -3   41.47    1.58
   0  -3  -3   39.15    1.53
   0  -3   3   43.85    1.72
  -1   3   3  302.28   11.67
  -1  -3  -3  309.89   11.56
   1  -3   3  312.29   12.11
  -1  -3  -3  301.63   11.13
  -1  -3  -3  322.80   11.57
  -1  -3  -3  289.99   10.92
  -1  -3  -3  307.77   11.13
  -1  -3  -3  318.23   10.93
   1  -3  -3  310.26   11.60
   1   3   3  298.34   11.69
  -1   3  -3  293.91    9.70
   1  -3  -3  320.38   10.96
  -2  -3  -3   10.43    0.49
  -2  -3  -3    9.13    0.48
  -2  -3  -3    9.39    0.48
  -2   3   3    9.94    0.58
  -2  -3  -3    8.80    0.48
   2   3  -3    9.61    0.55
  -2  -3  -3    9.87    0.47
   2  -3   3   10.18    0.55
   2  -3  -3   10.47    0.46
   2  -3  -3    9.00    0.50
  -3  -3  -3    1.78    0.24
   3  -3   3    1.64    0.25
  -3   3   3    1.19    0.29
  -3  -3  -3    1.87    0.24
   3   3  -3    1.52    0.30
   3   3  -3    1.78    0.19
  -3  -3  -3    1.83    0.24
   3  -3  -3    1.73    0.21
   4   3  -3   19.18    1.00
   4   3  -3   21.31    1.06
  -4  -3  -3   22.18    0.97
  -4   3   3   21.44    1.11
   4  -3   3   20.07    1.01
  -4   3   3   21.78    1.05
  -4   3  -3   19.40    1.07
  -4  -3   3   18.96    1.01
   4  -3  -3   20.29    1.04
   5   3  -3    8.72    0.64
  -5   3   3    8.31    0.63
   5  -3   3    8.22    0.61
   5   3  -3    7.64    0.62
  -5  -3  -3    7.85    0.57
   5  -3  -3    7.45    0.65
  -5  -3   3    7.57    0.61
  -5   3  -3    7.65    0.66
   5   3   3    7.59    0.61
   6   3  -3    4.53    0.46
   6  -3   3    4.79    0.43
  -6  -3  -3    4.17    0.38
  -6  -3   3    4.41    0.50
   6   3   3    4.29    0.46
  -6   3  -3    4.80    0.54
   6  -3  -3    4.89    0.56
  -7  -3  -3    1.08    0.29
   7   3   3    2.32    0.31
   7  -3  -3    1.45    0.30
  -7   3  -3    1.57    0.30
  -7  -3   3    2.37    0.29
   0  -4  -3   64.38    2.42
   0  -4  -3   61.81    2.33
   0  -4  -3   59.53    2.33
   0  -4  -3   62.91    2.41
   0  -4  -3   65.25    2.29
  -1  -4  -3   48.64    1.96
   1   4  -3   45.47    1.89
   1  -4   3   50.23    2.01
  -1  -4  -3   47.47    1.77
  -1  -4  -3   48.49    1.77
   1  -4   3   47.58    1.93
  -1  -4  -3   45.30    1.86
  -1  -4  -3   51.33    1.87
  -1  -4  -3   47.95    1.81
  -1  -4  -3   48.64    1.80
   1  -4  -3   45.36    1.90
   1  -4  -3   47.80    1.90
   1  -4  -3   49.74    1.80
   1  -4  -3   47.02    1.84
  -2  -4  -3   42.73    1.79
  -2  -4  -3   49.22    1.86
   2  -4   3   49.60    1.98
   2   4  -3   47.92    1.89
  -2  -4  -3   44.37    1.86
  -2   4   3   45.79    1.92
  -2  -4  -3   47.74    1.80
  -2  -4  -3   47.90    1.77
   2  -4  -3   47.58    1.80
   2   4   3   41.14    1.82
  -2  -4   3   45.50    1.93
   3  -4   3   34.95    1.55
   3   4  -3   32.86    1.21
  -3  -4  -3   34.04    1.42
  -3   4   3   35.17    1.55
  -3  -4  -3   33.99    1.47
   3   4  -3   35.80    1.52
  -3  -4  -3   31.11    1.35
  -3  -4  -3   35.15    1.40
   3  -4  -3   33.98    1.43
   4  -4   3    8.08    0.57
   4   4  -3    8.07    0.61
  -4   4   3    7.73    0.61
   4   4  -3    7.56    0.59
  -4  -4  -3    8.71    0.53
  -4  -4   3    8.78    0.60
   4  -4  -3    8.58    0.61
  -4   4  -3    7.58    0.56
  -5  -4  -3    4.39    0.38
   5  -4   3    3.04    0.40
   5   4  -3    3.39    0.45
  -5   4   3    3.39    0.43
   5   4  -3    4.14    0.46
   5  -4  -3    4.05    0.50
  -5  -4   3    4.73    0.50
   5   4   3    4.01    0.45
  -5   4  -3    3.69    0.50
   6  -4   3    4.26    0.39
  -6   4   3    4.64    0.40
  -6  -4  -3    4.91    0.32
   6   4  -3    4.44    0.46
  -6  -4  -3    4.48    0.53
   6   4   3    4.27    0.48
   6  -4  -3    4.73    0.54
  -6   4  -3    4.58    0.54
  -6  -4   3    4.59    0.47
  -7  -4  -3    0.25    0.21
   7   4   3    0.48    0.21
   0  -5  -3    3.42    0.26
   0  -5  -3    2.82    0.24
   0  -5  -3    3.19    0.26
   0  -5   3    2.61    0.27
   0  -5  -3    3.34    0.25
   0  -5  -3    2.94    0.23
   1   5  -3   98.52    3.76
   1  -5   3   96.98    3.85
  -1  -5  -3   94.64    3.64
  -1  -5  -3   96.40    3.64
  -1  -5  -3  103.15    3.57
   1  -5   3   96.97    3.98
  -1  -5  -3  101.41    3.78
  -1  -5  -3   93.24    3.78
  -1  -5  -3  100.26    3.89
  -1  -5   3   95.68    3.89
   1  -5  -3  100.09    3.60
   1  -5  -3   98.70    3.67
   1  -5  -3  100.18    3.81
   2  -5   3   31.22    1.35
   2   5  -3   30.15    1.33
  -2  -5  -3   30.43    1.26
  -2  -5  -3   29.44    1.19
  -2  -5  -3   30.22    1.21
   2  -5  -3   27.97    1.23
   2   5   3   27.85    1.26
   3  -5   3   28.94    1.35
  -3  -5  -3   28.38    1.17
  -3  -5  -3   29.71    1.26
  -3  -5  -3   29.12    1.23
   3   5  -3   28.50    1.36
  -3  -5   3   27.45    1.28
   3  -5  -3   29.51    1.30
   4   5  -3    0.76    0.27
  -4   5   3    0.90    0.33
  -4  -5  -3    1.21    0.37
   4   5  -3    0.91    0.33
   4  -5   3    0.79    0.27
  -4  -5  -3    0.56    0.20
  -4  -5   3    0.85    0.29
  -4   5  -3    0.74    0.26
   4  -5  -3    0.98    0.31
  -5  -5  -3    5.26    0.39
  -5   5   3    5.43    0.53
  -5  -5  -3    5.94    0.56
   5   5  -3    5.77    0.56
   5   5  -3    5.80    0.56
   5  -5   3    5.17    0.44
   5   5   3    5.65    0.52
   5  -5  -3    4.95    0.53
  -5  -5   3    5.52    0.53
   5  -5  -3    4.29    0.55
   6   5  -3    1.71    0.34
  -6  -5  -3    1.84    0.36
  -6   5   3    1.23    0.26
  -6   5  -3    1.25    0.37
   6   5   3    2.08    0.34
  -6  -5   3    1.76    0.31
   6  -5  -3    1.69    0.39
   7   5   3    0.01    0.18
   0  -6  -3    0.35    0.15
   0  -6  -3    0.32    0.15
   0  -6  -3    0.81    0.17
   0  -6  -3    0.41    0.15
  -1  -6  -3   83.31    3.10
   1  -6   3   79.21    3.35
  -1  -6  -3   84.94    3.28
  -1  -6  -3   82.64    3.17
   1   6  -3   86.20    3.29
  -1  -6  -3   84.92    3.16
   1  -6  -3   84.65    3.20
   1  -6  -3   85.57    3.13
   1  -6  -3   85.38    3.32
   2  -6   3    2.88    0.31
  -2  -6  -3    2.73    0.28
   2   6  -3    3.30    0.38
  -2  -6  -3    3.01    0.28
  -2  -6  -3    2.67    0.26
   2  -6  -3    3.43    0.31
   2  -6  -3    3.42    0.31
   2   6   3    2.73    0.33
  -3  -6  -3    5.11    0.43
  -3  -6  -3    4.42    0.32
   3   6  -3    4.68    0.47
  -3  -6  -3    3.76    0.38
  -3  -6   3    4.28    0.42
   3  -6  -3    4.34    0.42
  -3   6  -3    4.20    0.40
   4   6  -3    9.40    0.69
   4   6  -3    9.04    0.69
  -4  -6  -3    9.27    0.67
   4  -6   3    9.19    0.62
  -4  -6  -3    9.64    0.50
  -4   6   3    9.39    0.73
  -4  -6   3    9.15    0.69
   4  -6  -3    9.14    0.68
  -4   6  -3    9.14    0.62
  -5  -6  -3   12.56    0.77
   5   6  -3   11.56    0.78
  -5   6   3   11.45    0.80
   5   6  -3   10.13    0.75
  -5  -6   3   12.98    0.79
   5  -6  -3   12.51    0.85
   5   6   3   11.38    0.77
   6   6  -3    0.95    0.27
  -6   6   3    0.42    0.21
  -6  -6  -3    0.74    0.26
  -6   6  -3    0.02    0.32
   6  -6  -3    0.41    0.29
   6   6   3    0.78    0.31
  -6  -6   3    0.71    0.23
   0  -7  -3   78.10    2.84
   0  -7  -3   74.43    2.88
   0  -7  -3   74.97    3.00
   0   7  -3   73.93    2.98
  -1  -7  -3   46.71    1.86
  -1  -7  -3   47.08    1.92
   1   7  -3   49.46    1.98
  -1  -7  -3   47.69    1.82
   1  -7  -3   46.52    1.96
  -1  -7   3   44.57    1.92
   1  -7  -3   43.58    1.83
   1  -7  -3   49.19    1.91
   1  -7  -3   47.38    1.85
   2  -7   3   24.58    1.19
  -2  -7  -3   26.27    1.15
   2  -7   3   25.60    1.25
  -2  -7  -3   25.37    1.00
   2   7  -3   27.74    1.27
  -2  -7  -3   26.01    1.13
  -2  -7  -3   27.24    1.13
  -2  -7  -3   26.28    1.18
   2   7   3   26.11    1.22
  -2  -7   3   24.89    1.20
   2  -7  -3   27.28    1.16
  -3  -7  -3    2.59    0.34
  -3   7   3    2.47    0.36
  -3  -7  -3    2.82    0.33
   3   7  -3    3.05    0.40
   3   7  -3    2.85    0.39
  -3  -7  -3    2.49    0.32
   3  -7   3    2.56    0.40
  -3   7  -3    2.13    0.32
   3  -7  -3    2.34    0.33
  -3  -7   3    2.44    0.35
   4   7  -3   14.03    0.91
   4  -7   3   14.49    0.97
  -4  -7  -3   14.45    0.81
   4   7  -3   13.73    0.89
  -4   7   3   12.99    0.87
  -4   7  -3   13.37    0.83
   4  -7  -3   16.08    0.88
  -4  -7   3   16.37    0.90
   5  -7   3    0.53    0.40
  -5   7   3    0.82    0.29
   5   7  -3   -0.01    0.26
  -5  -7  -3    0.57    0.31
   5   7  -3    0.72    0.29
   5  -7  -3    0.74    0.30
  -5  -7   3    1.21    0.34
   5   7   3    0.95    0.31
   6  -7   3    0.46    0.31
  -6  -7  -3    0.61    0.17
  -6   7   3    0.28    0.18
  -6  -7  -3    0.26    0.17
   6  -7  -3    0.66    0.25
  -6  -7   3    0.10    0.16
   6   7   3    0.57    0.24
   0  -8  -3   22.91    1.08
   0  -8  -3   23.65    1.07
   0   8  -3   25.74    1.18
   0  -8  -3   22.60    0.96
   0  -8  -3   23.88    1.12
   0  -8  -3   25.67    1.06
   0  -8   3   24.05    1.14
  -1  -8  -3    5.74    0.45
  -1  -8  -3    6.84    0.44
  -1  -8  -3    7.21    0.49
   1   8  -3    7.29    0.59
  -1  -8  -3    6.32    0.48
   1  -8   3    6.86    0.56
   1   8   3    6.12    0.53
  -1  -8   3    6.79    0.53
   1  -8  -3    6.68    0.45
   1  -8  -3    6.35    0.44
   1  -8  -3    7.05    0.52
   2  -8   3   24.38    1.18
   2   8  -3   25.83    1.22
  -2  -8  -3   22.76    1.07
  -2  -8  -3   23.10    1.06
   2   8  -3   21.73    1.14
   2   8   3   23.45    1.16
  -2  -8   3   23.86    1.14
   2  -8  -3   24.19    1.07
  -2   8  -3   22.73    1.14
  -3  -8  -3    1.43    0.29
  -3  -8  -3    1.46    0.33
  -3   8   3    1.24    0.33
   3   8  -3    1.19    0.32
   3  -8   3    1.54    0.32
   3   8  -3    1.12    0.32
  -3  -8  -3    1.05    0.26
  -3  -8   3    1.05    0.33
  -3   8  -3    1.36    0.32
   3  -8  -3    1.58    0.30
  -4   8   3   12.21    0.83
   4   8  -3   12.85    0.85
   4   8  -3   13.48    0.84
  -4  -8  -3   12.90    0.75
   4  -8   3   12.38    0.90
  -4   8  -3   12.40    0.79
  -4  -8   3   12.55    0.80
   4  -8  -3   14.78    0.83
  -5   8   3    2.74    0.40
   5   8  -3    4.13    0.46
  -5  -8  -3    2.70    0.34
   5  -8   3    2.66    0.48
  -5  -8   3    3.46    0.38
   5  -8  -3    2.89    0.39
   5   8   3    2.74    0.42
   6   8   3    0.69    0.25
   0  -9  -3    1.94    0.29
   0  -9   3    2.40    0.34
   0   9  -3    2.01    0.34
   0  -9  -3    1.36    0.28
   0  -9  -3    1.83    0.30
   1  -9   3    5.77    0.50
  -1  -9  -3    4.58    0.42
   1   9  -3    5.35    0.55
  -1  -9  -3    5.76    0.46
  -1  -9  -3    5.25    0.43
   1  -9  -3    4.46    0.46
   1  -9  -3    4.97    0.38
  -1   9  -3    5.99    0.52
   1  -9  -3    5.58    0.53
   1   9   3    6.20    0.53
  -1  -9   3    5.46    0.49
   2   9  -3    0.46    0.25
  -2  -9  -3    0.91    0.27
  -2  -9  -3    0.64    0.23
   2  -9   3    0.75    0.32
  -2  -9  -3    0.13    0.22
  -2   9  -3    0.38    0.26
  -2  -9   3    0.44    0.25
   2   9   3    0.43    0.24
   2  -9  -3    0.25    0.31
   2  -9  -3    0.77    0.22
   3  -9   3    2.01    0.38
  -3   9   3    2.15    0.37
   3   9  -3    2.15    0.38
  -3  -9  -3    1.86    0.32
  -3  -9   3    2.01    0.35
  -3   9  -3    1.82    0.34
   3  -9  -3    2.18    0.32
   4   9  -3    4.01    0.51
  -4  -9  -3    2.02    0.32
   4  -9   3    3.65    0.48
  -4   9   3    2.90    0.44
   4  -9  -3    3.06    0.35
  -4  -9   3    3.42    0.38
  -4   9  -3    3.75    0.42
   5  -9   3    0.30    0.28
  -5   9   3    0.25    0.24
   5  -9  -3    0.35    0.19
   5   9   3   -0.16    0.28
   0  10  -3    4.49    0.50
   0 -10   3    4.63    0.48
   0 -10  -3    3.97    0.40
   0 -10  -3    4.35    0.40
  -1 -10  -3    2.73    0.36
  -1 -10  -3    3.56    0.37
   1 -10   3    3.83    0.45
  -1 -10  -3    3.33    0.37
   1  10  -3    3.68    0.46
  -1  10  -3    3.30    0.45
   1  10   3    3.62    0.45
  -1  10  -3    4.05    0.49
  -1 -10   3    3.50    0.43
   1 -10  -3    3.29    0.40
   2  10  -3    5.30    0.53
  -2 -10  -3    4.00    0.41
  -2 -10  -3    3.45    0.34
   2 -10   3    4.74    0.52
  -2 -10  -3    4.74    0.43
   2 -10  -3    2.99    0.43
   2 -10  -3    4.94    0.36
   2 -10  -3    3.22    0.47
   2  10   3    3.85    0.50
  -2 -10   3    3.59    0.42
  -2  10  -3    5.12    0.50
   3 -10   3    4.37    0.51
  -3 -10  -3    4.31    0.34
   3  10  -3    3.89    0.52
  -3  10   3    4.08    0.48
  -3 -10  -3    3.02    0.30
  -3 -10   3    3.61    0.38
   3 -10  -3    4.08    0.50
  -3  10  -3    4.40    0.45
   3 -10  -3    3.81    0.34
  -4  10   3    9.76    0.68
   4 -10   3    9.38    0.70
   4 -10  -3    8.71    0.49
  -4  10  -3    9.53    0.61
  -4 -10   3    8.67    0.49
   5 -10   3   -0.12    0.20
  -5  10   3    0.13    0.20
   5 -10  -3    0.08    0.23
  -5 -10   3    0.03    0.25
   0 -11   3   14.21    0.80
   0  11  -3   12.14    0.83
   0  11   3   13.79    0.87
   0  11  -3   13.44    0.89
   0 -11  -3   12.85    0.73
   1  11  -3    2.85    0.46
   1 -11   3    2.91    0.42
  -1 -11  -3    2.51    0.29
  -1 -11  -3    1.48    0.32
  -1 -11   3    2.34    0.35
  -1  11  -3    2.16    0.37
   1  11   3    2.51    0.43
  -1  11  -3    2.17    0.43
   1 -11  -3    2.52    0.35
   2 -11   3    4.64    0.49
  -2 -11  -3    3.99    0.30
  -2  11   3    3.32    0.44
  -2 -11  -3    3.83    0.30
   2  11  -3    4.37    0.51
   2  11   3    4.81    0.50
   2 -11  -3    4.26    0.44
  -2  11  -3    4.51    0.49
  -2  11  -3    3.54    0.49
  -2 -11   3    4.08    0.38
   2 -11  -3    3.26    0.46
   3 -11   3    6.70    0.56
  -3  11   3    6.43    0.57
  -3 -11   3    6.57    0.41
   3 -11  -3    5.74    0.54
   3 -11  -3    4.42    0.54
  -3  11  -3    6.79    0.55
  -4  11   3    5.90    0.48
   4 -11   3    3.92    0.42
   4 -11  -3    4.65    0.43
  -4 -11   3    3.12    0.41
   4 -11  -3    4.41    0.46
  -4  11  -3    5.24    0.43
   0 -12   3   -0.03    0.22
   0 -12  -3    0.16    0.18
   0  12   3    0.19    0.31
   0  12  -3    0.23    0.29
   0 -12  -3    0.48    0.20
   0  12  -3    0.58    0.33
  -1  12   3    0.85    0.31
   1  12  -3    0.44    0.33
   1 -12   3    1.50    0.32
   1  12  -3    1.08    0.35
   1 -12  -3    0.89    0.26
  -1 -12   3    0.62    0.22
   1  12   3    0.72    0.31
  -1  12  -3    0.85    0.31
  -1  12  -3    1.44    0.35
   2 -12   3   12.88    0.71
  -2  12   3   10.89    0.79
  -2  12  -3   12.87    0.76
  -2 -12   3   11.19    0.81
   2 -12  -3   11.21    0.67
  -3  12   3    2.13    0.33
   3 -12   3    1.79    0.30
   3 -12  -3    2.32    0.31
  -3  12  -3    2.07    0.31
   3 -12  -3    0.91    0.28
  -3 -12   3    1.61    0.33
  -4  12   3    1.96    0.26
   4 -12  -3    1.70    0.28
   4 -12  -3    1.88    0.23
  -4 -12   3    1.20    0.21
   0 -13   3    5.21    0.53
   1 -13   3    2.26    0.23
  -1  13   3    3.26    0.40
   1  13  -3    2.12    0.37
  -1  13  -3    2.55    0.35
  -1 -13   3    2.65    0.38
   2  13  -3    0.12    0.26
  -2  13   3   -0.36    0.24
   2 -13   3   -0.14    0.14
  -2  13  -3   -0.11    0.20
  -2 -13   3    0.27    0.23
  -3  13   3    6.39    0.47
  -3 -13   3    6.09    0.38
  -3  13  -3    6.32    0.41
   0 -14   3    6.09    0.47
   0  14   3    6.29    0.51
   0  14  -3    7.10    0.49
   1  14  -3    0.24    0.22
  -1  14   3    0.08    0.22
   1 -14   3    0.44    0.24
  -1  14  -3    0.59    0.21
  -1 -14   3    0.35    0.20
  -2  14   3    0.38    0.20
   2  14  -3    0.45    0.21
  -2  14  -3    0.14    0.15
   0   0   4    0.46    0.08
   1   0  -4    2.86    0.21
   1   0  -4    2.98    0.22
  -1   0  -4    3.18    0.22
  -2   0  -4    7.74    0.44
   2   0  -4    7.97    0.47
   2   0   4    8.25    0.34
  -2   0  -4    8.66    0.44
  -3   0   4   74.95    3.08
   3   0  -4   76.75    2.98
  -4   0  -4    0.19    0.21
   4   0  -4   -0.05    0.20
  -4   0   4    0.35    0.25
  -5   0   4    6.62    0.54
  -5   0   4    5.42    0.58
   5   0  -4    6.36    0.53
   5   0   4    7.01    0.56
   5   0  -4    6.12    0.57
  -5   0  -4    6.33    0.55
   6   0   4   20.15    1.05
  -6   0  -4   18.86    1.00
  -7   0  -4    0.13    0.15
   7   0   4   -0.04    0.21
  -7   0   4    0.37    0.26
   0   1  -4    0.39    0.09
   0  -1   4    0.44    0.11
   0  -1  -4    0.47    0.05
  -1  -1  -4  118.46    4.43
   1   1  -4  122.91    3.70
   1  -1   4  116.41    3.71
   1  -1   4  115.39    4.65
  -1  -1  -4  117.53    4.42
  -1  -1  -4  113.40    4.18
   1   1  -4  112.02    4.65
   1  -1  -4  117.88    4.46
   1  -1  -4  118.70    4.22
  -2  -1  -4   94.58    3.52
   2  -1   4   98.50    3.83
   2   1  -4   95.96    3.03
   2  -1   4   95.36    3.05
   2   1  -4   94.23    3.60
  -2  -1  -4   96.31    3.66
  -2  -1  -4   90.30    3.65
   2  -1  -4   93.77    3.49
   2   1   4   92.19    3.65
   2  -1  -4  101.58    3.80
  -2   1  -4   89.81    3.68
   2  -1  -4   93.80    3.60
   3  -1   4   12.89    0.73
  -3   1   4   14.60    0.78
   3   1  -4   13.55    0.53
   3   1  -4   13.91    0.73
   3  -1  -4   13.45    0.72
  -3  -1   4   13.66    0.75
   3  -1  -4   13.58    0.69
  -4  -1  -4    2.84    0.33
   4   1  -4    2.44    0.34
  -4   1   4    2.70    0.36
   4  -1  -4    1.82    0.33
  -4  -1   4    2.24    0.32
   4  -1  -4    1.97    0.35
  -4   1  -4    2.16    0.33
   5   1  -4   10.77    0.72
  -5  -1  -4   12.14    0.69
  -5   1   4   11.16    0.68
  -5   1   4    9.38    0.72
   5   1  -4   10.43    0.66
   5  -1   4   11.36    0.73
   5  -1  -4   10.56    0.71
  -5  -1   4    9.14    0.72
  -5   1  -4    9.69    0.71
  -5  -1   4    9.63    0.62
   5   1   4    9.13    0.71
  -6  -1  -4   15.89    0.80
   6  -1   4   14.41    0.85
  -6   1  -4   14.65    0.85
   6   1   4   13.37    0.84
  -6  -1   4   13.60    0.92
   7  -1   4    5.97    0.42
   7   1   4    6.65    0.47
  -7  -1   4    6.06    0.50
  -7   1  -4    6.03    0.40
   0  -2   4  467.62   17.44
   0   2  -4  420.47   17.42
   1  -2   4    0.69    0.16
  -1  -2  -4    0.72    0.10
  -1  -2  -4    0.86    0.10
  -1  -2  -4    0.90    0.08
  -1  -2  -4    0.83    0.08
   1   2  -4    0.81    0.10
   1  -2  -4    0.86    0.13
   1  -2  -4    0.81    0.12
  -1   2  -4    0.71    0.07
   1   2   4    0.72    0.15
  -2  -2  -4   34.91    1.44
  -2  -2  -4   36.95    1.40
   2   2  -4   36.07    1.19
  -2  -2  -4   35.86    1.44
  -2   2   4   35.30    1.51
  -2  -2  -4   33.50    1.39
  -2  -2  -4   36.48    1.37
   2  -2   4   36.86    1.54
   2   2  -4   35.35    1.48
   2  -2  -4   34.99    1.46
   2   2   4   35.12    1.46
   2  -2  -4   36.54    1.46
   2  -2  -4   34.81    1.39
   3   2  -4   26.95    0.94
  -3  -2  -4   25.35    1.12
  -3  -2  -4   26.27    1.17
  -3   2   4   26.34    1.23
   3   2  -4   26.75    1.20
   3  -2   4   25.08    1.22
   3  -2  -4   27.14    1.19
   3  -2  -4   26.29    1.16
  -4   2   4    6.10    0.58
  -4  -2  -4    7.48    0.47
   4   2  -4    6.65    0.54
   4  -2  -4    7.10    0.57
  -4   2  -4    7.16    0.56
  -4  -2   4    5.64    0.49
   4  -2  -4    6.67    0.53
   5   2  -4   14.06    0.84
   5   2  -4   12.72    0.81
  -5   2   4   12.99    0.81
   5  -2   4   13.55    0.85
  -5  -2  -4   13.94    0.77
   5   2   4   13.72    0.82
  -5  -2   4   13.13    0.88
  -5   2  -4   14.18    0.86
   5  -2  -4   13.90    0.86
   6  -2   4   14.62    0.81
   6   2  -4   12.68    0.75
  -6  -2  -4   14.44    0.72
  -6  -2   4   13.55    0.90
  -6   2  -4   13.56    0.84
   6   2   4   13.95    0.83
   6  -2  -4   13.56    0.92
  -7  -2  -4    2.37    0.35
  -7   2  -4    1.78    0.26
  -7  -2   4    1.81    0.33
   7   2   4    1.98    0.30
   7  -2  -4    1.74    0.34
   0  -3   4  205.74    8.14
   0  -3  -4  195.54    7.44
   0  -3  -4  212.48    7.30
   0   3   4  204.15    7.86
   0  -3  -4  209.25    7.44
  -1  -3  -4    8.53    0.36
  -1  -3  -4    8.86    0.36
   1   3  -4    7.96    0.46
  -1  -3  -4    8.76    0.38
  -1   3   4    8.76    0.45
  -1  -3  -4    8.98    0.36
  -1  -3  -4    8.59    0.37
  -1  -3  -4    8.34    0.36
   1  -3   4    8.83    0.47
   1  -3  -4    8.05    0.42
   1  -3  -4    9.10    0.41
   1  -3  -4    8.69    0.43
   1  -3  -4    8.43    0.42
  -1   3  -4    8.30    0.33
   2   3  -4    5.96    0.31
  -2  -3  -4    5.59    0.36
  -2  -3  -4    6.38    0.36
  -2   3   4    6.18    0.46
   2   3  -4    5.52    0.42
   2  -3   4    5.97    0.42
  -2  -3  -4    6.55    0.35
  -2  -3  -4    6.21    0.35
  -2  -3  -4    5.74    0.35
  -2  -3  -4    5.90    0.34
   2  -3  -4    6.74    0.39
   2  -3  -4    5.19    0.39
   2  -3  -4    6.24    0.38
  -3  -3  -4   16.84    0.77
  -3  -3  -4   16.87    0.78
  -3  -3  -4   16.25    0.79
   3  -3   4   15.00    0.84
   3   3  -4   16.56    0.85
  -3   3   4   17.02    0.88
   3   3  -4   15.32    0.64
   3  -3  -4   17.36    0.85
   3  -3  -4   15.98    0.74
   4   3  -4    6.42    0.51
   4   3  -4    5.86    0.54
  -4  -3  -4    6.89    0.46
  -4   3   4    6.82    0.54
   4  -3   4    6.31    0.51
  -4   3   4    7.28    0.59
   4  -3  -4    6.63    0.56
  -4  -3   4    6.45    0.55
  -4   3  -4    7.19    0.59
   5   3  -4    4.74    0.54
   5  -3   4    4.04    0.47
  -5  -3  -4    4.47    0.41
  -5   3   4    4.93    0.50
   5   3  -4    3.89    0.46
   5  -3  -4    3.44    0.48
   5   3   4    3.99    0.45
  -5   3  -4    4.45    0.51
  -5  -3   4    4.04    0.50
  -6   3   4    9.67    0.63
  -6  -3  -4   11.57    0.75
  -6  -3  -4   11.74    0.56
   6   3  -4   11.03    0.68
   6  -3   4   11.28    0.69
   6   3   4   11.11    0.76
  -6   3  -4   10.25    0.75
  -6  -3   4   11.40    0.78
   6  -3  -4   13.20    0.84
  -7  -3  -4    1.31    0.24
   7  -3  -4    0.66    0.22
   7   3   4    1.62    0.27
  -7   3  -4    1.40    0.26
   0  -4  -4  106.06    3.99
   0  -4  -4  107.13    3.99
   0  -4   4  116.83    4.40
   0  -4  -4  110.61    4.14
   0  -4  -4  110.83    4.14
   0   4  -4   98.48    4.09
   0  -4  -4  113.53    3.92
  -1  -4  -4  116.52    4.05
  -1  -4  -4  109.38    4.28
   1  -4   4  112.33    4.55
  -1  -4  -4  115.93    4.05
  -1  -4  -4  112.81    4.13
   1   4  -4  115.34    4.27
  -1  -4  -4  113.42    4.13
  -1  -4  -4  121.86    4.28
   1  -4  -4  108.58    4.32
   1  -4  -4  113.90    4.09
   1  -4  -4  110.15    4.17
   1  -4  -4  100.06    4.16
   1  -4  -4  114.86    4.33
  -2  -4  -4   96.94    3.59
  -2  -4  -4   91.07    3.58
  -2   4   4   88.00    3.66
  -2  -4  -4   86.86    3.45
  -2  -4  -4   99.37    3.40
   2  -4   4   91.14    3.78
  -2  -4  -4   94.23    3.45
   2   4  -4   95.08    3.59
   2  -4  -4   89.62    3.43
  -3   4   4    9.76    0.65
  -3  -4  -4    8.64    0.45
   3  -4   4    8.68    0.58
  -3  -4  -4    8.76    0.53
  -3  -4  -4    8.87    0.52
   3   4  -4    8.88    0.61
  -3  -4  -4    9.49    0.52
   3  -4  -4    8.56    0.55
  -4   4   4    2.59    0.38
  -4  -4  -4    3.03    0.39
   4   4  -4    3.16    0.40
   4  -4   4    2.90    0.37
  -4   4   4    2.46    0.39
   4   4  -4    3.07    0.38
  -4  -4  -4    3.01    0.28
  -4   4  -4    2.46    0.36
   4  -4  -4    2.60    0.38
  -4  -4   4    3.90    0.41
  -5  -4  -4    2.88    0.43
   5  -4   4    3.25    0.41
  -5   4   4    2.96    0.43
   5   4  -4    2.97    0.40
  -5  -4  -4    2.60    0.29
   5   4  -4    3.23    0.47
  -5   4  -4    3.11    0.43
   5   4   4    2.77    0.39
  -5  -4   4    3.41    0.45
   5  -4  -4    2.11    0.40
   6  -4   4    1.09    0.27
  -6  -4  -4    0.67    0.33
   6   4  -4    0.56    0.27
  -6   4   4    1.27    0.28
  -6  -4   4    0.61    0.30
   6   4   4    1.19    0.30
   6  -4  -4    1.57    0.36
  -6   4  -4    0.54    0.32
   6  -4  -4    0.33    0.32
  -7  -4  -4    0.72    0.17
   7   4   4    1.20    0.25
   0  -5  -4    5.34    0.32
   0   5  -4    5.46    0.39
   0  -5  -4    5.48    0.30
   0  -5  -4    5.59    0.33
   0  -5  -4    5.06    0.32
   0  -5  -4    5.07    0.32
   1   5  -4   56.26    2.26
  -1  -5  -4   55.23    2.13
  -1  -5  -4   58.50    2.21
   1  -5   4   54.88    2.29
   1  -5   4   57.31    2.38
  -1  -5  -4   58.22    2.09
  -1  -5  -4   53.50    2.21
  -1  -5  -4   56.04    2.13
   1  -5  -4   56.89    2.13
   1  -5  -4   57.24    2.17
   1  -5  -4   57.91    2.25
   2   5  -4    3.79    0.39
  -2  -5  -4    3.37    0.27
   2  -5   4    3.70    0.34
  -2   5   4    3.18    0.34
  -2  -5  -4    3.40    0.28
  -2  -5  -4    4.21    0.31
  -2  -5  -4    3.54    0.29
   2   5   4    3.10    0.31
   2  -5  -4    3.63    0.32
  -3  -5  -4   18.76    0.88
  -3   5   4   19.38    0.99
  -3  -5  -4   19.82    0.87
   3  -5   4   17.31    0.95
  -3  -5  -4   17.46    0.77
   3   5  -4   19.79    1.02
  -3  -5  -4   19.51    0.91
   3  -5  -4   18.75    0.92
  -3  -5   4   16.96    0.93
   4  -5   4   17.98    0.91
   4   5  -4   16.34    0.92
   4   5  -4   16.27    0.96
  -4   5   4   17.13    0.95
  -4  -5  -4   16.08    0.73
  -4  -5  -4   16.19    0.88
   4  -5  -4   15.93    1.01
  -4   5  -4   15.63    0.86
  -4  -5   4   16.53    0.90
   4  -5  -4   17.46    0.94
  -5  -5  -4   23.89    1.15
   5   5  -4   21.81    1.21
   5   5  -4   24.67    1.21
   5  -5   4   22.63    1.12
  -5   5   4   23.22    1.19
  -5  -5   4   23.58    1.18
  -5   5  -4   23.33    1.26
   5  -5  -4   22.40    1.24
   5  -5  -4   24.71    1.22
   5   5   4   21.29    1.17
  -6   5   4   12.88    0.71
  -6  -5  -4   13.48    0.76
   6   5  -4   13.17    0.74
   6   5   4   14.11    0.79
   6  -5  -4   13.49    0.83
   6  -5  -4   14.01    0.81
  -6  -5   4   13.91    0.80
  -6   5  -4   12.25    0.83
   0  -6  -4   10.49    0.52
   0  -6  -4   10.40    0.49
   0  -6  -4    9.88    0.52
   0  -6  -4   10.83    0.54
   0  -6  -4    9.59    0.51
   0   6  -4   10.45    0.59
   1  -6   4   71.85    3.22
  -1  -6  -4   77.48    3.14
   1   6  -4   83.72    3.18
  -1  -6  -4   81.35    2.97
  -1  -6  -4   80.35    3.03
  -1  -6  -4   82.30    3.14
   1  -6   4   82.81    3.33
  -1  -6  -4   80.87    3.02
   1  -6  -4   80.38    3.01
   1  -6  -4   83.06    3.19
   1  -6  -4   82.97    3.07
  -2  -6  -4    3.41    0.29
   2  -6   4    2.90    0.34
  -2  -6  -4    3.33    0.28
  -2  -6  -4    3.45    0.30
   2   6  -4    3.53    0.39
   2  -6  -4    3.79    0.32
   2   6   4    3.14    0.33
   2  -6  -4    4.18    0.35
  -2  -6   4    3.54    0.35
   3   6  -4    0.39    0.25
  -3  -6  -4    0.25    0.18
  -3  -6  -4    0.62    0.24
  -3  -6  -4    0.37    0.20
  -3  -6  -4    0.28    0.20
   3  -6   4    0.44    0.23
   3   6  -4    0.65    0.29
  -3   6  -4    0.57    0.23
  -3  -6   4    0.44    0.27
   3  -6  -4    0.29    0.23
  -4   6   4    8.34    0.68
   4   6  -4    8.75    0.67
   4   6  -4    9.46    0.73
  -4  -6  -4    8.29    0.61
   4  -6   4    9.31    0.61
   4  -6  -4   10.09    0.67
  -4   6  -4    8.33    0.63
  -4  -6   4    9.58    0.67
   5   6  -4    2.47    0.45
   5   6  -4    3.26    0.45
  -5  -6  -4    3.79    0.44
  -5   6   4    3.17    0.44
  -5  -6   4    3.45    0.46
   5  -6  -4    3.00    0.42
  -6  -6  -4    7.28    0.45
  -6   6   4    6.86    0.49
  -6   6  -4    6.61    0.61
  -6  -6   4    7.37    0.53
   6  -6  -4    6.81    0.56
   6   6   4    7.74    0.59
   0  -7  -4   68.30    2.68
   0   7  -4   64.30    2.68
   0  -7  -4   67.22    2.58
   0  -7  -4   68.41    2.53
  -1  -7  -4  121.92    4.38
   1   7  -4  121.53    4.55
  -1  -7  -4  120.31    4.30
  -1  -7  -4  116.51    4.55
  -1  -7  -4  116.38    4.38
   1  -7  -4  116.79    4.41
   1  -7  -4  119.78    4.33
   1  -7  -4  114.43    4.59
   1  -7  -4  110.47    4.32
  -1  -7   4  114.25    4.46
   2   7  -4   18.11    0.97
  -2  -7  -4   16.48    0.83
  -2  -7  -4   17.64    0.81
  -2  -7  -4   17.34    0.79
  -2  -7  -4   15.66    0.78
   2  -7   4   16.14    0.91
   2   7   4   17.54    0.90
   2  -7  -4   16.06    0.81
  -2  -7   4   17.05    0.91
   3   7  -4    7.07    0.60
   3  -7   4    6.58    0.52
   3  -7   4    7.39    0.63
  -3  -7  -4    6.95    0.54
   3   7  -4    8.00    0.62
  -3  -7  -4    8.29    0.53
  -3   7   4    7.39    0.61
  -3   7  -4    7.07    0.55
   3  -7  -4    8.13    0.57
  -3  -7   4    7.18    0.59
   4   7  -4   13.47    0.85
  -4  -7  -4   13.92    0.76
  -4   7   4   13.03    0.86
   4   7  -4   13.38    0.88
  -4   7  -4   12.94    0.79
  -4  -7   4   14.32    0.89
   4  -7  -4   15.38    0.86
  -5  -7  -4    4.32    0.39
   5   7  -4    3.13    0.49
   5   7  -4    4.49    0.46
  -5   7   4    4.08    0.45
   5  -7  -4    5.01    0.49
  -5  -7   4    3.90    0.48
  -6   7   4    0.37    0.18
  -6   7  -4    1.02    0.32
   6  -7  -4    0.09    0.18
  -6  -7   4    0.49    0.20
   6   7   4    0.21    0.26
   0  -8  -4    0.56    0.21
   0  -8  -4    0.50    0.20
   0  -8  -4    0.29    0.18
   0  -8   4    0.71    0.25
   0  -8  -4    0.51    0.18
   0   8  -4    0.50    0.22
   1   8  -4   37.26    1.63
  -1  -8  -4   34.43    1.53
  -1  -8  -4   34.52    1.44
   1  -8   4   35.50    1.60
  -1  -8  -4   36.53    1.48
  -1  -8  -4   35.66    1.46
   1  -8  -4   36.21    1.52
   1  -8  -4   35.59    1.48
  -1  -8   4   35.77    1.57
   1   8   4   36.40    1.59
   1  -8  -4   33.83    1.38
  -1   8  -4   36.34    1.59
   1  -8  -4   35.69    1.53
  -2  -8  -4    0.35    0.21
  -2  -8  -4    0.30    0.22
   2   8  -4    0.17    0.27
  -2  -8  -4    0.36    0.20
   2  -8   4    0.06    0.30
  -2  -8  -4    0.17    0.17
  -2  -8  -4    0.25    0.22
   2  -8  -4    0.08    0.18
   2   8   4    0.38    0.26
  -2   8  -4    0.36    0.25
   2  -8  -4    0.67    0.32
  -2  -8   4    0.24    0.28
  -3  -8  -4    0.66    0.25
   3   8  -4    1.99    0.34
  -3   8   4    1.00    0.33
   3   8  -4    0.71    0.29
  -3  -8  -4    0.72    0.27
   3  -8   4    1.18    0.34
  -3   8  -4    1.71    0.32
   3  -8  -4    1.24    0.26
  -3  -8   4    0.86    0.35
   4   8  -4    1.54    0.37
   4   8  -4    1.61    0.41
  -4   8   4    1.82    0.36
   4  -8   4    2.21    0.45
  -4  -8  -4    1.53    0.29
  -4  -8   4    1.72    0.39
   4  -8  -4    2.53    0.34
  -4   8  -4    2.29    0.35
   5  -8   4    0.79    0.38
  -5   8   4    0.44    0.29
  -5  -8   4    0.69    0.27
   5  -8  -4    0.62    0.23
   6  -8  -4    1.99    0.34
   6   8   4    2.29    0.28
   0  -9  -4    0.52    0.22
   0  -9   4    0.22    0.28
   0  -9  -4    0.85    0.22
   0  -9  -4    0.90    0.24
   0   9  -4    0.92    0.31
  -1  -9  -4   38.50    1.51
  -1  -9  -4   36.98    1.62
  -1  -9  -4   36.81    1.54
   1   9  -4   39.98    1.74
  -1  -9  -4   33.76    1.50
  -1  -9  -4   34.78    1.51
   1  -9   4   35.55    1.65
  -1  -9   4   38.15    1.63
   1  -9  -4   35.39    1.59
  -1   9  -4   38.00    1.69
   1   9   4   39.70    1.70
   1  -9  -4   34.55    1.79
   1  -9  -4   36.97    1.59
  -1   9  -4   36.47    1.65
   1  -9  -4   35.73    1.54
  -2  -9  -4    6.59    0.47
  -2  -9  -4    6.56    0.43
  -2  -9  -4    6.11    0.47
   2   9  -4    5.62    0.58
  -2  -9  -4    6.15    0.44
   2  -9   4    6.18    0.59
   2  -9  -4    5.32    0.58
   2  -9  -4    6.44    0.41
  -2  -9   4    5.92    0.55
  -2   9  -4    6.79    0.55
   2  -9  -4    5.82    0.52
   2   9   4    5.84    0.57
  -3   9   4   16.73    0.99
   3   9  -4   18.83    1.05
   3  -9   4   18.31    1.06
  -3  -9  -4   16.40    0.79
  -3  -9  -4   16.67    0.88
   3  -9  -4   17.93    0.99
  -3   9  -4   18.12    0.97
   3  -9  -4   17.76    0.86
  -3  -9   4   17.83    0.96
   4  -9   4    1.08    0.38
  -4   9   4    0.75    0.33
   4   9  -4    0.91    0.32
  -4  -9   4    0.37    0.26
   4  -9  -4    0.68    0.23
  -4   9  -4    0.63    0.25
   5  -9   4    0.64    0.35
  -5   9   4    0.78    0.27
  -5  -9   4    0.85    0.20
   5  -9  -4    0.45    0.15
   5   9   4    0.87    0.31
   0  10  -4   14.83    0.88
   0 -10  -4   15.30    0.76
   0 -10   4   14.96    0.87
   0 -10  -4   13.75    0.76
   0  10  -4   15.14    0.90
   0 -10  -4   14.34    0.81
  -1 -10  -4   23.62    1.02
   1 -10   4   23.98    1.24
  -1 -10  -4   22.45    1.08
   1  10  -4   22.74    1.24
  -1 -10  -4   24.47    1.02
   1 -10  -4   24.84    1.14
   1  10   4   24.48    1.25
   1 -10  -4   22.07    1.27
  -1  10  -4   21.70    1.20
  -1  10  -4   25.23    1.24
  -1 -10   4   24.87    1.19
  -2 -10  -4   10.53    0.62
   2 -10   4   10.96    0.78
  -2 -10  -4    9.75    0.49
   2  10  -4    8.90    0.76
  -2 -10  -4   10.85    0.50
   2 -10  -4   10.22    0.72
  -2  10  -4    9.82    0.74
  -2 -10   4    9.94    0.71
  -2  10  -4   10.82    0.77
   2 -10  -4    9.59    0.77
  -3  10   4    1.65    0.33
  -3 -10  -4    0.73    0.26
   3 -10   4    1.35    0.38
   3  10  -4    1.25    0.33
   3 -10  -4    1.05    0.32
   3 -10  -4    1.72    0.37
  -3 -10   4    1.12    0.32
  -3  10  -4    0.80    0.30
   4 -10   4    6.74    0.60
  -4  10   4    7.09    0.60
  -4  10  -4    6.15    0.50
   4 -10  -4    7.03    0.58
   4 -10  -4    6.00    0.62
  -4 -10   4    7.71    0.48
  -5  10   4    2.96    0.30
   5 -10   4    2.58    0.33
   5 -10  -4    2.55    0.35
   5 -10  -4    3.14    0.34
  -5 -10   4    1.73    0.34
   5  10   4    3.03    0.33
   0 -11   4    1.88    0.37
   0  11  -4    2.48    0.39
   0 -11  -4    1.89    0.33
   0 -11  -4    2.03    0.26
   0 -11  -4    1.78    0.24
   0  11  -4    1.66    0.36
   0  11   4    2.39    0.40
   0 -11  -4    1.37    0.30
   1  11  -4    7.50    0.68
   1 -11   4    9.76    0.69
  -1 -11  -4    7.10    0.57
  -1 -11   4    8.21    0.64
   1 -11  -4    9.10    0.58
  -1  11  -4    8.15    0.70
   1  11   4    8.70    0.66
  -1  11  -4    8.91    0.67
   2 -11   4    4.60    0.54
   2  11  -4    5.27    0.55
  -2 -11   4    5.57    0.47
  -2  11  -4    5.59    0.53
   2 -11  -4    4.87    0.44
   2 -11  -4    5.01    0.55
   3 -11   4    2.68    0.40
  -3  11   4    3.26    0.41
   3 -11  -4    2.74    0.37
  -3  11  -4    3.02    0.39
  -3 -11   4    2.91    0.32
   3 -11  -4    1.98    0.41
   4 -11   4    1.91    0.31
  -4  11   4    1.93    0.33
  -4 -11   4    0.85    0.34
   4 -11  -4    1.30    0.32
   4 -11  -4    1.48    0.26
   0  12  -4    0.29    0.27
   0 -12   4   -0.06    0.22
   0  12  -4    0.10    0.25
   0  12   4    0.40    0.27
   1  12  -4   19.82    1.16
   1 -12   4   23.12    1.11
  -1  12  -4   24.95    1.18
   1 -12  -4   22.09    0.93
  -1 -12   4   23.13    1.05
   1 -12  -4   21.44    0.92
  -2  12   4    5.67    0.53
   2 -12   4    5.24    0.48
  -2 -12   4    5.36    0.39
  -2  12  -4    5.05    0.47
   2 -12  -4    4.82    0.51
   2 -12  -4    5.17    0.38
  -3  12   4    7.51    0.60
   3 -12  -4    7.27    0.45
   3 -12  -4    7.83    0.61
  -3  12  -4    8.90    0.53
  -4  12   4    0.48    0.21
   4 -12  -4    0.22    0.19
   0  13  -4    2.04    0.32
   1 -13   4    1.27    0.23
   1  13  -4    1.34    0.29
  -1  13  -4    1.34    0.28
  -1 -13   4    1.11    0.33
  -2  13   4    2.35    0.35
  -2 -13   4    2.75    0.37
  -2  13  -4    3.14    0.34
  -3  13   4    1.40    0.26
  -3 -13   4    0.98    0.21
  -3  13  -4    0.90    0.20
   0 -14   4    6.47    0.50
   0  14  -4    6.88    0.47
  -1  14   4    2.89    0.32
  -1  14  -4    3.15    0.31
  -1 -14   4    3.77    0.36
   2  14  -4    0.16    0.17
   0   0  -5   -0.51    0.08
   0   0   5   -0.36    0.08
  -1   0  -5    5.28    0.28
   1   0  -5    5.51    0.26
   1   0  -5    4.79    0.29
   2   0  -5    0.00    0.11
  -2   0  -5    0.12    0.12
   2   0  -5    0.11    0.15
   2   0   5    0.02    0.08
  -2   0  -5    0.12    0.14
  -3   0   5   96.69    3.82
   3   0  -5   93.57    3.69
   4   0  -5    2.31    0.36
  -4   0  -5    2.34    0.32
   4   0  -5    2.27    0.34
  -4   0   5    2.13    0.36
  -5   0   5    0.81    0.29
  -5   0  -5    0.94    0.28
   5   0  -5    1.32    0.31
  -5   0   5    1.24    0.30
   5   0   5    1.34    0.37
  -6   0  -5   -0.21    0.22
   6   0   5   -0.22    0.26
   7   0   5    1.45    0.27
   0   1  -5   57.33    2.22
   0  -1   5   56.53    2.26
   0  -1  -5   52.93    2.00
  -1  -1  -5   38.19    1.54
   1   1  -5   39.52    1.64
  -1  -1  -5   40.07    1.47
  -1  -1  -5   41.08    1.54
   1  -1   5   40.07    1.65
  -1  -1  -5   39.97    1.50
   1  -1   5   40.24    1.31
   1   1  -5   38.23    1.52
   1  -1  -5   41.36    1.50
  -1   1  -5   41.33    1.60
   1  -1  -5   41.13    1.58
  -2  -1  -5   53.59    2.18
   2  -1   5   58.51    2.38
  -2  -1  -5   56.46    2.19
   2  -1   5   57.64    1.88
   2   1  -5   59.87    1.85
   2   1  -5   58.49    2.27
  -2  -1  -5   56.70    2.26
  -2  -1  -5   59.00    2.27
   2  -1  -5   59.32    2.26
   2   1   5   56.15    2.27
   2  -1  -5   59.97    2.32
  -2   1  -5   54.59    2.29
   2  -1  -5   57.54    2.18
   3   1  -5   28.01    1.25
  -3   1   5   27.93    1.29
  -3  -1  -5   26.64    1.19
   3  -1  -5   26.87    1.21
   3  -1  -5   29.42    1.25
  -4   1   5    8.50    0.63
   4   1  -5    8.91    0.62
  -4  -1  -5    7.89    0.54
  -4  -1   5    8.87    0.62
  -4   1  -5    8.59    0.59
   4  -1  -5    7.97    0.63
   4  -1  -5    9.04    0.62
  -5  -1  -5    1.07    0.29
   5   1  -5    1.30    0.29
   5   1  -5    1.08    0.31
  -5   1   5    1.43    0.37
   5  -1   5    1.40    0.31
  -5   1   5    0.89    0.31
   5   1   5    1.28    0.30
   5  -1  -5    0.59    0.36
   5  -1  -5    1.05    0.30
  -5  -1   5    0.28    0.27
  -5  -1   5    1.13    0.36
  -5   1  -5    1.43    0.32
   6  -1   5    1.47    0.31
  -6  -1  -5    1.56    0.29
   6   1  -5    1.62    0.35
  -6   1  -5    1.59    0.32
   6  -1  -5    1.14    0.40
   6   1   5    1.50    0.35
   7  -1   5    0.81    0.22
  -7  -1  -5    0.86    0.27
   7   1   5    0.78    0.22
   0   2  -5    1.27    0.08
   0  -2  -5    1.45    0.09
   0  -2   5    1.23    0.18
   0   2  -5    1.17    0.14
   0  -2  -5    1.37    0.09
   0   2  -5    1.43    0.08
  -1  -2  -5   14.04    0.55
  -1  -2  -5   13.78    0.55
  -1  -2  -5   15.06    0.53
   1  -2   5   14.06    0.67
  -1  -2  -5   13.72    0.53
   1   2  -5   14.11    0.49
   1  -2  -5   12.75    0.58
   1  -2  -5   14.74    0.59
   1  -2  -5   14.70    0.61
   1  -2  -5   13.50    0.59
   1   2   5   13.32    0.65
   1  -2  -5   13.32    0.61
  -2  -2  -5   59.11    2.41
   2  -2   5   61.73    2.56
   2   2  -5   62.55    2.43
  -2  -2  -5   59.58    2.33
  -2  -2  -5   63.26    2.41
  -2  -2  -5   63.32    2.33
   2   2  -5   63.65    2.01
  -2   2   5   63.03    2.50
  -2  -2  -5   59.35    2.28
   2  -2  -5   63.60    2.38
   2  -2  -5   61.36    2.33
   2  -2  -5   59.98    2.46
   2  -2  -5   61.72    2.42
   3   2  -5   16.50    0.84
  -3  -2  -5   15.54    0.78
  -3   2   5   16.68    0.86
  -3  -2  -5   15.60    0.78
   3   2  -5   15.60    0.60
   3  -2  -5   16.14    0.83
   3  -2  -5   15.43    0.72
  -4  -2  -5    0.74    0.21
  -4   2   5    1.34    0.28
  -4   2   5    1.45    0.30
   4  -2   5    0.85    0.29
   4   2  -5    1.00    0.28
   4   2  -5    1.00    0.28
  -4  -2   5    0.94    0.25
   4  -2  -5    0.83    0.26
  -4  -2   5    0.53    0.23
   4  -2  -5    0.37    0.25
  -4   2  -5    1.17    0.31
   5  -2   5    3.19    0.42
   5   2  -5    3.23    0.40
   5   2  -5    2.94    0.42
  -5   2   5    3.38    0.49
  -5  -2  -5    3.23    0.35
  -5   2   5    3.42    0.42
   5   2   5    3.45    0.42
   5  -2  -5    3.80    0.48
  -5  -2   5    2.43    0.42
  -5   2  -5    3.49    0.47
  -6  -2  -5    1.39    0.37
  -6  -2  -5    1.18    0.24
  -6   2   5    1.29    0.29
   6  -2   5    1.09    0.29
   6   2   5    1.66    0.33
  -6   2  -5    1.66    0.38
  -6  -2   5    2.01    0.41
   6  -2  -5    1.51    0.37
   7  -2   5    2.10    0.25
  -7  -2  -5    2.71    0.31
   7   2   5    2.65    0.31
   7  -2  -5    2.15    0.34
   0  -3   5  176.93    7.08
   0  -3  -5  183.65    6.32
   0  -3  -5  178.27    6.44
   0  -3  -5  173.00    6.45
   1  -3   5   38.35    1.62
   1   3  -5   35.40    1.52
  -1  -3  -5   37.80    1.38
  -1  -3  -5   41.25    1.38
  -1  -3  -5   38.14    1.41
   1  -3  -5   40.43    1.44
  -1   3  -5   35.16    1.23
   1  -3  -5   38.00    1.51
   1  -3  -5   38.54    1.51
   1  -3  -5   36.87    1.46
   1  -3  -5   37.23    1.47
  -2   3   5  149.23    5.78
  -2  -3  -5  153.52    5.47
  -2  -3  -5  152.20    5.37
  -2  -3  -5  148.61    5.68
   2  -3   5  150.95    5.99
   2   3  -5  152.34    4.76
  -2  -3  -5  159.65    5.69
  -2  -3  -5  145.32    5.36
  -2  -3  -5  141.40    5.46
   2   3  -5  150.30    5.62
   2  -3  -5  149.90    5.74
   2  -3  -5  140.75    5.51
   2  -3  -5  143.93    5.41
   2  -3  -5  144.85    5.60
   3  -3   5   30.15    1.49
  -3   3   5   34.16    1.51
  -3  -3  -5   31.43    1.40
   3   3  -5   32.91    1.46
  -3  -3  -5   32.94    1.36
   3  -3  -5   34.88    1.47
   4   3  -5   17.08    0.93
  -4   3   5   16.35    0.98
   4   3  -5   15.18    0.86
  -4  -3  -5   16.56    0.76
  -4  -3  -5   15.62    0.84
   4  -3   5   16.70    0.89
  -4   3   5   16.02    0.91
  -4  -3   5   16.55    0.83
  -4   3  -5   15.81    0.91
   4  -3  -5   16.86    0.91
  -4  -3   5   16.32    0.89
  -5  -3  -5    7.23    0.59
   5   3  -5    6.46    0.56
   5   3  -5    6.72    0.62
  -5  -3  -5    6.90    0.48
   5  -3   5    8.34    0.63
  -5   3   5    7.20    0.59
  -5  -3   5    6.75    0.61
   5   3   5    6.32    0.56
  -5   3  -5    7.37    0.63
   5  -3  -5    7.69    0.65
   6   3  -5    1.74    0.31
  -6  -3  -5    2.56    0.40
  -6   3   5    1.99    0.31
   6  -3   5    2.46    0.35
   6  -3  -5    2.25    0.43
   6   3   5    2.92    0.39
  -6  -3   5    2.49    0.42
  -6   3  -5    2.67    0.42
  -7  -3  -5    2.22    0.24
   7  -3  -5    1.40    0.30
   7   3   5    2.16    0.29
   0  -4   5   12.77    0.67
   0   4  -5   12.20    0.61
   0  -4  -5   13.40    0.54
   0  -4  -5   13.89    0.54
   0  -4  -5   12.40    0.54
   0  -4  -5   13.42    0.52
   0  -4  -5   12.81    0.53
  -1  -4  -5   17.27    0.66
  -1  -4  -5   16.74    0.65
  -1  -4  -5   16.39    0.65
   1  -4   5   16.08    0.80
  -1  -4  -5   16.97    0.64
  -1  -4  -5   16.96    0.64
  -1  -4  -5   15.50    0.66
   1   4  -5   15.65    0.77
   1  -4  -5   16.57    0.71
   1  -4  -5   16.57    0.73
   1  -4  -5   17.29    0.69
   1  -4  -5   14.80    0.70
   1  -4  -5   15.16    0.72
  -2  -4  -5    4.82    0.32
  -2  -4  -5    4.97    0.35
   2   4  -5    4.81    0.29
  -2  -4  -5    4.52    0.28
  -2   4   5    4.88    0.41
  -2  -4  -5    5.11    0.32
   2   4  -5    4.57    0.41
   2  -4   5    4.57    0.39
  -2  -4  -5    5.03    0.30
  -2  -4  -5    4.75    0.32
   2  -4  -5    4.87    0.37
   2  -4  -5    4.94    0.38
   2  -4  -5    4.77    0.35
   3   4  -5    5.09    0.47
  -3   4   5    4.61    0.46
  -3  -4  -5    4.42    0.37
  -3  -4  -5    4.59    0.36
  -3  -4  -5    5.04    0.38
   3  -4   5    4.58    0.42
  -3  -4  -5    4.38    0.28
   3  -4  -5    5.48    0.42
   4  -4   5    9.09    0.65
  -4  -4  -5    9.06    0.59
  -4  -4  -5    8.52    0.46
   4   4  -5    9.45    0.63
  -4   4   5    9.05    0.72
   4   4  -5    9.36    0.66
  -4   4   5    8.64    0.66
  -4  -4   5    8.40    0.67
  -4   4  -5    7.94    0.66
   4  -4  -5    8.44    0.64
   5   4  -5    0.26    0.30
  -5  -4  -5    0.16    0.13
   5  -4   5    0.17    0.29
  -5   4   5    0.06    0.30
   5   4  -5    0.60    0.31
  -5  -4  -5    0.15    0.30
   5  -4  -5    0.74    0.33
  -5   4  -5    0.75    0.33
  -5  -4   5    0.43    0.33
  -6  -4  -5    4.74    0.46
  -6   4   5    3.79    0.40
   6  -4   5    3.93    0.39
   6   4  -5    4.00    0.39
  -6   4  -5    5.12    0.51
   6  -4  -5    3.76    0.50
   6   4   5    4.41    0.45
   6  -4  -5    4.34    0.47
  -6  -4   5    4.17    0.48
   7   4   5    0.69    0.22
   0   5  -5   91.10    3.78
   0  -5  -5   98.72    3.81
   0  -5  -5  105.31    3.61
   0  -5  -5  100.33    3.67
   0  -5  -5   97.22    3.68
   0  -5  -5  105.09    3.82
  -1  -5  -5   45.49    1.68
   1  -5   5   44.52    1.92
  -1  -5  -5   46.27    1.74
  -1  -5  -5   45.67    1.65
  -1  -5  -5   44.72    1.74
  -1  -5  -5   44.49    1.68
   1   5  -5   43.82    1.82
   1  -5  -5   45.82    1.79
   1  -5  -5   42.12    1.78
   1  -5  -5   43.93    1.69
   1  -5  -5   39.38    1.72
   1  -5  -5   45.37    1.73
  -2  -5  -5    0.55    0.15
   2  -5   5    0.52    0.20
  -2  -5  -5    0.81    0.17
  -2  -5  -5    0.92    0.16
   2   5  -5    0.87    0.23
  -2  -5  -5    0.84    0.17
  -2  -5  -5    0.68    0.17
  -2   5   5    0.59    0.21
   2  -5  -5    0.53    0.19
   2  -5  -5    0.91    0.20
  -3  -5  -5   10.85    0.59
  -3  -5  -5    9.67    0.56
  -3  -5  -5   10.43    0.56
   3   5  -5   10.43    0.69
  -3  -5  -5   10.23    0.59
  -3   5   5   10.50    0.71
   3  -5   5    9.95    0.65
  -3  -5   5    9.90    0.67
   3  -5  -5   10.07    0.63
  -4  -5  -5    3.52    0.38
  -4   5   5    3.35    0.43
   4  -5   5    3.51    0.42
   4   5  -5    3.44    0.41
   4   5  -5    3.70    0.48
   4  -5  -5    3.12    0.39
  -4   5  -5    2.91    0.42
  -4  -5   5    3.41    0.43
   4  -5  -5    2.84    0.42
  -5   5   5    0.97    0.31
   5  -5   5    0.60    0.26
   5   5  -5    0.49    0.32
   5   5  -5    0.38    0.31
  -5  -5  -5    0.57    0.32
  -5  -5   5    0.70    0.35
   5  -5  -5    0.46    0.30
   5  -5  -5    0.61    0.31
  -5   5  -5    0.17    0.34
  -6  -5  -5    2.92    0.34
  -6   5   5    2.95    0.36
  -6  -5   5    3.25    0.40
   6  -5  -5    1.94    0.36
  -6   5  -5    2.14    0.38
   6   5   5    2.47    0.37
   6  -5  -5    2.31    0.40
   0  -6  -5   20.27    0.89
   0  -6  -5   22.83    0.88
   0  -6  -5   21.57    0.93
   0  -6  -5   21.65    0.93
   0   6  -5   19.89    0.98
   0  -6  -5   22.32    0.89
  -1  -6  -5   18.17    0.77
  -1  -6  -5   18.57    0.79
  -1  -6  -5   17.54    0.77
   1   6  -5   18.43    0.92
  -1  -6  -5   17.97    0.80
  -1  -6  -5   17.91    0.75
   1  -6   5   18.37    0.91
   1  -6  -5   18.47    0.80
   1  -6  -5   18.17    0.84
   1  -6  -5   17.74    0.82
  -2  -6  -5   71.07    2.60
  -2  -6  -5   67.40    2.69
   2  -6   5   66.75    2.88
  -2  -6  -5   70.52    2.55
   2   6  -5   71.28    2.77
  -2  -6  -5   68.33    2.59
   2  -6  -5   68.82    2.61
   2  -6  -5   66.25    2.66
  -2  -6   5   60.63    2.68
   2  -6  -5   67.46    2.60
  -3  -6  -5   12.20    0.63
   3   6  -5   12.76    0.76
  -3  -6  -5   11.23    0.62
   3  -6   5   11.01    0.66
  -3  -6  -5   11.49    0.61
  -3  -6  -5   10.76    0.61
   3   6  -5   11.97    0.76
  -3  -6  -5   11.49    0.65
   3  -6  -5   11.69    0.67
   3  -6  -5   10.94    0.78
  -3  -6   5   11.37    0.73
  -3   6  -5   10.08    0.65
   4   6  -5   16.46    0.94
  -4  -6  -5   14.33    0.80
   4  -6   5   14.12    0.81
  -4  -6  -5   14.24    0.77
  -4   6   5   13.97    0.87
   4   6  -5   15.16    0.87
   4  -6  -5   12.90    0.92
  -4  -6   5   15.33    0.86
   4  -6  -5   14.08    0.85
   5   6  -5    0.62    0.31
  -5  -6  -5    1.33    0.31
  -5   6   5    1.19    0.35
   5   6  -5    1.03    0.37
   5  -6   5    1.04    0.28
   5  -6  -5    0.76    0.31
  -5   6  -5    1.51    0.39
  -5  -6   5    0.43    0.31
   5  -6  -5    0.91    0.37
  -6   6   5    8.12    0.53
  -6  -6   5    8.12    0.58
   6   6   5    8.12    0.59
   6  -6  -5    8.50    0.54
  -6   6  -5    6.95    0.59
   0  -7  -5    1.22    0.20
   0  -7  -5    1.32    0.20
   0   7  -5    1.52    0.26
   0  -7  -5    1.33    0.21
   0  -7  -5    1.31    0.19
  -1  -7  -5   25.06    1.06
  -1  -7  -5   25.92    1.01
   1  -7   5   22.46    1.17
   1   7  -5   24.34    1.16
  -1  -7  -5   24.14    1.02
  -1  -7  -5   25.28    1.00
  -1  -7   5   22.66    1.15
   1  -7  -5   24.07    1.03
   1  -7  -5   24.16    1.06
   1  -7  -5   20.96    0.91
   1  -7  -5   24.95    1.10
  -2  -7  -5   12.81    0.64
  -2  -7  -5   13.53    0.64
  -2  -7  -5   12.70    0.62
  -2  -7  -5   13.79    0.69
   2   7  -5   13.91    0.81
  -2  -7  -5   13.99    0.63
  -2  -7  -5   11.15    0.94
  -2  -7  -5   13.89    0.68
  -2   7  -5   12.31    0.74
  -2  -7   5   12.99    0.77
   2  -7  -5   12.95    0.69
   2  -7  -5   12.44    0.64
   2  -7  -5   12.79    0.78
  -3  -7  -5    3.27    0.32
   3   7  -5    3.95    0.43
   3  -7   5    3.70    0.39
   3   7  -5    4.55    0.50
  -3  -7  -5    3.87    0.37
  -3  -7  -5    3.36    0.34
  -3  -7  -5    3.03    0.36
  -3  -7  -5    3.26    0.34
   3  -7  -5    3.62    0.36
  -3  -7   5    3.12    0.42
  -3   7  -5    3.43    0.39
  -4  -7  -5   17.98    0.82
   4  -7   5   15.46    0.86
   4   7  -5   16.71    1.03
  -4  -7  -5   16.89    0.88
   4   7  -5   16.87    0.98
  -4   7   5   16.61    1.01
  -4  -7   5   16.57    0.98
  -4   7  -5   15.30    0.85
   4  -7  -5   19.60    0.93
  -5   7   5    4.97    0.49
  -5  -7  -5    4.62    0.36
  -5  -7  -5    4.60    0.35
  -5   7  -5    5.62    0.59
  -5  -7   5    4.58    0.50
   5  -7  -5    5.26    0.48
  -6  -7   5    1.65    0.25
  -6   7  -5    1.60    0.36
   6  -7  -5    1.97    0.25
   6   7   5    2.07    0.30
   0  -8  -5    2.51    0.26
   0  -8  -5    2.74    0.27
   0  -8  -5    2.40    0.29
   0   8  -5    3.44    0.38
   0  -8   5    2.33    0.40
   0  -8  -5    2.82    0.29
  -1  -8  -5   33.95    1.40
  -1  -8  -5   35.92    1.41
  -1  -8  -5   37.93    1.46
   1  -8   5   33.80    1.61
  -1  -8  -5   36.20    1.53
   1   8  -5   39.35    1.65
  -1  -8  -5   32.62    1.40
  -1  -8  -5   36.23    1.46
  -1  -8  -5   35.46    1.44
   1  -8  -5   34.23    1.46
   1  -8  -5   36.42    1.51
  -1   8  -5   35.61    1.58
   1  -8  -5   36.75    1.52
  -1  -8   5   35.22    1.59
   1  -8  -5   34.87    1.57
   1  -8  -5   36.52    1.74
   1   8   5   36.52    1.61
  -1   8  -5   35.74    1.58
  -2  -8  -5   43.67    1.75
  -2  -8  -5   42.34    1.73
  -2  -8  -5   46.00    1.69
   2   8  -5   46.06    1.97
  -2  -8  -5   44.32    1.85
  -2  -8  -5   42.17    1.68
  -2  -8  -5   46.13    1.74
   2  -8   5   40.57    1.90
  -2  -8   5   42.29    1.89
   2  -8  -5   41.72    1.69
   2  -8  -5   42.11    1.84
  -2   8  -5   42.04    1.86
   3   8  -5    8.82    0.70
  -3  -8  -5    9.43    0.56
  -3  -8  -5    9.12    0.49
  -3  -8  -5    9.67    0.51
   3  -8   5   10.55    0.80
   3  -8  -5    9.54    0.58
  -3   8  -5    8.95    0.65
   3  -8  -5    9.74    0.72
  -3  -8   5    8.84    0.70
  -4  -8  -5    4.85    0.32
   4   8  -5    6.49    0.61
  -4  -8  -5    4.68    0.44
  -4   8   5    4.49    0.50
   4  -8   5    5.09    0.61
   4  -8  -5    4.93    0.43
  -4  -8   5    5.62    0.56
  -4   8  -5    5.38    0.45
  -5   8   5    0.42    0.31
   5  -8   5    0.91    0.37
  -5  -8   5    0.64    0.29
   5  -8  -5    0.54    0.20
  -6   8   5    6.26    0.37
   6   8   5    5.49    0.43
   6  -8  -5    5.34    0.46
   0   9  -5    3.14    0.42
   0  -9  -5    3.90    0.48
   0  -9  -5    3.97    0.37
   0  -9  -5    3.58    0.34
   0   9  -5    3.81    0.45
   0  -9  -5    4.40    0.37
   0  -9   5    4.10    0.45
   0  -9  -5    4.26    0.40
   0  -9  -5    4.13    0.33
  -1  -9  -5   43.85    1.71
   1   9  -5   47.18    2.02
   1  -9   5   42.89    1.94
  -1  -9  -5   43.24    1.79
  -1  -9  -5   44.35    1.78
  -1  -9  -5   45.04    1.80
  -1  -9  -5   45.32    1.91
  -1  -9  -5   46.04    1.72
  -1   9  -5   44.18    1.94
   1  -9  -5   43.19    1.81
   1  -9  -5   44.40    1.86
  -1  -9   5   41.99    1.92
   1   9   5   46.16    1.96
   1  -9  -5   43.23    2.11
   1  -9  -5   45.80    1.84
  -1   9  -5   45.87    1.94
   2   9  -5    1.44    0.35
  -2  -9  -5    1.71    0.31
  -2  -9  -5    2.04    0.30
  -2  -9  -5    1.53    0.24
  -2  -9  -5    1.62    0.27
   2  -9   5    1.59    0.38
  -2  -9   5    1.81    0.35
   2  -9  -5    1.75    0.31
  -2   9  -5    1.39    0.33
   2  -9  -5    1.75    0.35
  -3   9   5    4.09    0.46
   3   9  -5    3.24    0.46
  -3  -9  -5    3.24    0.35
   3  -9   5    3.30    0.49
   3  -9  -5    3.46    0.44
   3  -9  -5    3.27    0.27
  -3  -9   5    3.97    0.46
  -3   9  -5    3.45    0.39
   4   9  -5    8.51    0.74
   4  -9   5    8.60    0.73
  -4   9   5   10.30    0.76
   4  -9  -5    9.25    0.69
  -4  -9   5    9.81    0.68
  -4   9  -5    9.01    0.58
   4  -9  -5    8.93    0.48
  -5   9   5    3.77    0.41
   5  -9   5    3.37    0.43
  -5  -9   5    3.50    0.31
   5  -9  -5    3.79    0.42
   5  -9  -5    2.82    0.44
   0 -10  -5   13.00    0.61
   0 -10  -5   12.14    0.59
   0  10  -5   11.87    0.81
   0 -10  -5   12.75    0.69
   0 -10   5   13.07    0.83
   0 -10  -5   12.01    0.67
   0  10  -5   12.42    0.83
   1 -10   5    7.38    0.64
  -1 -10  -5    7.96    0.50
   1  10  -5    7.38    0.65
  -1 -10  -5    8.15    0.51
  -1  10  -5    8.61    0.64
   1 -10  -5    7.52    0.52
  -1 -10   5    7.19    0.63
  -1  10  -5    7.05    0.62
   1 -10  -5    7.55    0.58
   1 -10  -5    8.42    0.54
   1 -10  -5    6.40    0.62
   1  10   5    7.47    0.62
   2  10  -5    7.76    0.67
  -2 -10  -5    6.39    0.47
   2 -10   5    6.65    0.62
  -2 -10   5    7.68    0.61
   2 -10  -5    6.85    0.52
  -2  10  -5    7.40    0.61
   2 -10  -5    6.26    0.66
  -3  10   5    2.04    0.35
   3 -10   5    1.81    0.41
   3  10  -5    1.99    0.38
   3 -10  -5    1.28    0.33
  -3  10  -5    1.62    0.32
  -3 -10   5    1.61    0.36
   3 -10  -5    1.98    0.42
  -4  10   5    5.07    0.48
   4 -10   5    3.83    0.48
   4 -10  -5    4.83    0.45
  -4 -10   5    4.86    0.41
   4 -10  -5    3.37    0.48
  -5  10   5    0.62    0.22
   5 -10  -5    0.96    0.22
   5 -10  -5    0.89    0.25
   0  11  -5    4.03    0.49
   0 -11   5    4.57    0.51
   0  11   5    5.69    0.55
   0  11  -5    4.24    0.50
   0 -11  -5    4.27    0.41
   1  11  -5    4.07    0.48
  -1 -11  -5    3.41    0.35
   1 -11   5    4.19    0.49
  -1  11  -5    3.41    0.48
   1 -11  -5    3.52    0.45
  -1 -11   5    3.67    0.46
   1 -11  -5    4.03    0.33
   1  11   5    2.71    0.41
   1 -11  -5    3.29    0.29
   1 -11  -5    3.31    0.40
  -1  11  -5    3.35    0.44
   2 -11   5    3.33    0.49
   2  11  -5    3.70    0.51
  -2  11  -5    3.43    0.43
   2 -11  -5    3.51    0.48
   2 -11  -5    3.14    0.34
  -2 -11   5    3.59    0.42
   3 -11   5    0.61    0.32
  -3  11   5    0.89    0.29
  -3 -11   5    1.00    0.27
   3 -11  -5    0.80    0.24
  -3  11  -5    1.04    0.27
   3 -11  -5    0.56    0.26
   4 -11   5    7.32    0.54
  -4  11   5    8.28    0.55
   4 -11  -5    7.16    0.61
   4 -11  -5    7.19    0.44
   0 -12   5    0.52    0.29
   0  12   5    0.73    0.33
   0  12  -5    0.37    0.30
   1 -12   5    4.48    0.47
  -1 -12   5    3.83    0.40
  -1  12  -5    3.59    0.42
   2 -12   5    3.81    0.44
   2  12  -5    3.25    0.43
   2 -12  -5    3.60    0.45
  -2  12  -5    2.98    0.38
  -2 -12   5    4.14    0.36
   3 -12   5    2.57    0.35
  -3  12   5    2.76    0.37
   3 -12  -5    1.70    0.34
  -3  12  -5    2.28    0.28
  -4  12   5   -0.11    0.16
   4  12  -5   -0.15    0.15
   4 -12  -5   -0.06    0.18
   0 -13   5    0.28    0.19
   0  13  -5    0.56    0.26
   1  13  -5    1.08    0.29
   1 -13   5    0.92    0.23
  -1 -13   5    1.10    0.20
  -1  13  -5    1.29    0.28
  -2  13   5    4.73    0.44
  -2 -13   5    4.52    0.45
  -2  13  -5    5.01    0.40
  -3  13   5    3.99    0.36
   0  14  -5    0.19    0.19
  -1  14  -5    7.31    0.44
   0   0  -6  169.03    6.21
   0   0  -6  174.55    6.34
   0   0  -6  177.11    6.58
   0   0   6  169.67    6.85
   0   0  -6  179.10    6.58
  -1   0  -6    3.00    0.22
  -1   0  -6    3.06    0.22
   1   0  -6    3.61    0.25
  -1   0  -6    3.02    0.23
  -1   0  -6    2.98    0.22
   1   0  -6    3.10    0.25
   2   0  -6    1.87    0.26
   2   0  -6    1.34    0.19
  -2   0  -6    1.83    0.22
  -2   0  -6    2.10    0.21
   3   0  -6   11.97    0.69
   4   0  -6    0.08    0.21
  -4   0   6    0.02    0.19
   4   0  -6   -0.01    0.23
  -4   0   6    0.23    0.22
  -4   0  -6    0.21    0.23
  -5   0  -6    0.97    0.29
   5   0  -6    0.70    0.34
   5   0   6    0.88    0.31
  -5   0   6    0.63    0.28
  -5   0   6    0.47    0.27
   5   0  -6    0.42    0.26
  -6   0  -6    8.74    0.57
   6   0   6    9.56    0.66
   6   0  -6    8.36    0.71
  -7   0  -6    1.75    0.30
   7   0   6    1.55    0.27
   0  -1  -6   65.41    2.47
   0  -1  -6   72.02    2.61
   0  -1  -6   66.40    2.53
   0  -1  -6   70.27    2.61
   0  -1   6   67.28    2.77
   0  -1  -6   68.74    2.53
   0   1  -6   71.04    2.67
   1   1  -6   32.47    1.34
  -1  -1  -6   34.35    1.27
  -1  -1  -6   33.96    1.27
   1  -1   6   31.62    1.07
   1  -1   6   31.88    1.37
   1   1  -6   30.87    1.26
  -1  -1  -6   30.95    1.20
  -1  -1  -6   33.31    1.24
  -1  -1  -6   33.50    1.23
   1  -1  -6   30.21    1.30
  -1   1  -6   32.32    1.32
   1  -1  -6   33.64    1.27
   1  -1  -6   32.75    1.31
   1  -1  -6   33.13    1.24
  -2  -1  -6   74.80    2.92
  -2  -1  -6   80.98    3.04
   2   1  -6   79.86    3.02
  -2  -1  -6   79.75    2.93
  -2  -1  -6   76.86    3.03
  -2   1  -6   76.27    2.96
   2  -1  -6   80.58    3.09
   2  -1  -6   79.71    3.02
   2  -1  -6   77.90    2.91
   2   1   6   76.12    3.06
  -2   1  -6   75.29    3.07
   3   1  -6   44.76    1.85
  -3  -1  -6   43.14    1.76
  -3  -1  -6   42.61    1.83
  -3   1   6   44.96    1.92
   3  -1  -6   45.12    1.84
   3  -1  -6   41.74    1.81
   4   1  -6    0.42    0.23
  -4   1   6    0.70    0.30
  -4  -1  -6    0.52    0.20
  -4   1   6    0.77    0.28
  -4  -1   6    0.50    0.23
   4  -1  -6    0.41    0.24
   4  -1  -6    0.23    0.28
  -4   1  -6    0.49    0.23
  -4  -1   6    0.76    0.24
  -5   1   6   19.24    1.01
   5  -1   6   20.01    1.05
   5   1  -6   18.07    1.05
  -5  -1  -6   19.83    0.94
  -5   1   6   19.62    1.13
   5   1   6   16.50    1.01
  -5   1  -6   20.62    1.01
  -5  -1   6   18.33    0.95
   5  -1  -6   19.19    1.06
   5  -1  -6   18.25    1.07
  -5  -1   6   19.58    1.09
  -6  -1  -6    4.52    0.36
  -6   1   6    4.61    0.40
   6  -1   6    5.36    0.50
   6   1   6    5.29    0.51
   6  -1  -6    3.55    0.49
  -6   1  -6    4.94    0.44
  -7  -1  -6    0.31    0.21
   7  -1   6    0.38    0.18
   7  -1  -6    0.32    0.25
   7   1   6    0.63    0.22
   0   2  -6  238.30    9.99
   0  -2  -6  257.11    9.19
   0  -2  -6  256.74    9.19
   0  -2   6  254.55   10.04
   0  -2  -6  262.97    9.02
   1  -2   6    7.39    0.43
  -1  -2  -6    6.94    0.31
   1   2  -6    6.62    0.43
  -1  -2  -6    7.05    0.29
  -1  -2  -6    7.25    0.32
   1   2  -6    6.42    0.41
   1  -2  -6    7.63    0.37
   1  -2  -6    6.68    0.35
   1  -2  -6    6.58    0.35
  -1   2  -6    6.74    0.40
   1  -2  -6    7.16    0.37
   1  -2  -6    6.81    0.43
   1  -2  -6    6.75    0.36
   1  -2  -6    7.01    0.37
  -2  -2  -6  188.65    7.18
  -2  -2  -6  204.48    7.18
   2  -2   6  193.07    7.83
   2   2  -6  200.50    6.21
   2   2  -6  204.28    7.35
  -2  -2  -6  211.13    7.47
  -2  -2  -6  185.38    7.45
  -2  -2  -6  189.60    7.04
   2  -2  -6  197.85    7.51
   2  -2  -6  186.18    7.22
   2  -2  -6  194.87    7.33
   2  -2  -6  200.11    7.10
  -3  -2  -6   29.94    1.25
  -3  -2  -6   29.21    1.29
   3   2  -6   30.11    1.34
  -3   2   6   30.18    1.38
   3  -2  -6   31.23    1.34
   3  -2  -6   27.45    1.20
  -4  -2  -6   11.12    0.70
  -4  -2  -6   12.12    0.62
  -4   2   6   12.89    0.77
  -4   2   6   12.33    0.82
   4  -2   6   12.48    0.74
   4   2  -6   12.73    0.78
   4   2  -6   11.95    0.70
   4  -2  -6   11.79    0.73
   4  -2  -6   12.84    0.77
  -4   2  -6   12.70    0.75
  -4  -2   6   11.78    0.70
  -4  -2   6   10.94    0.77
  -5   2   6    5.58    0.60
  -5   2   6    6.68    0.56
   5  -2   6    6.38    0.57
   5   2  -6    5.91    0.48
  -5  -2  -6    6.57    0.45
   5   2  -6    6.20    0.59
  -5  -2  -6    7.20    0.58
  -5  -2   6    5.24    0.47
  -5  -2   6    5.32    0.57
   5   2   6    6.43    0.57
  -5   2  -6    6.08    0.56
   5  -2  -6    6.15    0.59
  -6   2   6   18.87    0.94
  -6  -2  -6   18.27    1.00
   6  -2   6   19.99    1.02
   6  -2  -6   20.45    1.07
  -6   2  -6   20.72    0.99
  -6  -2   6   16.02    1.05
   6   2   6   19.10    1.01
  -7  -2  -6    1.51    0.22
   7  -2   6    1.88    0.24
   7   2   6    2.03    0.26
   7  -2  -6    1.20    0.28
   0  -3  -6   -0.04    0.04
   0  -3  -6    0.03    0.07
   0   3  -6   -0.06    0.05
   0  -3  -6    0.03    0.07
   0  -3   6   -0.24    0.16
  -1  -3  -6   12.27    0.46
  -1  -3  -6   11.49    0.46
  -1  -3  -6   11.63    0.44
  -1  -3  -6   12.37    0.45
   1   3  -6   10.55    0.60
   1  -3   6   10.97    0.61
   1   3  -6   12.11    0.43
   1  -3  -6   11.41    0.53
   1  -3  -6   11.38    0.53
   1  -3  -6   10.66    0.53
   1  -3  -6   11.99    0.52
   1  -3  -6   11.12    0.53
  -2  -3  -6   12.05    0.56
   2   3  -6   12.31    0.47
  -2  -3  -6   11.82    0.53
   2  -3   6   11.61    0.67
  -2   3   6   11.79    0.69
  -2  -3  -6   12.01    0.55
   2   3  -6   12.16    0.66
  -2  -3  -6   11.99    0.55
  -2  -3  -6   12.66    0.57
  -2  -3  -6   12.48    0.54
   2  -3  -6   11.36    0.61
   2  -3  -6   12.28    0.67
   2  -3  -6   11.26    0.58
   2  -3  -6   11.50    0.62
  -3  -3  -6    6.79    0.44
   3   3  -6    7.50    0.55
  -3   3   6    6.37    0.52
  -3  -3  -6    6.27    0.43
   3  -3  -6    5.67    0.47
   3  -3  -6    6.65    0.54
  -3   3  -6    5.99    0.48
  -4  -3  -6    6.92    0.53
   4   3  -6    6.50    0.52
  -4  -3  -6    6.55    0.40
   4   3  -6    7.79    0.60
   4  -3   6    7.20    0.56
  -4   3   6    6.81    0.55
  -4   3   6    7.53    0.62
  -4   3  -6    6.58    0.56
  -4  -3   6    6.75    0.51
  -4  -3   6    6.98    0.55
   4  -3  -6    7.44    0.59
  -5  -3  -6   11.64    0.56
  -5  -3  -6   12.51    0.76
   5   3  -6   13.12    0.83
   5  -3   6   13.44    0.81
   5   3  -6   11.23    0.74
  -5   3   6   12.55    0.85
  -5   3   6   12.91    0.82
  -5   3  -6   12.72    0.81
   5  -3  -6   12.88    0.87
  -6   3   6    1.49    0.29
  -6  -3  -6    1.31    0.32
   6  -3   6    1.06    0.28
  -6   3  -6    1.30    0.34
  -6  -3   6    1.49    0.38
   6  -3  -6    1.15    0.40
   6  -3  -6    1.63    0.38
   6   3   6    1.60    0.33
   7  -3  -6    1.45    0.29
   7   3   6    1.41    0.23
   0  -4  -6    6.52    0.28
   0  -4  -6    6.51    0.29
   0   4  -6    6.03    0.38
   0  -4  -6    6.37    0.29
   0  -4  -6    5.98    0.27
   0  -4  -6    5.51    0.28
   0  -4   6    5.69    0.43
  -1  -4  -6   24.04    0.84
  -1  -4  -6   23.52    0.85
   1  -4   6   20.65    1.04
  -1  -4  -6   22.24    0.83
   1   4  -6   20.69    1.00
   1  -4  -6   21.48    0.92
   1  -4  -6   22.00    0.94
   1  -4  -6   23.09    0.94
   1  -4  -6   22.86    0.90
   1  -4  -6   20.30    0.91
  -2  -4  -6    5.03    0.31
  -2   4   6    4.31    0.40
   2  -4   6    4.20    0.38
   2   4  -6    5.33    0.43
   2   4  -6    4.98    0.27
  -2  -4  -6    4.98    0.30
  -2  -4  -6    5.17    0.31
  -2  -4  -6    4.67    0.29
  -2  -4  -6    4.44    0.33
  -2  -4  -6    4.42    0.28
   2  -4  -6    5.30    0.38
   2  -4  -6    5.10    0.35
   2  -4  -6    4.60    0.38
  -3  -4  -6    4.44    0.33
  -3  -4  -6    3.39    0.32
  -3   4   6    3.86    0.42
   3   4  -6    4.07    0.44
  -3  -4  -6    3.64    0.33
   3  -4   6    3.67    0.39
   3  -4  -6    3.64    0.35
  -3   4  -6    4.28    0.42
  -4  -4  -6    0.29    0.24
  -4  -4  -6   -0.17    0.21
   4   4  -6    0.12    0.23
  -4   4   6    0.14    0.28
   4   4  -6   -0.10    0.20
  -4   4   6    0.07    0.28
   4  -4   6    0.34    0.24
  -4  -4   6   -0.05    0.20
  -4   4  -6    0.26    0.30
   4  -4  -6    0.40    0.28
   5  -4   6    1.12    0.29
  -5  -4  -6    1.35    0.30
  -5   4   6    1.12    0.33
   5   4  -6    1.45    0.38
   5   4  -6    0.91    0.31
   5  -4  -6    1.18    0.37
  -5  -4   6    1.11    0.38
   5  -4  -6    1.18    0.42
  -5   4  -6    0.87    0.38
   6  -4   6    7.11    0.51
  -6  -4  -6    6.98    0.50
  -6   4   6    7.28    0.52
  -6  -4   6    6.89    0.59
   6  -4  -6    5.89    0.57
  -6   4  -6    7.26    0.58
   6   4   6    7.75    0.60
   6  -4  -6    6.85    0.58
   0  -5  -6   11.07    0.48
   0   5  -6    9.50    0.55
   0  -5  -6   10.73    0.48
   0  -5  -6   10.44    0.48
   0  -5  -6   11.35    0.46
   0  -5  -6   10.19    0.47
  -1  -5  -6   13.47    0.58
  -1  -5  -6   14.49    0.58
  -1  -5  -6   13.93    0.56
   1   5  -6   12.75    0.70
  -1  -5  -6   13.96    0.55
  -1  -5  -6   13.67    0.56
   1  -5   6   12.12    0.73
   1  -5  -6   12.94    0.64
   1  -5  -6   13.86    0.64
   1  -5  -6   12.60    0.62
  -1   5  -6   12.79    0.65
   1  -5  -6   13.85    0.64
   1  -5  -6   13.35    0.60
  -2  -5  -6   17.11    0.74
   2  -5   6   15.64    0.90
  -2  -5  -6   18.76    0.75
  -2  -5  -6   18.74    0.80
  -2  -5  -6   18.95    0.76
  -2  -5  -6   18.91    0.79
  -2  -5  -6   17.52    0.76
   2   5  -6   18.50    0.91
  -2   5   6   16.41    0.89
   2  -5  -6   16.58    0.84
   2  -5  -6   16.99    0.85
   2  -5  -6   17.75    0.82
   2  -5  -6   16.54    0.79
  -3  -5  -6    3.65    0.35
  -3  -5  -6    4.47    0.32
  -3  -5  -6    4.57    0.34
   3   5  -6    3.30    0.42
  -3  -5  -6    4.31    0.35
  -3   5   6    3.24    0.40
   3   5  -6    3.88    0.40
   3  -5   6    3.95    0.40
  -3  -5  -6    4.23    0.33
   3  -5  -6    3.57    0.35
  -3   5  -6    3.54    0.45
  -3  -5   6    3.92    0.41
   3  -5  -6    4.46    0.49
  -4  -5  -6    0.23    0.24
   4  -5   6    0.22    0.26
  -4  -5  -6    0.30    0.23
   4   5  -6    0.24    0.26
  -4   5   6    0.16    0.27
   4   5  -6    0.22    0.22
  -4  -5   6   -0.09    0.30
   4  -5  -6   -0.34    0.31
   4  -5  -6   -0.08    0.22
  -4   5  -6   -0.20    0.29
  -5   5   6    5.54    0.55
  -5  -5  -6    6.16    0.48
   5  -5   6    5.39    0.49
   5   5  -6    6.30    0.60
   5   5  -6    6.15    0.52
   5  -5  -6    5.07    0.53
  -5  -5   6    5.70    0.59
   5  -5  -6    3.81    0.54
  -5   5  -6    5.21    0.57
   6  -5   6    6.53    0.45
  -6   5   6    6.85    0.50
  -6  -5  -6    7.14    0.39
   6  -5  -6    7.05    0.61
  -6  -5   6    7.25    0.57
   6  -5  -6    7.04    0.54
  -6   5  -6    7.60    0.58
   6   5   6    7.43    0.54
   0  -6  -6    0.16    0.14
   0  -6  -6    0.40    0.13
   0  -6  -6    0.39    0.13
   0   6  -6    0.36    0.18
   0  -6  -6    0.23    0.11
   0  -6  -6    0.72    0.14
   1   6  -6   76.06    3.04
  -1  -6  -6   77.15    2.97
  -1  -6  -6   80.10    2.81
   1  -6   6   77.01    3.21
  -1  -6  -6   77.31    2.85
  -1  -6  -6   78.24    2.85
  -1  -6  -6   79.52    2.97
   1  -6  -6   77.02    3.03
  -1   6  -6   69.72    2.97
   1  -6  -6   76.53    2.91
   1  -6  -6   72.80    2.90
   1  -6  -6   76.38    2.86
  -2  -6  -6   19.09    0.79
  -2  -6  -6   18.26    0.73
   2   6  -6   17.87    0.96
  -2  -6  -6   16.96    0.82
  -2  -6  -6   18.17    0.82
  -2  -6  -6   18.53    0.79
  -2  -6  -6   18.17    0.80
   2  -6   6   16.49    0.95
   2  -6  -6   17.49    0.89
   2  -6  -6   17.98    0.80
  -2  -6   6   18.48    0.95
   2  -6  -6   19.15    0.87
  -3  -6  -6    4.51    0.37
  -3  -6  -6    4.67    0.36
  -3  -6  -6    4.79    0.34
  -3  -6  -6    4.27    0.38
   3  -6   6    3.84    0.41
   3   6  -6    4.94    0.45
  -3  -6  -6    3.97    0.31
   3   6  -6    4.93    0.50
  -3  -6  -6    4.55    0.36
   3  -6  -6    3.68    0.47
  -3  -6   6    4.71    0.48
  -3   6  -6    4.48    0.41
   3  -6  -6    4.58    0.39
  -4  -6  -6   10.53    0.57
  -4   6   6    8.74    0.71
   4   6  -6   10.16    0.72
  -4  -6  -6    9.91    0.64
   4   6  -6    9.93    0.74
   4  -6   6   10.65    0.69
   4  -6  -6    9.63    0.79
  -4  -6   6    9.14    0.68
  -4   6  -6   10.30    0.79
   4  -6  -6   10.12    0.68
   5  -6   6    5.87    0.48
  -5  -6  -6    6.40    0.44
  -5   6   6    6.93    0.59
  -5  -6  -6    6.58    0.43
   5   6  -6    5.79    0.58
   5  -6  -6    5.21    0.56
  -5  -6   6    6.27    0.58
   5  -6  -6    6.10    0.53
  -5   6  -6    6.89    0.63
  -6   6   6    9.29    0.57
  -6   6  -6    9.67    0.66
   6   6   6    9.24    0.59
  -6  -6   6    9.34    0.61
   6  -6  -6    8.74    0.52
   0  -7   6    3.64    0.42
   0  -7  -6    3.31    0.25
   0  -7  -6    3.21    0.28
   0  -7  -6    3.06    0.28
   0   7  -6    2.88    0.36
   0  -7  -6    3.20    0.26
   0  -7  -6    3.12    0.26
   0  -7  -6    3.35    0.26
  -1  -7  -6   31.26    1.15
  -1  -7  -6   28.32    1.16
  -1  -7  -6   29.54    1.16
  -1  -7  -6   28.15    1.22
  -1  -7  -6   28.80    1.22
   1   7  -6   28.08    1.33
   1  -7  -6   27.81    1.22
   1  -7  -6   29.17    1.19
   1  -7  -6   28.92    1.21
   1  -7  -6   28.97    1.27
  -1  -7   6   28.16    1.33
  -1   7  -6   25.87    1.27
  -2  -7  -6   24.25    1.39
  -2  -7  -6   27.16    1.07
  -2  -7  -6   27.14    1.06
  -2  -7  -6   25.43    1.12
  -2  -7  -6   26.59    1.07
   2   7  -6   25.02    1.27
   2  -7   6   25.99    1.17
  -2  -7  -6   23.84    1.04
   2  -7  -6   25.30    1.16
  -2   7  -6   22.80    1.17
   2  -7  -6   26.14    1.17
  -2  -7   6   24.84    1.25
   2  -7  -6   23.01    1.25
   2  -7  -6   24.73    1.02
   2  -7  -6   24.71    1.12
   3  -7   6   12.23    0.71
  -3  -7  -6   12.06    0.67
   3   7  -6   11.19    0.79
  -3  -7  -6   11.78    0.53
  -3  -7  -6   11.49    0.62
  -3  -7  -6   12.15    0.63
  -3  -7  -6   11.96    0.54
  -3  -7  -6   12.02    0.64
   3  -7  -6   12.06    0.79
   3  -7  -6   12.74    0.66
   3  -7  -6   10.77    0.84
  -3  -7   6   12.62    0.82
  -3   7  -6   10.63    0.69
   4   7  -6    1.77    0.42
  -4   7   6    3.03    0.43
  -4  -7  -6    2.03    0.33
  -4  -7  -6    2.00    0.22
   4  -7   6    2.02    0.32
  -4  -7  -6    2.34    0.21
  -4  -7   6    2.41    0.42
   4  -7  -6    2.45    0.35
  -5   7   6    3.26    0.44
  -5  -7   6    3.38    0.44
  -5   7  -6    2.43    0.46
   5  -7  -6    3.36    0.35
  -6   7   6    3.49    0.33
   6   7   6    4.52    0.40
  -6  -7   6    3.88    0.35
   0  -8   6    0.08    0.31
   0  -8  -6    1.13    0.21
   0   8  -6    1.02    0.26
   0  -8  -6    1.05    0.22
   0   8  -6    0.78    0.28
   0  -8  -6    0.99    0.18
   0  -8  -6    0.77    0.20
   0  -8  -6    0.84    0.18
   0  -8  -6    0.82    0.14
   0  -8  -6    0.73    0.14
   0  -8  -6    0.79    0.31
  -1  -8  -6    2.01    0.41
   1   8  -6    2.45    0.37
   1  -8   6    1.90    0.37
  -1  -8  -6    2.53    0.25
  -1  -8  -6    2.59    0.39
  -1  -8  -6    2.51    0.23
  -1  -8  -6    2.35    0.27
  -1  -8  -6    2.12    0.24
  -1  -8  -6    2.71    0.25
  -1   8  -6    2.72    0.33
   1  -8  -6    2.01    0.29
   1  -8  -6    1.80    0.25
   1   8   6    1.96    0.35
   1  -8  -6    2.20    0.26
   1  -8  -6    2.46    0.38
  -1  -8   6    1.82    0.32
   1  -8  -6    2.17    0.25
   1  -8  -6    2.54    0.32
  -1   8  -6    1.92    0.32
  -2  -8  -6    0.76    0.20
  -2  -8  -6    0.76    0.23
  -2  -8  -6    0.88    0.25
  -2  -8  -6    0.97    0.18
  -2  -8  -6    1.04    0.21
  -2  -8  -6    1.38    0.42
   2  -8   6    0.86    0.39
   2  -8   6    0.96    0.26
   2   8  -6    1.06    0.31
  -2  -8   6    1.01    0.34
   2  -8  -6    0.73    0.34
   2  -8  -6    1.08    0.25
  -2   8  -6    0.77    0.27
   2  -8  -6    0.84    0.22
  -3  -8  -6    2.09    0.31
  -3  -8  -6    2.43    0.29
  -3  -8  -6    1.77    0.31
   3   8  -6    2.36    0.41
  -3  -8  -6    2.22    0.27
  -3  -8   6    2.48    0.43
   3  -8  -6    2.09    0.35
   3  -8  -6    2.76    0.26
  -3   8  -6    1.48    0.30
   4   8  -6    8.39    0.67
  -4   8   6    8.18    0.66
  -4  -8  -6    7.30    0.51
   4  -8  -6    8.28    0.66
  -4  -8   6    8.07    0.68
   4  -8  -6    8.28    0.50
  -5   8   6    5.48    0.52
   5  -8  -6    4.84    0.54
   5  -8  -6    5.36    0.34
  -5  -8   6    6.21    0.50
  -5   8  -6    5.76    0.58
   6  -8  -6    0.14    0.19
   0  -9  -6   -0.22    0.20
   0  -9   6    0.08    0.30
   0  -9  -6    0.23    0.17
   0   9  -6   -0.12    0.20
   0  -9  -6    0.14    0.15
   0   9  -6    0.51    0.27
   0  -9  -6    0.22    0.20
   0  -9  -6    0.30    0.33
   1  -9   6   12.79    0.86
  -1  -9  -6   13.46    0.69
  -1  -9  -6   13.28    0.65
  -1  -9  -6   12.03    0.70
  -1  -9  -6   13.36    0.65
  -1  -9  -6   13.33    0.65
   1   9  -6   14.55    0.85
   1  -9  -6   12.84    0.69
  -1   9  -6   12.53    0.78
   1  -9  -6   12.91    0.65
   1  -9  -6   12.03    0.90
   1   9   6   13.86    0.80
  -1  -9   6   12.85    0.83
  -1   9  -6   12.03    0.79
   1  -9  -6   12.56    0.73
   2  -9   6   29.42    1.45
  -2  -9  -6   27.30    1.31
  -2  -9  -6   29.41    1.24
  -2  -9  -6   29.36    1.22
  -2  -9  -6   28.96    1.26
  -2  -9  -6   29.00    1.24
   2   9  -6   28.23    1.45
   2  -9  -6   29.84    1.57
   2  -9  -6   30.49    1.31
  -2  -9   6   31.11    1.43
  -2   9  -6   28.57    1.37
   3  -9   6   12.93    0.93
  -3  -9  -6   12.55    0.65
   3   9  -6   12.24    0.85
  -3  -9   6   13.38    0.85
   3  -9  -6   12.59    0.77
   3  -9  -6   12.74    0.92
  -3   9  -6   13.61    0.76
  -4   9   6    8.51    0.68
   4  -9   6    8.62    0.74
   4  -9  -6    9.12    0.80
   4  -9  -6    9.49    0.65
  -4  -9   6    8.94    0.69
  -5   9   6    3.15    0.37
   5  -9   6    2.60    0.40
  -5  -9   6    2.38    0.31
   5  -9  -6    2.85    0.34
   5  -9  -6    2.33    0.37
   0 -10  -6    7.61    0.56
   0  10  -6   10.51    0.74
   0 -10  -6    9.41    0.55
   0 -10  -6    8.15    0.57
   0 -10   6    9.71    0.72
   0 -10  -6    7.79    0.50
   0 -10  -6    8.35    0.69
   0  10  -6    8.65    0.66
  -1 -10  -6   30.46    1.21
   1 -10   6   29.29    1.42
   1  10  -6   28.90    1.42
  -1 -10  -6   26.57    1.20
  -1 -10  -6   27.38    1.30
  -1 -10  -6   28.38    1.24
   1 -10  -6   28.32    1.15
   1 -10  -6   28.60    1.16
  -1 -10   6   29.18    1.39
   1 -10  -6   26.18    1.26
   1 -10  -6   27.78    1.52
  -1  10  -6   29.64    1.38
   1 -10  -6   27.52    1.26
  -2 -10  -6   13.92    0.80
  -2 -10  -6   14.94    0.72
   2  10  -6   14.71    0.93
  -2 -10  -6   13.60    0.80
   2 -10   6   16.52    0.99
  -2 -10   6   16.13    0.91
   2 -10  -6   15.44    0.76
  -2  10  -6   15.38    0.88
   2 -10  -6   15.08    0.99
   3  10  -6    3.83    0.52
   3 -10   6    4.02    0.51
  -3  10   6    3.80    0.47
  -3 -10   6    4.04    0.45
   3 -10  -6    3.50    0.36
  -3  10  -6    3.19    0.39
   3 -10  -6    3.70    0.51
  -4  10   6    0.87    0.29
   4 -10   6    0.71    0.33
   4 -10  -6    0.94    0.28
   4 -10  -6    0.96    0.25
  -4 -10   6    1.43    0.31
  -5  10   6    0.30    0.20
   5 -10  -6    0.02    0.18
   5 -10  -6    0.24    0.15
   0  11  -6    1.70    0.41
   0  11  -6    1.83    0.38
   0 -11   6    2.04    0.39
   0  11   6    2.09    0.38
   0 -11  -6    1.50    0.26
  -1 -11  -6    0.38    0.17
   1  11  -6    0.71    0.31
   1 -11   6    0.41    0.33
   1  11  -6    0.19    0.25
   1  11   6   -0.21    0.22
  -1  11  -6    0.47    0.29
   1 -11  -6    0.09    0.25
   1 -11  -6    0.19    0.24
  -1 -11   6    0.40    0.29
   2  11  -6    1.07    0.32
   2 -11   6    0.92    0.34
  -2  11  -6    1.05    0.26
   2 -11  -6    0.56    0.15
  -2 -11   6    0.45    0.27
   2 -11  -6    0.62    0.27
   2 -11  -6    0.62    0.16
  -3  11   6    1.84    0.35
   3 -11   6    1.19    0.38
  -3  11  -6    1.59    0.28
   3 -11  -6    1.34    0.36
  -3 -11   6    1.24    0.28
   3 -11  -6    1.34    0.23
   3 -11  -6    1.33    0.21
   4 -11   6    1.28    0.32
  -4  11   6    1.83    0.32
   4 -11  -6    1.23    0.16
   4 -11  -6    1.20    0.17
  -4 -11   6    1.23    0.19
   4 -11  -6    0.66    0.26
   0 -12   6    9.38    0.69
   0  12  -6    9.94    0.70
   1 -12   6    3.96    0.47
  -1 -12   6    4.34    0.44
  -1  12  -6    3.97    0.42
   2 -12   6    1.41    0.35
   2  12  -6    1.31    0.28
  -2  12  -6    1.82    0.29
  -2 -12   6    2.64    0.33
   2 -12  -6    1.95    0.38
  -3  12   6    7.19    0.56
   3 -12   6    7.34    0.54
  -3 -12   6    7.06    0.37
   3 -12  -6    6.85    0.59
   0  13  -6    0.16    0.21
   0 -13   6    0.46    0.20
   1 -13   6   -0.20    0.20
   1  13  -6    0.14    0.22
  -1  13  -6    0.18    0.20
  -1 -13   6    0.08    0.16
  -2  13  -6    5.12    0.40
   0  14  -6    1.92    0.24
   1  14  -6   12.45    0.62
   0   0  -7    0.03    0.11
   0   0  -7   -0.01    0.10
   0   0  -7   -0.08    0.10
   0   0   7   -0.09    0.09
   0   0  -7   -0.18    0.09
   1   0  -7   27.70    1.11
  -1   0  -7   28.77    1.14
   1   0  -7   28.43    1.14
  -1   0  -7   27.90    1.08
  -1   0  -7   28.22    1.14
  -1   0  -7   27.68    1.11
   1   0  -7   28.22    1.17
   1   0  -7   27.05    1.16
  -1   0  -7   28.87    1.12
   2   0  -7   22.90    1.01
   2   0  -7   23.41    1.05
  -2   0  -7   22.92    0.99
  -2   0  -7   24.62    1.03
   2   0  -7   23.15    0.98
   3   0  -7    6.41    0.39
  -3   0  -7    6.56    0.43
   3   0  -7    7.30    0.54
   4   0  -7    0.59    0.25
  -4   0   7    1.20    0.27
   4   0  -7    1.08    0.28
  -4   0  -7    0.68    0.24
  -4   0   7    0.75    0.27
   5   0  -7   10.69    0.77
  -5   0   7    9.02    0.71
  -5   0  -7    9.05    0.60
   5   0  -7   10.04    0.71
  -5   0   7    9.59    0.67
   5   0   7    8.71    0.71
   6   0  -7    2.43    0.42
   6   0   7    2.15    0.35
  -6   0  -7    1.80    0.26
  -7   0  -7   -0.13    0.18
   7   0  -7    0.10    0.24
   7   0   7    0.36    0.19
   0  -1  -7    1.68    0.14
   0  -1  -7    1.80    0.15
   0   1  -7    2.15    0.20
   0  -1  -7    1.77    0.14
   0  -1   7    1.75    0.19
   0  -1  -7    1.74    0.15
   0  -1  -7    1.99    0.16
   0   1  -7    1.84    0.19
  -1  -1  -7   72.62    2.75
  -1  -1  -7   74.77    2.75
  -1  -1  -7   72.35    2.60
  -1  -1  -7   72.78    2.66
   1   1  -7   70.04    2.67
   1   1  -7   67.92    2.81
  -1  -1  -7   71.65    2.65
   1   1  -7   73.82    2.85
   1   1  -7   68.66    2.74
   1  -1  -7   72.98    2.79
   1  -1  -7   67.26    2.78
   1  -1  -7   72.37    2.69
   1  -1  -7   74.79    2.64
  -1   1  -7   73.25    2.71
   1  -1  -7   70.44    2.74
  -1   1  -7   71.68    2.80
  -2  -1  -7   61.29    2.41
  -2  -1  -7   66.00    2.42
  -2  -1  -7   64.89    2.50
  -2  -1  -7   67.68    2.51
   2   1  -7   63.21    2.51
  -2   1  -7   61.50    2.45
   2  -1  -7   62.71    2.41
  -2   1  -7   61.09    2.53
   2  -1  -7   63.24    2.50
  -3  -1  -7   40.74    1.73
  -3   1   7   45.05    1.85
  -3  -1  -7   41.10    1.67
   3   1  -7   43.45    1.77
  -3  -1  -7   39.07    1.59
   3  -1  -7   38.98    1.65
  -3   1  -7   39.31    1.66
   3  -1  -7   39.35    1.69
   3  -1  -7   42.01    1.77
  -4   1   7   13.68    0.86
   4   1  -7   10.99    0.78
  -4  -1  -7   11.41    0.75
  -4  -1  -7   12.47    0.66
   4   1  -7   13.72    0.81
  -4   1   7   11.81    0.75
   4  -1   7   11.61    0.75
  -4  -1   7   12.24    0.74
  -4   1  -7   12.50    0.72
   4  -1  -7   12.96    0.79
   4  -1  -7   12.35    0.74
  -4  -1   7   12.84    0.80
  -5   1   7    7.07    0.69
   5  -1   7    7.76    0.63
  -5  -1  -7    7.73    0.64
  -5  -1  -7    7.04    0.49
  -5   1   7    7.33    0.62
   5   1  -7    7.07    0.63
   5   1  -7    7.39    0.67
   5  -1  -7    7.77    0.64
  -5  -1   7    7.57    0.58
  -5   1  -7    7.53    0.58
   5   1   7    7.51    0.64
  -5  -1   7    7.45    0.63
   5  -1  -7    8.10    0.63
  -6   1   7    0.02    0.21
  -6  -1  -7    0.52    0.33
   6  -1   7    0.55    0.27
   6   1  -7   -0.06    0.34
   6   1   7    0.55    0.31
   6  -1  -7    0.96    0.37
  -6   1  -7    0.30    0.22
   7   1  -7    0.14    0.25
   7  -1   7    0.02    0.18
  -7  -1  -7    0.09    0.18
   7   1   7    0.22    0.16
   7  -1  -7    0.03    0.22
   0   2  -7    3.63    0.28
   0  -2   7    4.04    0.33
   0  -2  -7    4.24    0.22
   0  -2  -7    4.42    0.23
   0  -2  -7    3.97    0.20
   0   2  -7    3.70    0.23
  -1  -2  -7   72.82    2.53
   1  -2   7   70.15    2.82
  -1  -2  -7   70.11    2.52
   1   2  -7   65.34    2.58
  -1  -2  -7   78.44    2.61
  -1  -2  -7   68.61    2.47
   1   2  -7   67.57    2.65
  -1  -2  -7   66.69    2.60
   1  -2  -7   64.92    2.66
   1  -2  -7   65.40    2.64
   1  -2  -7   73.89    2.68
  -1   2  -7   67.07    2.71
   1  -2  -7   64.33    2.57
  -1   2  -7   64.15    2.61
   1  -2  -7   66.82    2.53
   1  -2  -7   71.15    2.53
  -2  -2  -7   98.82    3.72
   2   2  -7  101.20    3.86
  -2  -2  -7   95.24    3.65
  -2  -2  -7  104.46    3.87
  -2  -2  -7  104.33    3.73
  -2  -2  -7  101.35    3.87
   2  -2  -7  101.19    3.85
   2  -2  -7   96.37    3.92
   2  -2  -7   99.85    3.71
  -3  -2  -7    5.23    0.32
  -3  -2  -7    5.89    0.41
  -3   2   7    5.71    0.51
   3   2  -7    5.85    0.50
  -3  -2  -7    5.38    0.40
   3  -2  -7    6.19    0.48
  -3   2  -7    5.60    0.45
   3  -2  -7    5.91    0.46
  -4  -2  -7    4.55    0.44
   4  -2   7    4.66    0.46
   4   2  -7    4.18    0.42
  -4   2   7    4.99    0.47
   4   2  -7    4.25    0.48
  -4   2   7    4.64    0.51
  -4  -2  -7    4.28    0.34
   4  -2  -7    4.67    0.48
  -4  -2   7    5.38    0.51
  -4  -2   7    4.28    0.41
   4  -2  -7    4.10    0.44
  -4   2  -7    4.01    0.44
   5   2  -7    5.44    0.55
   5  -2   7    6.09    0.54
  -5  -2  -7    5.65    0.52
  -5   2   7    5.25    0.51
  -5  -2  -7    5.41    0.35
  -5   2   7    4.82    0.58
   5  -2  -7    5.42    0.53
  -5   2  -7    5.98    0.52
  -5  -2   7    4.70    0.44
  -5  -2   7    4.65    0.52
  -6   2   7    1.33    0.28
   6  -2   7    1.27    0.33
  -6  -2  -7    1.42    0.34
   6   2   7    1.12    0.30
   6  -2  -7    1.14    0.33
  -6   2  -7    1.55    0.29
   7   2  -7    2.90    0.34
   7  -2   7    3.26    0.28
   7   2   7    3.26    0.30
   7  -2  -7    2.29    0.31
   0  -3  -7   11.83    0.46
   0  -3   7   12.03    0.65
   0  -3  -7   11.86    0.47
   0  -3  -7   11.81    0.47
  -1  -3  -7    0.26    0.05
   1  -3   7   -0.39    0.15
   1   3  -7    0.30    0.16
   1   3  -7    0.03    0.05
  -1  -3  -7    0.24    0.05
   1  -3  -7    0.02    0.11
   1  -3  -7    0.12    0.14
   1  -3  -7    0.03    0.11
   1  -3  -7    0.16    0.11
   1  -3  -7    0.04    0.13
   1  -3  -7    0.09    0.11
  -2  -3  -7   33.48    1.45
  -2  -3  -7   37.15    1.41
  -2  -3  -7   38.31    1.46
  -2   3   7   34.43    1.57
  -2  -3  -7   36.31    1.38
   2   3  -7   37.02    1.55
  -2  -3  -7   36.71    1.41
   2   3  -7   35.68    1.19
   2  -3  -7   35.89    1.48
   2  -3  -7   36.47    1.53
   2  -3  -7   36.17    1.44
  -3  -3  -7    2.63    0.27
   3   3  -7    2.83    0.36
  -3  -3  -7    2.92    0.30
  -3   3   7    2.90    0.37
   3  -3  -7    2.90    0.35
  -3   3  -7    2.99    0.34
   3  -3  -7    2.56    0.31
  -4   3   7    6.75    0.62
  -4  -3  -7    5.91    0.50
  -4  -3  -7    6.29    0.50
   4   3  -7    6.41    0.59
   4   3  -7    5.87    0.49
  -4   3   7    6.94    0.58
   4  -3   7    6.28    0.53
  -4  -3   7    6.55    0.54
  -4  -3   7    6.53    0.52
  -4   3  -7    6.20    0.54
   4  -3  -7    6.45    0.55
  -5   3   7    6.64    0.65
  -5  -3  -7    7.11    0.54
  -5   3   7    7.05    0.60
   5  -3   7    5.84    0.57
   5   3  -7    6.82    0.62
   5   3  -7    6.30    0.52
   5  -3  -7    6.82    0.61
  -5   3  -7    7.09    0.60
   6  -3   7    2.40    0.35
  -6   3   7    1.74    0.31
  -6  -3  -7    1.71    0.30
  -6  -3   7    1.87    0.40
  -6   3  -7    2.36    0.35
   6   3   7    1.80    0.35
   6  -3  -7    2.35    0.37
   6  -3  -7    2.10    0.43
   7   3   7    0.76    0.19
   0  -4  -7    4.99    0.24
   0  -4   7    4.66    0.40
   0   4  -7    5.10    0.21
   0  -4  -7    5.06    0.23
   0  -4  -7    5.30    0.25
   0   4  -7    4.13    0.33
   1  -4   7   22.38    1.10
   1   4  -7   21.20    1.04
   1   4  -7   23.55    0.80
  -1  -4  -7   22.86    0.86
  -1  -4  -7   24.46    0.86
   1  -4  -7   24.00    0.99
   1  -4  -7   23.53    0.96
   1  -4  -7   23.15    0.99
   1  -4  -7   24.81    0.95
   1  -4  -7   22.70    0.96
   2   4  -7    5.72    0.48
  -2  -4  -7    6.06    0.34
  -2  -4  -7    5.44    0.35
  -2  -4  -7    5.97    0.32
  -2  -4  -7    5.80    0.31
  -2  -4  -7    5.80    0.34
   2  -4   7    5.66    0.45
  -2  -4  -7    6.06    0.33
  -2   4   7    5.78    0.48
   2  -4  -7    5.87    0.42
   2  -4  -7    6.41    0.43
   2  -4  -7    5.91    0.39
  -3   4   7   15.50    0.90
  -3  -4  -7   16.55    0.78
  -3  -4  -7   15.50    0.74
  -3  -4  -7   15.52    0.71
   3   4  -7   16.44    0.90
   3  -4  -7   15.64    0.92
  -3   4  -7   13.83    0.83
   3  -4  -7   15.56    0.78
  -4  -4  -7    1.09    0.25
  -4   4   7    0.83    0.28
   4  -4   7    1.06    0.29
  -4  -4  -7    1.36    0.29
  -4   4   7    1.02    0.35
   4   4  -7    0.95    0.29
   4   4  -7    0.44    0.26
  -4  -4   7    0.98    0.27
  -4  -4   7    0.96    0.30
   4  -4  -7    0.49    0.32
   4  -4  -7    0.68    0.30
  -4   4  -7    0.98    0.30
   5   4  -7    3.43    0.46
  -5   4   7    3.45    0.47
   5  -4   7    3.47    0.45
  -5  -4  -7    3.60    0.38
  -5   4  -7    3.34    0.45
   5  -4  -7    3.41    0.46
   5  -4  -7    3.98    0.51
  -5  -4   7    4.08    0.48
  -6  -4  -7    0.15    0.18
  -6   4   7    0.06    0.22
   6  -4   7    0.14    0.21
  -6  -4  -7    0.06    0.20
   6   4   7    0.46    0.26
  -6   4  -7    0.33    0.27
   6  -4  -7    0.62    0.32
   6  -4  -7    0.13    0.25
  -6  -4   7    0.03    0.28
   0  -5  -7    1.02    0.13
   0  -5  -7    0.90    0.12
   0  -5  -7    0.93    0.12
   0   5  -7    1.40    0.23
   0  -5  -7    1.35    0.14
   0  -5  -7    0.93    0.12
   1   5  -7   65.74    2.63
  -1  -5  -7   63.03    2.52
  -1  -5  -7   69.13    2.39
   1  -5   7   64.28    2.79
  -1  -5  -7   69.18    2.52
  -1  -5  -7   67.72    2.42
   1  -5  -7   64.48    2.59
   1  -5  -7   60.59    2.49
   1  -5  -7   66.39    2.45
   1  -5  -7   67.24    2.50
   1  -5  -7   65.61    2.59
   2  -5   7   29.72    1.43
  -2  -5  -7   28.72    1.18
  -2  -5  -7   30.51    1.26
  -2   5   7   28.35    1.37
  -2  -5  -7   31.71    1.20
  -2  -5  -7   31.55    1.19
  -2  -5  -7   32.67    1.27
  -2  -5  -7   31.90    1.22
   2   5  -7   31.51    1.40
   2  -5  -7   29.12    1.22
   2  -5  -7   30.28    1.27
   2  -5  -7   29.40    1.34
   2  -5  -7   31.35    1.31
  -3  -5  -7    3.08    0.41
  -3  -5  -7    2.90    0.27
   3   5  -7    3.55    0.37
  -3  -5  -7    3.26    0.27
  -3  -5  -7    3.23    0.25
  -3  -5  -7    3.39    0.25
   3   5  -7    3.06    0.41
  -3   5   7    2.22    0.35
  -3  -5  -7    2.99    0.29
  -3  -5  -7    3.04    0.30
   3  -5   7    2.91    0.36
   3  -5  -7    3.11    0.41
  -3   5  -7    3.68    0.44
   3  -5  -7    2.49    0.29
  -3  -5   7    2.30    0.34
  -4  -5  -7    6.63    0.54
  -4   5   7    7.26    0.67
   4   5  -7    7.24    0.57
  -4   5   7    7.60    0.63
   4  -5   7    6.58    0.58
  -4  -5  -7    7.78    0.48
   4   5  -7    8.27    0.64
   4  -5  -7    9.02    0.62
  -4   5  -7    8.06    0.62
  -4  -5   7    7.32    0.65
   4  -5  -7    8.26    0.69
   5  -5   7    9.65    0.71
   5   5  -7    9.97    0.74
  -5  -5  -7    9.66    0.57
  -5  -5  -7    9.87    0.56
  -5   5   7    9.87    0.72
   5  -5  -7   11.16    0.78
   5  -5  -7   10.73    0.71
  -5  -5   7    9.98    0.77
  -5   5  -7    9.72    0.77
   6  -5   7    0.66    0.21
  -6   5   7    0.79    0.24
  -6  -5   7    0.93    0.34
   6   5   7    0.68    0.29
   6  -5  -7    1.14    0.33
  -6   5  -7    1.18    0.29
   6  -5  -7    1.03    0.24
   0  -6  -7    2.72    0.23
   0  -6  -7    3.46    0.24
   0  -6  -7    3.30    0.24
   0   6  -7    2.80    0.31
   0  -6  -7    2.77    0.21
   0  -6  -7    3.25    0.23
  -1  -6  -7   11.39    0.49
   1  -6   7   11.16    0.69
  -1  -6  -7   11.25    0.52
   1   6  -7   10.91    0.66
  -1  -6  -7   11.02    0.52
  -1  -6  -7   11.13    0.48
  -1  -6  -7   11.56    0.48
   1  -6  -7   10.48    0.57
   1  -6  -7   11.06    0.58
   1  -6  -7   11.38    0.57
   1  -6  -7   11.15    0.54
  -2  -6  -7  104.50    3.92
  -2  -6  -7  103.19    3.75
   2   6  -7  106.19    4.01
  -2  -6  -7  108.21    3.75
  -2  -6  -7   93.96    4.20
  -2  -6  -7   99.78    3.92
   2  -6  -7  100.53    3.86
   2  -6  -7   97.21    4.01
   2  -6  -7  101.55    3.79
   2  -6  -7  100.19    3.88
   2  -6  -7   96.05    3.72
   3   6  -7    0.63    0.28
   3  -6   7    0.92    0.26
  -3  -6  -7    0.85    0.22
  -3  -6  -7    0.73    0.22
  -3  -6  -7    0.26    0.15
  -3  -6  -7    0.83    0.35
  -3  -6  -7    0.68    0.20
  -3  -6  -7    0.89    0.20
  -3  -6   7    0.75    0.35
   3  -6  -7    0.74    0.22
   3  -6  -7    1.39    0.31
   3  -6  -7    0.45    0.30
  -3   6  -7    0.77    0.37
   4   6  -7    5.05    0.53
  -4  -6  -7    4.51    0.31
  -4  -6  -7    4.41    0.31
  -4   6   7    4.84    0.52
   4  -6   7    4.99    0.49
  -4  -6  -7    4.85    0.41
   4  -6  -7    4.05    0.41
  -4  -6   7    4.91    0.54
  -4   6  -7    5.28    0.56
   4  -6  -7    4.00    0.50
   5  -6   7    1.71    0.31
  -5   6   7    2.26    0.38
   5  -6  -7    2.01    0.42
   5  -6  -7    2.13    0.31
  -5  -6   7    2.37    0.43
  -5   6  -7    1.96    0.42
  -6   6   7    4.67    0.38
   6  -6  -7    4.13    0.45
   6  -6  -7    4.51    0.32
   6  -6  -7    3.89    0.43
   6   6   7    4.62    0.42
  -6  -6   7    4.15    0.42
  -6   6  -7    4.25    0.41
   0  -7  -7   26.55    1.13
   0  -7  -7   26.39    1.07
   0   7  -7   25.31    1.21
   0  -7  -7   25.72    1.13
   0  -7  -7   26.69    1.06
   0  -7  -7   27.44    1.08
  -1  -7  -7    4.59    0.33
  -1  -7  -7    4.76    0.51
  -1  -7  -7    4.75    0.29
  -1  -7  -7    4.74    0.33
   1   7  -7    5.30    0.50
  -1  -7  -7    5.07    0.29
  -1  -7  -7    4.87    0.29
   1  -7  -7    5.22    0.39
   1  -7  -7    4.91    0.34
   1  -7  -7    4.47    0.34
   1  -7  -7    4.48    0.38
  -2  -7  -7   41.28    1.68
  -2  -7  -7   44.68    1.59
  -2  -7  -7   42.10    1.58
  -2  -7  -7   38.87    1.92
   2  -7   7   38.59    1.73
  -2  -7  -7   40.12    1.55
   2   7  -7   43.01    1.84
  -2  -7  -7   34.75    1.91
   2  -7  -7   38.47    1.87
   2  -7  -7   40.27    1.67
   2  -7  -7   42.22    1.97
  -2   7  -7   39.68    1.71
   2  -7  -7   41.45    1.70
   2  -7  -7   40.66    1.70
  -2  -7   7   38.07    1.78
   3   7  -7    9.81    0.71
  -3  -7  -7    8.80    0.55
   3  -7   7    8.85    0.62
  -3  -7  -7    8.65    0.52
  -3  -7  -7    9.15    0.51
  -3  -7  -7    9.14    0.50
  -3  -7  -7    7.72    0.51
   3  -7  -7    8.74    0.62
  -3  -7   7    8.03    0.66
  -3   7  -7    6.82    0.54
   3  -7  -7    8.66    0.74
   3  -7  -7    8.92    0.50
   4   7  -7    4.25    0.54
   4  -7   7    3.79    0.41
  -4  -7  -7    3.87    0.36
  -4   7   7    3.72    0.47
   4  -7  -7    4.26    0.52
  -4   7  -7    4.48    0.54
   4  -7  -7    3.62    0.35
   4  -7  -7    3.99    0.48
  -4  -7   7    4.77    0.54
  -5   7   7    3.75    0.47
  -5  -7   7    3.60    0.46
  -5   7  -7    3.27    0.45
   5  -7  -7    3.54    0.32
  -6   7   7    1.53    0.23
   6  -7  -7    0.59    0.22
   6   7   7    1.33    0.27
   0  -8   7   11.77    0.68
   0  -8  -7   12.47    0.84
   0  -8  -7   12.95    0.66
   0  -8  -7   12.40    0.60
   0  -8  -7   13.03    0.61
   0  -8  -7    9.87    0.86
   0  -8  -7   12.95    0.59
   0  -8  -7   13.56    0.61
   0   8  -7   12.75    0.75
   0   8  -7   13.26    0.78
   0  -8   7   11.58    0.82
  -1  -8  -7   12.37    0.55
  -1  -8  -7   11.52    0.55
  -1  -8  -7   11.39    0.60
  -1  -8  -7   12.25    0.54
  -1  -8  -7   10.43    0.78
  -1  -8  -7   11.90    0.55
   1  -8   7   10.70    0.68
   1   8  -7   12.44    0.78
  -1  -8  -7   10.08    0.88
   1  -8  -7   11.35    0.60
   1  -8  -7   10.85    0.65
   1  -8  -7   10.44    0.55
  -1  -8   7   10.73    0.74
   1  -8  -7   11.18    0.61
   1  -8  -7   12.53    0.64
   1  -8  -7   10.51    0.76
  -1   8  -7   10.65    0.71
   1  -8  -7   12.35    0.86
   1  -8  -7   12.59    0.57
  -2  -8  -7    1.61    0.24
   2  -8   7    1.14    0.28
  -2  -8  -7    1.05    0.46
  -2  -8  -7    1.29    0.23
  -2  -8  -7    1.66    0.20
  -2  -8  -7    1.16    0.19
  -2  -8  -7    0.98    0.19
   2   8  -7    1.92    0.40
   2  -8  -7    1.47    0.25
   2  -8  -7    1.00    0.25
   2  -8  -7    1.20    0.28
  -2   8  -7    1.26    0.28
   2  -8  -7    0.89    0.33
   2  -8  -7    0.96    0.31
  -2  -8   7    1.70    0.34
  -3  -8  -7    6.81    0.44
  -3  -8  -7    6.19    0.47
  -3  -8  -7    6.33    0.40
   3  -8   7    5.66    0.48
   3   8  -7    7.71    0.66
  -3  -8  -7    6.25    0.42
  -3  -8  -7    6.52    0.47
   3  -8  -7    6.80    0.53
   3  -8  -7    5.36    0.59
  -3   8  -7    5.44    0.46
  -3  -8   7    7.36    0.64
  -4   8   7    5.09    0.51
   4   8  -7    5.33    0.56
   4  -8  -7    4.63    0.50
   4  -8  -7    4.70    0.58
  -4   8  -7    5.54    0.60
  -4  -8   7    5.47    0.56
  -5   8   7    3.16    0.41
   5  -8  -7    2.41    0.43
  -5  -8   7    2.74    0.41
   5  -8  -7    3.03    0.38
  -5   8  -7    2.42    0.41
   0  -9  -7   -0.11    0.30
   0  -9  -7    0.02    0.14
   0   9  -7   -0.32    0.22
   0   9  -7   -0.16    0.26
   0  -9  -7   -0.08    0.18
   0  -9   7   -0.13    0.31
   0  -9  -7    0.08    0.18
   0  -9  -7    0.15    0.16
   0  -9  -7    0.05    0.16
   1   9  -7    5.41    0.54
  -1  -9  -7    5.06    0.41
  -1  -9  -7    6.43    0.38
  -1  -9  -7    6.08    0.57
   1  -9   7    4.72    0.52
  -1  -9  -7    5.59    0.41
  -1  -9  -7    4.82    0.59
  -1  -9  -7    4.93    0.33
  -1  -9  -7    5.90    0.35
   1  -9  -7    5.36    0.31
   1  -9  -7    5.27    0.40
   1  -9  -7    5.17    0.55
   1  -9  -7    4.76    0.44
   1  -9  -7    5.84    0.31
   1  -9  -7    5.60    0.44
  -1  -9   7    5.74    0.56
  -1   9  -7    4.61    0.47
   1  -9  -7    5.24    0.42
   2  -9   7   19.60    1.12
  -2  -9  -7   19.75    0.84
  -2  -9  -7   19.22    0.92
  -2  -9  -7   18.90    0.94
   2   9  -7   20.07    1.12
  -2   9  -7   19.65    1.01
   2  -9  -7   21.97    1.23
   2  -9  -7   19.78    1.00
   2  -9  -7   20.51    0.92
   2  -9  -7   18.91    0.96
  -2  -9   7   20.62    1.10
  -3  -9  -7    8.63    0.57
  -3  -9  -7    8.40    0.45
   3  -9   7    9.65    0.80
   3   9  -7    9.46    0.71
  -3  -9  -7    8.56    0.47
   3  -9  -7    8.54    0.56
  -3  -9   7    7.98    0.69
   3  -9  -7    9.41    0.82
  -3   9  -7    7.66    0.58
  -4   9   7    4.46    0.48
   4  -9  -7    3.72    0.50
  -4  -9   7    5.44    0.54
   4  -9  -7    5.40    0.45
  -5   9   7    7.73    0.55
   5  -9  -7    7.50    0.46
   5  -9  -7    7.80    0.63
  -5  -9   7    7.56    0.50
   0 -10  -7    0.93    0.29
   0 -10  -7    1.08    0.21
   0 -10  -7    1.02    0.26
   0 -10  -7    1.00    0.21
   0  10  -7    1.01    0.33
   0 -10   7    1.47    0.39
   0  10  -7    0.79    0.29
   0 -10  -7    1.25    0.27
   0 -10  -7    1.17    0.21
   1  10  -7   10.34    0.73
  -1 -10  -7   10.48    0.50
   1  10  -7   12.43    0.79
  -1 -10  -7    9.42    0.60
  -1 -10  -7    9.28    0.53
  -1 -10  -7   10.70    0.63
   1 -10   7   10.60    0.79
  -1 -10  -7    9.97    0.50
   1 -10  -7   10.78    0.62
  -1 -10   7   11.07    0.77
   1 -10  -7    9.57    0.59
  -1  10  -7   10.99    0.70
   1 -10  -7    8.96    0.79
  -2 -10  -7    5.27    0.44
  -2 -10  -7    6.06    0.32
   2  10  -7    5.95    0.59
   2 -10   7    5.07    0.59
  -2 -10  -7    6.19    0.33
   2 -10  -7    5.44    0.38
  -2  10  -7    6.49    0.52
   2 -10  -7    6.44    0.38
   2 -10  -7    5.62    0.60
  -2 -10   7    6.18    0.60
   2 -10  -7    6.05    0.51
   3  10  -7    0.93    0.32
   3 -10   7    1.09    0.39
   3 -10  -7    1.04    0.23
  -3 -10   7    0.69    0.34
   3 -10  -7    1.01    0.36
   4 -10   7    9.28    0.70
  -4  10   7    8.38    0.66
   4 -10  -7    9.11    0.50
   4 -10  -7    8.85    0.72
  -4 -10   7    9.25    0.60
  -5  10   7    4.39    0.35
   5 -10  -7    3.40    0.38
   0 -11  -7   11.48    0.59
   0 -11  -7   11.82    0.59
   0  11  -7   11.44    0.81
   0  11  -7   12.60    0.80
   0 -11  -7   11.92    0.82
   0 -11   7   13.57    0.84
   1 -11   7    7.01    0.64
  -1 -11  -7    6.32    0.49
   1  11  -7    6.70    0.64
   1  11  -7    6.81    0.58
  -1  11  -7    6.84    0.56
   1 -11  -7    5.91    0.59
  -1 -11   7    6.83    0.62
   2 -11   7    1.38    0.38
   2  11  -7    1.38    0.33
  -2 -11  -7    1.54    0.29
   2 -11  -7    2.78    0.41
  -2 -11   7    1.44    0.37
  -2  11  -7    1.80    0.33
  -3  11   7    5.56    0.51
   3 -11   7    5.10    0.54
   3 -11  -7    4.55    0.51
  -3 -11   7    4.73    0.44
  -4  11   7    2.87    0.32
   4 -11  -7    1.76    0.34
   0 -12   7    5.92    0.54
   0  12  -7    6.72    0.55
   1 -12   7   13.11    0.77
   1 -12  -7   10.18    0.78
  -1  12  -7   11.74    0.71
  -1 -12   7   11.25    0.72
   2 -12   7    4.59    0.46
   2 -12  -7    4.44    0.48
  -2 -12   7    3.99    0.39
  -2  12  -7    4.31    0.37
  -3  12   7    0.25    0.25
   3 -12   7    0.39    0.23
   3  12  -7    0.11    0.21
   3 -12  -7    0.15    0.23
  -3 -12   7    0.13    0.16
   0 -13   7    3.33    0.35
   0  13  -7    4.01    0.37
   1  13  -7    0.59    0.21
   1 -13   7    0.58    0.22
  -1 -13   7    0.43    0.20
  -1  13  -7    0.42    0.20
   2 -13  -7    4.70    0.42
   0   0  -8   34.11    1.33
   0   0  -8   34.72    1.36
   0   0  -8   37.18    1.41
   0   0  -8   34.25    1.36
   1   0  -8   27.40    1.08
   1   0  -8   25.86    1.10
   1   0  -8   26.14    1.05
  -1   0  -8   25.54    1.08
  -1   0  -8   24.28    1.04
  -1   0  -8   26.34    1.09
  -1   0  -8   25.02    1.02
  -1   0  -8   27.21    1.05
   1   0  -8   25.69    1.09
   2   0  -8   43.14    1.77
  -2   0  -8   45.34    1.77
   2   0  -8   45.69    1.84
  -2   0  -8   45.11    1.83
  -3   0  -8   21.38    0.97
   3   0  -8   22.18    1.04
   3   0  -8   19.43    0.88
   3   0  -8   20.22    0.99
  -3   0  -8   20.66    0.90
  -4   0  -8    0.06    0.21
  -4   0   8    0.01    0.27
  -4   0   8   -0.11    0.26
  -4   0  -8   -0.20    0.26
   4   0  -8    0.04    0.20
   4   0  -8    0.26    0.27
  -5   0  -8    2.43    0.30
  -5   0   8    2.19    0.43
   5   0   8    1.89    0.38
  -5   0   8    2.22    0.37
   5   0  -8    2.20    0.39
  -5   0  -8    2.61    0.43
   5   0  -8    2.13    0.40
   6   0  -8    1.50    0.36
   6   0   8    1.45    0.31
  -6   0  -8    1.52    0.35
   7   0  -8    1.14    0.28
   7   0   8    1.92    0.25
   0  -1  -8   18.43    0.74
   0   1  -8   19.08    0.83
   0  -1  -8   19.19    0.78
   0   1  -8   18.33    0.81
   0  -1  -8   18.40    0.77
   0  -1  -8   19.42    0.78
   0  -1  -8   18.64    0.76
   1   1  -8   50.05    1.99
  -1  -1  -8   51.54    1.89
   1   1  -8   49.93    2.06
   1   1  -8   48.90    2.01
   1   1  -8   52.54    1.97
  -1  -1  -8   50.43    1.92
  -1  -1  -8   54.59    2.00
  -1  -1  -8   51.77    1.99
  -1  -1  -8   52.92    1.93
   1  -1  -8   46.78    1.96
   1  -1  -8   49.35    2.03
  -1   1  -8   52.05    1.98
   1  -1  -8   52.92    2.04
   1  -1  -8   51.83    1.93
   1  -1  -8   50.62    2.01
   1  -1  -8   51.67    1.97
  -1   1  -8   52.12    2.05
  -2  -1  -8    3.02    0.26
   2   1  -8    3.42    0.33
  -2  -1  -8    3.49    0.28
  -2  -1  -8    3.24    0.27
  -2  -1  -8    3.53    0.30
   2  -1  -8    3.42    0.30
   2  -1  -8    3.10    0.31
  -2   1  -8    3.13    0.30
  -2   1  -8    3.29    0.31
  -3  -1  -8    5.54    0.36
  -3  -1  -8    5.56    0.43
  -3  -1  -8    5.76    0.44
   3   1  -8    5.77    0.50
   3   1  -8    6.09    0.47
   3  -1  -8    6.58    0.49
  -3   1  -8    5.75    0.44
   3  -1  -8    6.42    0.50
  -4   1   8    4.10    0.49
  -4  -1  -8    4.53    0.36
   4   1  -8    4.51    0.48
   4  -1   8    4.72    0.47
  -4  -1  -8    4.83    0.46
  -4   1   8    4.63    0.46
   4   1  -8    5.25    0.47
  -4  -1   8    5.10    0.45
   4  -1  -8    4.61    0.48
  -4  -1   8    3.79    0.49
  -4   1  -8    3.89    0.39
   4  -1  -8    4.05    0.43
   5  -1   8    2.06    0.36
  -5  -1  -8    1.34    0.35
  -5   1   8    1.83    0.37
  -5  -1  -8    1.78    0.22
  -5   1   8    1.65    0.33
   5   1  -8    2.22    0.40
   5   1  -8    1.89    0.36
  -5  -1   8    1.68    0.39
   5  -1  -8    1.72    0.36
  -5  -1   8    2.03    0.36
   5   1   8    1.63    0.37
   5  -1  -8    1.58    0.36
  -5   1  -8    1.72    0.31
   6  -1   8    2.25    0.37
  -6  -1  -8    1.62    0.32
   6   1  -8    1.86    0.38
  -6   1   8    1.56    0.30
   6  -1  -8    2.20    0.37
  -6   1  -8    2.06    0.24
   6   1   8    1.29    0.33
   7   1  -8    0.02    0.23
   7  -1   8    0.24    0.18
   7   1   8    0.07    0.18
   7  -1  -8   -0.19    0.21
   0   2  -8   23.27    1.07
   0  -2  -8   25.09    0.94
   0  -2   8   23.11    1.11
   0  -2  -8   25.79    0.96
   0  -2  -8   24.30    0.92
   0  -2  -8   22.89    0.94
   0  -2  -8   25.18    0.96
  -1  -2  -8   57.47    2.10
  -1  -2  -8   62.09    2.11
  -1  -2  -8   58.64    2.04
  -1  -2  -8   54.82    2.00
  -1  -2  -8   55.95    2.04
   1   2  -8   53.35    2.16
   1   2  -8   52.18    2.11
   1  -2  -8   53.08    2.15
   1  -2  -8   55.27    2.09
   1  -2  -8   50.51    2.09
  -1   2  -8   52.10    2.14
   1  -2  -8   49.82    2.04
   1  -2  -8   56.57    2.05
   1  -2  -8   52.94    2.16
   1  -2  -8   58.29    2.17
  -1   2  -8   54.00    2.21
  -2  -2  -8   86.49    3.24
  -2  -2  -8   85.73    3.37
  -2  -2  -8   88.92    3.25
  -2  -2  -8   92.65    3.38
   2   2  -8   87.57    3.39
  -2  -2  -8   84.22    3.18
   2  -2  -8   87.85    3.26
   2  -2  -8   88.76    3.39
   2  -2  -8   81.34    3.30
   2  -2  -8   86.30    3.43
  -3  -2  -8   13.26    0.66
   3   2  -8   12.51    0.75
  -3   2   8   12.10    0.78
   3   2  -8   12.13    0.76
  -3  -2  -8   12.24    0.67
  -3   2  -8   11.71    0.68
   3  -2  -8   13.21    0.69
   3  -2  -8   13.20    0.74
   4   2  -8   14.66    0.93
  -4  -2  -8   15.48    0.80
  -4   2   8   16.71    0.91
   4   2  -8   14.76    0.92
  -4  -2  -8   14.04    0.62
   4  -2   8   14.18    0.89
  -4   2   8   16.35    0.97
  -4  -2   8   15.95    0.95
  -4  -2   8   15.39    0.84
   4  -2  -8   16.06    0.91
  -4   2  -8   15.81    0.86
   4  -2  -8   16.05    0.86
   5   2  -8    7.68    0.62
   5   2  -8    7.28    0.66
  -5   2   8    7.30    0.60
   5  -2   8    6.40    0.58
  -5   2   8    7.32    0.68
  -5  -2  -8    7.10    0.54
  -5   2  -8    6.81    0.56
  -5  -2   8    6.94    0.66
   5  -2  -8    6.41    0.59
  -5  -2   8    6.56    0.55
  -6   2   8    8.33    0.59
   6  -2   8    9.83    0.65
   6   2  -8    8.73    0.71
  -6  -2  -8    8.67    0.56
   6  -2  -8    9.89    0.69
  -6   2  -8    9.38    0.54
   6   2   8    8.52    0.62
   6  -2  -8    9.90    0.78
   0  -3  -8  105.52    3.80
   0  -3   8  100.31    4.24
   0  -3  -8  106.27    3.73
   0  -3  -8  104.30    3.80
  -1  -3  -8   14.21    0.52
   1   3  -8   12.89    0.68
   1  -3  -8   13.89    0.60
   1  -3  -8   13.38    0.60
   1  -3  -8   15.07    0.64
   1  -3  -8   12.79    0.61
   1  -3  -8   13.52    0.63
  -2  -3  -8   18.37    0.74
  -2  -3  -8   17.98    0.74
  -2  -3  -8   17.23    0.76
  -2  -3  -8   17.27    0.76
  -2   3   8   16.16    0.88
   2   3  -8   18.97    0.91
  -2  -3  -8   16.22    0.71
   2  -3  -8   17.53    0.79
   2  -3  -8   17.40    0.84
  -3   3   8   18.66    1.01
  -3  -3  -8   18.07    0.79
   3   3  -8   16.01    0.96
  -3  -3  -8   16.82    0.81
  -3  -3  -8   17.06    0.86
   3   3  -8   19.18    0.99
  -3   3  -8   18.05    0.92
   3  -3  -8   17.88    0.86
   3  -3  -8   18.17    1.04
   4  -3   8   10.35    0.70
   4   3  -8   10.86    0.75
  -4   3   8   10.34    0.72
  -4  -3  -8    9.72    0.64
  -4  -3  -8   10.33    0.60
  -4   3   8   10.02    0.74
  -4   3  -8    9.69    0.67
   4  -3  -8    9.49    0.69
  -4  -3   8   10.28    0.75
  -4  -3   8   10.61    0.65
  -5  -3  -8    2.85    0.34
   5   3  -8    2.10    0.42
   5  -3   8    2.78    0.42
  -5   3   8    2.20    0.39
  -5   3   8    2.36    0.39
   5  -3  -8    1.41    0.37
   5  -3  -8    2.48    0.45
  -5   3  -8    2.62    0.41
  -5  -3   8    1.69    0.31
   6  -3   8    0.19    0.20
  -6   3   8    0.00    0.21
  -6  -3  -8   -0.11    0.18
  -6  -3  -8    0.05    0.19
   6   3   8   -0.21    0.26
   6  -3  -8   -0.26    0.29
   6  -3  -8   -0.09    0.21
  -6   3  -8    0.12    0.22
   0  -4  -8   23.01    0.84
   0  -4  -8   22.13    0.84
   0  -4  -8   22.78    0.83
   0   4  -8   19.51    0.96
   0  -4   8   21.78    1.07
   1  -4   8    6.32    0.48
   1   4  -8    6.44    0.45
   1  -4  -8    6.49    0.36
   1  -4  -8    6.92    0.39
   1  -4  -8    7.54    0.37
   1  -4  -8    7.01    0.38
   1  -4  -8    6.42    0.38
   1  -4  -8    6.62    0.39
  -2  -4  -8    1.94    0.17
  -2  -4  -8    2.31    0.19
  -2  -4  -8    2.34    0.19
  -2  -4  -8    1.93    0.18
  -2  -4  -8    2.11    0.18
   2   4  -8    1.83    0.28
  -2   4   8    1.85    0.31
   2  -4  -8    1.74    0.24
  -2   4  -8    1.79    0.30
   2  -4  -8    1.80    0.24
   2  -4  -8    1.65    0.20
   2  -4  -8    1.80    0.26
  -3  -4  -8    4.56    0.35
  -3   4   8    5.14    0.49
  -3  -4  -8    4.24    0.35
  -3  -4  -8    4.90    0.36
  -3  -4  -8    4.65    0.32
  -3  -4  -8    4.60    0.51
  -3  -4  -8    5.15    0.35
   3  -4   8    4.95    0.47
   3   4  -8    4.52    0.48
  -3  -4  -8    4.32    0.30
  -3  -4  -8    4.68    0.34
   3  -4  -8    6.00    0.46
  -3  -4   8    4.22    0.39
  -3   4  -8    4.33    0.46
   3  -4  -8    4.63    0.49
  -4   4   8    7.16    0.60
  -4  -4  -8    7.42    0.46
   4  -4   8    7.54    0.60
  -4  -4  -8    6.52    0.51
   4   4  -8    6.80    0.63
  -4   4   8    7.93    0.69
  -4  -4  -8    7.34    0.48
   4  -4  -8    6.85    0.64
  -4   4  -8    8.21    0.62
   4  -4  -8    7.13    0.57
  -4  -4   8    5.81    0.50
  -4  -4   8    7.01    0.58
  -5  -4  -8    3.65    0.35
  -5  -4  -8    4.17    0.35
   5   4  -8    4.19    0.50
   5  -4   8    2.57    0.42
  -5   4   8    3.44    0.47
   5  -4  -8    4.28    0.52
   5  -4  -8    3.83    0.45
  -5   4  -8    3.95    0.48
   6  -4   8    5.56    0.45
  -6   4   8    5.10    0.43
   6  -4  -8    5.53    0.44
   6  -4  -8    4.47    0.50
  -6  -4   8    4.64    0.50
   6   4   8    5.01    0.47
  -6   4  -8    5.02    0.44
   0  -5  -8    5.96    0.29
   0  -5  -8    5.76    0.28
   0   5  -8    4.99    0.38
   0  -5  -8    5.75    0.29
   0  -5  -8    5.77    0.28
   0  -5  -8    5.98    0.28
   1   5  -8   33.26    1.48
   1  -5   8   31.32    1.56
  -1  -5  -8   35.29    1.24
   1  -5  -8   34.06    1.40
   1  -5  -8   33.27    1.32
   1  -5  -8   35.69    1.36
   1  -5  -8   35.01    1.40
   1  -5  -8   32.30    1.34
  -2  -5  -8    2.48    0.21
  -2  -5  -8    2.28    0.19
   2   5  -8    2.53    0.36
   2  -5   8    1.95    0.32
  -2   5   8    1.85    0.28
  -2  -5  -8    2.42    0.21
  -2  -5  -8    2.28    0.19
  -2  -5  -8    2.27    0.19
  -2  -5  -8    2.13    0.18
   2  -5  -8    2.23    0.28
   2  -5  -8    2.04    0.26
  -2   5  -8    3.00    0.36
   2  -5  -8    1.92    0.26
   2  -5  -8    2.10    0.27
   2  -5  -8    2.07    0.18
   3   5  -8    2.51    0.42
  -3   5   8    3.16    0.43
   3  -5   8    2.60    0.36
  -3  -5  -8    3.19    0.28
  -3  -5  -8    3.10    0.30
  -3  -5  -8    2.89    0.44
  -3  -5  -8    2.62    0.25
  -3  -5  -8    2.93    0.28
  -3  -5  -8    3.03    0.28
   3  -5  -8    2.75    0.29
   3  -5  -8    3.41    0.43
  -3  -5   8    2.61    0.36
   3  -5  -8    2.68    0.37
  -3   5  -8    3.22    0.42
  -4  -5  -8    3.80    0.29
  -4   5   8    3.05    0.43
   4   5  -8    3.83    0.48
  -4  -5  -8    3.47    0.27
  -4  -5  -8    3.15    0.36
  -4   5   8    3.71    0.49
   4  -5   8    3.86    0.43
   4  -5  -8    3.59    0.48
  -4   5  -8    3.75    0.46
   4  -5  -8    3.33    0.37
  -5   5   8   18.82    1.03
   5  -5   8   17.61    0.96
   5   5  -8   16.79    1.02
   5  -5  -8   17.60    1.09
   5  -5  -8   18.98    0.91
  -5   5  -8   16.48    1.00
  -5  -5   8   15.44    1.01
   6  -5   8    1.67    0.25
  -6   5   8    2.01    0.30
  -6   5  -8    1.54    0.29
   6   5   8    2.05    0.31
   6  -5  -8    2.08    0.26
   6  -5  -8    1.50    0.33
  -6  -5   8    2.61    0.37
   0  -6  -8    1.98    0.16
   0  -6  -8    1.65    0.18
   0  -6  -8    1.81    0.16
   0   6  -8    2.39    0.29
   0  -6  -8    1.95    0.18
   0  -6  -8    1.64    0.16
  -1  -6  -8    6.07    0.31
   1  -6   8    5.50    0.48
   1   6  -8    5.17    0.46
  -1  -6  -8    5.60    0.31
  -1  -6  -8    5.52    0.28
   1  -6  -8    5.22    0.31
   1  -6  -8    5.74    0.38
   1  -6  -8    6.05    0.36
   1  -6  -8    5.70    0.38
   1  -6  -8    5.73    0.37
   2  -6   8    3.80    0.41
  -2  -6  -8    4.01    0.26
  -2  -6  -8    3.62    0.25
  -2  -6  -8    4.07    0.25
  -2  -6  -8    3.93    0.53
  -2  -6  -8    3.69    0.25
  -2  -6  -8    4.67    0.48
  -2  -6  -8    3.56    0.27
   2   6  -8    3.54    0.42
  -2  -6  -8    3.72    0.28
   2  -6  -8    3.31    0.42
  -2  -6   8    3.79    0.39
   2  -6  -8    4.18    0.36
   2  -6  -8    3.25    0.33
   2  -6  -8    3.39    0.36
   2  -6  -8    3.62    0.36
   2  -6  -8    4.34    0.47
  -3  -6  -8    3.26    0.29
  -3  -6  -8    3.02    0.28
   3  -6   8    2.34    0.37
  -3   6   8    3.01    0.41
   3   6  -8    2.82    0.42
  -3  -6  -8    2.93    0.46
  -3  -6  -8    3.01    0.28
  -3  -6  -8    3.29    0.32
   3  -6  -8    3.08    0.47
  -3   6  -8    2.86    0.40
  -3  -6   8    2.80    0.36
   3  -6  -8    3.11    0.38
   3  -6  -8    2.59    0.27
   4   6  -8    7.06    0.66
  -4  -6  -8    8.13    0.51
   4  -6   8    8.92    0.66
  -4   6   8    9.42    0.75
  -4  -6   8    7.66    0.68
   4  -6  -8    8.73    0.54
   4  -6  -8    7.16    0.69
  -4   6  -8    8.16    0.68
   5  -6   8    0.29    0.23
  -5   6   8    0.16    0.29
  -5  -6   8    0.12    0.34
  -5   6  -8    0.27    0.30
   5  -6  -8    0.27    0.31
   5  -6  -8    0.00    0.19
   5  -6  -8   -0.10    0.24
  -6   6   8    5.02    0.39
  -6  -6   8    4.13    0.44
   6  -6  -8    3.73    0.39
  -6   6  -8    4.35    0.38
   0   7  -8    3.82    0.39
   0   7  -8    4.14    0.41
   0  -7  -8    4.38    0.47
   0  -7  -8    4.07    0.30
   0  -7  -8    4.16    0.27
   0  -7   8    3.79    0.39
   0  -7  -8    4.30    0.28
   0  -7  -8    4.39    0.28
   0  -7  -8    3.82    0.31
   0  -7  -8    4.47    0.51
   1   7  -8   10.07    0.65
  -1  -7  -8   10.74    0.50
  -1  -7  -8   10.67    0.46
  -1  -7  -8    9.49    0.73
  -1  -7  -8   11.08    0.86
  -1  -7  -8    9.55    0.50
   1  -7   8   10.18    0.63
   1  -7  -8    9.86    0.77
   1  -7  -8   10.46    0.45
   1  -7  -8    9.02    0.70
   1  -7  -8    9.76    0.46
   1  -7  -8    9.86    0.51
  -1  -7   8    9.33    0.61
   1  -7  -8    9.84    0.54
   1  -7  -8    9.91    0.56
  -1   7  -8    9.07    0.62
   1  -7  -8   10.18    0.52
   1  -7  -8   10.71    0.54
   2  -7   8    4.55    0.43
  -2  -7  -8    4.34    0.32
  -2  -7  -8    5.02    0.28
  -2  -7  -8    5.16    0.55
  -2  -7  -8    4.34    0.59
  -2  -7  -8    4.35    0.28
  -2  -7  -8    4.85    0.33
  -2  -7  -8    4.61    0.34
   2   7  -8    4.32    0.50
  -2  -7  -8    4.74    0.26
   2  -7  -8    3.71    0.46
  -2   7  -8    4.15    0.39
  -2  -7   8    3.69    0.37
   2  -7  -8    4.08    0.35
   2  -7  -8    4.04    0.37
   2  -7  -8    3.97    0.39
   2  -7  -8    4.55    0.51
   3   7  -8   19.74    1.13
   3  -7   8   20.53    1.05
  -3  -7  -8   20.61    0.88
  -3  -7  -8   20.35    0.86
  -3  -7  -8   20.05    0.96
  -3  -7  -8   18.41    1.20
  -3  -7  -8   20.12    0.91
   3  -7  -8   20.00    1.00
   3  -7  -8   19.96    1.17
  -3   7  -8   19.68    1.15
  -3  -7   8   20.76    1.15
   3  -7  -8   22.38    1.24
   4   7  -8    2.81    0.43
  -4   7   8    1.98    0.40
  -4  -7  -8    1.93    0.26
   4  -7   8    1.85    0.33
  -4   7  -8    2.50    0.45
   4  -7  -8    2.57    0.39
  -4  -7   8    2.17    0.44
   4  -7  -8    2.00    0.21
   4  -7  -8    2.46    0.45
   4  -7  -8    1.50    0.40
  -5   7   8    0.66    0.30
  -5   7  -8    1.35    0.34
  -5  -7   8    0.91    0.33
   5  -7  -8    1.13    0.38
   5  -7  -8    0.81    0.30
   5  -7  -8    1.09    0.33
  -6   7   8    0.34    0.17
   0  -8  -8   23.21    1.30
   0   8  -8   23.51    1.16
   0  -8  -8   23.93    0.97
   0  -8  -8   24.48    0.99
   0  -8  -8   24.27    0.97
   0  -8  -8   24.96    0.98
   0   8  -8   21.23    1.14
   0  -8  -8   24.09    1.06
   0  -8   8   23.03    1.11
   0  -8  -8   23.57    1.31
  -1  -8  -8   20.85    1.21
   1   8  -8   22.17    1.13
  -1  -8  -8   21.26    0.96
  -1  -8  -8   21.75    0.97
   1  -8   8   21.93    1.06
  -1  -8  -8   21.85    0.89
  -1  -8  -8   21.60    1.22
  -1  -8  -8   21.96    0.87
   1  -8  -8   21.27    0.94
   1  -8  -8   20.99    0.95
   1  -8  -8   22.38    0.97
  -1   8  -8   21.31    1.06
   1  -8  -8   21.63    0.97
   1  -8  -8   20.83    1.19
   1  -8  -8   22.27    1.25
  -1  -8   8   22.26    1.15
   1  -8  -8   22.43    1.04
   2   8  -8   17.96    1.01
  -2  -8  -8   17.92    0.78
  -2  -8  -8   15.77    1.04
  -2  -8  -8   16.20    1.19
   2  -8   8   17.04    0.91
  -2  -8  -8   17.85    0.83
  -2   8  -8   15.93    0.88
   2  -8  -8   16.89    1.01
   2  -8  -8   17.59    0.91
   2  -8  -8   17.81    0.82
  -2  -8   8   17.93    1.05
   2  -8  -8   18.67    0.87
   2  -8  -8   17.51    1.12
  -3  -8  -8    4.81    0.29
  -3  -8  -8    4.66    0.30
   3   8  -8    4.65    0.54
  -3  -8  -8    4.64    0.39
   3  -8   8    4.39    0.42
  -3  -8  -8    5.08    0.40
  -3  -8   8    5.11    0.56
   3  -8  -8    4.32    0.56
   3  -8  -8    4.85    0.55
   3  -8  -8    4.88    0.43
   4   8  -8    4.89    0.56
  -4   8   8    6.02    0.56
  -4  -8   8    6.02    0.59
   4  -8  -8    5.67    0.48
   4  -8  -8    4.96    0.57
  -4   8  -8    5.06    0.58
  -5   8   8    0.85    0.28
   5  -8  -8    1.39    0.27
   5  -8  -8    0.91    0.31
  -5  -8   8    0.58    0.31
  -5   8  -8    0.72    0.30
   0  -9  -8   11.02    0.52
   0  -9  -8   10.70    0.52
   0  -9   8    9.34    0.78
   0   9  -8   10.38    0.74
   0  -9  -8   10.08    0.86
   0  -9  -8   10.45    0.56
   0   9  -8   10.55    0.73
   0  -9  -8   10.15    0.79
   0  -9  -8   10.24    0.59
   0  -9  -8   11.36    0.54
   1   9  -8   12.45    0.76
  -1  -9  -8   12.34    0.64
  -1  -9  -8   12.56    0.61
   1   9  -8   12.29    0.79
  -1  -9  -8   11.85    0.88
   1  -9   8   11.22    0.87
  -1  -9  -8   12.02    0.56
  -1  -9  -8   11.87    0.88
  -1   9  -8   11.42    0.74
   1  -9  -8   12.18    0.63
   1  -9  -8   10.82    0.87
   1  -9  -8   10.67    0.68
  -1  -9   8   12.39    0.84
   1  -9  -8   11.43    0.86
   1  -9  -8   12.24    0.63
   1  -9  -8   12.29    0.64
   2   9  -8    5.25    0.59
  -2  -9  -8    5.06    0.40
  -2  -9  -8    5.72    0.41
   2  -9  -8    5.14    0.46
   2  -9  -8    5.15    0.37
   2  -9  -8    4.79    0.44
  -2  -9   8    6.06    0.59
   2  -9  -8    5.53    0.62
   2  -9  -8    5.57    0.35
  -2   9  -8    5.95    0.47
  -3  -9  -8    0.20    0.21
   3   9  -8    0.24    0.32
   3  -9  -8   -0.03    0.24
  -3  -9   8    0.14    0.38
   3  -9  -8    0.17    0.19
  -4   9   8    9.27    0.68
  -4  -9   8    8.56    0.69
   4  -9  -8    8.21    0.52
   4  -9  -8    9.14    0.78
  -5   9   8    2.93    0.34
  -5  -9   8    2.62    0.31
   5  -9  -8    2.21    0.34
   5  -9  -8    2.56    0.24
   0 -10  -8    0.67    0.24
   0 -10  -8    0.31    0.13
   0 -10  -8    0.84    0.23
   0 -10  -8    0.48    0.15
   0  10  -8    0.36    0.30
   0  10  -8    0.24    0.28
   0 -10   8    0.12    0.34
   0 -10  -8    0.71    0.30
   0 -10  -8    0.54    0.17
   1  10  -8   12.31    0.84
  -1 -10  -8   11.05    0.95
  -1 -10  -8   12.65    0.68
  -1 -10  -8   11.11    0.65
  -1 -10  -8   11.16    0.87
   1 -10   8   12.41    0.87
   1 -10  -8   12.94    0.64
  -1 -10   8   12.11    0.85
   1 -10  -8   13.69    0.94
  -1  10  -8   12.36    0.77
  -2 -10  -8   31.41    1.30
   2  10  -8   32.05    1.53
   2 -10   8   30.98    1.56
   2 -10  -8   31.49    1.62
  -2  10  -8   29.26    1.36
   2 -10  -8   30.01    1.35
  -2 -10   8   30.27    1.48
  -3 -10  -8    0.79    0.24
   3 -10   8    1.25    0.39
  -3 -10   8    1.02    0.32
   3 -10  -8    1.26    0.36
   3 -10  -8    0.93    0.13
   4 -10   8   11.35    0.79
  -4  10   8   11.45    0.75
  -4 -10   8   12.23    0.68
   4 -10  -8   12.95    0.85
   0 -11  -8   10.04    0.64
   0 -11   8    9.56    0.78
   0 -11  -8    9.27    0.77
   0  11  -8   10.21    0.68
  -1 -11  -8    6.89    0.52
   1 -11   8    7.60    0.69
   1  11  -8    6.74    0.62
   1 -11  -8    7.77    0.69
  -1 -11   8    7.54    0.64
  -1  11  -8    8.37    0.60
  -2 -11  -8    7.47    0.51
   2 -11   8    7.36    0.65
   2 -11  -8    6.71    0.64
  -2 -11   8    8.76    0.63
   3  11  -8    2.13    0.31
   3 -11   8    2.96    0.43
   3 -11  -8    2.96    0.43
  -3 -11   8    3.10    0.38
  -4  11   8    2.09    0.31
   4 -11  -8    2.14    0.30
   0 -12   8    1.84    0.35
   0  12  -8    1.51    0.29
  -1 -12  -8    4.28    0.39
   1 -12   8    3.82    0.48
  -1 -12   8    4.14    0.45
   1 -12  -8    4.44    0.49
  -1  12  -8    4.35    0.39
   2 -12   8    2.03    0.37
  -2 -12  -8    2.11    0.28
   2  12  -8    1.33    0.28
  -2 -12   8    2.12    0.32
   2 -12  -8    1.98    0.37
   3  12  -8    1.15    0.21
  -3  12   8    1.28    0.28
   3 -12  -8    1.15    0.23
   0  13  -8    6.39    0.44
   0 -13   8    6.62    0.47
   1 -13   8    7.58    0.51
   1  13  -8    7.19    0.44
  -1 -13   8    6.58    0.46
   2 -13  -8    0.67    0.23
   0   0  -9    0.02    0.13
   0   0  -9    0.09    0.14
   0   0  -9    0.29    0.14
   0   0  -9    0.05    0.14
   1   0  -9   21.56    0.93
  -1   0  -9   22.05    0.91
  -1   0  -9   20.94    0.93
  -1   0  -9   20.23    0.90
   1   0  -9   23.73    0.96
   1   0  -9   21.97    0.92
   1   0  -9   21.08    0.95
  -1   0  -9   21.42    0.93
   2   0  -9    0.56    0.19
  -2   0  -9    0.66    0.18
   2   0  -9    0.19    0.17
  -2   0  -9    0.65    0.19
  -3   0  -9    2.98    0.33
   3   0  -9    3.35    0.40
  -3   0  -9    3.09    0.27
   3   0  -9    3.48    0.36
   4   0  -9    3.00    0.41
  -4   0  -9    3.28    0.40
  -4   0   9    2.75    0.39
  -4   0  -9    2.82    0.29
   4   0  -9    3.21    0.40
  -4   0   9    2.37    0.43
  -5   0   9    6.84    0.68
   5   0  -9    7.17    0.63
  -5   0   9    7.34    0.61
  -5   0  -9    7.74    0.44
   5   0   9    7.10    0.60
  -5   0  -9    8.19    0.63
   5   0  -9    7.09    0.64
   6   0  -9    0.20    0.27
   6   0  -9   -0.39    0.26
  -6   0  -9    0.25    0.25
  -6   0   9    0.08    0.20
   6   0   9   -0.15    0.27
   0  -1  -9   29.39    1.21
   0  -1  -9   29.02    1.17
   0   1  -9   29.82    1.26
   0  -1  -9   28.56    1.14
   0  -1  -9   31.30    1.20
   0   1  -9   29.60    1.22
   0  -1  -9   30.66    1.17
  -1  -1  -9   33.75    1.34
  -1  -1  -9   35.15    1.39
   1   1  -9   33.15    1.42
   1   1  -9   32.93    1.41
  -1  -1  -9   36.02    1.35
  -1  -1  -9   34.76    1.32
  -1  -1  -9   35.24    1.39
   1   1  -9   35.23    1.40
  -1   1  -9   35.69    1.41
   1  -1  -9   36.13    1.44
   1  -1  -9   33.01    1.42
   1  -1  -9   35.59    1.40
   1  -1  -9   34.76    1.36
  -1   1  -9   35.44    1.45
  -2  -1  -9   18.58    0.81
  -2  -1  -9   17.95    0.79
   2   1  -9   19.50    0.91
  -2  -1  -9   18.71    0.80
  -2  -1  -9   16.64    0.80
   2  -1  -9   17.08    0.87
   2  -1  -9   16.72    0.82
  -2   1  -9   17.84    0.85
  -2   1  -9   17.02    0.83
  -3  -1  -9   30.94    1.34
   3   1  -9   33.33    1.48
  -3  -1  -9   30.63    1.22
  -3  -1  -9   31.35    1.40
  -3  -1  -9   31.18    1.36
   3   1  -9   31.61    1.41
  -3   1  -9   32.25    1.34
   3  -1  -9   33.55    1.47
   3  -1  -9   33.85    1.40
   4   1  -9    8.09    0.63
  -4  -1  -9    7.45    0.39
   4   1  -9    7.40    0.63
  -4   1   9    8.17    0.62
  -4   1   9    8.63    0.67
  -4  -1  -9    7.13    0.58
   4  -1  -9    7.03    0.57
   4  -1  -9    8.01    0.68
  -4  -1   9    7.45    0.61
  -4   1  -9    7.38    0.52
  -4  -1   9    8.85    0.70
   5   1  -9   13.96    0.89
   5   1  -9   13.40    0.91
   5  -1   9   14.27    0.87
  -5   1   9   13.78    0.92
  -5   1   9   13.94    0.86
  -5  -1  -9   14.90    0.81
   5  -1  -9   12.94    0.86
  -5   1  -9   14.25    0.74
  -5  -1   9   15.64    0.96
  -5  -1   9   14.41    0.81
   5  -1  -9   14.22    0.91
   6   1  -9   -0.16    0.27
   6  -1   9    0.12    0.24
  -6   1   9   -0.14    0.18
  -6  -1  -9    0.09    0.23
   6  -1  -9   -0.03    0.32
   6   1   9   -0.32    0.26
   6  -1  -9   -0.13    0.27
  -6   1  -9    0.12    0.29
   0  -2  -9    5.08    0.28
   0  -2  -9    5.03    0.27
   0  -2  -9    5.29    0.28
   0  -2  -9    5.41    0.27
   0  -2  -9    4.72    0.28
   1   2  -9    1.63    0.22
  -1  -2  -9    1.62    0.14
  -1  -2  -9    1.43    0.14
  -1  -2  -9    1.88    0.15
  -1  -2  -9    1.77    0.14
  -1  -2  -9    1.64    0.15
   1  -2  -9    1.87    0.20
   1  -2  -9    1.61    0.20
   1  -2  -9    1.83    0.20
   1  -2  -9    1.73    0.21
   1  -2  -9    1.72    0.18
   1  -2  -9    1.92    0.22
  -2  -2  -9    0.10    0.11
  -2  -2  -9    0.04    0.14
   2   2  -9    0.26    0.18
  -2  -2  -9    0.06    0.12
  -2  -2  -9    0.07    0.12
  -2  -2  -9    0.24    0.12
   2  -2  -9    0.05    0.17
   2  -2  -9    0.22    0.15
   2  -2  -9    0.00    0.16
   2  -2  -9    0.07    0.16
  -3  -2  -9   43.92    1.71
   3   2  -9   39.40    1.79
   3   2  -9   44.65    1.87
  -3  -2  -9   40.72    1.67
  -3  -2  -9   40.55    1.77
  -3   2   9   44.33    1.92
  -3   2  -9   41.36    1.73
   3  -2  -9   41.27    1.91
   3  -2  -9   42.72    1.83
   3  -2  -9   40.59    1.72
   4  -2   9   21.47    1.15
  -4  -2  -9   22.37    1.09
   4   2  -9   22.01    1.20
  -4   2   9   22.98    1.16
  -4   2   9   26.45    1.29
   4   2  -9   22.85    1.21
  -4  -2  -9   22.50    1.04
   4  -2  -9   23.74    1.13
   4  -2  -9   24.08    1.21
  -4   2  -9   23.51    1.10
  -4  -2   9   22.41    1.25
  -4  -2   9   21.30    1.13
   5   2  -9   19.39    1.12
   5   2  -9   18.43    1.08
  -5   2   9   18.74    1.14
  -5  -2  -9   19.89    0.95
   5  -2   9   20.66    1.08
  -5   2   9   20.30    1.04
  -5  -2   9   18.26    0.98
  -5  -2   9   15.42    1.07
   5  -2  -9   19.24    1.03
  -5   2  -9   19.50    0.95
   5  -2  -9   20.65    1.22
  -6  -2  -9    0.72    0.22
  -6   2   9    0.55    0.23
  -6  -2  -9    0.89    0.22
   6  -2   9    0.25    0.24
   6   2  -9    0.79    0.31
   6  -2  -9    0.53    0.33
   6  -2  -9    1.20    0.31
   6   2   9    0.61    0.26
  -6   2  -9    0.40    0.14
   0  -3  -9   20.60    0.78
   0  -3  -9   23.61    0.82
   0  -3  -9   19.60    0.77
   0  -3  -9   19.52    0.79
   0  -3  -9   19.32    0.81
   0  -3  -9   18.92    0.77
   1   3  -9   26.85    1.20
  -1  -3  -9   27.18    1.01
   1  -3  -9   28.59    1.11
   1  -3  -9   25.53    1.08
   1  -3  -9   29.12    1.15
   1  -3  -9   26.46    1.11
   1  -3  -9   26.66    1.14
   1  -3  -9   28.26    1.09
   2   3  -9   13.20    0.73
  -2  -3  -9   12.91    0.57
  -2  -3  -9   13.31    0.60
  -2  -3  -9   12.85    0.58
  -2   3   9   12.27    0.75
  -2  -3  -9   13.11    0.60
  -2  -3  -9   14.34    0.58
   2  -3  -9   12.05    0.60
   2  -3  -9   12.67    0.66
   2  -3  -9   12.68    0.68
   2  -3  -9   13.71    0.66
  -2   3  -9   12.41    0.69
  -3  -3  -9   32.35    1.35
  -3  -3  -9   35.04    1.49
   3   3  -9   34.74    1.57
  -3  -3  -9   33.35    1.28
   3   3  -9   36.40    1.59
  -3  -3  -9   34.81    1.37
  -3  -3  -9   37.49    1.43
  -3  -3  -9   33.88    1.38
  -3  -3  -9   33.83    1.42
  -3   3   9   34.18    1.62
   3  -3  -9   34.20    1.66
   3  -3  -9   34.83    1.45
  -3  -3   9   33.22    1.50
  -3   3  -9   35.23    1.52
  -4   3   9    1.45    0.33
   4   3  -9    0.78    0.31
  -4  -3  -9    1.36    0.22
   4  -3   9    0.86    0.31
   4   3  -9    1.05    0.32
  -4  -3  -9    1.17    0.29
  -4   3   9    1.34    0.32
  -4  -3  -9    1.30    0.25
   4  -3  -9    1.35    0.41
   4  -3  -9    0.90    0.29
  -4  -3   9    1.23    0.36
  -4   3  -9    0.90    0.30
  -4  -3   9    0.77    0.31
  -5   3   9    4.58    0.49
   5   3  -9    5.07    0.57
   5   3  -9    4.88    0.53
   5  -3   9    4.43    0.49
  -5   3   9    4.00    0.52
  -5  -3  -9    4.99    0.40
  -5  -3   9    3.75    0.40
   5  -3  -9    4.60    0.48
  -5   3  -9    4.09    0.44
   5  -3  -9    4.42    0.58
  -5  -3   9    3.22    0.45
  -6   3   9    0.47    0.22
   6  -3   9    0.65    0.26
   6   3  -9    0.58    0.35
   6  -3  -9    0.17    0.24
  -6   3  -9   -0.01    0.16
   6  -3  -9    0.20    0.30
   6   3   9    0.04    0.23
   0  -4   9   62.28    2.84
   0  -4  -9   69.79    2.57
   0  -4  -9   69.38    2.44
   0  -4  -9   65.59    2.43
   0  -4  -9   68.86    2.57
   1   4  -9   12.33    0.68
   1  -4  -9   13.67    0.62
   1  -4  -9   14.05    0.59
   1  -4  -9   12.91    0.60
   1  -4  -9   12.09    0.58
   1  -4  -9   12.03    0.61
  -2  -4  -9   10.53    0.44
  -2  -4  -9    9.51    0.46
  -2  -4  -9    9.72    0.43
  -2  -4  -9    9.41    0.43
   2   4  -9    8.17    0.64
  -2   4   9    8.84    0.60
  -2  -4  -9   10.15    0.47
   2   4  -9   10.33    0.64
  -2   4  -9    8.83    0.62
   2  -4  -9    8.88    0.45
   2  -4  -9    9.71    0.53
   2  -4  -9    8.93    0.55
  -3  -4  -9    2.23    0.41
  -3  -4  -9    1.72    0.25
  -3  -4  -9    1.87    0.23
  -3  -4  -9    1.81    0.24
   3  -4   9    2.45    0.35
  -3  -4  -9    2.58    0.24
  -3  -4  -9    1.95    0.24
   3   4  -9    2.35    0.39
  -3   4   9    1.88    0.35
   3   4  -9    2.24    0.35
   3  -4  -9    1.57    0.25
  -3   4  -9    1.62    0.31
   3  -4  -9    2.21    0.42
  -3  -4   9    2.14    0.31
   3  -4  -9    1.81    0.30
  -4  -4  -9    4.91    0.42
  -4   4   9    5.22    0.51
  -4   4   9    5.04    0.57
   4  -4   9    4.88    0.49
  -4  -4  -9    4.80    0.31
  -4  -4  -9    4.66    0.38
   4   4  -9    4.69    0.56
  -4  -4  -9    5.16    0.34
  -4   4  -9    5.02    0.49
   4  -4  -9    5.08    0.58
  -4  -4   9    4.77    0.45
  -4  -4   9    4.08    0.49
   4  -4  -9    4.36    0.42
   5   4  -9    1.44    0.35
   5  -4   9    1.91    0.37
  -5   4   9    2.31    0.38
   5  -4  -9    1.82    0.32
   5  -4  -9    2.48    0.43
  -5   4  -9    1.68    0.36
  -6   4   9    0.36    0.22
   6  -4   9    0.49    0.21
  -6  -4   9    0.51    0.31
  -6   4  -9    0.44    0.19
   6  -4  -9    0.10    0.18
   6  -4  -9    0.25    0.28
   6   4   9    0.35    0.24
   0  -5  -9    3.50    0.19
   0  -5  -9    3.22    0.21
   0  -5  -9    3.64    0.21
   1   5  -9    1.36    0.27
   1  -5   9    2.02    0.32
  -1   5  -9    1.96    0.29
   1  -5  -9    1.53    0.20
   1  -5  -9    1.54    0.18
   1  -5  -9    1.89    0.20
   1  -5  -9    1.93    0.21
   1  -5  -9    1.68    0.21
   2   5  -9   18.18    0.94
  -2  -5  -9   15.65    1.07
  -2  -5  -9   17.76    0.70
  -2   5   9   16.47    0.91
  -2  -5  -9   18.27    0.76
  -2  -5  -9   16.23    0.75
  -2  -5  -9   17.03    0.64
   2  -5  -9   17.04    0.81
   2  -5  -9   17.74    0.86
   2  -5  -9   17.98    0.81
  -2   5  -9   16.93    0.92
   2  -5  -9   16.47    0.86
   2  -5  -9   17.69    1.02
  -3  -5  -9    5.30    0.56
  -3  -5  -9    5.59    0.36
   3  -5   9    5.21    0.49
  -3   5   9    4.53    0.49
  -3  -5  -9    5.09    0.37
  -3  -5  -9    5.20    0.39
   3   5  -9    5.21    0.54
  -3  -5  -9    5.81    0.35
  -3  -5  -9    4.77    0.37
   3  -5  -9    5.63    0.55
   3  -5  -9    5.49    0.47
   3  -5  -9    5.10    0.53
   3  -5  -9    5.65    0.39
  -3   5  -9    4.94    0.51
  -3  -5   9    5.98    0.49
   4  -5   9    1.89    0.38
   4   5  -9    3.24    0.46
  -4   5   9    2.50    0.41
  -4  -5  -9    2.92    0.31
  -4   5   9    1.90    0.39
  -4  -5  -9    2.47    0.30
   4  -5  -9    2.67    0.43
  -4  -5   9    2.61    0.36
   4  -5  -9    2.16    0.30
   4  -5  -9    2.34    0.43
  -4   5  -9    2.57    0.41
  -5   5   9    2.09    0.38
   5  -5   9    2.58    0.39
   5   5  -9    2.39    0.41
  -5   5  -9    3.58    0.44
   5  -5  -9    2.85    0.33
   5  -5  -9    3.16    0.48
   5  -5  -9    2.18    0.41
   6  -5   9    1.11    0.24
  -6   5   9    1.25    0.26
  -6   5  -9    1.03    0.23
  -6  -5   9    0.55    0.29
   6  -5  -9    1.42    0.31
   0  -6  -9   40.63    1.48
   0  -6  -9   41.21    1.58
   0   6  -9   35.92    1.70
  -1  -6  -9    9.29    0.40
  -1  -6  -9    8.37    0.40
  -1  -6  -9    8.56    0.72
   1  -6   9    6.85    0.60
   1   6  -9    8.61    0.58
  -1   6  -9    8.07    0.65
   1  -6  -9    8.87    0.47
   1  -6  -9    8.94    0.73
   1  -6  -9    8.90    0.45
   1  -6  -9    8.64    0.48
   1  -6  -9    8.38    0.47
  -2  -6  -9    3.78    0.46
  -2  -6  -9    4.00    0.25
  -2  -6  -9    4.24    0.28
  -2  -6  -9    4.07    0.51
  -2  -6  -9    4.02    0.28
   2   6  -9    4.13    0.45
   2  -6   9    3.66    0.41
  -2  -6   9    3.55    0.40
   2  -6  -9    3.91    0.32
   2  -6  -9    3.55    0.34
   2  -6  -9    3.56    0.47
   2  -6  -9    3.56    0.34
   2  -6  -9    3.88    0.49
   2  -6  -9    4.23    0.39
   2  -6  -9    3.96    0.38
  -2   6  -9    3.79    0.45
  -3   6   9   30.78    1.51
  -3  -6  -9   31.91    1.25
   3   6  -9   32.19    1.55
  -3  -6  -9   32.95    1.26
  -3  -6  -9   32.05    1.37
   3  -6   9   32.40    1.49
  -3  -6  -9   30.01    1.66
  -3  -6  -9   31.12    1.28
  -3   6  -9   32.20    1.53
   3  -6  -9   30.75    1.40
   3  -6  -9   30.05    1.57
  -3  -6   9   30.63    1.40
   3  -6  -9   33.43    1.68
   4   6  -9   14.92    0.93
   4  -6   9   14.65    0.88
  -4  -6  -9   13.84    0.79
  -4  -6  -9   14.38    0.71
  -4  -6  -9   14.94    0.70
  -4   6   9   13.42    0.93
  -4  -6  -9   14.30    0.79
   4  -6  -9   14.11    0.85
   4  -6  -9   16.18    1.03
   4  -6  -9   16.19    0.97
   4  -6  -9   14.45    0.68
  -4   6  -9   14.58    0.95
  -5   6   9    2.60    0.39
   5  -6   9    2.26    0.34
  -5  -6   9    2.26    0.47
   5  -6  -9    1.58    0.40
   5  -6  -9    2.15    0.41
  -5   6  -9    2.58    0.41
   5  -6  -9    1.81    0.35
   5  -6  -9    2.32    0.21
  -6   6   9    0.32    0.18
   6  -6  -9    0.23    0.21
   0  -7  -9    1.42    0.20
   0  -7  -9    1.48    0.19
   0  -7   9    1.02    0.27
   0  -7  -9    1.59    0.16
   0  -7  -9    1.51    0.39
   0  -7  -9    1.59    0.32
   0   7  -9    1.55    0.28
   1   7  -9   13.71    0.84
  -1  -7  -9   14.96    0.65
  -1  -7  -9   14.21    0.64
  -1  -7  -9   14.10    0.92
  -1  -7  -9   14.25    0.58
  -1  -7  -9   13.73    1.01
   1  -7   9   13.63    0.80
   1  -7  -9   14.27    0.89
   1  -7  -9   14.73    0.68
   1  -7  -9   14.42    0.67
   1  -7  -9   15.57    0.69
  -1   7  -9   12.55    0.74
   1  -7  -9   14.50    0.65
   1  -7  -9   14.68    0.72
  -1  -7   9   14.42    0.79
   1  -7  -9   14.04    0.91
  -2  -7  -9    9.51    0.79
  -2  -7  -9    8.84    0.47
  -2  -7  -9    8.82    0.44
   2   7  -9    9.37    0.68
  -2  -7  -9    9.18    0.48
  -2  -7  -9    9.25    0.77
  -2  -7  -9    8.58    0.41
   2  -7   9    9.35    0.65
   2  -7  -9    8.80    0.59
   2  -7  -9    8.25    0.53
   2  -7  -9    9.42    0.74
   2  -7  -9    8.72    0.50
  -2   7  -9    9.59    0.69
   2  -7  -9    9.37    0.60
   2  -7  -9    9.77    0.76
  -2  -7   9    8.57    0.59
   3   7  -9    1.94    0.39
  -3  -7  -9    2.28    0.27
  -3  -7  -9    2.06    0.27
  -3  -7  -9    2.22    0.17
   3  -7   9    2.27    0.37
  -3  -7  -9    2.02    0.38
  -3   7  -9    2.18    0.42
   3  -7  -9    2.17    0.40
   3  -7  -9    2.42    0.32
   3  -7  -9    2.67    0.46
  -4   7   9   14.36    0.88
  -4  -7  -9   12.54    0.75
   4   7  -9   13.25    0.90
   4  -7   9   14.48    0.81
  -4  -7   9   12.79    0.92
   4  -7  -9   13.85    0.93
   4  -7  -9   14.69    0.80
  -4   7  -9   13.70    0.90
   4  -7  -9   14.29    1.00
  -5   7   9    1.35    0.31
   5  -7   9    1.96    0.28
   5  -7  -9    1.93    0.31
   5  -7  -9    1.27    0.35
   5  -7  -9    1.70    0.36
  -5  -7   9    2.12    0.42
  -5   7  -9    1.71    0.33
   0   8  -9    5.19    0.47
   0  -8  -9    5.77    0.40
   0  -8  -9    6.35    0.64
   0  -8   9    6.39    0.50
   0  -8  -9    6.53    0.35
   0  -8  -9    6.03    0.61
   0  -8  -9    6.43    0.36
   0  -8  -9    6.00    0.40
  -1  -8  -9    3.56    0.49
  -1  -8  -9    3.98    0.53
   1   8  -9    2.73    0.39
  -1  -8  -9    2.97    0.26
  -1  -8  -9    3.32    0.23
   1  -8   9    3.05    0.38
  -1  -8  -9    3.17    0.21
   1   8  -9    2.79    0.38
   1  -8  -9    3.52    0.48
   1  -8  -9    2.75    0.45
   1  -8  -9    2.93    0.28
   1  -8  -9    2.67    0.27
   1  -8  -9    3.97    0.35
  -1  -8   9    2.86    0.34
   1  -8  -9    2.85    0.29
  -1   8  -9    3.28    0.37
   1  -8  -9    3.70    0.30
  -2  -8  -9    0.85    0.13
   2  -8   9    0.51    0.25
  -2  -8  -9    0.73    0.31
  -2  -8  -9    0.78    0.41
  -2  -8  -9    1.03    0.19
   2   8  -9    0.67    0.29
  -2  -8  -9    0.67    0.17
  -2  -8  -9    0.84    0.20
   2  -8  -9    0.91    0.37
   2  -8  -9    0.71    0.22
   2  -8  -9    1.00    0.17
   2  -8  -9    0.84    0.26
   2  -8  -9    0.97    0.31
   2  -8  -9    1.11    0.16
  -2  -8   9    0.37    0.39
  -3  -8  -9    5.38    0.42
   3  -8   9    5.11    0.47
  -3  -8  -9    5.80    0.42
   3   8  -9    5.92    0.59
  -3   8  -9    5.35    0.61
   3  -8  -9    5.99    0.43
   3  -8  -9    6.00    0.64
  -3  -8   9    5.47    0.62
   3  -8  -9    6.16    0.63
   4  -8   9    0.52    0.22
  -4  -8  -9    1.18    0.27
  -4   8   9    0.90    0.36
   4  -8  -9    0.92    0.31
   4  -8  -9    1.17    0.28
  -4   8  -9    1.07    0.37
   4  -8  -9    0.62    0.34
  -4  -8   9    0.73    0.36
  -5   8   9    5.12    0.44
   5  -8  -9    4.46    0.49
   5  -8  -9    5.11    0.37
  -5   8  -9    5.38    0.47
  -5  -8   9    5.55    0.50
   0  -9  -9   15.92    0.80
   0  -9  -9   16.30    0.72
   0  -9  -9   17.22    0.75
   0   9  -9   16.11    0.89
   0  -9   9   16.40    0.99
   0  -9  -9   17.67    1.09
   0  -9  -9   16.19    1.09
  -1  -9  -9   12.50    0.62
  -1  -9  -9   13.44    0.99
  -1  -9  -9   12.08    0.90
  -1  -9  -9   12.73    0.60
   1   9  -9   11.07    0.77
   1   9  -9   12.91    0.78
  -1   9  -9   11.93    0.72
   1  -9  -9   12.73    0.60
   1  -9  -9   10.47    0.67
   1  -9  -9   12.85    0.62
   1  -9  -9   11.46    0.63
   1  -9  -9   11.43    0.59
  -1  -9   9   11.78    0.81
   1  -9  -9   11.82    0.85
   1  -9  -9   12.31    0.89
  -2  -9  -9   11.40    0.61
  -2  -9  -9   12.20    0.62
   2   9  -9   11.15    0.79
  -2  -9  -9   11.28    0.87
   2  -9  -9   12.34    0.87
   2  -9  -9   12.88    0.94
   2  -9  -9   12.01    0.68
  -2  -9   9   12.65    0.87
  -3  -9  -9    4.26    0.38
   3   9  -9    4.64    0.53
   3  -9  -9    5.18    0.58
  -3   9  -9    4.27    0.56
  -3  -9   9    4.39    0.54
   3  -9  -9    4.38    0.31
   3  -9  -9    4.49    0.32
  -4   9   9    1.62    0.34
   4  -9  -9    2.34    0.43
   4  -9  -9    2.35    0.23
   4  -9  -9    2.32    0.24
  -4  -9   9    2.80    0.44
  -4   9  -9    2.23    0.43
  -5   9   9   10.19    0.61
   5  -9  -9   11.14    0.68
   0 -10  -9    0.68    0.37
   0 -10  -9   -0.13    0.30
   0 -10   9   -0.12    0.36
   0  10  -9   -0.02    0.26
   0 -10  -9   -0.31    0.19
   1  10  -9    3.13    0.40
  -1 -10  -9    3.53    0.34
  -1 -10  -9    2.46    0.51
   1 -10   9    3.48    0.50
   1  10  -9    2.70    0.46
  -1 -10  -9    3.67    0.47
  -1 -10   9    3.94    0.50
   1 -10  -9    3.49    0.28
  -1  10  -9    3.32    0.38
   1 -10  -9    2.96    0.26
   1 -10  -9    3.38    0.48
   1 -10  -9    2.88    0.33
   2  10  -9    2.61    0.45
   2  10  -9    2.28    0.35
  -2 -10  -9    2.49    0.28
   2 -10   9    2.33    0.48
   2 -10  -9    2.69    0.42
  -2 -10   9    1.99    0.41
  -3 -10  -9    6.85    0.47
   3 -10  -9    8.14    0.67
  -3 -10   9    7.12    0.62
  -4  10   9    8.89    0.63
  -4 -10   9    9.60    0.61
  -4  10  -9    9.31    0.66
   4 -10  -9    9.44    0.70
   0 -11   9   -0.37    0.29
   0 -11  -9    0.17    0.22
   0  11  -9   -0.06    0.21
   0 -11  -9   -0.06    0.23
  -1 -11  -9    2.82    0.41
   1 -11   9    1.86    0.41
   1  11  -9    1.96    0.32
  -1 -11  -9    1.71    0.29
   1 -11  -9    1.71    0.36
  -1 -11   9    2.85    0.42
  -1  11  -9    2.12    0.30
   2 -11   9    1.38    0.39
   2  11  -9    1.79    0.30
  -2 -11  -9    1.89    0.26
   2 -11  -9    1.94    0.36
  -2 -11   9    1.67    0.35
   3 -11   9    2.46    0.40
  -3 -11  -9    2.56    0.28
  -3 -11   9    3.18    0.39
   3 -11  -9    2.95    0.42
  -4  11   9    4.16    0.36
   4 -11  -9    3.17    0.37
   0 -12   9    1.42    0.33
   0  12  -9    2.16    0.28
   0 -12  -9    1.50    0.34
   0 -12  -9    1.72    0.29
  -1 -12  -9   13.62    0.70
   1 -12   9   13.34    0.83
   1  12  -9   14.52    0.74
   1 -12  -9   14.74    0.89
  -1 -12   9   14.62    0.82
   2 -12   9    0.70    0.28
  -2 -12  -9    0.57    0.19
   2  12  -9    0.60    0.20
   2 -12  -9    0.85    0.27
  -2 -12   9    0.96    0.25
   3 -12  -9    0.38    0.21
   0 -13   9    9.79    0.58
  -1 -13  -9    0.74    0.19
   0   0 -10  259.27    9.85
   0   0 -10  280.54    9.86
   1   0 -10   -0.01    0.15
   1   0 -10   -0.10    0.17
  -1   0 -10    0.25    0.17
  -1   0 -10   -0.06    0.16
   1   0 -10   -0.11    0.14
   1   0 -10    0.03    0.15
  -1   0 -10    0.01    0.14
   2   0 -10   32.60    1.43
  -2   0 -10   33.66    1.41
   2   0 -10   31.23    1.37
   2   0 -10   33.58    1.38
  -2   0 -10   32.98    1.36
  -3   0 -10    0.09    0.21
   3   0 -10    0.09    0.22
  -3   0 -10    0.03    0.14
  -3   0 -10    0.16    0.23
   3   0 -10    0.20    0.20
  -4   0 -10    1.89    0.33
  -4   0  10    1.62    0.33
   4   0 -10    2.49    0.37
   4   0 -10    1.59    0.34
  -4   0  10    1.94    0.42
  -4   0 -10    1.69    0.21
  -5   0  10    2.10    0.42
   5   0 -10    1.80    0.36
   5   0 -10    2.12    0.42
  -5   0  10    1.84    0.38
   5   0  10    2.25    0.37
  -5   0 -10    2.13    0.35
   6   0 -10    0.38    0.27
   6   0  10    0.10    0.23
   6   0 -10    0.11    0.23
  -6   0 -10    0.04    0.22
  -6   0  10    0.19    0.19
   0   1 -10    0.15    0.18
   0  -1 -10   -0.01    0.14
   0  -1 -10    0.25    0.14
   0   1 -10    0.31    0.17
   0  -1 -10    0.23    0.12
   0  -1 -10    0.39    0.17
   0  -1 -10    0.31    0.12
  -1  -1 -10   34.88    1.30
  -1  -1 -10   33.19    1.34
   1   1 -10   32.74    1.35
  -1  -1 -10   34.07    1.27
  -1  -1 -10   32.18    1.29
  -1  -1 -10   34.07    1.35
   1   1 -10   30.97    1.37
   1  -1 -10   31.46    1.37
   1  -1 -10   33.64    1.34
   1  -1 -10   30.40    1.35
  -1   1 -10   33.35    1.36
   1  -1 -10   33.53    1.31
  -1   1 -10   33.01    1.39
  -2  -1 -10    4.86    0.36
   2   1 -10    4.89    0.42
  -2  -1 -10    5.25    0.37
   2   1 -10    5.03    0.40
  -2  -1 -10    5.17    0.36
   2  -1 -10    5.24    0.40
   2  -1 -10    5.37    0.40
   2  -1 -10    5.32    0.45
  -2   1 -10    5.58    0.43
  -2   1 -10    4.41    0.35
  -2   1 -10    4.94    0.39
   3   1 -10    1.79    0.32
  -3  -1 -10    2.07    0.26
  -3  -1 -10    1.93    0.29
   3   1 -10    2.67    0.34
  -3  -1 -10    1.69    0.29
  -3  -1 -10    2.63    0.29
   3  -1 -10    2.82    0.35
  -3   1 -10    2.10    0.25
   3  -1 -10    2.26    0.40
  -3   1 -10    2.21    0.34
   3  -1 -10    1.99    0.31
  -3   1 -10    2.41    0.33
  -3  -1  10    1.82    0.32
  -4   1  10    2.64    0.42
   4   1 -10    2.98    0.41
   4   1 -10    1.85    0.36
  -4   1  10    2.62    0.38
  -4  -1 -10    2.53    0.34
  -4  -1  10    2.85    0.43
  -4  -1  10    2.72    0.38
  -4   1 -10    2.12    0.30
   4  -1 -10    2.91    0.40
  -4   1 -10    2.83    0.42
   4  -1 -10    3.32    0.43
  -5  -1 -10    2.38    0.34
  -5   1  10    0.94    0.37
   5   1 -10    1.64    0.34
  -5   1  10    1.66    0.34
   5  -1  10    1.54    0.34
   5   1 -10    2.95    0.44
  -5  -1  10    1.49    0.35
   5  -1 -10    1.64    0.38
  -5  -1  10    1.46    0.39
  -5   1 -10    1.78    0.37
   5  -1 -10    1.93    0.41
  -5   1 -10    1.37    0.21
   5  -1 -10    1.73    0.35
  -6   1  10    1.56    0.27
  -6  -1 -10    1.90    0.24
   6  -1  10    2.42    0.35
  -6  -1 -10    1.93    0.24
   6   1 -10    2.01    0.40
   6   1 -10    2.57    0.37
   6  -1 -10    1.95    0.34
  -6   1 -10    1.69    0.31
   6  -1 -10    1.36    0.38
   6   1  10    1.84    0.31
   0  -2 -10  186.11    6.64
   0  -2 -10  182.90    6.64
   0  -2 -10  180.44    6.90
   0  -2 -10  173.98    6.52
   0  -2 -10  187.03    6.91
  -1  -2 -10    1.32    0.14
  -1  -2 -10    1.34    0.14
   1   2 -10    1.31    0.20
  -1  -2 -10    0.95    0.13
  -1  -2 -10    1.13    0.14
  -1  -2 -10    0.94    0.12
   1  -2 -10    1.23    0.19
   1  -2 -10    1.20    0.19
   1  -2 -10    1.07    0.18
   1  -2 -10    0.84    0.18
   1  -2 -10    1.17    0.17
  -2  -2 -10    4.59    0.32
  -2  -2 -10    4.37    0.30
   2   2 -10    4.50    0.38
  -2  -2 -10    4.07    0.31
  -2  -2 -10    4.07    0.30
   2   2 -10    3.84    0.40
   2  -2 -10    4.20    0.34
   2  -2 -10    4.46    0.38
   2  -2 -10    4.00    0.40
  -2   2 -10    4.17    0.35
   2  -2 -10    4.53    0.38
   2  -2 -10    4.31    0.35
  -3  -2 -10    1.63    0.26
  -3  -2 -10    1.94    0.26
  -3   2  10    2.04    0.39
  -3  -2 -10    1.62    0.24
   3   2 -10    1.50    0.27
  -3  -2 -10    2.00    0.22
   3   2 -10    1.99    0.36
  -3  -2 -10    1.65    0.22
   3  -2 -10    1.81    0.27
  -3   2 -10    1.68    0.27
   3  -2 -10    1.83    0.31
   3  -2 -10    1.52    0.33
  -3  -2  10    2.09    0.32
  -4   2  10    2.98    0.47
  -4   2  10    2.44    0.38
   4   2 -10    1.96    0.35
   4  -2  10    2.57    0.38
  -4  -2 -10    2.67    0.29
  -4  -2 -10    1.88    0.34
   4   2 -10    2.35    0.39
   4  -2 -10    2.44    0.47
  -4  -2  10    2.00    0.38
  -4  -2  10    2.49    0.37
   4  -2 -10    2.29    0.36
  -4   2 -10    2.45    0.33
   4  -2 -10    2.32    0.38
  -5  -2 -10    0.98    0.24
   5   2 -10    0.74    0.36
   5  -2  10    2.00    0.38
  -5   2  10    1.47    0.34
   5   2 -10    1.09    0.32
  -5   2  10    0.76    0.33
   5  -2 -10    1.49    0.35
  -5   2 -10    0.79    0.24
  -5  -2  10    0.68    0.34
  -5  -2  10    1.17    0.29
   5  -2 -10    0.58    0.34
   6   2 -10    0.00    0.24
  -6   2  10    0.12    0.21
   6  -2  10   -0.04    0.21
   6   2 -10    0.09    0.23
   6  -2 -10    0.31    0.31
   6  -2 -10    0.03    0.21
   6   2  10    0.00    0.25
  -6   2 -10   -0.48    0.24
   0  -3 -10   10.83    0.47
   0  -3 -10   10.95    0.46
   0  -3 -10   10.34    0.45
   0  -3 -10   10.83    0.46
   0  -3 -10   11.57    0.48
   0  -3 -10   10.10    0.45
   1   3 -10   18.50    0.91
  -1  -3 -10   19.41    0.79
  -1  -3 -10   20.97    0.79
  -1  -3 -10   19.17    0.75
   1  -3 -10   18.49    0.86
   1  -3 -10   19.77    0.87
   1  -3 -10   19.90    0.84
   1  -3 -10   21.02    0.83
   1  -3 -10   18.80    0.84
  -2  -3 -10    5.55    0.31
  -2  -3 -10    4.83    0.29
  -2  -3 -10    6.32    0.34
  -2  -3 -10    5.60    0.31
   2   3 -10    5.06    0.44
  -2  -3 -10    5.27    0.32
   2   3 -10    4.38    0.44
   2  -3 -10    4.60    0.40
   2  -3 -10    4.83    0.38
   2  -3 -10    4.59    0.38
   2  -3 -10    4.69    0.32
  -2   3 -10    5.51    0.44
  -3  -3 -10    2.95    0.28
  -3  -3 -10    2.86    0.27
   3  -3  10    2.60    0.39
  -3  -3 -10    2.22    0.28
   3   3 -10    3.00    0.36
  -3  -3 -10    2.69    0.27
  -3   3  10    2.86    0.43
  -3  -3 -10    2.74    0.25
   3   3 -10    2.87    0.41
  -3  -3  10    2.91    0.36
  -3   3 -10    2.31    0.33
   3  -3 -10    2.36    0.28
   3  -3 -10    2.69    0.40
   3  -3 -10    2.89    0.38
  -4  -3 -10    3.36    0.28
   4   3 -10    3.77    0.47
  -4   3  10    4.86    0.53
  -4  -3 -10    4.07    0.30
   4   3 -10    4.16    0.50
  -4   3  10    4.12    0.47
  -4  -3 -10    3.03    0.34
  -4  -3 -10    4.10    0.40
   4  -3  10    4.02    0.46
   4  -3 -10    2.90    0.37
  -4  -3  10    3.77    0.51
  -4  -3  10    3.43    0.41
   4  -3 -10    3.81    0.50
  -4   3 -10    3.46    0.41
  -5  -3 -10    3.43    0.23
   5  -3  10    3.20    0.42
   5   3 -10    3.56    0.46
   5   3 -10    2.80    0.46
  -5   3  10    3.63    0.46
  -5   3  10    3.74    0.46
  -5   3 -10    3.79    0.38
   5  -3 -10    3.03    0.47
  -5  -3  10    2.79    0.35
  -5  -3  10    2.96    0.43
   5  -3 -10    4.07    0.41
   6  -3  10   -0.16    0.18
  -6   3  10   -0.17    0.19
   6   3 -10    0.30    0.31
   6   3 -10    0.08    0.27
   6  -3 -10   -0.03    0.18
   6  -3 -10   -0.13    0.26
   6   3  10    0.01    0.25
   0   4 -10   -0.09    0.17
   0  -4 -10    0.14    0.07
   0  -4 -10    0.19    0.07
   0  -4 -10    0.10    0.07
   0  -4 -10    0.03    0.08
   1   4 -10   25.49    1.23
   1   4 -10   27.02    1.23
   1  -4 -10   25.95    1.11
  -1   4 -10   25.90    1.21
   1  -4 -10   28.27    1.12
   1  -4 -10   28.24    1.10
   1  -4 -10   27.79    1.16
   1  -4 -10   29.30    1.17
   2   4 -10    5.21    0.46
  -2  -4 -10    5.05    0.56
  -2  -4 -10    4.56    0.25
   2   4 -10    4.62    0.45
  -2  -4 -10    4.65    0.26
  -2  -4 -10    4.20    0.29
  -2  -4 -10    4.90    0.30
  -2   4  10    5.04    0.47
   2  -4 -10    4.68    0.39
   2  -4 -10    4.67    0.37
   2  -4 -10    4.77    0.40
  -2   4 -10    4.70    0.43
   2  -4 -10    4.74    0.51
   2  -4 -10    4.99    0.36
   3   4 -10    8.34    0.63
   3  -4  10    8.27    0.64
  -3  -4 -10    8.75    0.46
  -3  -4 -10    8.32    0.44
   3   4 -10    8.67    0.66
  -3   4  10    9.50    0.66
  -3  -4 -10    8.55    0.47
  -3  -4 -10    8.88    0.47
  -3  -4 -10    7.78    0.49
   3  -4 -10    7.61    0.70
  -3  -4  10    7.26    0.57
   3  -4 -10    7.93    0.50
   3  -4 -10    8.45    0.68
   3  -4 -10    7.11    0.58
  -3   4 -10    7.90    0.62
   4   4 -10    1.49    0.35
  -4  -4 -10    1.61    0.25
  -4   4  10    1.54    0.37
  -4   4  10    1.54    0.39
   4  -4  10    1.58    0.34
  -4  -4 -10    1.92    0.27
   4   4 -10    1.38    0.36
   4  -4 -10    1.82    0.40
  -4  -4  10    1.76    0.32
  -4   4 -10    1.59    0.33
   4  -4 -10    1.51    0.29
   5  -4  10    3.49    0.46
   5   4 -10    4.19    0.51
   5   4 -10    3.23    0.49
  -5   4  10    2.83    0.42
  -5   4  10    3.31    0.47
   5  -4 -10    3.65    0.37
   5  -4 -10    2.83    0.50
  -5   4 -10    4.11    0.42
   6  -4  10    1.47    0.27
   6   4 -10    0.68    0.32
  -6   4  10    1.29    0.26
   6  -4 -10    0.86    0.30
   0   5 -10   45.92    2.07
   0  -5 -10   52.37    1.96
   0  -5 -10   51.64    1.84
   0  -5 -10   50.58    1.96
   1   5 -10   26.15    1.24
   1   5 -10   26.85    1.23
  -1  -5 -10   26.64    1.40
   1  -5 -10   25.72    1.36
   1  -5 -10   27.61    1.10
   1  -5 -10   26.60    1.16
   1  -5 -10   28.13    1.09
  -1   5 -10   26.16    1.26
   1  -5 -10   28.04    1.16
   1  -5 -10   26.58    1.09
   2   5 -10    2.36    0.38
  -2  -5 -10    2.36    0.17
   2   5 -10    2.54    0.34
  -2  -5 -10    2.66    0.38
  -2  -5 -10    2.07    0.19
  -2  -5 -10    2.24    0.20
  -2  -5 -10    2.31    0.45
  -2  -5 -10    2.12    0.16
   2  -5  10    3.14    0.38
   2  -5 -10    2.08    0.27
   2  -5 -10    2.18    0.26
   2  -5 -10    2.49    0.28
  -2  -5  10    2.30    0.34
   2  -5 -10    2.99    0.44
  -2   5 -10    2.43    0.36
   2  -5 -10    2.68    0.27
   2  -5 -10    1.93    0.36
   2  -5 -10    2.32    0.30
  -3  -5 -10    7.72    0.48
   3  -5  10    9.75    0.67
  -3  -5 -10    8.15    0.44
  -3  -5 -10    8.18    0.43
  -3  -5 -10    8.06    0.45
   3   5 -10    8.59    0.65
  -3   5  10    8.43    0.67
  -3  -5 -10    8.55    0.42
   3   5 -10    7.98    0.65
  -3  -5 -10    9.02    0.77
  -3   5 -10    9.00    0.68
   3  -5 -10    8.68    0.58
   3  -5 -10    8.12    0.69
   3  -5 -10    8.27    0.69
  -3  -5  10    7.84    0.63
   3  -5 -10    7.82    0.40
  -4  -5 -10   24.26    1.07
  -4   5  10   24.88    1.33
   4   5 -10   24.60    1.33
  -4  -5 -10   24.32    1.13
  -4  -5 -10   24.66    1.06
  -4  -5 -10   22.04    1.16
  -4  -5 -10   24.26    1.03
   4  -5  10   25.23    1.25
  -4   5  10   25.56    1.27
  -4   5 -10   26.83    1.25
  -4  -5  10   24.57    1.18
   4  -5 -10   26.70    1.07
   4  -5 -10   23.53    1.21
   4  -5 -10   26.25    1.37
   4  -5 -10   25.69    1.39
   5  -5  10   13.80    0.80
  -5   5  10   12.82    0.80
  -5   5 -10   13.18    0.77
   5  -5 -10   12.51    0.60
   5  -5 -10   11.75    0.75
   5  -5 -10   12.55    0.88
  -6   5  10    1.33    0.25
   6  -5  10    1.63    0.22
   6  -5 -10    1.84    0.31
   6  -5 -10    1.41    0.30
   0  -6  10    7.56    0.55
   0  -6 -10    7.17    0.37
   0  -6 -10    7.00    0.63
   0  -6 -10    7.48    0.62
   0   6 -10    7.10    0.56
   0  -6 -10    7.04    0.37
   0  -6 -10    7.10    0.33
   0  -6 -10    7.45    0.33
   1   6 -10   19.24    0.99
   1   6 -10   18.43    1.03
  -1  -6 -10   19.70    1.14
  -1  -6 -10   20.57    1.17
   1  -6  10   20.40    1.01
  -1  -6  10   19.85    0.99
   1  -6 -10   19.38    0.90
   1  -6 -10   19.82    1.13
   1  -6 -10   18.61    1.10
   1  -6 -10   19.58    0.84
   1  -6 -10   19.77    0.83
  -1   6 -10   19.75    1.04
   1  -6 -10   19.18    0.80
  -2  -6 -10   12.69    0.52
  -2  -6 -10   13.28    0.59
   2  -6  10   14.26    0.81
  -2  -6 -10   12.44    0.94
  -2  -6 -10   13.84    0.95
   2   6 -10   12.26    0.80
  -2  -6 -10   11.98    0.59
   2  -6 -10   13.33    0.74
   2  -6 -10   12.38    0.63
   2  -6 -10   13.66    0.63
  -2   6 -10   13.69    0.83
   2  -6 -10   14.14    0.93
   2  -6 -10   12.77    0.67
  -2  -6  10   13.11    0.78
   2  -6 -10   13.29    0.68
   2  -6 -10   13.33    0.92
   3   6 -10    6.44    0.63
  -3  -6 -10    6.02    0.40
  -3  -6 -10    5.11    0.58
   3  -6  10    6.10    0.54
  -3  -6 -10    6.25    0.40
   3  -6 -10    6.12    0.47
   3  -6 -10    5.84    0.60
   3  -6 -10    6.54    0.65
  -3  -6  10    5.09    0.50
  -3   6 -10    6.22    0.58
  -4   6  10   19.59    1.09
  -4  -6 -10   19.08    0.84
   4  -6  10   20.14    1.06
  -4  -6 -10   20.30    0.98
   4   6 -10   20.65    1.18
  -4   6 -10   21.07    1.11
   4  -6 -10   21.96    1.24
   4  -6 -10   21.68    1.22
   4  -6 -10   20.57    1.03
   5  -6  10    8.33    0.56
  -5   6  10    8.29    0.60
   5  -6 -10    6.45    0.62
   5  -6 -10    8.09    0.56
  -5   6 -10    8.23    0.59
   5  -6 -10    7.72    0.65
  -5  -6  10    8.10    0.67
  -6   6  10    0.49    0.17
   0   7 -10    0.39    0.27
   0  -7 -10    0.51    0.36
   0   7 -10    0.77    0.25
   0  -7 -10    0.65    0.11
   0  -7  10    0.51    0.26
   0  -7 -10    0.62    0.14
   0  -7 -10    0.54    0.11
   0  -7 -10    0.62    0.16
   0  -7 -10    1.18    0.33
   1   7 -10    4.47    0.48
  -1  -7 -10    4.14    0.24
  -1  -7 -10    4.05    0.51
  -1  -7 -10    3.87    0.25
   1  -7  10    4.16    0.44
  -1  -7 -10    3.58    0.23
  -1  -7 -10    3.66    0.55
   1   7 -10    3.67    0.39
   1  -7 -10    3.63    0.51
   1  -7 -10    4.34    0.31
   1  -7 -10    3.65    0.33
   1  -7 -10    4.75    0.53
  -1   7 -10    4.35    0.47
   1  -7 -10    4.16    0.31
  -1  -7  10    3.71    0.40
   1  -7 -10    3.81    0.28
  -2  -7 -10   10.89    0.50
  -2  -7 -10    9.48    0.85
  -2  -7 -10    9.15    0.48
  -2  -7 -10    9.33    0.42
  -2  -7 -10   11.02    0.80
   2   7 -10    9.82    0.71
   2  -7  10   11.12    0.74
   2  -7 -10    9.99    0.58
   2  -7 -10   11.19    0.80
  -2   7 -10    9.53    0.75
   2  -7 -10    9.70    0.62
   2  -7 -10    9.48    0.47
  -2  -7  10    9.98    0.65
   2  -7 -10    9.15    0.55
   2  -7 -10    9.85    0.84
   2  -7 -10    9.87    0.46
   3   7 -10    0.85    0.30
  -3  -7 -10    1.55    0.40
  -3  -7 -10    1.47    0.22
   3  -7  10    1.52    0.32
  -3  -7 -10    1.28    0.22
  -3   7 -10    1.52    0.39
   3  -7 -10    1.58    0.43
   3  -7 -10    1.32    0.36
   3  -7 -10    1.40    0.26
  -4  -7 -10    2.62    0.35
  -4   7  10    3.19    0.46
   4  -7  10    3.54    0.40
   4   7 -10    3.67    0.46
  -4  -7  10    2.05    0.46
   4  -7 -10    2.52    0.35
   4  -7 -10    2.65    0.42
  -4   7 -10    2.39    0.44
   4  -7 -10    2.80    0.44
   5  -7  10    2.14    0.27
  -5   7  10    2.69    0.35
   5  -7 -10    1.88    0.28
  -5  -7  10    2.36    0.42
   5  -7 -10    2.25    0.37
  -5   7 -10    2.02    0.32
   5  -7 -10    1.76    0.31
   0  -8 -10    4.79    0.31
   0  -8 -10    4.86    0.28
   0  -8 -10    4.19    0.26
   0  -8 -10    4.62    0.57
   0  -8 -10    3.74    0.31
   0  -8  10    4.48    0.43
   0  -8 -10    4.25    0.51
   0  -8 -10    4.38    0.25
   0   8 -10    3.92    0.39
   1   8 -10    5.47    0.46
  -1  -8 -10    5.29    0.32
  -1  -8 -10    5.18    0.28
   1   8 -10    5.50    0.52
   1  -8  10    5.30    0.50
  -1  -8 -10    6.11    0.61
  -1  -8 -10    6.26    0.66
  -1  -8 -10    4.97    0.31
  -1  -8  10    4.42    0.45
   1  -8 -10    5.36    0.39
   1  -8 -10    5.15    0.41
   1  -8 -10    6.23    0.61
   1  -8 -10    5.67    0.35
  -1   8 -10    5.72    0.59
   1  -8 -10    5.85    0.34
   1  -8 -10    5.88    0.61
  -2  -8 -10   12.05    0.56
   2  -8  10   11.91    0.74
  -2  -8 -10   11.16    0.56
  -2  -8 -10   12.73    0.97
   2   8 -10   11.25    0.78
  -2  -8 -10   10.98    0.55
   2   8 -10   11.32    0.72
  -2  -8 -10   11.32    0.88
   2  -8 -10   11.77    0.63
  -2   8 -10   10.21    0.82
   2  -8 -10   11.41    0.83
   2  -8 -10   11.70    0.91
   3  -8  10    7.28    0.58
  -3  -8 -10    8.74    0.50
   3   8 -10    6.89    0.67
   3  -8 -10    8.93    0.46
   3  -8 -10    8.22    0.46
  -3   8 -10    8.28    0.72
   3  -8 -10   10.37    0.81
   3  -8 -10    7.59    0.71
  -3  -8  10    8.58    0.72
  -4   8  10    2.75    0.43
  -4  -8 -10    3.13    0.34
   4  -8  10    3.02    0.33
   4  -8 -10    2.98    0.29
  -4  -8  10    2.82    0.46
   4  -8 -10    2.99    0.48
   4  -8 -10    2.60    0.43
  -4   8 -10    3.16    0.43
  -5   8  10    0.22    0.24
   5  -8 -10   -0.23    0.19
  -5  -8  10   -0.21    0.27
  -5   8 -10   -0.10    0.22
   5  -8 -10   -0.15    0.11
   5  -8 -10    0.00    0.11
   0  -9 -10   16.04    1.04
   0   9 -10   15.37    0.82
   0  -9 -10   15.69    0.65
   0  -9 -10   16.29    0.71
   0  -9 -10   14.87    0.74
   0  -9 -10   15.61    1.01
   1   9 -10    4.85    0.54
  -1  -9 -10    5.56    0.34
   1   9 -10    4.96    0.47
  -1  -9 -10    5.41    0.61
  -1  -9 -10    5.40    0.36
   1  -9  10    5.47    0.46
  -1  -9 -10    5.81    0.66
  -1  -9 -10    5.23    0.33
   1  -9 -10    5.74    0.64
   1  -9 -10    5.73    0.31
   1  -9 -10    5.39    0.44
   1  -9 -10    5.66    0.41
   1  -9 -10    5.38    0.35
   1  -9 -10    4.84    0.56
   2   9 -10    3.31    0.46
   2  -9  10    2.97    0.37
   2   9 -10    3.27    0.38
  -2  -9 -10    3.34    0.31
  -2  -9 -10    3.81    0.51
  -2  -9  10    4.24    0.55
   2  -9 -10    3.89    0.50
   2  -9 -10    3.77    0.48
  -2   9 -10    4.15    0.55
  -3  -9 -10   10.26    0.56
   3  -9 -10   10.61    0.80
   3  -9 -10    9.57    0.71
  -3  -9  10   10.16    0.79
  -4   9  10    1.80    0.35
  -4  -9 -10    1.42    0.25
   4  -9 -10    1.71    0.37
  -4   9 -10    1.79    0.35
  -4  -9  10    1.56    0.34
  -5   9  10    2.27    0.29
   0 -10 -10    1.34    0.37
   0  10 -10    1.30    0.29
   0 -10  10    1.35    0.41
   0 -10 -10    1.52    0.43
   0 -10 -10    1.14    0.24
  -1 -10 -10   16.28    1.06
  -1 -10 -10   17.58    0.78
   1 -10 -10   15.91    1.01
  -1 -10  10   16.48    1.02
   1 -10 -10   16.99    1.07
   1 -10 -10   15.20    0.79
  -2 -10 -10    3.02    0.44
  -2 -10 -10    3.11    0.29
  -2 -10  10    2.62    0.45
   2 -10 -10    2.58    0.46
  -3 -10 -10    3.43    0.30
   3 -10 -10    3.73    0.49
  -3  10 -10    2.75    0.45
  -3 -10  10    2.85    0.45
  -4  10  10    5.64    0.46
  -4 -10 -10    6.19    0.40
  -4 -10  10    5.65    0.45
   4 -10 -10    5.21    0.50
   0 -11  10    4.67    0.52
   0 -11 -10    4.61    0.40
   0 -11 -10    4.10    0.51
  -1 -11 -10   19.79    1.17
  -1 -11 -10   21.81    0.94
   1 -11  10   19.81    1.14
   1 -11 -10   22.87    1.23
   1 -11 -10   20.81    0.96
  -1 -11  10   20.62    1.16
  -2 -11 -10    2.58    0.26
   2 -11  10    2.67    0.44
  -2 -11  10    2.10    0.38
   2 -11 -10    2.61    0.43
   3 -11  10    5.78    0.53
  -3 -11 -10    5.20    0.38
  -3 -11  10    5.35    0.47
   3 -11 -10    5.66    0.51
   0 -12  10   -0.69    0.22
   0 -12 -10    0.00    0.22
   0 -12 -10   -0.03    0.21
  -1 -12 -10    1.06    0.21
   1 -12  10    0.34    0.29
  -1 -12  10    0.80    0.27
   1 -12 -10    1.08    0.32
  -2 -12 -10    7.94    0.44
   2 -12  10    7.93    0.62
  -2 -12  10    7.85    0.54
   2 -12 -10    7.51    0.59
   3 -12 -10    2.82    0.33
   0 -13 -10    2.86    0.28
  -1 -13 -10    6.67    0.39
   0   0 -11   -0.03    0.15
   0   0 -11    0.24    0.17
   1   0 -11    8.02    0.50
   1   0 -11    8.09    0.49
  -1   0 -11    7.81    0.47
  -1   0 -11    8.57    0.46
   1   0 -11    7.88    0.47
  -2   0 -11    0.03    0.16
   2   0 -11    0.20    0.19
   2   0 -11    0.26    0.22
  -2   0 -11    0.30    0.18
   3   0 -11   16.16    0.83
  -3   0  11   14.51    0.88
  -3   0 -11   16.48    0.83
   3   0 -11   13.71    0.95
  -3   0 -11   14.94    0.79
   3   0 -11   16.61    0.92
  -4   0  11    4.26    0.46
   4   0 -11    3.57    0.48
  -4   0 -11    4.68    0.43
  -4   0  11    4.07    0.55
   4   0 -11    3.77    0.51
   4   0 -11    3.38    0.45
  -5   0 -11   13.73    0.75
   5   0 -11   12.04    0.85
  -5   0  11   13.89    0.82
  -5   0  11   12.83    0.89
   5   0  11   11.66    0.78
   5   0 -11   12.19    0.80
   5   0 -11   13.65    0.91
   6   0  11    2.93    0.34
  -6   0 -11    2.79    0.25
   6   0 -11    2.59    0.41
  -6   0 -11    2.58    0.26
   6   0 -11    3.56    0.37
  -6   0  11    3.16    0.31
   0  -1 -11    1.07    0.19
   0  -1 -11    1.25    0.18
   0   1 -11    1.11    0.23
   0  -1 -11    1.04    0.17
   0  -1 -11    0.94    0.17
   0   1 -11    1.01    0.20
  -1  -1 -11   21.70    0.92
   1   1 -11   23.13    0.99
  -1  -1 -11   22.22    0.95
  -1  -1 -11   23.04    0.93
  -1  -1 -11   22.50    0.96
   1   1 -11   21.14    0.96
   1  -1 -11   21.91    0.96
  -1   1 -11   21.12    1.00
  -1   1 -11   22.71    0.99
   1  -1 -11   22.13    0.99
   1  -1 -11   22.30    0.95
  -2  -1 -11   33.79    1.34
   2   1 -11   33.68    1.49
   2   1 -11   32.73    1.43
  -2  -1 -11   33.69    1.37
  -2  -1 -11   34.31    1.38
  -2   1 -11   33.32    1.35
   2  -1 -11   35.08    1.42
   2  -1 -11   33.36    1.37
  -2   1 -11   33.11    1.43
   2  -1 -11   33.73    1.49
   3   1 -11    1.74    0.32
  -3  -1 -11    2.28    0.30
   3   1 -11    1.53    0.36
   3   1 -11    2.22    0.35
  -3  -1 -11    2.04    0.31
  -3  -1 -11    2.17    0.30
  -3  -1 -11    2.25    0.25
  -3  -1 -11    1.84    0.26
   3  -1 -11    1.92    0.33
  -3   1 -11    2.02    0.33
  -3   1 -11    2.23    0.25
   3  -1 -11    2.31    0.38
   3  -1 -11    2.66    0.32
  -3  -1  11    1.68    0.32
  -4  -1 -11   23.93    1.06
  -4  -1 -11   21.72    1.13
  -4   1  11   22.74    1.18
   4   1 -11   23.77    1.20
   4   1 -11   22.28    1.22
  -4   1  11   24.49    1.30
   4  -1 -11   23.78    1.31
  -4   1 -11   23.84    0.99
   4  -1 -11   23.76    1.23
  -4  -1  11   23.51    1.18
  -4   1 -11   22.86    1.15
   4  -1 -11   23.84    1.15
  -4  -1  11   22.64    1.30
  -5   1  11    9.37    0.76
  -5  -1 -11   10.78    0.60
   5   1 -11    9.74    0.73
   5   1 -11   12.14    0.89
  -5   1  11   11.89    0.76
   5   1 -11   10.26    0.75
   5  -1  11    9.36    0.73
  -5  -1  11   10.17    0.79
  -5  -1  11   11.26    0.72
   5  -1 -11   11.23    0.75
   5  -1 -11   11.16    0.83
  -5   1 -11   10.66    0.70
   6   1 -11    2.21    0.34
   6   1 -11    1.23    0.33
  -6   1  11    2.07    0.29
   6  -1  11    1.34    0.29
   6   1  11    1.18    0.28
   6  -1 -11    1.29    0.37
   6  -1 -11    2.09    0.28
  -6   1 -11    1.56    0.25
   0  -2 -11   50.15    1.82
   0  -2 -11   49.59    1.85
   0  -2 -11   47.56    1.85
   0  -2 -11   49.34    1.92
   0  -2 -11   47.10    1.81
   0  -2 -11   47.19    1.92
  -1  -2 -11    9.47    0.44
  -1  -2 -11   10.82    0.45
   1   2 -11   10.10    0.57
  -1  -2 -11    9.69    0.46
  -1  -2 -11    9.52    0.46
  -1  -2 -11    9.60    0.47
   1  -2 -11    9.64    0.52
   1  -2 -11    9.42    0.53
  -1   2 -11    9.18    0.54
   1  -2 -11   10.03    0.50
   1  -2 -11    9.88    0.53
  -2  -2 -11    0.24    0.15
   2   2 -11    0.15    0.24
   2   2 -11   -0.07    0.21
  -2  -2 -11    0.19    0.16
  -2  -2 -11    0.32    0.14
  -2  -2 -11    0.38    0.15
   2  -2 -11    0.05    0.20
   2  -2 -11    0.18    0.17
   2  -2 -11    0.25    0.20
  -2   2 -11    0.82    0.20
   2  -2 -11    0.28    0.15
   2  -2 -11    0.49    0.23
  -3   2  11    2.84    0.41
   3   2 -11    2.78    0.42
  -3  -2 -11    3.03    0.31
  -3  -2 -11    2.75    0.31
  -3  -2 -11    2.85    0.24
   3   2 -11    2.71    0.37
  -3  -2 -11    2.90    0.31
  -3  -2 -11    2.88    0.28
  -3  -2 -11    3.13    0.25
   3  -2 -11    2.72    0.41
   3  -2 -11    3.01    0.33
   3  -2 -11    3.77    0.42
  -3   2 -11    2.77    0.38
  -3   2 -11    3.49    0.34
  -3  -2  11    2.80    0.38
  -3   2 -11    4.01    0.45
  -4  -2 -11   12.06    0.59
   4   2 -11   12.01    0.84
  -4  -2 -11   11.10    0.68
  -4  -2 -11   11.42    0.60
   4  -2  11   11.98    0.82
  -4   2  11   11.26    0.82
   4   2 -11   11.64    0.80
  -4  -2 -11   11.46    0.66
  -4   2  11   12.59    0.79
  -4   2 -11   11.49    0.66
   4  -2 -11   14.92    0.77
   4  -2 -11   12.31    0.92
  -4   2 -11   11.72    0.79
  -4  -2  11   12.02    0.75
  -4  -2  11   13.26    0.88
  -5  -2 -11   18.45    0.76
  -5  -2 -11   18.60    0.75
   5  -2  11   17.41    1.01
   5   2 -11   17.37    1.03
   5   2 -11   18.65    1.11
   5   2 -11   19.29    1.04
  -5   2  11   19.56    1.01
  -5   2  11   16.18    1.07
   5  -2 -11   19.75    1.13
   5  -2 -11   19.30    0.95
  -5   2 -11   18.86    0.99
  -5  -2  11   16.02    1.03
  -5   2 -11   18.30    0.79
  -5  -2  11   18.86    0.96
  -6   2  11    5.27    0.40
   6   2 -11    4.56    0.42
   6  -2  11    4.85    0.41
   6   2 -11    3.78    0.40
   6   2  11    4.62    0.40
   6  -2 -11    4.34    0.49
  -6   2 -11    4.68    0.39
   6  -2 -11    4.54    0.35
   0  -3 -11    2.38    0.18
   0  -3 -11    2.17    0.17
   0  -3 -11    2.78    0.21
   0   3 -11    2.55    0.31
   0  -3 -11    2.41    0.20
   0  -3 -11    2.99    0.19
   0  -3 -11    2.51    0.20
  -1  -3 -11   17.44    0.68
  -1  -3 -11   17.97    0.73
   1   3 -11   17.01    0.87
  -1  -3 -11   17.73    0.73
   1  -3 -11   18.57    0.78
   1  -3 -11   17.05    0.78
  -1   3 -11   17.25    0.84
   1  -3 -11   17.30    0.76
   1  -3 -11   16.38    0.80
   1  -3 -11   17.72    0.81
  -2  -3 -11    1.43    0.16
   2   3 -11    1.17    0.28
  -2  -3 -11    1.06    0.14
  -2  -3 -11    1.22    0.15
  -2  -3 -11    1.21    0.30
  -2  -3 -11    1.28    0.33
  -2  -3 -11    1.10    0.15
   2   3 -11    1.61    0.28
  -2  -3 -11    1.09    0.16
  -2  -3 -11    0.95    0.17
   2  -3 -11    0.98    0.23
  -2   3 -11    1.03    0.26
   2  -3 -11    1.15    0.23
   2  -3 -11    1.23    0.24
   2  -3 -11    0.80    0.34
   2  -3 -11    1.01    0.22
  -3  -3 -11    6.86    0.40
   3  -3  11    6.62    0.58
   3   3 -11    7.30    0.59
   3   3 -11    6.24    0.55
  -3  -3 -11    6.44    0.43
  -3   3  11    7.46    0.60
  -3  -3 -11    6.63    0.42
  -3  -3 -11    6.85    0.41
  -3  -3 -11    5.66    0.44
   3  -3 -11    6.08    0.46
  -3   3 -11    7.41    0.54
   3  -3 -11    6.03    0.59
   3  -3 -11    6.51    0.51
  -3  -3  11    5.95    0.52
  -4  -3 -11    5.74    0.47
  -4   3  11    4.96    0.54
   4   3 -11    5.84    0.61
   4   3 -11    4.95    0.53
   4  -3  11    6.02    0.55
  -4  -3 -11    5.51    0.42
  -4   3  11    5.70    0.58
  -4   3 -11    5.54    0.47
   4  -3 -11    5.95    0.61
  -4  -3  11    5.15    0.51
   4  -3 -11    5.65    0.45
   5  -3  11    5.28    0.51
  -5   3  11    4.20    0.49
  -5   3  11    4.39    0.54
   5   3 -11    5.23    0.54
   5   3 -11    4.90    0.53
  -5  -3  11    4.85    0.45
  -5   3 -11    4.78    0.38
   5  -3 -11    5.21    0.43
  -5  -3  11    4.05    0.54
   5  -3 -11    5.13    0.61
   6  -3  11    2.51    0.30
  -6   3  11    2.21    0.30
   6   3 -11    2.89    0.35
   6  -3 -11    2.59    0.36
  -6   3 -11    2.04    0.33
   6   3  11    2.56    0.33
   0  -4 -11    3.72    0.23
   0   4 -11    3.38    0.36
   0  -4 -11    3.34    0.22
   0  -4 -11    3.75    0.20
   0  -4 -11    3.40    0.20
   1   4 -11   22.58    1.10
  -1  -4 -11   21.86    1.25
   1  -4 -11   22.34    1.18
  -1   4 -11   21.94    1.08
   1  -4 -11   24.03    0.96
   1  -4 -11   24.16    0.96
   1  -4 -11   23.65    0.96
   1  -4 -11   23.22    1.02
   1  -4 -11   22.18    1.01
  -2  -4 -11    0.47    0.32
  -2  -4 -11    0.47    0.13
  -2  -4 -11    0.39    0.10
  -2  -4 -11    0.53    0.27
   2   4 -11    0.55    0.26
  -2   4  11    0.33    0.25
  -2  -4 -11    0.31    0.12
   2   4 -11    0.32    0.26
  -2  -4 -11    0.40    0.10
   2  -4  11    0.00    0.27
  -2  -4  11    0.21    0.25
   2  -4 -11    0.23    0.18
   2  -4 -11    0.47    0.33
   2  -4 -11    0.27    0.18
  -2   4 -11    0.22    0.23
   2  -4 -11    0.70    0.30
   2  -4 -11    0.13    0.16
   2  -4 -11    0.10    0.18
  -3  -4 -11    4.78    0.36
  -3  -4 -11    4.30    0.36
  -3  -4 -11    4.32    0.32
  -3  -4 -11    4.65    0.30
  -3   4  11    4.87    0.52
  -3  -4 -11    4.54    0.32
   3   4 -11    4.10    0.48
   3  -4  11    4.06    0.47
   3   4 -11    4.58    0.50
   3  -4 -11    4.45    0.51
   3  -4 -11    4.21    0.41
  -3   4 -11    5.16    0.46
  -3  -4  11    4.60    0.47
   3  -4 -11    4.04    0.50
   3  -4 -11    4.17    0.31
   4  -4  11    2.08    0.37
  -4  -4 -11    2.35    0.34
  -4  -4 -11    2.63    0.29
   4   4 -11    1.85    0.39
  -4  -4 -11    2.45    0.29
  -4  -4 -11    1.88    0.32
  -4   4  11    2.74    0.45
  -4   4  11    2.72    0.40
   4   4 -11    1.58    0.36
   4  -4 -11    2.28    0.38
  -4  -4  11    2.77    0.40
  -4   4 -11    2.59    0.37
   4  -4 -11    2.90    0.46
   4  -4 -11    2.18    0.28
  -5   4  11    0.40    0.28
   5  -4  11    0.82    0.30
  -5   4  11    1.33    0.35
   5   4 -11    1.17    0.35
   5  -4 -11    0.42    0.16
  -5   4 -11    1.29    0.28
   5  -4 -11    0.53    0.29
  -6   4  11    0.32    0.19
   6  -4  11    0.20    0.18
  -6   4 -11    0.52    0.26
   6  -4 -11    0.08    0.23
   6  -4 -11    0.16    0.20
   0   5 -11   -0.17    0.22
   0  -5 -11   -0.26    0.21
   0  -5 -11   -0.06    0.08
   0  -5 -11   -0.02    0.08
   0  -5 -11   -0.46    0.28
   0  -5 -11    0.07    0.07
   0  -5 -11    0.00    0.06
   1   5 -11    1.20    0.29
   1  -5  11    1.20    0.31
  -1  -5 -11    1.11    0.37
  -1  -5 -11    0.35    0.29
   1  -5 -11    1.11    0.16
   1  -5 -11    1.05    0.32
   1  -5 -11    1.23    0.32
   1  -5 -11    1.12    0.19
   1  -5 -11    1.04    0.16
  -1   5 -11    1.24    0.25
   1  -5 -11    1.09    0.19
   1  -5 -11    0.79    0.16
  -1  -5  11    1.34    0.30
   1  -5 -11    0.97    0.16
  -2  -5 -11    5.96    0.28
   2  -5  11    5.10    0.50
  -2  -5 -11    5.95    0.64
   2   5 -11    5.32    0.52
   2   5 -11    6.75    0.56
  -2  -5 -11    5.90    0.32
  -2  -5 -11    5.58    0.32
  -2  -5 -11    5.71    0.60
   2  -5 -11    6.37    0.44
   2  -5 -11    5.82    0.43
   2  -5 -11    5.87    0.57
   2  -5 -11    6.88    0.60
   2  -5 -11    6.28    0.39
  -2  -5  11    6.08    0.51
   2  -5 -11    6.01    0.45
  -2   5 -11    5.52    0.51
   2  -5 -11    5.58    0.41
   3   5 -11    2.07    0.40
  -3   5  11    1.97    0.35
   3  -5  11    1.46    0.35
  -3  -5 -11    2.02    0.24
  -3  -5 -11    1.83    0.22
  -3  -5 -11    1.84    0.21
   3   5 -11    1.95    0.37
  -3   5 -11    2.01    0.36
   3  -5 -11    1.51    0.33
   3  -5 -11    1.28    0.38
   3  -5 -11    1.98    0.28
  -3  -5  11    1.49    0.36
  -4  -5 -11   17.68    0.77
   4   5 -11   17.12    1.03
  -4   5  11   17.92    1.05
  -4  -5 -11   17.12    0.87
  -4   5  11   16.44    1.01
   4   5 -11   18.31    1.08
  -4  -5 -11   16.71    0.75
   4  -5  11   18.16    0.99
   4  -5 -11   17.28    1.07
   4  -5 -11   16.62    0.91
  -4  -5  11   16.66    0.92
  -4   5 -11   18.18    0.98
   4  -5 -11   18.62    1.09
   5   5 -11    1.58    0.40
   5  -5  11    2.21    0.33
  -5   5  11    1.90    0.38
   5  -5 -11    2.37    0.35
   5  -5 -11    1.88    0.42
  -5   5 -11    2.10    0.32
   6  -5  11    2.03    0.23
  -6   5  11    2.10    0.26
   6  -5 -11    1.89    0.31
   0  -6 -11   26.48    1.36
   0  -6 -11   26.20    1.06
   0  -6 -11   26.02    1.40
   0   6 -11   25.29    1.25
   0  -6 -11   24.40    0.91
   0  -6  11   27.22    1.24
  -1  -6 -11   26.25    1.40
   1  -6  11   25.93    1.25
   1   6 -11   25.33    1.27
  -1  -6 -11   26.77    1.40
   1  -6 -11   26.21    1.04
   1  -6 -11   25.97    1.39
   1  -6 -11   25.94    1.05
  -1  -6  11   25.26    1.23
   1  -6 -11   27.14    1.15
   1  -6 -11   25.95    1.06
   1  -6 -11   25.41    1.38
  -1   6 -11   24.66    1.26
   1  -6 -11   26.05    1.05
   2   6 -11   13.53    0.91
  -2  -6 -11   15.15    0.58
   2  -6  11   16.44    0.90
   2   6 -11   15.27    0.90
  -2  -6 -11   16.41    1.13
  -2  -6 -11   14.49    0.65
  -2  -6 -11   15.58    0.99
  -2  -6 -11   15.35    0.65
   2  -6 -11   14.79    0.75
   2  -6 -11   14.95    0.64
   2  -6 -11   14.93    0.97
   2  -6 -11   14.72    0.75
   2  -6 -11   15.63    0.97
   2  -6 -11   14.43    0.73
  -2   6 -11   14.27    0.89
  -2  -6  11   15.99    0.86
   2  -6 -11   14.10    0.80
   2  -6 -11   15.54    0.65
  -3  -6 -11    3.42    0.29
  -3  -6 -11    3.28    0.26
  -3  -6 -11    2.88    0.45
  -3  -6 -11    3.13    0.28
   3   6 -11    2.94    0.45
   3   6 -11    3.21    0.45
   3  -6  11    3.64    0.43
   3  -6 -11    3.35    0.49
   3  -6 -11    3.07    0.32
  -3  -6  11    2.46    0.38
   3  -6 -11    3.49    0.49
  -3   6 -11    2.62    0.45
   4   6 -11   23.07    1.28
  -4   6  11   24.44    1.28
   4   6 -11   24.58    1.33
  -4  -6 -11   24.80    1.13
   4  -6  11   26.25    1.26
  -4   6 -11   25.83    1.24
   4  -6 -11   25.94    1.38
   4  -6 -11   24.25    1.37
   4  -6 -11   26.83    1.18
  -5   6  11    0.43    0.29
   5   6 -11    0.52    0.30
   5  -6  11    0.17    0.21
  -5   6 -11    0.42    0.24
   5  -6 -11    0.24    0.30
   5  -6 -11    0.84    0.26
   0  -7  11    3.89    0.45
   0  -7 -11    4.77    0.29
   0  -7 -11    5.27    0.61
   0   7 -11    6.72    0.56
   0  -7 -11    4.80    0.30
   0  -7 -11    4.72    0.55
   1  -7  11    4.58    0.47
  -1  -7 -11    4.56    0.24
   1   7 -11    6.38    0.58
  -1  -7 -11    4.92    0.57
  -1  -7 -11    4.89    0.58
  -1   7 -11    6.16    0.55
  -1  -7  11    4.68    0.45
   1  -7 -11    4.75    0.30
   1  -7 -11    5.27    0.30
   1  -7 -11    5.39    0.57
   1  -7 -11    5.32    0.37
   1  -7 -11    5.69    0.33
   1  -7 -11    5.65    0.62
   1  -7 -11    5.83    0.35
  -2  -7 -11    2.37    0.44
   2  -7  11    2.97    0.43
  -2  -7 -11    2.67    0.20
   2   7 -11    3.64    0.48
  -2  -7 -11    2.59    0.20
  -2  -7 -11    3.07    0.52
   2   7 -11    2.62    0.40
   2  -7 -11    3.12    0.32
   2  -7 -11    1.90    0.39
   2  -7 -11    2.64    0.34
   2  -7 -11    2.07    0.28
  -2   7 -11    2.94    0.43
   2  -7 -11    2.28    0.46
   2  -7 -11    2.63    0.30
  -2  -7  11    2.80    0.38
   3  -7  11   35.39    1.58
  -3  -7 -11   35.75    1.38
  -3  -7 -11   33.08    1.42
   3  -7 -11   29.47    1.47
   3  -7 -11   35.03    1.38
   3  -7 -11   36.68    1.72
   3  -7 -11   37.38    1.81
   3  -7 -11   33.06    1.38
  -4   7  11    0.64    0.31
   4  -7  11    0.58    0.26
  -4  -7 -11    0.54    0.21
  -4   7 -11    0.60    0.32
   4  -7 -11    0.76    0.33
   4  -7 -11    0.45    0.22
   4  -7 -11    0.83    0.37
   5  -7  11    0.10    0.16
  -5   7  11   -0.13    0.21
   5  -7 -11    0.00    0.21
   5  -7 -11   -0.02    0.15
   5  -7 -11    0.17    0.15
  -5   7 -11    0.17    0.19
   5  -7 -11   -0.06    0.24
  -5  -7  11   -0.10    0.27
   0  -8 -11    3.01    0.25
   0  -8 -11    3.37    0.49
   0  -8  11    2.68    0.38
   0  -8 -11    3.61    0.25
   0  -8 -11    3.07    0.25
   0   8 -11    3.12    0.48
   0  -8 -11    3.61    0.48
   1  -8  11    8.31    0.65
  -1  -8 -11    8.78    0.75
  -1  -8 -11    8.33    0.75
   1  -8 -11    9.28    0.77
   1  -8 -11    8.27    0.48
   1  -8 -11    8.47    0.44
   1  -8 -11    8.01    0.75
   1  -8 -11    7.41    0.50
  -1  -8  11    8.10    0.59
  -1   8 -11    9.52    0.74
  -2  -8 -11    4.28    0.60
   2   8 -11    3.88    0.49
  -2  -8 -11    4.07    0.51
  -2  -8 -11    4.47    0.33
  -2  -8 -11    4.02    0.25
   2  -8  11    3.90    0.44
   2  -8 -11    4.03    0.55
  -2   8 -11    5.34    0.56
   2  -8 -11    3.93    0.33
   2  -8 -11    4.22    0.41
   2  -8 -11    4.75    0.59
   2  -8 -11    4.41    0.40
   3  -8  11    2.44    0.35
  -3  -8 -11    2.68    0.27
   3   8 -11    2.54    0.44
   3  -8 -11    2.67    0.47
  -3   8 -11    2.07    0.43
   3  -8 -11    2.94    0.49
   4  -8  11    9.45    0.58
  -4   8  11    9.42    0.71
  -4  -8 -11   10.33    0.58
  -4  -8  11   10.35    0.77
   4  -8 -11   10.95    0.78
  -4   8 -11    9.59    0.68
   4  -8 -11   11.20    0.75
  -5   8  11    1.64    0.28
   5  -8 -11    1.51    0.29
   0  -9  11    7.29    0.54
   0  -9 -11    9.16    0.79
   0  -9 -11    7.37    0.42
   0  -9 -11    8.46    0.72
   0  -9 -11    6.55    0.43
  -1  -9 -11   10.38    0.86
  -1  -9 -11   10.67    0.51
  -1  -9 -11   10.89    0.86
   1  -9  11   10.22    0.64
   1  -9 -11   10.23    0.81
  -1   9 -11    9.26    0.75
   1  -9 -11    9.82    0.57
   1  -9 -11    9.93    0.87
   2  -9  11    9.95    0.65
   2   9 -11    9.81    0.78
  -2  -9 -11   10.74    0.53
  -2  -9 -11    9.38    0.81
  -2  -9  11   11.52    0.86
  -2   9 -11   11.15    0.82
   2  -9 -11   11.15    0.89
   2  -9 -11    9.76    0.80
  -3  -9 -11   -0.15    0.14
  -3  -9  11    0.33    0.34
  -3   9 -11    0.21    0.33
   3  -9 -11   -0.16    0.29
   3  -9 -11    0.23    0.27
  -4   9  11   11.22    0.73
  -4  -9 -11   12.01    0.62
  -4   9 -11   12.87    0.73
  -4  -9  11   11.55    0.77
   4  -9 -11   12.93    0.82
   0 -10 -11   18.48    1.16
   0 -10 -11   19.63    1.18
   0 -10 -11   19.09    0.85
  -1 -10 -11   15.05    0.65
  -1 -10 -11   13.01    0.97
  -1 -10 -11   12.77    0.91
  -1 -10  11   11.41    0.88
   1 -10 -11   12.09    0.88
   1 -10 -11   11.67    0.66
   1 -10 -11   11.59    0.91
  -2 -10 -11    2.50    0.25
  -2 -10 -11    2.10    0.41
   2 -10 -11    2.90    0.45
  -2 -10  11    2.87    0.46
   2 -10 -11    2.28    0.44
  -2  10 -11    3.04    0.45
  -3 -10 -11    3.08    0.28
   3 -10 -11    3.16    0.46
  -3  10 -11    2.85    0.42
  -3 -10  11    3.50    0.43
  -4 -10 -11    0.73    0.17
  -4  10  11    1.37    0.27
   4 -10 -11    0.81    0.26
   0 -11  11    0.32    0.33
   0 -11 -11    0.23    0.28
   0 -11 -11    0.19    0.21
   1 -11  11    3.07    0.47
  -1 -11 -11    3.77    0.46
  -1 -11 -11    3.22    0.29
   1 -11 -11    3.24    0.47
   1 -11 -11    3.67    0.35
  -1 -11  11    2.82    0.47
   2 -11  11    1.10    0.35
  -2 -11 -11    0.74    0.18
  -2 -11  11    0.87    0.31
   2 -11 -11    0.84    0.30
  -3 -11 -11    1.59    0.20
   3 -11 -11    1.82    0.33
   0 -12 -11    0.58    0.26
   0 -12 -11    0.40    0.20
   0 -12  11    0.12    0.26
  -1 -12 -11    2.76    0.25
   1 -12  11    2.63    0.38
   1 -12 -11    3.03    0.32
   1 -12 -11    3.09    0.40
  -1 -12  11    3.55    0.41
  -2 -12 -11    4.16    0.29
   2 -12 -11    4.53    0.44
   0   0 -12   28.52    1.22
   0   0 -12   29.55    1.26
   1   0 -12   47.48    1.94
   1   0 -12   47.26    1.85
  -1   0 -12   48.29    1.98
   1   0 -12   50.15    1.91
   1   0 -12   47.53    2.01
  -1   0 -12   49.39    1.91
  -2   0 -12    5.29    0.43
  -2   0 -12    6.58    0.42
   2   0 -12    5.75    0.44
  -2   0 -12    5.25    0.42
   2   0 -12    6.06    0.47
  -2   0 -12    5.11    0.38
   2   0 -12    6.43    0.50
  -3   0 -12    0.14    0.23
   3   0 -12   -0.22    0.31
   3   0 -12    0.15    0.27
  -3   0 -12    0.14    0.22
   3   0 -12    0.21    0.23
  -3   0  12    0.31    0.27
   4   0 -12    0.12    0.24
   4   0 -12    0.25    0.36
  -4   0 -12    0.31    0.25
   4   0 -12    0.26    0.27
  -4   0  12    0.09    0.27
  -4   0  12   -0.12    0.27
   5   0 -12    0.16    0.23
  -5   0  12    0.20    0.27
  -5   0 -12    0.04    0.22
   5   0 -12    0.68    0.37
  -5   0  12    0.29    0.29
   5   0 -12   -0.24    0.26
   5   0  12    0.60    0.31
   6   0 -12   -0.21    0.20
  -6   0  12   -0.11    0.16
   6   0  12    0.16    0.23
   6   0 -12    0.22    0.17
   0  -1 -12    0.68    0.18
   0   1 -12    1.17    0.22
   0   1 -12    0.73    0.21
   0  -1 -12    1.20    0.19
   0  -1 -12    0.40    0.17
   0   1 -12    0.94    0.18
  -1  -1 -12   11.22    0.57
   1   1 -12   10.18    0.58
  -1  -1 -12   11.80    0.55
  -1  -1 -12   11.27    0.56
  -1  -1 -12   11.45    0.57
   1   1 -12   12.16    0.63
  -1  -1 -12   10.94    0.49
   1  -1 -12   10.70    0.60
   1  -1 -12   11.83    0.58
  -1   1 -12   11.00    0.61
  -1   1 -12   10.51    0.53
   1  -1 -12   11.00    0.59
  -1   1 -12   10.28    0.60
   2   1 -12    9.27    0.55
  -2  -1 -12    7.79    0.44
  -2  -1 -12    8.68    0.49
  -2  -1 -12    9.11    0.50
   2   1 -12    8.56    0.60
  -2  -1 -12    8.54    0.42
  -2  -1 -12    8.57    0.43
   2  -1 -12    8.57    0.55
  -2   1 -12    9.55    0.58
  -2   1 -12    8.56    0.44
   2  -1 -12    8.01    0.55
   2  -1 -12    7.48    0.47
   2  -1 -12    8.04    0.68
   2  -1 -12    9.06    0.57
  -2   1 -12    7.75    0.55
  -3  -1 -12   11.45    0.57
  -3  -1 -12   10.70    0.58
   3   1 -12   12.04    0.79
   3   1 -12   12.34    0.72
  -3  -1 -12   11.27    0.59
  -3  -1 -12   11.49    0.66
   3   1 -12   10.80    0.77
  -3  -1 -12   11.48    0.68
  -3  -1 -12   10.28    0.67
  -3   1 -12   11.94    0.53
   3  -1 -12   12.46    0.75
  -3   1 -12   11.74    0.69
  -3  -1  12   11.54    0.77
   3  -1 -12   12.50    0.86
   3  -1 -12   11.29    0.67
   4   1 -12   14.61    0.93
  -4  -1 -12   12.29    0.78
  -4   1  12   14.59    0.87
  -4  -1 -12   13.61    0.72
   4   1 -12   15.63    0.91
  -4   1  12   14.93    0.96
  -4  -1 -12   15.22    0.72
   4   1 -12   14.28    0.91
   4  -1 -12   15.38    1.01
  -4  -1  12   16.30    0.89
  -4  -1  12   14.39    0.98
   4  -1 -12   15.61    0.95
   4  -1 -12   15.78    0.84
  -4   1 -12   14.28    0.82
  -5   1  12    1.47    0.36
  -5  -1 -12    1.73    0.19
  -5  -1 -12    1.64    0.20
  -5   1  12    0.94    0.31
   5   1 -12    2.15    0.39
   5  -1  12    1.51    0.34
   5   1 -12    1.84    0.38
   5  -1 -12    0.93    0.41
   5  -1 -12    1.74    0.32
  -5   1 -12    1.57    0.32
  -5  -1  12    1.60    0.34
  -5  -1  12    1.73    0.40
   6  -1  12    0.69    0.26
   6   1 -12    0.63    0.26
   6   1 -12    0.50    0.21
  -6   1  12    0.97    0.24
   6  -1 -12    0.87    0.26
   6   1  12    0.63    0.24
  -6   1 -12    1.09    0.14
   6  -1 -12    0.61    0.17
  -6   1 -12    0.82    0.12
   0   2 -12   10.94    0.62
   0  -2 -12   13.24    0.57
   0  -2 -12   12.22    0.56
   0  -2 -12   11.95    0.59
   0  -2 -12   12.08    0.57
   0  -2 -12   13.27    0.57
  -1  -2 -12   26.09    1.08
   1   2 -12   25.61    1.13
  -1  -2 -12   25.27    1.01
  -1  -2 -12   26.28    1.02
  -1  -2 -12   25.40    1.08
  -1  -2 -12   27.20    1.03
   1  -2 -12   25.75    1.09
   1  -2 -12   25.22    1.07
   1  -2 -12   25.07    1.12
   1  -2 -12   24.51    1.09
   1  -2 -12   24.76    1.06
  -2  -2 -12   10.45    0.49
   2   2 -12    9.43    0.62
  -2  -2 -12   10.00    0.46
  -2  -2 -12    9.17    0.74
  -2  -2 -12   10.42    0.48
  -2  -2 -12   10.37    0.76
   2   2 -12   10.55    0.61
  -2  -2 -12    9.23    0.45
  -2  -2 -12    9.26    0.52
   2  -2 -12    8.86    0.44
   2  -2 -12    8.57    0.54
  -2   2 -12    8.93    0.64
   2  -2 -12    9.04    0.57
  -2   2 -12    9.38    0.55
   2  -2 -12    9.27    0.69
   2  -2 -12    9.29    0.57
  -3  -2 -12   18.08    0.94
   3   2 -12   19.77    1.04
  -3  -2 -12   19.62    0.89
   3   2 -12   18.98    1.04
  -3  -2 -12   19.73    0.89
  -3   2  12   20.03    1.11
  -3  -2 -12   19.13    0.82
  -3   2 -12   19.65    0.90
   3  -2 -12   19.09    0.88
  -3   2 -12   18.92    1.02
  -3  -2  12   19.79    1.02
   3  -2 -12   20.74    1.17
  -3   2 -12   18.40    1.02
   3  -2 -12   17.55    0.98
   4   2 -12    8.75    0.69
   4   2 -12    9.09    0.70
  -4   2  12   10.12    0.73
  -4   2  12    9.15    0.73
  -4  -2 -12    9.32    0.59
   4  -2  12    8.80    0.69
  -4  -2 -12    9.46    0.59
   4  -2 -12   10.55    0.62
  -4   2 -12    9.44    0.52
  -4  -2  12    9.03    0.69
  -4   2 -12    8.32    0.66
   4  -2 -12    9.98    0.84
  -4  -2  12    9.18    0.76
   5   2 -12    2.95    0.46
  -5   2  12    3.17    0.47
  -5   2  12    3.03    0.44
   5  -2  12    3.24    0.44
   5   2 -12    3.89    0.44
   5  -2 -12    3.56    0.49
  -5   2 -12    3.75    0.43
  -5  -2  12    3.07    0.43
   5  -2 -12    3.37    0.35
  -5  -2  12    3.16    0.37
   6  -2  12    0.06    0.23
   6   2 -12    0.70    0.22
  -6   2  12    0.33    0.20
   6   2 -12    0.40    0.25
  -6   2 -12    0.62    0.19
   6  -2 -12    0.53    0.28
   6   2  12    0.43    0.24
   0  -3 -12   13.55    0.64
   0  -3 -12   15.48    0.60
   0  -3 -12   13.42    0.60
   0  -3 -12   14.26    0.60
   0  -3 -12   14.88    0.61
   0   3 -12   14.51    0.75
   0  -3 -12   14.34    0.64
  -1  -3 -12    2.30    0.15
  -1  -3 -12    2.03    0.17
  -1  -3 -12    2.16    0.19
   1   3 -12    2.71    0.31
  -1  -3 -12    2.70    0.39
  -1  -3 -12    2.63    0.21
   1  -3 -12    2.30    0.24
   1  -3 -12    2.67    0.19
   1  -3 -12    2.42    0.23
  -1   3 -12    2.14    0.29
   1  -3 -12    2.10    0.25
   1  -3 -12    2.97    0.42
   1  -3 -12    2.75    0.19
   1  -3 -12    2.69    0.25
  -2  -3 -12    6.53    0.40
   2   3 -12    7.08    0.53
  -2  -3 -12    6.92    0.40
  -2  -3 -12    7.10    0.36
  -2  -3 -12    7.63    0.35
  -2  -3 -12    6.52    0.32
  -2  -3 -12    6.05    0.35
  -2  -3 -12    7.75    0.67
  -2  -3 -12    5.90    0.62
   2   3 -12    7.31    0.58
  -2  -3 -12    7.34    0.34
   2  -3 -12    7.38    0.47
  -2   3 -12    6.52    0.50
   2  -3 -12    7.20    0.61
   2  -3 -12    6.83    0.49
   2  -3 -12    6.88    0.47
   2  -3 -12    6.96    0.48
  -2  -3  12    6.16    0.52
   3   3 -12   37.54    1.66
   3  -3  12   37.21    1.73
  -3  -3 -12   35.93    1.37
  -3   3  12   36.94    1.78
   3   3 -12   38.03    1.73
  -3  -3 -12   36.35    1.60
  -3  -3 -12   36.68    1.50
  -3  -3 -12   39.30    1.49
  -3   3 -12   38.26    1.59
   3  -3 -12   38.25    1.83
   3  -3 -12   36.18    1.45
   3  -3 -12   37.32    1.62
  -3  -3  12   36.20    1.67
  -4  -3 -12    5.25    0.41
   4   3 -12    5.26    0.57
  -4   3  12    4.32    0.51
  -4   3  12    5.90    0.59
   4   3 -12    5.75    0.55
   4  -3  12    5.89    0.56
  -4  -3 -12    5.90    0.42
  -4   3 -12    6.11    0.46
   4  -3 -12    5.35    0.59
  -4  -3  12    5.46    0.52
   4  -3 -12    5.08    0.42
   4  -3 -12    5.48    0.54
   5   3 -12    2.63    0.39
  -5   3  12    2.20    0.36
   5  -3  12    2.10    0.36
  -5   3  12    1.96    0.40
   5  -3 -12    2.66    0.47
  -5  -3  12    1.66    0.31
   5  -3 -12    2.02    0.24
  -5   3 -12    2.23    0.40
   6  -3  12    4.51    0.38
  -6   3  12    4.40    0.36
   6  -3 -12    5.00    0.44
  -6   3 -12    3.78    0.33
   0  -4 -12   68.85    2.51
   0   4 -12   68.70    2.73
   0  -4 -12   72.17    2.67
   0  -4 -12   65.31    2.67
   0  -4 -12   71.86    2.51
   0  -4 -12   65.99    2.94
  -1  -4 -12    2.60    0.41
  -1  -4 -12    2.55    0.42
   1   4 -12    3.25    0.37
   1  -4 -12    3.90    0.45
   1  -4 -12    2.96    0.23
  -1  -4  12    3.03    0.37
   1  -4 -12    3.12    0.41
   1  -4 -12    2.64    0.24
   1  -4 -12    2.61    0.24
  -1   4 -12    3.23    0.36
   1  -4 -12    3.09    0.26
   1  -4 -12    2.99    0.28
  -2  -4 -12   19.13    0.76
  -2  -4 -12   20.52    1.22
  -2  -4 -12   18.59    0.72
  -2  -4 -12   19.88    0.84
   2   4 -12   20.51    1.03
  -2  -4 -12   19.67    1.15
   2  -4  12   19.18    1.02
   2   4 -12   18.67    1.00
  -2  -4 -12   19.56    0.84
   2  -4 -12   20.41    0.87
   2  -4 -12   18.28    0.88
   2  -4 -12   18.29    0.90
   2  -4 -12   20.47    0.98
   2  -4 -12   20.71    1.13
   2  -4 -12   19.26    0.90
  -2   4 -12   19.16    0.98
  -2  -4  12   19.62    1.01
   2  -4 -12   19.18    1.13
  -3  -4 -12   13.29    0.65
   3   4 -12   13.33    0.83
   3   4 -12   12.10    0.86
  -3   4  12   14.05    0.88
  -3  -4 -12   13.96    0.61
  -3  -4 -12   13.81    0.56
   3  -4  12   12.71    0.84
  -3  -4 -12   12.38    0.67
  -3   4 -12   13.61    0.79
  -3  -4  12   14.05    0.83
   3  -4 -12   12.86    0.96
   3  -4 -12   12.45    0.74
   4   4 -12    3.40    0.46
  -4  -4 -12    3.63    0.29
   4   4 -12    3.06    0.45
  -4  -4 -12    4.00    0.30
  -4   4  12    3.68    0.45
  -4  -4 -12    3.67    0.33
   4  -4  12    3.15    0.43
  -4   4  12    3.61    0.49
  -4  -4 -12    3.94    0.40
   4  -4 -12    3.74    0.43
  -4   4 -12    3.47    0.40
  -4  -4  12    3.06    0.43
   4  -4 -12    3.39    0.50
   5  -4  12    0.40    0.28
  -5   4  12    0.92    0.31
   5   4 -12   -0.16    0.27
  -5   4 -12    0.07    0.16
   5  -4 -12    0.09    0.28
   5  -4 -12    0.05    0.31
   6  -4  12    0.32    0.17
  -6   4  12    0.34    0.17
   6  -4 -12    0.12    0.22
   0  -5 -12    5.10    0.52
   0  -5 -12    5.45    0.29
   0   5 -12    5.32    0.48
   0  -5 -12    5.57    0.57
   0  -5  12    5.55    0.50
   0  -5 -12    5.25    0.29
  -1  -5 -12   16.65    1.12
   1   5 -12   16.10    0.93
  -1  -5 -12   17.53    1.06
   1  -5  12   16.00    0.93
   1  -5 -12   18.15    1.08
   1  -5 -12   17.56    0.81
   1  -5 -12   18.71    0.83
  -1   5 -12   15.69    0.92
  -1  -5  12   17.19    0.94
   1  -5 -12   17.01    0.74
   1  -5 -12   17.76    0.75
   1  -5 -12   17.51    0.74
   1  -5 -12   18.67    0.75
   1  -5 -12   18.09    1.07
  -2  -5 -12   11.31    0.54
  -2  -5 -12   12.66    1.00
   2   5 -12   11.34    0.77
   2   5 -12   12.85    0.81
   2  -5  12   12.70    0.79
  -2  -5 -12   12.15    0.92
  -2  -5 -12   12.90    0.48
  -2  -5 -12   12.37    0.54
   2  -5 -12   11.88    0.63
   2  -5 -12   12.17    0.55
  -2   5 -12   12.15    0.75
   2  -5 -12   11.87    0.64
  -2  -5  12   12.19    0.77
   2  -5 -12   10.97    0.54
   2  -5 -12   12.86    0.88
   2  -5 -12   11.58    0.69
   2  -5 -12   12.47    0.65
   2  -5 -12   11.98    0.88
   3   5 -12   14.05    0.89
   3   5 -12   14.32    0.89
  -3  -5 -12   14.18    0.70
  -3   5  12   14.14    0.88
  -3  -5 -12   15.17    0.69
  -3  -5 -12   14.17    0.63
   3  -5  12   14.91    0.89
   3  -5 -12   14.08    0.96
   3  -5 -12   12.97    0.90
  -3   5 -12   14.71    0.87
  -3  -5  12   14.27    0.85
   3  -5 -12   14.79    0.75
   4   5 -12    3.26    0.45
  -4   5  12    3.29    0.46
  -4   5  12    3.25    0.44
  -4  -5 -12    2.73    0.29
   4   5 -12    2.67    0.47
   4  -5  12    3.71    0.44
  -4  -5 -12    2.85    0.34
  -4   5 -12    3.69    0.41
   4  -5 -12    3.09    0.36
   4  -5 -12    3.49    0.53
  -4  -5  12    2.51    0.45
  -4  -5  12    2.52    0.37
  -5   5  12    1.00    0.28
   5  -5  12    1.50    0.30
   5   5 -12    1.24    0.31
   5  -5 -12    1.04    0.29
   5  -5 -12    0.68    0.30
  -5   5 -12    1.26    0.23
   0  -6 -12    4.12    0.50
   0  -6 -12    3.44    0.22
   0  -6 -12    3.56    0.49
   0  -6  12    4.54    0.45
   0  -6 -12    3.07    0.21
   0   6 -12    4.51    0.47
   1   6 -12    4.96    0.51
  -1  -6 -12    4.50    0.57
   1  -6  12    5.82    0.52
  -1  -6 -12    4.85    0.57
   1  -6 -12    5.50    0.33
   1  -6 -12    5.40    0.37
  -1   6 -12    5.13    0.52
   1  -6 -12    5.46    0.29
   1  -6 -12    5.42    0.29
   1  -6 -12    5.21    0.32
   1  -6 -12    6.18    0.61
   1  -6 -12    5.30    0.59
   1  -6 -12    5.21    0.34
  -1  -6  12    5.10    0.49
  -2  -6 -12    4.71    0.25
   2   6 -12    3.97    0.47
  -2  -6 -12    5.00    0.56
   2   6 -12    5.11    0.50
  -2  -6 -12    4.72    0.61
   2  -6  12    4.71    0.49
   2  -6 -12    4.30    0.41
   2  -6 -12    4.64    0.55
   2  -6 -12    4.57    0.36
   2  -6 -12    4.79    0.39
  -2   6 -12    4.56    0.49
   2  -6 -12    5.32    0.59
   2  -6 -12    4.47    0.36
  -2  -6  12    4.77    0.49
  -3  -6 -12   10.10    0.52
   3   6 -12   10.01    0.72
   3  -6  12   10.10    0.74
  -3  -6 -12    8.79    0.50
  -3  -6 -12    8.84    0.49
   3   6 -12    8.66    0.73
   3  -6 -12   10.34    0.53
   3  -6 -12   10.32    0.76
   3  -6 -12    9.20    0.52
   3  -6 -12    9.29    0.79
  -3  -6  12    9.88    0.67
  -3   6 -12   10.44    0.72
   3  -6 -12    8.60    0.62
   4  -6  12    2.39    0.36
  -4  -6 -12    2.10    0.30
   4   6 -12    1.92    0.41
  -4   6  12    2.51    0.43
  -4   6 -12    2.19    0.34
   4  -6 -12    2.41    0.42
   4  -6 -12    2.25    0.29
   4  -6 -12    2.00    0.46
   5  -6  12    1.63    0.28
  -5   6  12    1.85    0.32
   5   6 -12    1.88    0.35
   5  -6 -12    1.96    0.24
   5  -6 -12    1.74    0.36
  -5   6 -12    1.90    0.24
   0  -7 -12   -0.01    0.10
   0  -7  12    0.28    0.29
   0  -7 -12    0.17    0.32
   0  -7 -12    0.02    0.31
   0  -7 -12    0.12    0.10
   0   7 -12   -0.33    0.29
   1   7 -12    2.87    0.44
  -1  -7 -12    3.63    0.52
   1  -7  12    3.21    0.42
  -1  -7 -12    3.55    0.48
  -1   7 -12    3.38    0.45
  -1  -7  12    3.26    0.42
   1  -7 -12    3.36    0.28
   1  -7 -12    3.60    0.49
   1  -7 -12    3.50    0.31
   1  -7 -12    3.58    0.25
   1  -7 -12    3.28    0.47
  -2  -7 -12    7.95    0.80
  -2  -7 -12    7.20    0.70
   2   7 -12    7.20    0.63
   2   7 -12    7.42    0.66
   2  -7  12    6.98    0.62
   2  -7 -12    8.47    0.72
   2  -7 -12    7.38    0.46
   2  -7 -12    6.34    0.51
   2  -7 -12    6.77    0.43
   2  -7 -12    7.45    0.45
   2  -7 -12    6.40    0.48
   2  -7 -12    8.21    0.72
  -2  -7  12    7.91    0.59
  -2   7 -12    8.50    0.68
  -3  -7 -12    0.09    0.15
   3  -7  12   -0.06    0.27
   3   7 -12   -0.20    0.33
   3   7 -12    0.19    0.25
  -3   7 -12   -0.05    0.29
  -3  -7  12    0.00    0.23
   3  -7 -12    0.26    0.36
   3  -7 -12   -0.25    0.23
   3  -7 -12    0.11    0.24
  -4   7  12    1.20    0.34
   4   7 -12    0.20    0.33
  -4  -7 -12    0.80    0.22
   4  -7  12    0.82    0.27
  -4   7 -12    0.52    0.28
   4  -7 -12    1.15    0.35
   4  -7 -12    0.85    0.34
   5  -7  12    0.59    0.20
  -5   7  12    0.93    0.23
   5  -7 -12    0.44    0.24
   0  -8 -12    8.37    0.78
   0  -8 -12    8.22    0.39
   0  -8 -12    6.74    0.39
   0  -8  12    8.43    0.62
   0  -8 -12    8.13    0.40
   0   8 -12    8.22    0.69
   0  -8 -12    7.72    0.72
   1  -8  12    2.97    0.42
  -1  -8 -12    3.03    0.20
  -1  -8 -12    4.10    0.56
  -1  -8 -12    3.73    0.52
   1   8 -12    3.67    0.46
  -1  -8  12    2.43    0.37
   1  -8 -12    3.32    0.31
   1  -8 -12    3.49    0.24
   1  -8 -12    4.38    0.57
  -1   8 -12    3.89    0.50
   1  -8 -12    3.32    0.49
   1  -8 -12    3.57    0.30
  -2  -8 -12    9.49    0.46
  -2  -8 -12   10.24    0.91
   2   8 -12    9.96    0.79
  -2  -8 -12   11.70    0.88
   2  -8  12    9.71    0.67
  -2  -8 -12   10.41    0.48
   2   8 -12    8.16    0.72
   2  -8 -12   10.13    0.84
   2  -8 -12    9.57    0.60
  -2  -8  12    8.93    0.61
  -2   8 -12   10.53    0.76
   2  -8 -12   10.56    0.85
   2  -8 -12    9.66    0.51
   2  -8 -12    9.55    0.49
  -3  -8 -12    3.36    0.29
   3  -8  12    3.44    0.39
  -3   8 -12    3.72    0.46
   3  -8 -12    3.85    0.53
   3  -8 -12    3.30    0.51
   4  -8  12    0.29    0.19
  -4  -8 -12    0.37    0.17
  -4   8  12    0.52    0.30
   4  -8 -12    0.42    0.29
  -4  -8  12    0.33    0.32
  -4   8 -12    0.42    0.27
   4  -8 -12   -0.15    0.26
  -5   8  12    0.12    0.19
   0   9 -12   27.67    1.47
   0  -9  12   29.09    1.34
   0  -9 -12   30.48    1.60
   0  -9 -12   29.44    1.61
   0  -9 -12   30.00    1.18
  -1  -9 -12    1.18    0.46
   1  -9  12    0.34    0.25
  -1  -9 -12    0.71    0.31
  -1  -9 -12    0.57    0.16
   1  -9 -12    0.49    0.29
   1  -9 -12    0.22    0.38
   1  -9 -12    0.40    0.19
  -2  -9 -12    5.06    0.33
   2  -9  12    4.29    0.42
  -2  -9 -12    5.02    0.55
   2  -9 -12    4.91    0.59
   2  -9 -12    4.55    0.56
  -3  -9 -12    1.45    0.20
   3  -9 -12    1.39    0.32
  -3  -9  12    1.74    0.40
   3  -9 -12    1.84    0.36
  -3   9 -12    0.96    0.36
  -4  -9 -12    0.17    0.16
  -4   9  12    0.20    0.25
   4  -9 -12    0.30    0.23
  -4   9 -12    0.36    0.23
   4  -9 -12    0.23    0.23
   0 -10 -12    1.11    0.33
   0 -10 -12    1.30    0.21
   0 -10 -12    1.95    0.45
  -1 -10 -12   11.00    0.81
  -1 -10 -12    9.42    0.75
  -1 -10 -12   10.19    0.52
   1 -10 -12    9.25    0.79
   1 -10 -12    9.30    0.78
   1 -10 -12   10.27    0.56
  -1  10 -12    9.51    0.76
  -2 -10 -12    0.58    0.29
  -2 -10 -12    0.86    0.17
   2 -10 -12    0.59    0.33
   2 -10 -12    0.51    0.29
  -2  10 -12    0.80    0.34
  -2 -10  12    0.36    0.33
  -3 -10 -12    0.62    0.15
  -3 -10  12    0.48    0.29
  -3  10 -12    0.76    0.28
   3 -10 -12    1.04    0.30
   0 -11 -12    1.31    0.39
   0 -11 -12    1.53    0.26
   0 -11 -12    1.64    0.36
   0 -11  12    1.58    0.42
  -1 -11 -12    1.31    0.32
  -1 -11 -12    0.92    0.20
  -1 -11  12    1.64    0.36
   1 -11 -12    1.22    0.31
  -1  11 -12    1.02    0.36
   1 -11 -12    1.43    0.25
  -2 -11 -12    5.60    0.34
  -2 -11  12    5.85    0.54
   2 -11 -12    6.82    0.57
  -3 -11 -12    0.18    0.12
   3 -11 -12    0.18    0.21
   0 -12 -12   -0.12    0.20
   0 -12 -12    0.10    0.16
  -1 -12 -12    0.64    0.14
   1 -12 -12    0.41    0.18
   1 -12 -12    0.76    0.22
  -2 -12 -12    5.02    0.27
   2 -12 -12    4.85    0.43
   0   0 -13    0.12    0.18
   0   0 -13    0.30    0.17
   0   0 -13   -0.09    0.17
   1   0 -13    9.47    0.58
  -1   0 -13   10.12    0.58
  -1   0 -13    9.01    0.49
  -1   0 -13    9.70    0.51
   1   0 -13    9.99    0.48
   1   0 -13    9.98    0.57
  -1   0 -13   10.24    0.55
   1   0 -13    9.24    0.58
  -2   0 -13    1.32    0.22
  -2   0 -13    0.84    0.24
  -2   0 -13    1.43    0.22
   2   0 -13    1.56    0.28
   2   0 -13    0.75    0.34
   2   0 -13    1.39    0.22
  -2   0 -13    1.29    0.26
  -2   0 -13    1.10    0.27
  -2   0 -13    0.54    0.19
   2   0 -13    0.88    0.24
  -3   0 -13    0.90    0.29
  -3   0 -13    1.07    0.23
   3   0 -13    0.98    0.25
   3   0 -13    0.79    0.36
  -3   0  13    0.66    0.34
  -3   0 -13    1.30    0.25
   3   0 -13    0.78    0.28
   4   0 -13    7.61    0.67
  -4   0 -13    9.01    0.52
   4   0 -13    7.71    0.72
   4   0 -13    9.10    0.62
  -4   0  13    8.65    0.66
  -4   0  13    8.82    0.72
   5   0 -13    4.98    0.43
  -5   0  13    6.66    0.54
  -5   0  13    5.56    0.58
   5   0  13    6.62    0.56
  -5   0 -13    6.11    0.31
  -5   0 -13    4.81    0.31
   5   0 -13    4.82    0.52
   6   0 -13    0.00    0.22
   6   0  13    0.28    0.21
  -6   0  13    0.13    0.16
   0  -1 -13    2.92    0.28
   0   1 -13    3.29    0.34
   0  -1 -13    3.06    0.30
   0  -1 -13    3.10    0.25
   0  -1 -13    3.13    0.29
   0   1 -13    2.80    0.25
   0   1 -13    3.33    0.32
   0  -1 -13    3.36    0.28
  -1  -1 -13   18.74    0.83
  -1  -1 -13   18.56    0.75
   1   1 -13   19.19    0.86
  -1  -1 -13   18.80    0.76
   1   1 -13   18.96    0.92
  -1  -1 -13   20.86    0.84
   1   1 -13   17.51    0.97
  -1  -1 -13   17.33    0.75
  -1  -1 -13   19.60    0.88
  -1   1 -13   18.18    0.77
   1  -1 -13   19.37    0.87
  -1   1 -13   18.86    0.90
   1  -1 -13   20.36    0.88
  -1   1 -13   18.77    0.90
  -1   1 -13   19.46    0.94
   1  -1 -13   19.86    0.88
   2   1 -13   13.09    0.71
  -2  -1 -13   13.29    0.66
  -2  -1 -13   13.46    0.55
   2   1 -13   12.80    0.76
  -2  -1 -13   14.17    0.62
  -2  -1 -13   14.50    0.72
  -2  -1 -13   14.55    0.68
  -2  -1 -13   13.61    0.67
   2  -1 -13   13.03    0.77
   2  -1 -13   12.56    0.73
  -2   1 -13   13.45    0.75
   2  -1 -13   12.31    0.83
  -2   1 -13   14.03    0.74
   2  -1 -13   13.55    0.63
   2  -1 -13   14.36    0.75
   3   1 -13   51.18    2.12
   3   1 -13   48.39    2.00
  -3  -1 -13   46.70    1.95
  -3  -1 -13   48.69    1.96
  -3  -1 -13   46.86    1.83
  -3  -1 -13   46.89    2.06
  -3  -1 -13   44.77    1.77
  -3  -1 -13   49.56    1.83
   3  -1 -13   49.44    1.93
   3  -1 -13   50.80    2.21
   3  -1 -13   47.34    2.06
  -3   1 -13   47.96    2.00
  -3  -1  13   47.92    2.08
   3  -1 -13   48.78    2.10
   4   1 -13   12.32    0.79
  -4   1  13   12.39    0.86
  -4   1  13   13.34    0.81
  -4  -1 -13   12.78    0.73
   4   1 -13   11.83    0.81
   4   1 -13   12.21    0.87
  -4   1 -13   12.38    0.72
   4  -1 -13   13.05    0.70
  -4  -1  13   11.94    0.79
  -4  -1  13   12.44    0.87
   4  -1 -13   11.93    0.86
   4  -1 -13   12.66    0.81
  -5   1  13    0.15    0.28
   5  -1  13    0.36    0.32
   5   1 -13    0.10    0.31
  -5   1  13    0.12    0.25
   5   1 -13    0.17    0.25
   5  -1 -13   -0.07    0.32
  -5   1 -13    0.04    0.22
   5  -1 -13    0.21    0.20
  -5  -1  13    0.74    0.26
   6  -1  13    3.96    0.36
   6   1 -13    3.33    0.36
  -6   1  13    4.05    0.33
   6   1  13    4.76    0.37
   6  -1 -13    3.75    0.41
   0  -2 -13    2.68    0.26
   0  -2 -13    2.61    0.24
   0   2 -13    2.52    0.33
   0  -2 -13    3.07    0.25
   0   2 -13    2.37    0.28
   0  -2 -13    2.69    0.27
   0  -2 -13    2.91    0.25
  -1  -2 -13    6.06    0.35
  -1  -2 -13    6.71    0.35
   1   2 -13    6.51    0.47
  -1  -2 -13    6.37    0.32
  -1  -2 -13    6.55    0.35
  -1  -2 -13    6.12    0.33
  -1  -2 -13    6.52    0.60
  -1  -2 -13    6.21    0.38
  -1  -2 -13    6.08    0.38
  -1  -2 -13    6.34    0.58
  -1   2 -13    6.91    0.51
  -1   2 -13    6.06    0.42
   1  -2 -13    6.68    0.42
   1  -2 -13    6.02    0.41
   1  -2 -13    5.99    0.39
   1  -2 -13    6.49    0.38
   1  -2 -13    7.03    0.57
   1  -2 -13    5.84    0.38
   1  -2 -13    6.37    0.43
  -2  -2 -13    5.70    0.35
   2   2 -13    5.21    0.46
  -2  -2 -13    6.39    0.59
  -2  -2 -13    6.06    0.36
  -2  -2 -13    6.15    0.36
  -2  -2 -13    5.43    0.57
  -2  -2 -13    5.82    0.37
   2  -2 -13    6.16    0.44
   2  -2 -13    6.09    0.47
   2  -2 -13    5.53    0.54
   2  -2 -13    5.51    0.44
  -2   2 -13    5.61    0.40
  -2   2 -13    6.63    0.52
  -2  -2  13    5.72    0.50
  -3  -2 -13   16.49    0.78
  -3  -2 -13   17.58    0.84
  -3  -2 -13   15.68    0.74
  -3   2  13   16.91    1.04
   3   2 -13   16.49    0.95
   3   2 -13   17.05    0.90
  -3  -2 -13   16.65    0.79
  -3  -2 -13   15.54    0.85
   3  -2 -13   17.17    1.07
  -3   2 -13   17.88    0.92
   3  -2 -13   16.54    0.75
   3  -2 -13   18.13    0.92
  -3   2 -13   16.62    0.75
  -3   2 -13   16.53    0.90
  -3  -2  13   17.32    0.94
  -4  -2 -13    7.32    0.53
   4   2 -13    7.40    0.62
  -4   2  13    7.99    0.65
   4   2 -13    7.57    0.68
  -4   2  13    7.59    0.70
   4  -2  13    7.49    0.62
  -4  -2 -13    6.73    0.49
  -4  -2  13    7.33    0.68
   4  -2 -13    8.25    0.67
   4  -2 -13    7.80    0.72
  -4   2 -13    7.50    0.58
   4  -2 -13    7.25    0.48
  -4  -2  13    8.77    0.63
  -5   2  13    0.15    0.23
   5  -2  13    0.38    0.27
   5   2 -13    0.42    0.26
   5  -2 -13    0.09    0.15
   5  -2 -13   -0.19    0.32
  -5   2 -13    0.13    0.24
  -5  -2  13   -0.08    0.22
   6  -2  13    0.57    0.22
  -6   2  13    1.05    0.22
   6  -2 -13    1.10    0.25
   0  -3 -13    5.21    0.29
   0  -3 -13    4.80    0.29
   0  -3 -13    5.75    0.53
   0  -3 -13    5.40    0.29
   0  -3 -13    4.74    0.32
   0   3 -13    4.80    0.41
   0  -3 -13    5.11    0.29
   0  -3 -13    4.92    0.50
  -1  -3 -13    0.77    0.32
  -1  -3 -13    0.58    0.11
   1   3 -13    0.63    0.21
  -1  -3 -13    0.69    0.12
  -1  -3 -13    0.60    0.14
  -1  -3 -13    0.54    0.36
  -1  -3 -13    0.69    0.15
   1  -3 -13    0.65    0.18
   1  -3 -13    0.76    0.17
   1  -3 -13    0.51    0.18
   1  -3 -13    0.82    0.29
   1  -3 -13    0.58    0.17
  -1  -3  13    0.91    0.26
   1  -3 -13    0.86    0.19
   1  -3 -13    0.64    0.32
   2   3 -13    3.51    0.41
  -2  -3 -13    3.64    0.25
  -2  -3 -13    3.48    0.30
  -2  -3 -13    3.97    0.50
  -2  -3 -13    4.48    0.53
  -2  -3 -13    3.79    0.26
  -2  -3 -13    3.65    0.29
  -2  -3 -13    3.66    0.26
   2  -3 -13    4.28    0.37
   2  -3 -13    3.37    0.35
  -2   3 -13    3.99    0.38
   2  -3 -13    3.61    0.47
  -2  -3  13    3.76    0.43
   2  -3 -13    3.65    0.32
   3   3 -13   27.72    1.38
   3  -3  13   25.33    1.39
  -3  -3 -13   29.44    1.10
  -3  -3 -13   27.82    1.12
  -3  -3 -13   28.74    1.19
  -3  -3 -13   26.88    1.25
   3   3 -13   29.24    1.35
  -3  -3 -13   29.88    1.13
  -3   3  13   28.22    1.45
   3  -3 -13   28.36    1.50
  -3  -3  13   28.76    1.36
   3  -3 -13   26.94    1.27
  -3   3 -13   28.49    1.23
  -3   3 -13   25.28    1.35
   4   3 -13    7.28    0.64
  -4  -3 -13    7.30    0.43
  -4   3  13    8.29    0.65
  -4  -3 -13    7.16    0.44
  -4   3  13    7.58    0.63
   4   3 -13    7.98    0.62
  -4  -3 -13    8.12    0.49
   4  -3  13    7.99    0.63
  -4  -3  13    7.12    0.67
   4  -3 -13    6.69    0.58
  -4   3 -13    6.93    0.58
   4  -3 -13    6.88    0.70
  -4  -3  13    8.76    0.62
  -4   3 -13    6.90    0.44
  -5  -3 -13    2.06    0.28
   5   3 -13    1.92    0.32
  -5   3  13    2.61    0.37
   5  -3  13    2.17    0.37
   5  -3 -13    2.18    0.43
   5  -3 -13    2.28    0.34
  -5   3 -13    3.16    0.40
  -5  -3  13    2.21    0.32
   6  -3  13    1.69    0.24
  -6   3  13    1.69    0.24
   6  -3 -13    1.42    0.29
   0  -4 -13   20.46    0.92
   0  -4 -13   22.39    1.20
   0  -4 -13   22.31    0.92
   0   4 -13   21.99    1.05
   0  -4 -13   23.07    0.85
   0  -4  13   21.02    1.10
   0  -4 -13   20.84    1.23
   0  -4 -13   22.24    0.85
   1   4 -13    7.46    0.57
  -1  -4 -13    7.81    0.36
  -1  -4 -13    8.68    0.72
   1  -4  13    7.42    0.59
  -1  -4 -13    8.95    0.73
  -1  -4 -13    7.59    0.32
  -1   4 -13    7.61    0.58
   1  -4 -13    8.38    0.47
   1  -4 -13    7.20    0.65
   1  -4 -13    7.42    0.42
   1  -4 -13    6.95    0.41
   1  -4 -13    8.03    0.43
   1  -4 -13    7.97    0.42
   1  -4 -13    8.34    0.70
  -1  -4  13    7.56    0.60
   2  -4  13   11.27    0.79
  -2  -4 -13   11.92    0.56
  -2  -4 -13   11.27    0.49
  -2  -4 -13   12.55    0.88
   2   4 -13   13.15    0.78
  -2  -4 -13   12.99    0.99
  -2  -4 -13   11.24    0.55
   2  -4 -13   12.33    0.90
   2  -4 -13   12.65    0.56
  -2  -4  13   12.32    0.76
   2  -4 -13   11.43    0.55
   2  -4 -13   11.40    0.68
  -2   4 -13   12.71    0.72
   2  -4 -13   11.28    0.64
   2  -4 -13   11.03    0.62
   2  -4 -13   10.27    0.79
   2  -4 -13   11.28    0.64
  -3  -4 -13    6.02    0.38
  -3  -4 -13    5.68    0.40
  -3   4  13    5.52    0.56
   3   4 -13    5.81    0.54
   3  -4  13    5.07    0.55
   3   4 -13    5.83    0.59
  -3  -4 -13    6.31    0.40
   3  -4 -13    5.74    0.46
   3  -4 -13    4.54    0.56
  -3   4 -13    5.35    0.47
  -3  -4  13    5.68    0.55
  -4  -4 -13    8.66    0.52
   4  -4  13   10.17    0.71
  -4   4  13    9.38    0.74
  -4  -4 -13    8.62    0.59
  -4   4  13    9.47    0.71
   4   4 -13    9.93    0.74
   4   4 -13    9.04    0.73
  -4   4 -13    9.25    0.56
   4  -4 -13    9.88    0.63
  -4  -4  13    8.74    0.77
   4  -4 -13   10.66    0.85
  -4  -4  13    9.77    0.67
   5  -4  13    5.17    0.47
  -5   4  13    5.11    0.47
   5   4 -13    5.23    0.48
   5  -4 -13    4.48    0.41
   5  -4 -13    4.41    0.49
  -5   4 -13    5.80    0.49
   0  -5 -13    2.50    0.19
   0  -5 -13    2.70    0.21
   0   5 -13    3.10    0.38
   0  -5 -13    3.25    0.46
   0  -5 -13    3.42    0.49
   0  -5  13    2.33    0.37
  -1  -5 -13    5.16    0.59
  -1  -5 -13    6.35    0.61
   1  -5  13    6.14    0.53
   1   5 -13    5.03    0.49
  -1   5 -13    6.40    0.53
   1  -5 -13    4.93    0.57
   1  -5 -13    5.10    0.55
   1  -5 -13    5.31    0.30
   1  -5 -13    5.30    0.38
   1  -5 -13    5.85    0.34
  -1  -5  13    5.28    0.51
   1  -5 -13    5.85    0.31
   1  -5 -13    5.26    0.36
  -2  -5 -13   26.21    1.52
   2  -5  13   27.27    1.35
  -2  -5 -13   28.62    1.56
  -2  -5 -13   27.57    1.10
  -2  -5 -13   27.67    0.98
   2   5 -13   29.07    1.35
  -2   5 -13   30.34    1.33
   2  -5 -13   27.36    1.48
   2  -5 -13   26.26    1.26
   2  -5 -13   27.36    1.18
   2  -5 -13   27.19    1.18
   2  -5 -13   26.50    1.44
  -2  -5  13   27.96    1.35
   2  -5 -13   26.01    1.18
  -3  -5 -13    1.53    0.19
   3   5 -13    1.32    0.35
  -3  -5 -13    1.62    0.21
   3   5 -13    2.11    0.42
  -3  -5 -13    1.55    0.22
   3  -5  13    1.58    0.34
  -3  -5 -13    1.47    0.22
   3  -5 -13    1.34    0.23
   3  -5 -13    1.60    0.24
  -3   5 -13    1.64    0.34
   3  -5 -13    1.90    0.46
  -3  -5  13    1.54    0.38
   3  -5 -13    0.96    0.34
   3  -5 -13    1.76    0.32
  -4  -5 -13    7.07    0.51
   4  -5  13    8.34    0.63
  -4   5  13    6.66    0.64
   4   5 -13    8.04    0.64
  -4  -5 -13    7.84    0.45
  -4   5  13    7.70    0.64
  -4  -5  13    6.38    0.65
   4  -5 -13    6.96    0.69
  -4  -5  13    7.88    0.57
  -4   5 -13    8.23    0.53
   4  -5 -13    7.78    0.52
   5  -5  13    0.10    0.22
   5   5 -13   -0.06    0.23
  -5   5  13    0.20    0.25
   5  -5 -13    0.06    0.29
   5  -5 -13    0.07    0.16
  -5   5 -13    0.27    0.28
   0  -6 -13   18.62    0.75
   0  -6  13   18.61    0.99
   0  -6 -13   18.10    1.12
   0  -6 -13   18.00    1.11
   0   6 -13   18.36    1.01
   0  -6 -13   17.38    0.67
  -1  -6 -13   11.03    0.90
   1   6 -13   13.33    0.81
   1  -6  13   12.08    0.77
  -1  -6 -13   11.45    0.92
   1  -6 -13   11.25    0.85
   1  -6 -13   11.28    0.56
   1  -6 -13   10.53    0.59
   1  -6 -13   11.81    0.53
   1  -6 -13   11.71    0.86
  -1   6 -13   12.53    0.82
  -1  -6  13   11.61    0.76
  -2  -6 -13    5.61    0.28
   2  -6  13    5.95    0.56
  -2  -6 -13    5.83    0.63
   2   6 -13    6.12    0.57
  -2  -6 -13    6.92    0.70
   2  -6 -13    5.85    0.40
   2  -6 -13    5.92    0.65
   2  -6 -13    6.40    0.46
   2  -6 -13    6.57    0.42
   2  -6 -13    5.49    0.39
   2  -6 -13    5.64    0.46
  -2   6 -13    5.77    0.53
  -2  -6  13    6.10    0.54
   2  -6 -13    5.50    0.59
   3   6 -13    4.82    0.54
   3  -6  13    4.67    0.49
   3   6 -13    3.45    0.47
  -3  -6 -13    4.39    0.35
  -3   6 -13    4.22    0.48
   3  -6 -13    4.61    0.55
   3  -6 -13    4.22    0.41
  -3  -6  13    4.15    0.46
   3  -6 -13    4.32    0.51
  -4  -6 -13    0.59    0.23
   4   6 -13    0.63    0.36
  -4   6  13    0.63    0.33
   4  -6  13    0.58    0.25
   4  -6 -13    0.23    0.14
  -4   6 -13    0.58    0.26
   4  -6 -13    0.15    0.13
   4  -6 -13    0.12    0.23
   4  -6 -13   -0.07    0.31
   5  -6  13   -0.03    0.17
  -5   6  13    0.13    0.20
   5  -6 -13    0.13    0.23
   0  -7 -13    3.49    0.56
   0  -7 -13    2.61    0.19
   0   7 -13    3.40    0.46
   0  -7  13    2.67    0.38
   0  -7 -13    3.25    0.47
   1   7 -13   10.94    0.78
   1  -7  13   11.85    0.75
  -1  -7 -13   11.24    0.92
  -1  -7 -13   10.05    0.83
   1  -7 -13    9.84    0.48
   1  -7 -13   10.59    0.83
   1  -7 -13   10.61    0.47
   1  -7 -13   11.16    0.54
   1  -7 -13   10.43    0.86
  -1   7 -13   12.36    0.83
  -1  -7  13   11.56    0.75
   1  -7 -13   10.37    0.56
   2  -7  13   20.30    1.07
  -2  -7 -13   18.48    1.20
   2   7 -13   18.60    1.07
  -2  -7 -13   19.71    1.30
  -2   7 -13   18.40    1.03
  -2  -7  13   18.72    0.98
   2  -7 -13   17.19    0.80
   2  -7 -13   18.90    1.18
   2  -7 -13   19.96    1.19
   2  -7 -13   18.38    0.80
   2  -7 -13   17.75    0.87
  -3  -7 -13    2.49    0.25
   3   7 -13    2.33    0.46
   3   7 -13    2.08    0.39
   3  -7  13    2.01    0.37
  -3  -7  13    2.71    0.34
   3  -7 -13    2.69    0.47
   3  -7 -13    2.42    0.44
  -3   7 -13    2.00    0.37
   4  -7  13   10.60    0.67
   4   7 -13   11.46    0.75
  -4  -7 -13   12.13    0.61
   4  -7 -13   12.34    0.81
   4  -7 -13   11.60    0.80
  -5   7  13    0.37    0.19
   5  -7 -13    0.92    0.26
   0   8 -13   57.42    2.45
   0  -8 -13   58.57    2.13
   0  -8  13   57.30    2.39
   0  -8 -13   56.94    2.63
   0  -8 -13   54.30    2.68
   1   8 -13   14.07    0.92
  -1  -8 -13   14.91    1.02
  -1  -8 -13   15.48    1.04
   1  -8  13   14.40    0.86
   1  -8 -13   14.43    1.03
  -1  -8  13   13.47    0.80
   1  -8 -13   13.55    1.03
   1  -8 -13   13.55    0.66
  -2  -8 -13    5.16    0.70
  -2  -8 -13    5.71    0.61
  -2  -8 -13    5.34    0.30
   2  -8  13    5.21    0.50
  -2  -8 -13    5.52    0.30
   2   8 -13    5.85    0.62
  -2   8 -13    4.82    0.56
  -2  -8  13    5.07    0.45
   2  -8 -13    4.91    0.43
   2  -8 -13    5.80    0.60
   2  -8 -13    5.57    0.62
   3   8 -13   10.86    0.77
   3  -8  13   11.85    0.68
  -3  -8 -13   11.05    0.55
   3  -8 -13   10.86    0.81
   3  -8 -13   11.33    0.82
   4   8 -13    3.25    0.40
   4  -8  13    2.71    0.28
  -4  -8 -13    2.21    0.26
   4  -8 -13    2.89    0.39
   4  -8 -13    2.40    0.38
  -4   8 -13    2.79    0.32
   0   9 -13    1.38    0.40
   0  -9  13    0.76    0.28
   0  -9 -13    1.17    0.38
   0  -9 -13    1.36    0.34
   0  -9 -13    1.22    0.18
   1   9 -13    2.70    0.45
  -1  -9 -13    3.94    0.53
  -1  -9 -13    2.33    0.53
  -1  -9 -13    3.12    0.23
   1  -9  13    2.67    0.37
   1  -9 -13    3.27    0.48
   1  -9 -13    2.88    0.29
  -1   9 -13    2.94    0.46
   1  -9 -13    3.54    0.50
  -2  -9 -13    0.97    0.32
  -2  -9 -13    1.10    0.16
   2  -9  13    0.68    0.22
   2   9 -13    0.76    0.36
  -2  -9 -13    1.10    0.18
   2  -9 -13    1.21    0.38
   2  -9 -13    0.87    0.39
   2  -9 -13    0.75    0.22
  -2   9 -13    0.95    0.37
   3   9 -13    0.93    0.34
  -3  -9 -13    0.99    0.17
  -3   9 -13    1.34    0.33
   3  -9 -13    1.03    0.34
   3  -9 -13    1.10    0.32
  -4  -9 -13    4.62    0.30
   4  -9 -13    4.31    0.41
   0 -10 -13    7.53    0.65
   0  10 -13    7.05    0.67
   0 -10 -13    7.00    0.42
   0 -10 -13    7.77    0.67
  -1 -10 -13    0.89    0.18
  -1 -10 -13    1.30    0.37
   1  10 -13    1.01    0.42
  -1 -10 -13    1.11    0.34
   1 -10 -13    0.51    0.19
   1 -10 -13    0.60    0.27
  -1  10 -13    1.06    0.39
   1 -10 -13    0.81    0.38
  -2 -10 -13   -0.19    0.10
  -2 -10 -13   -0.13    0.25
   2 -10 -13   -0.07    0.20
  -2 -10  13    0.40    0.32
  -2  10 -13    0.27    0.31
   2 -10 -13    0.19    0.29
  -3 -10 -13    0.74    0.14
  -3  10 -13    1.05    0.29
   3 -10 -13    0.93    0.28
   0 -11 -13    0.32    0.25
   0 -11 -13   -0.14    0.15
   0 -11 -13   -0.35    0.28
  -1 -11 -13    0.52    0.26
  -1 -11 -13    0.29    0.14
   1 -11 -13    1.06    0.34
   1 -11 -13    0.70    0.28
  -1 -11  13    0.01    0.33
   1 -11 -13    0.42    0.20
  -1  11 -13    0.48    0.28
  -2 -11 -13    2.88    0.21
   2 -11 -13    3.28    0.38
   0 -12 -13    2.13    0.21
   0 -12 -13    2.48    0.33
  -1 -12 -13    4.20    0.24
   1 -12 -13    3.87    0.39
   0   0 -14   55.61    2.11
   0   0 -14   54.36    2.07
   0   0 -14   51.39    2.18
   0   0 -14   50.34    2.04
   0   0 -14   50.45    1.89
   0   0 -14   52.49    2.06
  -1   0 -14    0.24    0.17
   1   0 -14    0.55    0.20
  -1   0 -14    0.36    0.22
  -1   0 -14    0.50    0.17
   1   0 -14    0.30    0.22
  -1   0 -14    0.63    0.19
  -1   0 -14    0.39    0.22
   1   0 -14    0.07    0.16
  -2   0 -14    4.46    0.33
   2   0 -14    5.74    0.46
  -2   0 -14    5.09    0.42
   2   0 -14    4.49    0.33
  -2   0 -14    3.18    0.40
  -2   0 -14    4.78    0.35
  -2   0 -14    5.03    0.36
   3   0 -14    3.83    0.48
   3   0 -14    4.51    0.38
  -3   0  14    4.16    0.48
  -3   0 -14    4.35    0.34
  -3   0 -14    4.22    0.33
  -3   0 -14    4.48    0.43
   3   0 -14    4.54    0.53
  -3   0 -14    4.55    0.39
   3   0 -14    4.23    0.46
   4   0 -14    1.49    0.36
   4   0 -14    2.32    0.31
  -4   0  14    2.05    0.40
  -4   0 -14    1.95    0.20
   4   0 -14    2.11    0.43
  -4   0  14    2.03    0.45
  -4   0 -14    2.29    0.21
  -5   0  14    0.04    0.21
   5   0 -14    0.11    0.29
   5   0 -14    0.10    0.16
   0   1 -14    1.55    0.28
   0  -1 -14    1.47    0.23
   0   1 -14    1.63    0.27
   0  -1 -14    1.33    0.17
   0  -1 -14    1.63    0.21
   0  -1 -14    1.35    0.16
   0   1 -14    1.02    0.25
   0  -1 -14    1.27    0.22
   0  -1 -14    1.64    0.25
   0  -1 -14    1.82    0.26
   0  -1 -14    1.64    0.22
  -1  -1 -14   21.64    0.90
  -1  -1 -14   21.60    0.97
   1   1 -14   19.03    0.97
  -1  -1 -14   18.43    1.13
   1   1 -14   21.27    0.90
  -1  -1 -14   22.37    0.91
   1   1 -14   18.94    0.99
  -1  -1 -14   20.68    0.90
  -1  -1 -14   20.75    0.83
   1  -1 -14   19.08    1.12
   1  -1 -14   21.02    1.01
  -1   1 -14   21.64    0.98
   1  -1 -14   21.40    0.92
  -1   1 -14   20.25    0.95
   1  -1 -14   20.34    0.94
  -1   1 -14   19.42    0.88
   1  -1 -14   21.25    0.96
   1  -1 -14   20.58    0.86
   1  -1 -14   18.65    0.91
   2   1 -14   42.66    1.73
  -2  -1 -14   43.13    1.72
   2   1 -14   40.91    1.84
  -2  -1 -14   42.32    1.70
  -2  -1 -14   41.99    1.71
  -2  -1 -14   44.05    1.57
   2  -1 -14   40.99    1.77
   2  -1 -14   41.92    1.98
  -2   1 -14   43.75    1.81
   2  -1 -14   43.25    1.78
  -2   1 -14   43.62    1.76
  -3  -1 -14   13.55    0.69
  -3  -1 -14   11.64    0.75
   3   1 -14   14.48    0.75
  -3  -1 -14   12.28    0.75
   3   1 -14   13.17    0.82
  -3  -1 -14   12.62    0.66
   3  -1 -14   14.15    0.81
   3  -1 -14   13.54    0.65
  -3   1 -14   14.01    0.72
  -3  -1  14   13.54    0.85
   3  -1 -14   12.69    0.83
   3  -1 -14   11.78    0.91
   4   1 -14    3.43    0.38
  -4   1  14    3.72    0.48
   4   1 -14    2.79    0.44
  -4  -1 -14    3.31    0.36
  -4  -1 -14    3.08    0.34
  -4   1  14    3.41    0.43
   4   1 -14    2.45    0.41
  -4   1 -14    3.50    0.35
   4  -1 -14    3.46    0.44
  -4  -1  14    2.62    0.40
   4  -1 -14    3.62    0.50
   4  -1 -14    3.16    0.30
  -4  -1  14    3.89    0.50
  -5   1  14    0.90    0.30
   5   1 -14    0.53    0.19
   5   1 -14    0.30    0.29
   5  -1  14    0.57    0.29
   5  -1 -14    0.88    0.35
   5  -1 -14    0.43    0.14
  -5  -1  14    0.58    0.26
   6  -1  14    2.43    0.27
   0  -2 -14    6.21    0.37
   0  -2 -14    5.60    0.39
   0  -2 -14    5.79    0.37
   0  -2 -14    5.91    0.56
   0  -2 -14    5.75    0.35
   0  -2 -14    6.39    0.37
   0   2 -14    6.35    0.50
   0   2 -14    5.12    0.42
   0  -2 -14    5.61    0.56
   0  -2 -14    5.77    0.37
  -1  -2 -14   18.80    1.09
  -1  -2 -14   20.18    0.81
  -1  -2 -14   20.51    0.89
  -1  -2 -14   17.99    0.87
  -1  -2 -14   16.47    1.11
  -1  -2 -14   20.17    0.81
   1   2 -14   19.27    0.91
  -1  -2 -14   20.34    0.76
  -1  -2 -14   21.25    0.81
   1   2 -14   16.96    0.97
  -1   2 -14   19.21    0.84
   1  -2 -14   19.29    0.80
   1  -2 -14   18.59    0.88
   1  -2 -14   18.44    0.81
   1  -2 -14   19.40    0.93
  -1   2 -14   18.75    0.95
   1  -2 -14   19.24    0.86
   1  -2 -14   19.06    1.12
   1  -2 -14   19.79    0.88
  -2  -2 -14   13.71    0.66
  -2  -2 -14   14.21    0.62
  -2  -2 -14   14.19    0.62
  -2  -2 -14   12.54    0.93
   2   2 -14   12.94    0.75
  -2  -2 -14   13.66    0.60
  -2  -2 -14   11.98    0.97
   2  -2 -14   13.61    0.70
  -2   2 -14   13.13    0.77
   2  -2 -14   13.31    0.92
   2  -2 -14   13.64    0.74
  -2   2 -14   12.82    0.60
  -2  -2  14   13.77    0.81
   2  -2 -14   13.97    0.76
   3   2 -14   10.18    0.78
  -3  -2 -14   11.09    0.66
  -3  -2 -14   10.42    0.65
   3   2 -14   11.74    0.73
  -3  -2 -14   10.81    0.56
  -3   2  14   12.65    0.86
  -3  -2 -14   11.11    0.56
  -3  -2 -14   11.92    0.59
  -3  -2  14   12.54    0.77
   3  -2 -14   11.52    0.69
  -3   2 -14   10.00    0.71
   3  -2 -14   12.79    0.85
   4   2 -14    0.31    0.26
   4   2 -14    0.50    0.28
   4  -2  14    1.15    0.33
  -4  -2 -14    1.02    0.27
  -4   2  14    0.62    0.28
  -4   2  14    1.06    0.33
   4  -2 -14    0.31    0.29
  -4  -2  14    0.73    0.30
   4  -2 -14    0.86    0.31
  -4  -2  14    0.99    0.30
  -4   2 -14    0.74    0.27
  -5   2  14    0.23    0.24
   5   2 -14    0.14    0.21
   5  -2  14    0.51    0.29
   5  -2 -14   -0.23    0.30
  -5   2 -14    0.48    0.19
  -5  -2  14    1.07    0.28
   5  -2 -14    0.36    0.27
   0  -3 -14    3.91    0.48
   0  -3 -14    3.53    0.28
   0   3 -14    4.18    0.37
   0  -3 -14    3.35    0.25
   0  -3 -14    3.85    0.46
   0  -3 -14    4.11    0.31
   0  -3 -14    3.89    0.23
   0  -3 -14    3.60    0.25
   0  -3 -14    3.01    0.25
   0  -3 -14    3.51    0.23
  -1  -3 -14   10.39    0.43
  -1  -3 -14   10.00    0.42
  -1  -3 -14    8.55    0.76
  -1  -3 -14    9.30    0.48
  -1  -3 -14    9.11    0.48
  -1  -3 -14   10.18    0.84
  -1  -3 -14    9.02    0.42
   1   3 -14    9.46    0.62
   1  -3 -14    8.30    0.72
  -1  -3  14    7.87    0.64
  -1   3 -14    9.34    0.68
   1  -3 -14    9.23    0.50
   1  -3 -14    9.74    0.51
  -1   3 -14   10.25    0.58
   1  -3 -14    9.12    0.77
   1  -3 -14    8.57    0.50
   1  -3 -14    9.26    0.55
   1  -3 -14    9.73    0.52
  -2  -3 -14   31.64    1.38
  -2  -3 -14   34.20    1.30
  -2  -3 -14   33.51    1.21
  -2  -3 -14   31.15    1.27
  -2   3  14   33.04    1.60
   2   3 -14   34.43    1.47
  -2  -3 -14   34.03    1.71
  -2  -3 -14   32.58    1.39
  -2  -3 -14   34.84    1.76
   2  -3 -14   31.45    1.34
  -2  -3  14   33.45    1.52
   2  -3 -14   33.74    1.35
  -2   3 -14   32.43    1.50
  -2   3 -14   35.37    1.40
   2  -3 -14   33.47    1.65
   2  -3 -14   32.88    1.42
   2  -3 -14   31.56    1.40
  -3  -3 -14    4.64    0.40
   3   3 -14    5.16    0.55
  -3  -3 -14    5.67    0.45
   3  -3  14    5.70    0.58
  -3   3  14    5.66    0.57
   3   3 -14    6.31    0.53
  -3  -3 -14    5.11    0.38
  -3  -3  14    5.65    0.55
  -3   3 -14    6.46    0.55
   3  -3 -14    5.15    0.44
  -3   3 -14    5.70    0.39
  -3   3 -14    6.12    0.55
   3  -3 -14    5.84    0.63
  -4   3  14    4.64    0.48
  -4   3  14    4.27    0.50
   4   3 -14    4.62    0.47
   4  -3  14    3.72    0.48
   4   3 -14    4.17    0.52
  -4  -3 -14    3.98    0.36
  -4  -3  14    4.01    0.51
  -4  -3  14    4.39    0.46
   4  -3 -14    4.00    0.52
   4  -3 -14    4.16    0.42
  -4   3 -14    4.21    0.45
  -5  -3 -14    1.12    0.21
  -5   3  14    1.38    0.28
   5   3 -14    1.29    0.26
   5  -3  14    0.60    0.26
   5  -3 -14    0.92    0.36
   5  -3 -14    0.74    0.24
  -5   3 -14    1.33    0.26
  -5  -3  14    0.64    0.23
   0  -4 -14   28.54    1.14
   0  -4 -14   26.65    1.13
   0  -4 -14   25.81    1.43
   0  -4 -14   28.26    1.03
   0  -4 -14   26.46    1.03
   0  -4  14   27.33    1.31
   0   4 -14   26.87    1.26
   0  -4 -14   25.46    1.43
  -1  -4 -14    6.98    0.69
  -1  -4 -14    6.82    0.31
  -1  -4 -14    5.89    0.33
   1  -4  14    6.74    0.57
  -1  -4 -14    6.77    0.65
   1   4 -14    6.87    0.55
   1  -4 -14    6.86    0.38
   1  -4 -14    6.74    0.37
   1  -4 -14    6.85    0.41
   1  -4 -14    7.38    0.64
   1  -4 -14    6.51    0.42
  -1  -4  14    5.71    0.55
   1  -4 -14    7.16    0.39
   1  -4 -14    7.80    0.65
   2  -4  14    8.27    0.68
  -2  -4 -14    7.48    0.72
   2   4 -14    8.00    0.62
  -2  -4 -14    7.64    0.39
  -2  -4 -14    8.32    0.39
  -2  -4 -14    7.73    0.41
  -2  -4 -14    7.48    0.73
  -2  -4 -14    8.15    0.41
  -2  -4 -14    8.45    0.39
   2  -4 -14    9.04    0.73
   2  -4 -14    7.64    0.54
   2  -4 -14    7.31    0.50
   2  -4 -14    7.94    0.51
  -2   4 -14    7.59    0.56
  -2  -4  14    7.97    0.65
   2  -4 -14    8.36    0.51
   3  -4  14   15.97    0.94
  -3  -4 -14   16.19    0.74
  -3  -4 -14   15.76    0.68
   3   4 -14   17.03    0.96
  -3  -4 -14   14.06    0.74
   3   4 -14   13.88    0.93
   3  -4 -14   16.90    1.03
  -3   4 -14   16.31    0.79
  -3  -4  14   16.09    0.93
   3  -4 -14   15.93    0.75
  -4  -4 -14    3.05    0.29
  -4   4  14    3.37    0.47
   4  -4  14    2.66    0.42
   4   4 -14    2.74    0.42
  -4   4  14    2.48    0.42
  -4  -4 -14    3.34    0.39
  -4  -4  14    2.78    0.41
  -4   4 -14    3.02    0.23
  -4  -4  14    1.97    0.42
   4  -4 -14    3.14    0.33
   4  -4 -14    3.02    0.51
  -4   4 -14    2.61    0.42
  -5   4  14    1.96    0.30
   5   4 -14    2.11    0.30
   5  -4  14    1.87    0.30
  -5   4 -14    2.32    0.31
   5  -4 -14    2.08    0.26
   5  -4 -14    2.22    0.39
   0  -5 -14    0.18    0.10
   0  -5  14   -0.11    0.26
   0  -5 -14    0.38    0.30
   0   5 -14    0.53    0.29
   0  -5 -14    0.21    0.10
   0  -5 -14    0.18    0.26
  -1  -5 -14    1.02    0.35
   1  -5  14    1.21    0.32
  -1  -5 -14    1.25    0.38
   1   5 -14    1.64    0.36
  -1  -5  14    1.18    0.33
   1  -5 -14    1.61    0.33
   1  -5 -14    0.90    0.19
   1  -5 -14    1.28    0.37
   1  -5 -14    1.16    0.21
   1  -5 -14    1.23    0.17
  -2  -5 -14    4.81    0.60
  -2  -5 -14    4.95    0.26
   2   5 -14    4.84    0.50
   2  -5  14    4.72    0.49
  -2  -5 -14    4.07    0.54
  -2  -5  14    3.89    0.47
   2  -5 -14    4.31    0.39
   2  -5 -14    4.99    0.37
  -2   5 -14    5.04    0.47
   2  -5 -14    4.99    0.42
   2  -5 -14    4.61    0.37
   2  -5 -14    5.38    0.57
   2  -5 -14    4.85    0.60
   3  -5  14    3.09    0.45
  -3  -5 -14    3.45    0.30
   3   5 -14    3.45    0.45
  -3  -5 -14    3.20    0.25
   3   5 -14    2.74    0.40
  -3  -5  14    3.43    0.44
  -3   5 -14    3.15    0.38
   3  -5 -14    3.99    0.51
   3  -5 -14    2.20    0.35
  -4  -5 -14    4.02    0.37
   4   5 -14    2.59    0.39
   4  -5  14    3.63    0.44
  -4   5  14    2.97    0.43
   4  -5 -14    3.72    0.52
  -4  -5  14    3.18    0.38
   4  -5 -14    3.17    0.25
   4  -5 -14    3.16    0.25
  -4   5 -14    3.46    0.29
  -5   5  14    0.70    0.22
   5  -5  14    0.34    0.21
   5   5 -14    0.77    0.26
   5  -5 -14   -0.05    0.25
  -5   5 -14    0.51    0.23
   0   6 -14    4.88    0.53
   0  -6 -14    4.74    0.26
   0  -6  14    5.85    0.53
   0  -6 -14    5.94    0.63
   0  -6 -14    5.41    0.61
  -1  -6 -14   17.68    1.13
   1  -6  14   19.09    1.02
   1   6 -14   18.23    1.01
  -1  -6 -14   18.12    1.17
   1  -6 -14   18.73    0.78
   1  -6 -14   17.70    1.12
   1  -6 -14   17.26    1.08
   1  -6 -14   16.94    0.71
  -1  -6  14   16.61    0.99
   1  -6 -14   17.01    0.80
   1  -6 -14   15.46    0.70
  -2  -6 -14   10.71    0.94
  -2  -6 -14   15.09    1.09
   2   6 -14   12.27    0.82
   2  -6  14   13.19    0.86
   2  -6 -14   11.35    0.93
   2  -6 -14   12.97    0.66
  -2   6 -14   12.81    0.80
   2  -6 -14   12.01    0.91
   2  -6 -14   12.50    0.59
   2  -6 -14   12.45    0.58
  -2  -6  14   12.20    0.78
   2  -6 -14   10.78    0.69
  -3  -6 -14   19.82    0.86
   3  -6  14   20.56    1.10
   3   6 -14   19.79    1.11
  -3  -6  14   19.95    1.03
   3  -6 -14   18.85    1.17
   3  -6 -14   20.09    1.21
  -3   6 -14   20.30    1.01
   4  -6  14   -0.01    0.23
   4   6 -14   -0.18    0.24
  -4  -6 -14    0.08    0.19
   4  -6 -14    0.24    0.31
  -4   6 -14   -0.02    0.16
  -5   6  14    1.45    0.24
   5  -6  14    1.66    0.25
   5  -6 -14    1.50    0.27
   0  -7 -14    8.72    0.39
   0   7 -14   10.73    0.78
   0  -7 -14    9.22    0.81
   0  -7 -14    9.60    0.84
   0  -7  14    8.52    0.67
   0  -7 -14    8.95    0.42
   1  -7  14    4.87    0.51
  -1  -7 -14    4.76    0.57
  -1  -7 -14    6.00    0.64
   1   7 -14    4.93    0.56
  -1  -7  14    4.49    0.50
   1  -7 -14    4.56    0.34
   1  -7 -14    4.76    0.56
   1  -7 -14    4.24    0.32
   1  -7 -14    6.18    0.66
  -2  -7 -14    0.54    0.47
   2   7 -14    0.84    0.35
   2  -7  14    1.33    0.33
  -2  -7 -14    0.44    0.31
  -2   7 -14    0.63    0.33
  -2  -7  14    0.57    0.29
   2  -7 -14    0.45    0.21
   2  -7 -14    0.92    0.37
   2  -7 -14    0.22    0.30
   3   7 -14    0.63    0.35
   3  -7  14    0.33    0.24
  -3  -7 -14    0.61    0.17
  -3   7 -14    0.81    0.29
  -3  -7  14    0.93    0.26
   3  -7 -14    0.76    0.38
   3  -7 -14   -0.15    0.27
  -4  -7 -14    0.33    0.18
   4   7 -14    0.28    0.29
   4  -7  14    0.81    0.25
   4  -7 -14   -0.03    0.27
   4  -7 -14    0.16    0.24
  -4   7 -14    0.44    0.17
   0  -8  14    4.28    0.47
   0   8 -14    5.11    0.55
   0  -8 -14    5.03    0.30
   0  -8 -14    4.85    0.32
   0  -8 -14    4.54    0.25
   0  -8 -14    5.60    0.59
   0  -8 -14    5.05    0.65
  -1  -8 -14   -0.55    0.36
   1  -8  14    0.51    0.29
   1   8 -14    0.20    0.32
  -1  -8 -14    0.02    0.25
   1  -8 -14   -0.05    0.13
  -1   8 -14   -0.45    0.32
   1  -8 -14    0.14    0.35
  -1  -8  14    0.07    0.25
   1  -8 -14   -0.01    0.30
  -2  -8 -14    2.10    0.17
  -2  -8 -14    2.03    0.48
  -2  -8 -14    2.27    0.40
  -2  -8 -14    1.81    0.17
   2  -8  14    1.81    0.34
   2   8 -14    2.34    0.41
  -2  -8  14    2.07    0.32
   2  -8 -14    2.12    0.44
   2  -8 -14    1.84    0.28
  -2   8 -14    1.83    0.39
   2  -8 -14    2.05    0.45
   3  -8  14    1.40    0.30
   3   8 -14    1.77    0.36
  -3  -8 -14    1.48    0.20
   3  -8 -14    2.12    0.41
  -3   8 -14    1.16    0.31
   3  -8 -14    1.74    0.34
  -4  -8 -14    1.85    0.22
   4  -8  14    1.74    0.22
   4  -8 -14    1.49    0.29
   4  -8 -14    1.86    0.33
   0  -9 -14    0.49    0.27
   0  -9 -14    0.56    0.14
   0  -9 -14    0.57    0.10
   0  -9 -14    1.55    0.44
   0  -9  14    0.24    0.23
   0   9 -14    0.45    0.36
  -1  -9 -14    0.01    0.31
  -1  -9 -14    0.06    0.13
   1  -9  14    0.36    0.23
  -1  -9 -14    0.60    0.31
   1   9 -14   -0.30    0.29
  -1  -9 -14    0.20    0.13
  -1   9 -14    0.25    0.29
   1  -9 -14    0.25    0.16
   1  -9 -14   -0.23    0.24
   1  -9 -14    0.11    0.29
  -2  -9 -14    0.09    0.10
  -2  -9 -14    0.03    0.13
   2   9 -14   -0.20    0.28
   2  -9  14    0.06    0.21
  -2  -9 -14    0.23    0.27
   2  -9 -14    0.03    0.28
   2  -9 -14    0.15    0.17
  -2   9 -14   -0.28    0.28
   2  -9 -14    0.46    0.32
  -3  -9 -14    0.58    0.14
   3   9 -14   -0.09    0.24
  -3   9 -14    0.00    0.21
   3  -9 -14    0.33    0.22
   3  -9 -14   -0.04    0.25
   0 -10 -14    2.35    0.41
   0 -10 -14    1.58    0.43
   0 -10 -14    1.78    0.21
   0  10 -14    1.50    0.39
  -1 -10 -14    1.34    0.18
  -1 -10 -14    1.87    0.38
   1  10 -14    1.65    0.35
  -1 -10 -14    1.72    0.45
  -1 -10 -14    1.92    0.18
   1 -10 -14    1.49    0.39
   1 -10 -14    1.91    0.39
  -1  10 -14    1.63    0.37
   1 -10 -14    1.14    0.20
  -2 -10 -14    1.06    0.29
  -2 -10 -14    0.94    0.12
  -2 -10 -14    0.50    0.13
   2  10 -14    0.82    0.30
   2 -10 -14    0.61    0.19
   2 -10 -14    1.42    0.35
   2 -10 -14    0.64    0.28
  -2  10 -14    0.25    0.29
  -3 -10 -14    2.61    0.18
   3 -10 -14    1.91    0.29
   0 -11 -14   -0.27    0.26
   0 -11 -14   -0.10    0.14
   0 -11 -14   -0.06    0.18
  -1 -11 -14    3.47    0.23
  -1 -11 -14    3.68    0.21
  -1 -11 -14    3.54    0.40
   1 -11 -14    4.03    0.30
   1 -11 -14    3.30    0.44
   1 -11 -14    3.85    0.40
   2 -11 -14   -0.20    0.16
   0   0 -15    0.20    0.17
   0   0 -15    0.02    0.20
   0   0 -15   -0.20    0.16
   0   0 -15   -0.20    0.23
   0   0 -15   -0.05    0.18
   0   0 -15    0.14    0.17
  -1   0 -15    0.58    0.23
  -1   0 -15    0.46    0.16
   1   0 -15    0.32    0.19
   1   0 -15    0.81    0.23
  -1   0 -15    0.69    0.25
  -1   0 -15    0.62    0.22
   1   0 -15    0.78    0.26
  -1   0 -15    0.70    0.16
  -1   0 -15    0.65    0.21
  -2   0 -15   26.81    1.18
  -2   0 -15   27.76    1.05
  -2   0 -15   25.88    1.04
   2   0 -15   27.51    1.24
  -2   0 -15   25.95    1.08
   2   0 -15   25.01    1.04
  -3   0 -15    1.42    0.30
   3   0 -15    1.80    0.40
   3   0 -15    1.50    0.33
  -3   0  15    2.30    0.39
   3   0 -15    1.46    0.24
  -3   0 -15    1.60    0.27
  -4   0  15    0.85    0.36
   4   0 -15    0.82    0.22
  -4   0  15    1.67    0.37
   4   0 -15    0.96    0.34
   4   0 -15    0.75    0.36
   5   0 -15    1.32    0.32
   5   0 -15    1.39    0.34
  -5   0  15    1.86    0.30
   0  -1 -15   -0.05    0.12
   0  -1 -15   -0.40    0.14
   0  -1 -15   -0.22    0.14
   0   1 -15    0.05    0.22
   0   1 -15   -0.19    0.15
   0  -1 -15   -0.11    0.22
   0   1 -15   -0.21    0.21
   0  -1 -15   -0.11    0.19
  -1  -1 -15   33.44    1.30
  -1  -1 -15   30.71    1.59
   1   1 -15   31.02    1.25
  -1  -1 -15   32.03    1.20
  -1  -1 -15   32.37    1.30
  -1  -1 -15   31.40    1.39
   1   1 -15   30.19    1.38
  -1  -1 -15   30.77    1.29
   1  -1 -15   29.54    1.43
   1  -1 -15   31.07    1.29
   1  -1 -15   31.50    1.34
  -1   1 -15   31.66    1.38
   1  -1 -15   32.89    1.37
   1  -1 -15   31.53    1.24
  -1   1 -15   32.96    1.34
  -1   1 -15   30.42    1.25
  -2  -1 -15    2.44    0.27
   2   1 -15    2.55    0.39
  -2  -1 -15    2.79    0.29
   2   1 -15    2.39    0.28
  -2  -1 -15    3.00    0.29
  -2  -1 -15    2.29    0.32
   2  -1 -15    2.96    0.33
  -2   1 -15    2.67    0.31
   2  -1 -15    2.78    0.36
  -2   1 -15    2.46    0.36
  -2   1 -15    2.80    0.31
   2  -1 -15    3.02    0.45
   3   1 -15    8.49    0.55
  -3  -1 -15    8.51    0.52
  -3  -1 -15    8.32    0.50
  -3   1  15    9.37    0.71
  -3  -1  15    7.89    0.65
   3  -1 -15    8.15    0.71
  -3   1 -15    8.23    0.50
   3  -1 -15    7.44    0.59
  -4   1  15    4.15    0.50
  -4   1  15    4.06    0.46
   4   1 -15    4.08    0.38
  -4  -1 -15    4.31    0.40
  -4  -1  15    4.16    0.51
  -4   1 -15    4.02    0.29
   4  -1 -15    4.34    0.46
   4  -1 -15    3.61    0.51
  -4  -1  15    5.21    0.52
  -4   1 -15    4.19    0.29
   5   1 -15    0.01    0.14
  -5   1  15    0.06    0.24
   5  -1  15   -0.21    0.24
   5  -1 -15   -0.24    0.27
   5  -1 -15   -0.19    0.23
  -5  -1  15    0.16    0.22
   0  -2 -15    3.38    0.27
   0   2 -15    3.20    0.36
   0  -2 -15    2.55    0.45
   0  -2 -15    3.07    0.27
   0  -2 -15    3.03    0.27
   0  -2 -15    3.12    0.30
   0  -2 -15    2.93    0.27
   0  -2 -15    3.68    0.33
  -1  -2 -15    0.62    0.21
  -1  -2 -15    1.23    0.41
  -1  -2 -15    1.04    0.15
  -1  -2 -15    1.22    0.19
  -1  -2 -15    1.26    0.16
   1   2 -15    1.11    0.32
  -1  -2 -15    1.05    0.36
  -1  -2 -15    1.07    0.21
  -1  -2 -15    1.15    0.17
   1   2 -15    0.91    0.22
   1  -2 -15    0.97    0.24
   1  -2 -15    1.29    0.23
   1  -2 -15    1.03    0.21
   1  -2 -15    0.46    0.21
   1  -2 -15    0.82    0.19
   1  -2 -15    1.28    0.37
  -1   2 -15    1.05    0.28
  -2  -2 -15    3.68    0.36
  -2  -2 -15    4.07    0.27
  -2  -2 -15    4.17    0.27
  -2  -2 -15    3.65    0.30
   2   2 -15    4.12    0.40
  -2   2 -15    4.37    0.41
  -2  -2  15    3.90    0.46
   2  -2 -15    3.81    0.39
   2  -2 -15    3.99    0.33
   2  -2 -15    5.43    0.57
   2  -2 -15    4.02    0.40
  -3  -2 -15   24.86    1.24
  -3  -2 -15   27.94    1.10
  -3  -2 -15   25.41    1.09
  -3  -2 -15   27.30    1.09
  -3   2  15   27.76    1.45
  -3  -2 -15   28.30    1.23
   3   2 -15   27.71    1.26
   3  -2 -15   27.18    1.23
  -3  -2  15   28.11    1.36
  -3   2 -15   28.60    1.25
   3  -2 -15   28.69    1.47
   4   2 -15    1.32    0.28
   4  -2  15    1.03    0.36
  -4   2  15    0.76    0.31
  -4   2  15    1.13    0.32
  -4  -2 -15    1.01    0.23
   4  -2 -15    1.53    0.33
  -4  -2  15    1.18    0.33
   4  -2 -15    1.38    0.41
  -4   2 -15    1.30    0.26
  -4  -2  15    1.33    0.36
  -5  -2 -15    0.96    0.21
   5   2 -15    1.07    0.21
   5  -2  15    0.74    0.25
  -5   2  15    1.28    0.29
  -5  -2  15    1.35    0.27
   5  -2 -15    1.50    0.35
   5  -2 -15    1.56    0.25
   0  -3 -15    2.84    0.42
   0   3 -15    2.47    0.32
   0  -3 -15    2.83    0.23
   0  -3 -15    2.57    0.27
   0  -3 -15    3.66    0.48
   0   3 -15    3.37    0.39
   0  -3 -15    3.20    0.28
   0  -3 -15    2.63    0.22
   0  -3 -15    2.33    0.25
  -1  -3 -15   16.06    0.65
  -1  -3 -15   15.30    1.01
   1   3 -15   16.36    0.83
  -1  -3 -15   16.95    0.66
  -1  -3 -15   15.74    0.73
  -1  -3 -15   15.70    0.65
  -1  -3 -15   17.40    0.75
  -1  -3 -15   14.94    1.01
  -1  -3 -15   16.94    0.69
   1  -3 -15   16.19    0.76
   1  -3 -15   14.85    0.97
  -1  -3  15   15.46    0.91
   1  -3 -15   16.49    0.74
  -1   3 -15   15.13    0.77
  -1   3 -15   15.07    0.87
   1  -3 -15   16.69    0.75
   1  -3 -15   15.90    0.74
  -2  -3 -15   60.45    2.76
  -2  -3 -15   61.91    2.06
  -2  -3 -15   61.09    2.24
   2   3 -15   62.40    2.39
  -2  -3 -15   56.52    2.34
  -2  -3 -15   61.83    2.69
  -2  -3 -15   53.79    2.16
  -2   3 -15   60.56    2.44
   2  -3 -15   57.72    2.20
   2  -3 -15   54.99    2.31
   2  -3 -15   59.06    2.65
  -2  -3  15   59.57    2.48
   2  -3 -15   57.39    2.33
   3  -3  15   14.51    0.95
  -3   3  15   15.29    0.97
   3   3 -15   17.34    0.90
  -3  -3 -15   15.92    0.80
  -3  -3 -15   15.61    0.70
   3  -3 -15   16.13    0.78
  -3   3 -15   14.65    0.87
  -3  -3  15   17.49    0.93
   3  -3 -15   15.50    1.05
  -3   3 -15   15.68    0.87
  -4   3  15    3.46    0.42
   4  -3  15    3.34    0.45
  -4  -3 -15    3.68    0.33
   4   3 -15    3.85    0.42
  -4   3  15    3.73    0.47
  -4  -3 -15    3.37    0.39
  -4  -3  15    4.14    0.44
  -4  -3  15    3.70    0.47
   4  -3 -15    3.81    0.36
   4  -3 -15    3.76    0.48
  -4   3 -15    4.70    0.43
   5  -3  15    1.52    0.30
  -5   3  15    1.85    0.31
   5   3 -15    1.73    0.23
   5  -3 -15    1.46    0.34
  -5   3 -15    1.78    0.18
  -5  -3  15    1.41    0.25
  -5   3 -15    1.51    0.17
   5  -3 -15    1.82    0.24
   0  -4 -15   16.93    1.14
   0  -4 -15   17.92    0.81
   0  -4 -15   17.88    0.71
   0  -4 -15   17.65    1.09
   0  -4 -15   18.53    0.72
   0  -4 -15   18.32    0.71
   0  -4 -15   19.17    0.76
   0  -4  15   18.48    1.01
   0   4 -15   19.62    0.95
   0  -4 -15   19.48    0.82
   1  -4  15    0.62    0.31
  -1  -4 -15    0.37    0.11
  -1  -4 -15    0.66    0.13
  -1  -4 -15    0.66    0.36
  -1  -4 -15    1.12    0.43
   1   4 -15    0.71    0.28
  -1  -4 -15    0.72    0.11
   1  -4 -15    0.44    0.20
   1  -4 -15    0.61    0.13
   1  -4 -15    0.47    0.18
  -1   4 -15    0.44    0.25
   1  -4 -15    0.47    0.13
  -1  -4  15    0.04    0.33
   1  -4 -15    0.75    0.16
   1  -4 -15    0.63    0.32
   1  -4 -15    0.73    0.34
  -2  -4 -15    9.30    0.79
  -2  -4 -15    8.00    0.44
  -2  -4 -15    9.25    0.79
  -2  -4 -15    9.86    0.43
   2   4 -15    9.72    0.64
   2  -4  15    9.49    0.73
  -2  -4 -15    9.00    0.44
  -2  -4 -15    8.77    0.46
   2  -4 -15    9.99    0.81
  -2   4 -15    8.73    0.68
  -2   4 -15    9.07    0.57
   2  -4 -15    8.48    0.56
   2  -4 -15    9.36    0.53
  -2  -4  15    8.49    0.69
   2  -4 -15    8.51    0.52
   3  -4  15   32.87    1.57
  -3  -4 -15   36.56    1.26
   3   4 -15   33.87    1.51
  -3  -4 -15   32.78    1.37
  -3   4 -15   33.16    1.55
  -3   4 -15   31.39    1.52
  -3   4 -15   32.41    1.33
  -3  -4  15   32.47    1.58
   3  -4 -15   35.02    1.69
  -4   4  15    0.53    0.33
  -4  -4 -15    1.18    0.29
   4  -4  15    1.15    0.33
   4   4 -15    1.07    0.30
  -4  -4 -15    1.02    0.19
  -4  -4  15    0.68    0.28
   4  -4 -15    1.26    0.18
  -4   4 -15    1.23    0.31
   4  -4 -15    1.12    0.20
   4  -4 -15    1.46    0.41
   5  -4  15    0.58    0.24
   5   4 -15    0.61    0.19
  -5   4  15    0.60    0.22
  -5   4 -15    0.73    0.20
   5  -4 -15    0.84    0.30
   0  -5 -15    4.39    0.26
   0  -5  15    3.76    0.45
   0  -5 -15    3.89    0.25
   0  -5 -15    4.41    0.26
   0  -5 -15    4.51    0.26
   0  -5 -15    4.32    0.53
   0  -5 -15    5.92    0.64
   0   5 -15    4.56    0.45
   1   5 -15    2.83    0.39
  -1  -5 -15    2.74    0.44
  -1  -5 -15    2.00    0.44
   1  -5  15    2.89    0.43
   1  -5 -15    2.54    0.28
   1  -5 -15    2.59    0.26
  -1   5 -15    2.33    0.35
   1  -5 -15    3.59    0.49
   1  -5 -15    3.06    0.47
   1  -5 -15    2.45    0.21
  -1  -5  15    2.95    0.42
  -2  -5 -15    1.03    0.41
  -2  -5 -15    1.19    0.49
  -2  -5 -15    1.06    0.13
   2   5 -15    1.49    0.33
  -2  -5 -15    0.80    0.14
  -2  -5 -15    0.97    0.14
   2  -5  15    1.46    0.35
  -2   5 -15    0.36    0.26
   2  -5 -15    0.99    0.19
   2  -5 -15    0.62    0.23
  -2  -5  15    1.28    0.35
   2  -5 -15    1.48    0.43
   2  -5 -15    0.40    0.30
   2  -5 -15    1.00    0.20
   2  -5 -15    0.92    0.24
  -3  -5 -15   10.27    0.54
  -3  -5 -15   10.52    0.47
   3  -5  15   11.55    0.77
   3   5 -15    9.75    0.70
   3  -5 -15   10.10    0.87
  -3   5 -15    9.52    0.58
  -3  -5  15   10.31    0.74
  -4  -5 -15    0.46    0.24
   4   5 -15    0.87    0.29
   4  -5  15    0.35    0.28
  -4   5  15    0.57    0.27
  -4   5 -15    0.43    0.29
  -4  -5  15    0.32    0.22
   4  -5 -15    0.74    0.35
   5  -5  15    0.42    0.19
  -5   5  15    0.86    0.23
   5  -5 -15    0.60    0.22
  -5   5 -15    0.76    0.17
   0   6 -15    3.00    0.43
   0  -6 -15    3.57    0.56
   0  -6 -15    3.05    0.21
   0  -6 -15    3.11    0.22
   0  -6 -15    3.17    0.21
   0  -6  15    2.36    0.42
   0  -6 -15    3.38    0.50
   1  -6  15    1.27    0.34
   1   6 -15    0.91    0.32
  -1  -6 -15    1.14    0.39
  -1  -6 -15    0.77    0.36
   1  -6 -15    1.17    0.20
  -1  -6  15    0.86    0.36
   1  -6 -15    1.18    0.18
   1  -6 -15    0.95    0.32
  -1   6 -15    0.72    0.29
   1  -6 -15    1.04    0.42
   2   6 -15    5.29    0.54
  -2  -6 -15    5.28    0.64
   2  -6  15    5.80    0.57
  -2  -6 -15    5.16    0.60
   2  -6 -15    5.10    0.42
  -2   6 -15    5.45    0.51
   2  -6 -15    6.06    0.61
   2  -6 -15    6.41    0.67
  -2  -6  15    6.07    0.55
   3   6 -15    0.11    0.26
   3  -6  15    0.23    0.29
  -3  -6 -15    0.11    0.15
   3  -6 -15    0.21    0.34
  -3   6 -15    0.33    0.21
   3  -6 -15    0.01    0.28
  -3  -6  15    0.35    0.25
  -4  -6 -15    1.87    0.26
   4  -6  15    1.48    0.27
   4   6 -15    1.82    0.31
   4  -6 -15    1.80    0.35
  -4   6 -15    1.24    0.34
   0   7 -15    2.72    0.44
   0  -7 -15    1.96    0.39
   0  -7 -15    2.03    0.17
   0  -7 -15    1.64    0.14
   0  -7 -15    2.02    0.19
   0  -7 -15    1.99    0.50
   0  -7  15    1.54    0.37
   1   7 -15    6.32    0.60
  -1  -7 -15    6.56    0.68
  -1  -7 -15    6.72    0.66
   1  -7  15    5.89    0.54
   1  -7 -15    6.10    0.39
   1  -7 -15    6.22    0.68
   1  -7 -15    6.71    0.65
  -1   7 -15    5.88    0.56
  -1  -7  15    6.20    0.56
  -2  -7 -15    0.37    0.34
   2   7 -15   -0.02    0.27
   2  -7  15   -0.05    0.24
  -2  -7 -15    0.13    0.46
   2  -7 -15    0.66    0.34
  -2   7 -15    0.13    0.28
   2  -7 -15    0.08    0.17
   2  -7 -15    0.05    0.28
  -2  -7  15    0.44    0.26
   3  -7  15    1.53    0.31
   3   7 -15    1.52    0.34
  -3  -7 -15    1.57    0.20
  -3   7 -15    2.01    0.30
   3  -7 -15    2.15    0.44
   3  -7 -15    1.63    0.37
   4  -7  15    1.92    0.27
   4   7 -15    1.80    0.29
  -4  -7 -15    1.55    0.22
   4  -7 -15    1.48    0.33
   0  -8 -15   29.72    1.24
   0  -8  15   33.36    1.48
   0  -8 -15   34.43    1.24
   0  -8 -15   33.08    1.66
   0  -8 -15   30.52    1.68
   0   8 -15   31.07    1.49
   1  -8  15    0.35    0.28
  -1  -8 -15    0.16    0.38
   1   8 -15    0.52    0.31
  -1  -8 -15   -0.09    0.23
  -1  -8  15    0.10    0.23
   1  -8 -15    0.26    0.15
   1  -8 -15   -0.36    0.28
  -1   8 -15    0.02    0.26
   1  -8 -15    0.49    0.32
  -2  -8 -15    4.36    0.50
   2  -8  15    3.26    0.38
   2   8 -15    2.73    0.40
   2  -8 -15    3.28    0.32
   2  -8 -15    2.80    0.48
  -2  -8  15    2.66    0.33
   2  -8 -15    3.09    0.47
  -3  -8 -15    1.38    0.17
   3  -8  15    1.68    0.27
   3   8 -15    2.10    0.33
   3  -8 -15    1.74    0.32
   3  -8 -15    1.52    0.37
  -4  -8 -15    0.14    0.14
   0  -9 -15    1.90    0.19
   0  -9 -15    1.66    0.44
   0  -9  15    1.66    0.29
   0  -9 -15    2.38    0.42
   0   9 -15    2.64    0.40
  -1  -9 -15    3.53    0.49
  -1  -9 -15    3.36    0.49
   1   9 -15    2.97    0.42
   1  -9  15    3.05    0.35
   1  -9 -15    3.84    0.47
   1  -9 -15    3.18    0.28
   1  -9 -15    3.54    0.51
  -1   9 -15    3.22    0.43
   2  -9  15    0.22    0.19
   2   9 -15    0.47    0.26
  -2  -9 -15    0.12    0.26
   2  -9 -15    0.57    0.32
  -2   9 -15    0.19    0.26
   2  -9 -15    0.14    0.16
   2  -9 -15    0.62    0.25
  -3  -9 -15    0.50    0.11
  -3  -9 -15    0.39    0.11
   3  -9 -15    0.27    0.25
   3  -9 -15    0.29    0.22
   0 -10 -15    0.73    0.15
   0 -10 -15    0.61    0.24
   0  10 -15    0.43    0.27
   0 -10 -15    0.71    0.34
   1  10 -15    3.88    0.44
  -1 -10 -15    3.51    0.50
  -1 -10 -15    4.97    0.51
   1 -10 -15    4.46    0.49
   1 -10 -15    3.88    0.44
   1 -10 -15    3.09    0.20
   1 -10 -15    3.92    0.29
   2 -10 -15    1.76    0.34
   2 -10 -15    1.57    0.30
   2 -10 -15    1.06    0.19
   0 -11 -15    3.75    0.40
   0 -11 -15    3.42    0.23
  -1 -11 -15    5.33    0.47
   1 -11 -15    4.91    0.45
   1 -11 -15    5.24    0.33
   0   0 -16    0.05    0.21
   0   0 -16    0.31    0.18
   0   0 -16    0.08    0.19
   0   0 -16    0.42    0.16
   0   0 -16    0.12    0.17
   1   0 -16    9.08    0.59
   1   0 -16    8.76    0.60
  -1   0 -16    9.16    0.63
  -1   0 -16    9.93    0.55
  -1   0 -16    8.72    0.58
   1   0 -16    9.19    0.55
  -1   0 -16    9.78    0.56
  -2   0 -16   40.86    1.57
  -2   0 -16   40.27    1.70
   2   0 -16   42.57    1.74
   3   0 -16   33.38    1.47
  -3   0 -16   30.38    1.38
  -3   0 -16   32.64    1.30
  -3   0  16   32.99    1.51
   4   0 -16    0.18    0.28
   4   0 -16    0.39    0.30
  -4   0  16    0.15    0.23
  -4   0  16   -0.16    0.25
   5   0 -16    0.12    0.22
  -5   0  16    0.57    0.22
   0  -1 -16    3.92    0.34
   0   1 -16    3.81    0.39
   0  -1 -16    3.46    0.36
   0  -1 -16    3.74    0.37
   0   1 -16    3.16    0.39
   0  -1 -16    3.51    0.32
   0   1 -16    3.65    0.35
   0  -1 -16    3.56    0.31
  -1  -1 -16    0.90    0.19
  -1  -1 -16    1.09    0.25
  -1  -1 -16    0.85    0.21
  -1  -1 -16    1.27    0.20
   1   1 -16    1.20    0.27
  -1  -1 -16    1.02    0.26
  -1  -1 -16    1.10    0.22
  -1   1 -16    1.10    0.26
   1  -1 -16    0.56    0.21
   1  -1 -16    1.02    0.25
  -1   1 -16    1.18    0.22
   1  -1 -16    0.98    0.17
   1  -1 -16    0.66    0.23
  -1   1 -16    0.83    0.27
   1  -1 -16    0.96    0.18
  -2  -1 -16   20.57    0.87
  -2  -1 -16   18.85    0.85
  -2  -1 -16   18.42    0.86
   2   1 -16   19.66    1.01
   2   1 -16   19.58    0.83
  -2  -1 -16   20.91    0.93
   2  -1 -16   20.27    0.92
  -2   1 -16   22.13    0.89
  -2   1 -16   19.89    0.87
  -2   1 -16   19.03    0.97
   2  -1 -16   18.02    1.10
  -3  -1 -16   12.98    0.62
   3   1 -16   12.70    0.61
   3   1 -16   11.21    0.78
  -3  -1 -16   12.55    0.64
  -3   1  16   12.39    0.87
  -3  -1 -16   11.87    0.61
  -3   1 -16   12.09    0.53
  -3   1 -16   11.91    0.71
  -3  -1  16   12.64    0.82
  -3   1 -16   13.19    0.54
   3  -1 -16   12.31    0.88
   3  -1 -16   12.99    0.73
  -4   1  16    1.64    0.35
   4   1 -16    1.83    0.36
  -4  -1 -16    1.96    0.30
   4   1 -16    1.98    0.22
  -4  -1  16    1.29    0.36
   4  -1 -16    1.55    0.31
   4  -1 -16    1.68    0.38
  -5   1  16    0.51    0.25
   5   1 -16    0.54    0.26
   5  -1  16    0.72    0.26
   5  -1 -16    0.41    0.20
   5  -1 -16    0.30    0.24
  -5  -1  16    0.61    0.22
   0  -2 -16    2.84    0.28
   0  -2 -16    3.08    0.27
   0  -2 -16    3.70    0.33
   0  -2 -16    3.64    0.32
   0  -2 -16    3.25    0.45
   0  -2 -16    3.31    0.26
   0   2 -16    2.94    0.36
   0  -2 -16    2.61    0.24
  -1  -2 -16    0.26    0.20
   1   2 -16    0.12    0.17
  -1  -2 -16    0.22    0.13
  -1  -2 -16    0.00    0.31
   1   2 -16    0.11    0.26
  -1  -2 -16    0.20    0.15
  -1  -2 -16    0.25    0.18
   1  -2 -16    0.03    0.20
   1  -2 -16    0.21    0.16
   1  -2 -16    0.11    0.33
   1  -2 -16    0.26    0.15
   1  -2 -16   -0.06    0.16
  -1   2 -16    0.09    0.23
   1  -2 -16    0.14    0.22
  -2  -2 -16   17.71    0.84
  -2  -2 -16   17.93    0.75
   2   2 -16   17.98    0.96
   2   2 -16   18.03    0.84
   2  -2 -16   15.55    0.86
   2  -2 -16   18.71    0.76
   2  -2 -16   17.45    0.93
  -2  -2  16   17.01    0.99
   2  -2 -16   16.21    1.04
   2  -2 -16   17.07    0.76
  -2   2 -16   17.68    0.88
  -3   2  16   23.12    1.30
  -3  -2 -16   24.57    1.09
  -3  -2 -16   23.13    0.96
   3   2 -16   24.13    1.06
  -3  -2  16   23.97    1.20
   3  -2 -16   21.93    1.26
  -3   2 -16   23.25    1.05
   3  -2 -16   23.81    1.05
   4  -2  16    5.08    0.49
   4   2 -16    5.35    0.40
  -4  -2 -16    5.11    0.38
  -4   2  16    5.65    0.50
  -4   2 -16    5.12    0.28
  -4   2 -16    5.09    0.28
   4  -2 -16    4.36    0.53
  -4  -2  16    5.76    0.52
   4  -2 -16    5.12    0.42
   5  -2  16    0.78    0.22
  -5  -2 -16    1.07    0.18
  -5   2  16    1.23    0.24
  -5  -2  16    0.94    0.25
   5  -2 -16    0.90    0.28
   5  -2 -16    1.34    0.19
   0  -3 -16    3.92    0.30
   0  -3 -16    3.84    0.51
   0  -3 -16    3.82    0.32
   0  -3 -16    4.21    0.32
   0  -3 -16    4.10    0.54
   0  -3 -16    3.94    0.26
   0   3 -16    4.02    0.43
  -1  -3 -16    3.71    0.54
   1   3 -16    3.74    0.42
  -1  -3 -16    3.17    0.27
  -1  -3 -16    3.34    0.48
  -1  -3 -16    2.89    0.26
   1   3 -16    3.30    0.34
  -1  -3 -16    3.50    0.26
  -1   3 -16    3.31    0.40
   1  -3 -16    3.66    0.52
  -1  -3  16    3.42    0.46
   1  -3 -16    3.52    0.28
   1  -3 -16    2.82    0.33
  -1   3 -16    3.27    0.26
   1  -3 -16    3.16    0.29
   1  -3 -16    3.20    0.32
   1  -3 -16    3.33    0.30
   1  -3 -16    3.57    0.28
   2   3 -16    7.06    0.54
  -2  -3 -16    5.85    0.39
  -2  -3 -16    7.29    0.39
  -2  -3 -16    7.53    0.71
  -2  -3 -16    6.07    0.45
  -2  -3 -16    6.14    0.39
  -2   3 -16    6.72    0.55
  -2  -3  16    6.52    0.59
   2  -3 -16    6.72    0.67
   2  -3 -16    6.41    0.45
   3   3 -16    5.36    0.46
  -3  -3 -16    4.81    0.41
  -3  -3 -16    5.66    0.37
  -3   3  16    4.72    0.52
   3  -3  16    4.89    0.51
   3  -3 -16    5.90    0.32
  -3  -3  16    5.65    0.54
   3  -3 -16    5.17    0.30
   3  -3 -16    6.07    0.60
  -3   3 -16    4.90    0.46
   4   3 -16    1.11    0.23
  -4  -3 -16    0.94    0.21
  -4   3  16    1.10    0.30
  -4  -3 -16    0.83    0.31
   4  -3  16    1.21    0.30
   4  -3 -16    1.23    0.18
   4  -3 -16    1.01    0.18
  -4  -3  16    1.04    0.32
  -4   3 -16    0.65    0.20
   4  -3 -16    0.13    0.32
  -5   3  16    1.67    0.25
   5  -3  16    1.78    0.27
   5  -3 -16    1.25    0.30
  -5  -3  16    1.64    0.24
   0  -4 -16    7.35    0.68
   0  -4 -16    7.02    0.70
   0  -4 -16    7.23    0.40
   0  -4 -16    6.64    0.39
   0  -4 -16    6.57    0.39
   0   4 -16    7.22    0.53
   0  -4 -16    7.47    0.38
   0  -4  16    6.89    0.60
  -1  -4 -16    3.95    0.26
  -1  -4 -16    3.68    0.51
   1  -4  16    3.40    0.44
  -1  -4 -16    3.04    0.22
   1   4 -16    4.30    0.41
  -1  -4 -16    3.69    0.28
  -1  -4 -16    4.04    0.51
  -1  -4 -16    3.88    0.26
  -1  -4  16    4.47    0.51
   1  -4 -16    3.65    0.34
   1  -4 -16    4.39    0.35
  -1   4 -16    3.90    0.35
   1  -4 -16    4.57    0.56
   1  -4 -16    4.39    0.29
  -1   4 -16    4.12    0.47
   1  -4 -16    4.19    0.52
  -2  -4 -16    6.05    0.62
  -2  -4 -16    5.16    0.30
  -2  -4 -16    4.33    0.60
   2  -4  16    5.18    0.53
  -2  -4 -16    4.01    0.33
   2   4 -16    5.17    0.47
   2  -4 -16    5.43    0.57
   2  -4 -16    4.17    0.35
  -2   4 -16    4.14    0.34
  -2   4 -16    5.05    0.51
  -2  -4  16    4.76    0.51
   3  -4  16    3.72    0.48
  -3  -4 -16    4.16    0.30
   3   4 -16    3.87    0.41
  -3  -4 -16    3.63    0.35
  -3   4 -16    4.23    0.44
  -3  -4  16    3.64    0.46
   3  -4 -16    3.73    0.51
  -3   4 -16    3.75    0.44
  -4  -4 -16    1.99    0.30
   4  -4  16    2.19    0.33
   4   4 -16    2.31    0.29
  -4  -4 -16    2.31    0.23
  -4   4  16    2.10    0.34
   4  -4 -16    1.98    0.42
  -4   4 -16    2.79    0.32
  -4  -4  16    2.74    0.35
  -5   4  16    0.77    0.22
   5  -4  16    0.83    0.21
   5  -4 -16    0.77    0.27
   0  -5 -16    1.24    0.15
   0  -5 -16    1.22    0.13
   0   5 -16    0.83    0.27
   0  -5 -16    1.52    0.40
   0  -5 -16    1.30    0.45
   0  -5  16    1.42    0.36
   0  -5 -16    1.21    0.18
  -1  -5 -16    3.59    0.57
   1  -5  16    4.03    0.49
   1   5 -16    4.56    0.46
  -1  -5 -16    3.47    0.51
   1  -5 -16    3.20    0.30
  -1  -5  16    3.26    0.45
   1  -5 -16    3.86    0.34
  -1   5 -16    3.84    0.39
   1  -5 -16    4.29    0.54
   1  -5 -16    3.51    0.48
   2  -5  16    0.79    0.31
  -2  -5 -16    0.73    0.40
  -2  -5 -16    0.84    0.14
   2   5 -16    1.64    0.34
  -2  -5 -16    1.02    0.18
  -2  -5 -16    0.79    0.12
  -2  -5 -16    0.55    0.44
  -2   5 -16    1.17    0.34
  -2  -5  16    0.79    0.32
  -2   5 -16    0.61    0.22
   2  -5 -16    0.41    0.38
   2  -5 -16    1.06    0.33
   2  -5 -16    0.81    0.24
  -3  -5 -16    5.84    0.41
   3  -5  16    5.78    0.54
  -3  -5 -16    5.98    0.31
   3   5 -16    6.15    0.52
  -3  -5  16    6.12    0.55
   3  -5 -16    6.14    0.63
  -3   5 -16    5.90    0.53
  -3   5 -16    5.44    0.54
  -4   5  16    0.74    0.24
   4   5 -16    0.14    0.20
  -4  -5 -16   -0.03    0.21
   4  -5  16    0.24    0.22
  -4   5 -16    0.25    0.23
  -4  -5  16    0.57    0.22
   4  -5 -16   -0.19    0.28
   0  -6 -16    0.28    0.33
   0  -6 -16    0.23    0.13
   0   6 -16    0.01    0.28
   0  -6 -16    0.99    0.36
   0  -6 -16    0.33    0.10
   0  -6 -16    0.31    0.14
   0  -6 -16    0.28    0.10
   0  -6  16    0.47    0.32
   1  -6  16    6.91    0.62
  -1  -6 -16    6.74    0.72
   1   6 -16    6.58    0.57
  -1  -6 -16    7.25    0.69
  -1  -6  16    7.04    0.61
   1  -6 -16    7.26    0.68
  -1   6 -16    7.76    0.57
   1  -6 -16    6.18    0.41
   1  -6 -16    6.44    0.69
   2  -6  16    6.49    0.59
  -2  -6 -16    7.54    0.71
  -2  -6 -16    6.63    0.68
   2   6 -16    7.02    0.57
  -2  -6 -16    6.37    0.35
   2  -6 -16    7.45    0.69
   2  -6 -16    6.96    0.65
   2  -6 -16    6.34    0.46
  -2  -6  16    7.67    0.62
  -3  -6 -16    0.68    0.18
   3  -6  16    0.88    0.28
   3   6 -16    0.23    0.26
   3  -6 -16    0.20    0.35
  -3  -6  16    0.45    0.24
  -3   6 -16    0.73    0.31
  -3   6 -16    0.57    0.17
  -3   6 -16    0.73    0.33
   4   6 -16    0.38    0.21
   4  -6  16    0.43    0.19
  -4  -6 -16    0.61    0.21
   4  -6 -16    0.05    0.21
  -4   6 -16    0.26    0.24
   0  -7  16    4.31    0.49
   0   7 -16    3.60    0.43
   0  -7 -16    3.66    0.27
   0  -7 -16    3.35    0.54
   0  -7 -16    4.29    0.56
   0  -7 -16    3.66    0.25
   1  -7  16    0.46    0.27
  -1  -7 -16    0.51    0.30
   1   7 -16    0.86    0.30
  -1  -7 -16    1.17    0.40
   1  -7 -16    0.86    0.35
  -1   7 -16    1.14    0.30
   1  -7 -16    0.64    0.18
  -1  -7  16    0.34    0.28
   1  -7 -16    0.80    0.34
   2   7 -16    7.28    0.57
   2  -7  16    7.64    0.61
  -2  -7 -16    6.69    0.69
  -2  -7 -16    6.98    0.74
   2  -7 -16    6.79    0.64
  -2  -7  16    6.92    0.54
   2  -7 -16    6.94    0.67
   2  -7 -16    6.24    0.43
   3   7 -16    3.31    0.38
   3  -7  16    3.46    0.37
  -3  -7 -16    3.17    0.25
  -3   7 -16    2.57    0.25
   3  -7 -16    3.33    0.42
   3  -7 -16    3.32    0.45
   4  -7  16    0.27    0.17
  -4  -7 -16    0.35    0.16
   4  -7 -16    0.43    0.23
   0  -8  16    0.26    0.25
   0  -8 -16    0.38    0.12
   0  -8 -16    0.46    0.37
   0  -8 -16    0.31    0.13
   0  -8 -16    0.22    0.26
   1  -8  16   11.33    0.69
  -1  -8 -16   12.09    0.85
   1   8 -16   11.50    0.73
  -1  -8 -16   10.39    0.87
   1  -8 -16    9.46    0.52
   1  -8 -16   11.25    0.86
  -1  -8  16    9.89    0.64
   1  -8 -16   10.55    0.82
   2   8 -16    0.14    0.23
   2  -8  16   -0.12    0.21
  -2  -8 -16   -0.07    0.21
   2  -8 -16    0.09    0.31
   2  -8 -16    0.46    0.19
  -2   8 -16    0.19    0.23
  -2  -8  16   -0.05    0.18
   2  -8 -16    0.36    0.24
   3  -8  16    9.45    0.53
   3   8 -16   10.64    0.58
  -3  -8 -16    9.18    0.41
  -3  -8 -16    8.72    0.40
   3  -8 -16   10.65    0.64
   3  -8 -16    9.25    0.64
   0  -9 -16    5.18    0.27
   0  -9 -16    4.94    0.54
   0  -9 -16    4.43    0.28
   0  -9 -16    3.92    0.49
   0   9 -16    5.10    0.48
   0  -9  16    4.85    0.40
   1  -9  16    1.21    0.24
  -1  -9 -16    1.49    0.36
   1   9 -16    0.39    0.29
  -1  -9 -16    1.46    0.36
  -1   9 -16    0.41    0.25
   1  -9 -16    0.98    0.17
   1  -9 -16    0.81    0.11
   1  -9 -16    1.29    0.33
   1  -9 -16    0.44    0.29
   2   9 -16    7.67    0.55
   2  -9 -16    7.54    0.61
   2  -9 -16    7.35    0.42
   2  -9 -16    7.39    0.60
   0  10 -16    0.24    0.20
   0 -10 -16    0.10    0.18
   0 -10 -16    0.23    0.11
   0 -10 -16    0.17    0.10
   0 -10 -16    0.13    0.27
  -1 -10 -16   -0.05    0.21
   1 -10 -16    0.26    0.26
   1 -10 -16    0.36    0.14
   1 -10 -16    0.14    0.19
   2 -10 -16    1.44    0.26
   0   0 -17    0.15    0.19
   0   0 -17    0.20    0.18
   0   0 -17    0.28    0.20
   1   0 -17    2.62    0.29
  -1   0 -17    2.57    0.30
  -1   0 -17    2.19    0.30
   1   0 -17    2.00    0.32
   1   0 -17    1.93    0.33
   1   0 -17    2.40    0.26
  -1   0 -17    2.42    0.28
  -2   0 -17    0.50    0.20
   2   0 -17    0.37    0.23
  -2   0 -17    0.04    0.18
  -3   0  17    5.10    0.50
   3   0 -17    5.73    0.48
  -3   0 -17    5.06    0.43
  -4   0  17    2.26    0.37
   4   0 -17    2.14    0.32
  -5   0  17    3.01    0.31
   0   1 -17    4.85    0.47
   0  -1 -17    5.59    0.39
   0  -1 -17    5.96    0.46
   0  -1 -17    6.38    0.41
   0   1 -17    6.07    0.43
   0  -1 -17    4.90    0.44
   0  -1 -17    5.65    0.41
   0   1 -17    5.06    0.46
  -1  -1 -17    9.05    0.51
  -1  -1 -17    9.38    0.48
   1   1 -17    9.22    0.57
  -1  -1 -17    9.13    0.48
  -1  -1 -17    8.61    0.58
  -1  -1 -17    8.92    0.50
  -1   1 -17    9.06    0.48
  -1   1 -17    8.46    0.47
   1  -1 -17    8.52    0.56
   1  -1 -17   10.23    0.59
  -1   1 -17    7.93    0.58
  -1   1 -17    8.80    0.60
   1  -1 -17    9.04    0.56
  -2  -1 -17    7.44    0.41
  -2  -1 -17    7.34    0.41
  -2  -1 -17    7.72    0.47
   2   1 -17    8.11    0.57
  -2  -1 -17    7.93    0.55
   2  -1 -17    7.80    0.44
  -2   1 -17    7.27    0.53
   2  -1 -17    7.80    0.45
   3   1 -17    5.45    0.48
  -3   1  17    4.65    0.56
  -3   1  17    4.39    0.49
  -3  -1 -17    4.28    0.37
   3  -1 -17    4.84    0.54
  -3  -1  17    4.51    0.49
   3  -1 -17    5.21    0.41
   4   1 -17   -0.11    0.23
  -4   1  17   -0.14    0.26
  -4  -1 -17   -0.13    0.17
  -4  -1  17   -0.07    0.23
   4  -1 -17   -0.37    0.25
   4  -1 -17   -0.10    0.19
  -5   1  17    0.56    0.20
  -5  -1  17    0.40    0.19
   0  -2 -17    1.26    0.19
   0  -2 -17    1.05    0.17
   0  -2 -17    1.38    0.17
   0  -2 -17    1.60    0.25
   0   2 -17    1.69    0.30
   0  -2 -17    1.37    0.27
   0  -2 -17    1.81    0.24
  -1  -2 -17    0.35    0.33
  -1  -2 -17    0.86    0.19
   1   2 -17    0.76    0.26
  -1  -2 -17    0.58    0.22
  -1  -2 -17    0.40    0.19
  -1  -2 -17    0.76    0.15
   1  -2 -17    0.84    0.21
   1  -2 -17    0.90    0.25
   1  -2 -17    0.92    0.21
   1  -2 -17    0.73    0.35
  -1   2 -17    0.99    0.24
   1  -2 -17    1.01    0.27
   1  -2 -17    0.70    0.22
  -2  -2 -17    4.14    0.32
   2   2 -17    4.61    0.31
  -2  -2 -17    3.35    0.35
   2   2 -17    4.28    0.46
   2  -2 -17    5.33    0.43
  -2   2 -17    4.99    0.39
   2  -2 -17    4.36    0.54
   2  -2 -17    4.70    0.40
  -2  -2  17    3.71    0.46
  -2   2 -17    5.19    0.40
  -3  -2 -17   12.29    0.59
   3   2 -17   12.35    0.78
  -3   2  17   12.81    0.86
  -3  -2 -17   12.09    0.69
   3   2 -17   12.07    0.57
   3  -2 -17   12.06    0.55
   3  -2 -17   12.37    0.89
  -3   2 -17   11.68    0.53
  -3   2 -17   12.86    0.54
  -3  -2  17   13.18    0.79
   3  -2 -17   12.93    0.55
   4  -2  17    2.44    0.36
   4   2 -17    2.41    0.37
  -4   2  17    2.43    0.33
  -4  -2 -17    2.61    0.26
   4  -2 -17    2.40    0.20
   4  -2 -17    1.65    0.37
  -4  -2  17    2.24    0.37
   4  -2 -17    2.13    0.19
  -5   2  17    0.27    0.19
   0  -3  17    2.44    0.39
   0  -3 -17    1.97    0.37
   0  -3 -17    2.36    0.46
   0  -3 -17    2.09    0.25
   0   3 -17    2.59    0.35
   0  -3 -17    2.00    0.23
   0  -3 -17    2.01    0.27
   0  -3 -17    2.15    0.19
   1   3 -17   23.55    1.14
   1   3 -17   24.47    1.00
  -1  -3 -17   22.74    1.31
  -1  -3 -17   24.23    0.91
  -1  -3 -17   24.11    0.99
  -1  -3 -17   21.25    1.30
  -1  -3 -17   21.68    1.00
  -1  -3  17   22.30    1.19
   1  -3 -17   23.16    0.96
   1  -3 -17   24.11    1.05
   1  -3 -17   21.90    1.28
  -1   3 -17   23.13    1.10
   1  -3 -17   22.43    1.08
   1  -3 -17   24.29    0.94
  -2  -3 -17    6.28    0.66
  -2  -3 -17    5.98    0.36
  -2  -3 -17    6.44    0.44
   2   3 -17    5.64    0.43
   2   3 -17    6.19    0.58
   2  -3 -17    6.07    0.60
   2  -3 -17    5.94    0.44
   2  -3 -17    5.74    0.42
  -2  -3  17    6.33    0.57
  -2   3 -17    6.27    0.50
  -3  -3 -17   13.24    0.60
  -3  -3 -17   12.92    0.69
   3   3 -17   13.79    0.66
   3  -3  17   12.02    0.79
  -3   3 -17   13.13    0.67
  -3  -3  17   13.94    0.83
   3  -3 -17   12.95    0.93
  -4   3  17    3.71    0.40
   4   3 -17    3.71    0.27
   4  -3  17    3.32    0.37
  -4  -3 -17    4.02    0.28
  -4  -3 -17    3.18    0.32
  -4  -3  17    3.40    0.40
   4  -3 -17    3.02    0.43
   0  -4 -17    1.84    0.45
   0   4 -17    1.84    0.37
   0  -4 -17    1.88    0.25
   0   4 -17    1.07    0.24
   0  -4 -17    1.89    0.41
   0  -4 -17    1.98    0.21
   0  -4  17    1.58    0.35
   1  -4  17    7.09    0.63
  -1  -4 -17    7.32    0.42
   1   4 -17    8.18    0.52
  -1  -4 -17    7.61    0.73
  -1  -4 -17    7.47    0.70
  -1  -4 -17    8.30    0.37
  -1   4 -17    6.86    0.40
   1  -4 -17    7.35    0.67
  -1  -4  17    6.88    0.64
  -1   4 -17    6.86    0.58
   1  -4 -17    8.28    0.46
   1  -4 -17    7.48    0.49
   2  -4  17   28.80    1.40
  -2  -4 -17   29.66    1.04
   2   4 -17   28.83    1.24
  -2  -4 -17   27.63    1.16
   2  -4 -17   27.40    1.15
   2  -4 -17   27.57    1.50
  -2  -4  17   29.04    1.42
  -2   4 -17   28.74    1.32
   3  -4  17    2.21    0.39
  -3  -4 -17    1.72    0.28
   3   4 -17    2.95    0.32
  -3  -4 -17    2.52    0.21
  -3  -4  17    2.54    0.41
  -3   4 -17    2.21    0.33
   3  -4 -17    2.46    0.41
  -4  -4 -17    1.15    0.22
   4   4 -17    1.15    0.20
   4  -4  17    0.87    0.24
  -4   4  17    0.94    0.25
  -4  -4  17    1.07    0.26
   4  -4 -17    0.34    0.29
  -4   4 -17    1.14    0.16
  -4   4 -17    1.10    0.16
   0  -5 -17   -0.18    0.14
   0  -5 -17    0.23    0.37
   0  -5  17    0.23    0.28
   0  -5 -17   -0.01    0.11
   0  -5 -17   -0.13    0.21
   1   5 -17    6.75    0.53
   1  -5  17    8.05    0.63
  -1  -5 -17    6.50    0.35
  -1  -5 -17    7.57    0.70
  -1  -5 -17    7.08    0.68
  -1   5 -17    7.48    0.62
   1  -5 -17    7.98    0.71
   1  -5 -17    7.39    0.45
   1  -5 -17    6.94    0.44
   1  -5 -17    6.55    0.69
  -1  -5  17    6.78    0.60
   1  -5 -17    7.27    0.41
  -2  -5 -17    3.83    0.59
   2  -5  17    3.98    0.46
  -2  -5 -17    3.91    0.30
  -2  -5 -17    3.40    0.26
   2   5 -17    3.97    0.39
   2  -5 -17    3.67    0.50
   2  -5 -17    3.68    0.35
  -2   5 -17    4.09    0.47
  -2  -5  17    4.37    0.48
   3   5 -17    4.40    0.38
   3  -5  17    4.26    0.45
  -3  -5 -17    4.66    0.36
   3  -5 -17    4.68    0.54
  -3   5 -17    4.21    0.42
  -3  -5  17    4.73    0.44
   3  -5 -17    4.81    0.38
   4  -5  17    2.33    0.31
  -4  -5 -17    2.09    0.23
  -4  -5  17    2.03    0.26
   4  -5 -17    2.88    0.36
  -4   5 -17    2.81    0.24
   0  -6  17    3.97    0.46
   0  -6 -17    3.93    0.21
   0  -6 -17    3.90    0.53
   0  -6 -17    3.65    0.27
   0  -6 -17    3.76    0.53
   0  -6 -17    3.40    0.21
  -1  -6 -17    0.84    0.36
   1   6 -17    1.23    0.29
  -1  -6 -17    1.14    0.38
   1  -6  17    0.67    0.31
   1  -6 -17    1.02    0.42
   1  -6 -17    0.78    0.18
  -1  -6  17    0.33    0.31
   1  -6 -17    0.62    0.33
   1  -6 -17    0.81    0.17
  -1   6 -17    0.43    0.21
  -2  -6 -17    1.59    0.17
   2   6 -17    2.48    0.34
   2  -6  17    1.51    0.37
   2  -6 -17    2.14    0.28
   2  -6 -17    1.50    0.43
  -2  -6  17    2.16    0.37
  -2   6 -17    2.37    0.38
   2  -6 -17    2.18    0.40
   3   6 -17    0.52    0.21
   3  -6  17    0.55    0.24
  -3  -6 -17    0.55    0.18
   3  -6 -17    0.25    0.30
  -3  -6  17    0.61    0.22
  -3   6 -17    0.51    0.27
   3  -6 -17    0.26    0.17
  -4  -6 -17    0.30    0.13
   4  -6  17   -0.04    0.17
   4  -6 -17    0.05    0.23
   0  -7 -17    3.86    0.26
   0  -7 -17    4.35    0.52
   0  -7  17    3.79    0.43
   0  -7 -17    4.75    0.56
   0   7 -17    4.31    0.42
   0  -7 -17    4.10    0.25
   1   7 -17    0.86    0.30
   1  -7  17    0.36    0.26
  -1  -7 -17    1.01    0.43
  -1  -7 -17    1.40    0.33
   1  -7 -17    1.23    0.42
   1  -7 -17    1.08    0.31
   1  -7 -17    0.90    0.17
  -1  -7  17    1.02    0.30
   1  -7 -17    0.98    0.15
  -1   7 -17    0.88    0.23
   2  -7  17    6.82    0.55
   2   7 -17    6.17    0.47
   2  -7 -17    7.69    0.64
   2  -7 -17    5.90    0.58
  -2  -7  17    6.47    0.49
   2  -7 -17    6.67    0.42
   3  -7  17    2.51    0.32
  -3  -7 -17    1.80    0.16
  -3  -7 -17    2.54    0.19
   3   7 -17    2.69    0.31
  -3   7 -17    2.57    0.35
   3  -7 -17    2.36    0.35
   3  -7 -17    2.73    0.25
   0  -8 -17    0.05    0.10
   0   8 -17    0.01    0.22
   0  -8  17    0.03    0.21
   0  -8 -17    0.06    0.26
   0  -8 -17   -0.21    0.21
   0  -8 -17    0.02    0.10
  -1  -8 -17    1.37    0.33
   1  -8  17    1.54    0.29
  -1  -8 -17    1.38    0.36
   1   8 -17    2.00    0.32
   1  -8 -17    1.37    0.13
   1  -8 -17    1.65    0.41
   1  -8 -17    1.37    0.12
  -1  -8  17    1.24    0.28
  -1   8 -17    0.90    0.24
   1  -8 -17    1.26    0.19
   1  -8 -17    2.06    0.39
   2   8 -17    4.77    0.40
   2  -8  17    3.93    0.37
   2  -8 -17    3.67    0.43
   2  -8 -17    4.28    0.33
   2  -8 -17    5.31    0.49
   2  -8 -17    4.29    0.26
   3  -8 -17    3.07    0.34
   0  -9 -17    0.00    0.09
   0  -9 -17   -0.03    0.24
   0   9 -17    0.27    0.20
   0  -9 -17    0.17    0.25
   1  -9  17    2.30    0.26
  -1  -9 -17    2.91    0.45
  -1  -9 -17    3.37    0.43
   1  -9 -17    2.63    0.36
   1  -9 -17    2.53    0.38
   1  -9 -17    2.51    0.21
   2  -9 -17    0.10    0.14
   2  -9 -17    0.37    0.21
   2  -9 -17    0.23    0.09
   2  -9 -17   -0.19    0.21
   0 -10 -17    0.48    0.21
   0   0 -18    2.57    0.32
   0   0 -18    2.77    0.31
  -1   0 -18   14.91    0.72
  -1   0 -18   15.45    0.71
   1   0 -18   13.52    0.78
   2   0 -18    4.69    0.37
   2   0 -18    4.71    0.36
  -2   0 -18    4.53    0.38
  -3   0 -18    1.41    0.27
   3   0 -18    1.74    0.26
  -3   0  18    1.22    0.32
   4   0 -18    7.60    0.42
  -4   0  18    7.47    0.55
  -4   0 -18    6.76    0.45
   0  -1 -18   14.47    0.77
   0  -1 -18   14.68    0.66
   0  -1 -18   14.16    0.68
   0  -1 -18   12.86    0.67
   0   1 -18   13.38    0.75
   0   1 -18   13.81    0.65
   0   1 -18   14.69    0.64
  -1  -1 -18   17.46    0.84
  -1  -1 -18   15.83    0.72
   1   1 -18   18.53    0.82
  -1  -1 -18   16.42    0.76
  -1   1 -18   17.15    0.87
   1  -1 -18   18.10    0.82
   1  -1 -18   17.84    0.83
  -2  -1 -18   19.87    0.83
   2   1 -18   19.05    0.91
  -2  -1  18   17.89    1.00
  -3   1  18    0.62    0.28
   3   1 -18    1.04    0.27
  -3  -1 -18    0.73    0.21
   3  -1 -18    0.63    0.14
   3  -1 -18    0.80    0.13
  -3  -1  18    0.59    0.32
   4   1 -18    5.62    0.41
  -4  -1 -18    6.28    0.38
  -4   1  18    6.07    0.47
  -4  -1  18    5.92    0.48
   0   2 -18   10.26    0.58
   0  -2 -18    9.79    0.53
   0  -2 -18   10.13    0.59
  -1  -2 -18    4.94    0.40
   1   2 -18    5.88    0.45
  -1  -2 -18    4.57    0.34
   1  -2 -18    4.85    0.37
  -1   2 -18    4.73    0.38
   1  -2 -18    5.44    0.35
  -1   2 -18    5.01    0.38
   1  -2 -18    5.37    0.41
   1  -2 -18    6.03    0.48
  -2  -2 -18    0.25    0.21
  -2  -2 -18    0.68    0.19
   2   2 -18    0.69    0.26
  -2  -2  18    0.15    0.30
   2  -2 -18    0.78    0.38
   2  -2 -18    0.57    0.24
  -3  -2 -18    0.46    0.22
  -3  -2 -18    1.02    0.19
   3   2 -18    0.57    0.27
   3  -2 -18    0.52    0.27
  -3  -2  18    0.88    0.34
  -4   2  18    0.64    0.23
   4   2 -18    0.74    0.23
   4  -2  18    0.62    0.23
  -4  -2 -18    0.47    0.15
   4  -2 -18    0.39    0.26
  -4  -2  18    0.09    0.24
   0  -3 -18   11.89    0.60
   0  -3 -18   11.01    0.53
   0   3 -18   10.89    0.67
   0  -3 -18   10.27    0.86
   0  -3  18   10.18    0.77
   1   3 -18    0.59    0.28
  -1  -3 -18    0.27    0.15
  -1  -3 -18    0.22    0.37
  -1  -3 -18   -0.05    0.31
  -1  -3 -18    0.35    0.21
   1  -3 -18    0.29    0.18
   1  -3 -18    0.31    0.22
  -1  -3  18    0.74    0.32
  -1   3 -18    0.33    0.24
   1  -3 -18    0.88    0.37
   2   3 -18    4.17    0.44
  -2  -3 -18    2.80    0.31
  -2  -3 -18    3.63    0.27
   2  -3  18    3.73    0.46
   2  -3 -18    3.18    0.50
   2  -3 -18    3.50    0.35
  -2   3 -18    3.73    0.33
  -2  -3  18    3.85    0.47
  -2   3 -18    3.36    0.33
  -3  -3 -18    9.02    0.44
   3  -3  18    8.31    0.65
   3   3 -18    8.00    0.60
  -3  -3  18    9.93    0.67
   3  -3 -18    9.27    0.73
   4  -3  18    0.91    0.22
   4   3 -18    0.99    0.26
  -4  -3 -18    0.79    0.21
  -4  -3 -18    1.06    0.16
  -4   3  18    0.90    0.24
   4  -3 -18    0.97    0.25
  -4  -3  18    1.34    0.27
   0  -4 -18    7.73    0.68
   0  -4  18    7.36    0.62
   0  -4 -18    6.76    0.70
   0   4 -18    7.27    0.59
   0  -4 -18    8.23    0.45
   0  -4 -18    7.12    0.39
   1  -4  18    1.11    0.38
  -1  -4 -18    0.98    0.41
   1   4 -18    1.73    0.36
  -1  -4 -18    1.54    0.22
  -1  -4 -18    1.09    0.37
  -1  -4 -18    1.22    0.15
   1  -4 -18    1.53    0.26
   1  -4 -18    1.31    0.38
   1  -4 -18    1.00    0.20
  -1  -4  18    1.67    0.35
  -1   4 -18    1.32    0.32
   2   4 -18    4.87    0.50
   2   4 -18    5.23    0.36
  -2  -4 -18    4.91    0.27
   2  -4  18    5.16    0.50
  -2   4 -18    5.14    0.44
  -2  -4  18    4.85    0.50
   2  -4 -18    5.50    0.59
   2  -4 -18    5.06    0.38
  -3  -4 -18    4.42    0.26
  -3  -4 -18    4.56    0.34
   3  -4  18    3.84    0.42
   3   4 -18    4.50    0.29
  -3   4 -18    5.01    0.33
   3  -4 -18    3.94    0.49
  -3   4 -18    4.44    0.32
  -3  -4  18    5.03    0.48
  -4   4  18    3.34    0.33
   4  -4  18    3.35    0.31
  -4  -4 -18    2.21    0.25
  -4  -4  18    2.91    0.29
   4  -4 -18    3.11    0.38
   0  -5 -18    5.48    0.64
   0  -5  18    6.20    0.55
   0   5 -18    6.13    0.56
   0  -5 -18    6.18    0.63
   0  -5 -18    6.06    0.37
   0  -5 -18    5.61    0.31
  -1  -5 -18    3.46    0.49
  -1  -5 -18    3.58    0.25
   1  -5  18    2.80    0.43
  -1  -5 -18    3.91    0.51
  -1  -5 -18    2.93    0.23
   1  -5 -18    2.77    0.28
  -1   5 -18    2.81    0.40
   1  -5 -18    3.02    0.25
   1  -5 -18    3.63    0.46
  -1  -5  18    3.12    0.42
   1  -5 -18    3.33    0.52
  -2  -5 -18    2.19    0.21
   2   5 -18    1.99    0.26
   2  -5  18    1.60    0.37
  -2   5 -18    2.30    0.33
   2  -5 -18    2.44    0.40
   2  -5 -18    1.99    0.25
  -2  -5  18    2.49    0.41
  -3  -5 -18    1.50    0.20
   3  -5  18    2.07    0.32
   3   5 -18    2.13    0.22
  -3  -5  18    2.06    0.30
  -3   5 -18    1.60    0.25
   3  -5 -18    1.75    0.24
   3  -5 -18    1.73    0.34
  -4  -5 -18    4.25    0.28
   4  -5  18    3.69    0.33
   0  -6 -18    0.06    0.11
   0  -6  18    0.24    0.27
   0  -6 -18    0.23    0.12
   0  -6 -18   -0.02    0.28
   0  -6 -18    0.03    0.29
   0   6 -18   -0.05    0.16
  -1  -6 -18    5.60    0.59
  -1  -6 -18    5.84    0.29
   1  -6  18    5.95    0.53
  -1  -6 -18    5.93    0.62
   1   6 -18    5.42    0.42
  -1  -6 -18    5.26    0.29
  -1   6 -18    6.09    0.55
   1  -6 -18    5.21    0.56
   1  -6 -18    6.48    0.61
   1  -6 -18    6.00    0.37
  -1  -6  18    6.08    0.54
   1  -6 -18    6.41    0.33
   2   6 -18    2.03    0.27
   2  -6  18    1.46    0.30
  -2   6 -18    1.85    0.33
   2  -6 -18    1.52    0.24
  -2  -6  18    1.88    0.32
   2  -6 -18    1.21    0.38
   2  -6 -18    1.53    0.21
   3  -6  18    3.17    0.36
  -3  -6 -18    3.26    0.21
   3  -6 -18    3.10    0.27
  -3  -6  18    3.75    0.32
   3  -6 -18    3.71    0.44
  -3   6 -18    3.28    0.31
   0   7 -18    0.10    0.16
   0  -7 -18   -0.09    0.33
   0  -7  18    0.07    0.21
   0  -7 -18   -0.11    0.25
   0  -7 -18    0.07    0.12
   0  -7 -18    0.18    0.10
   1  -7  18    1.23    0.30
  -1  -7 -18    1.31    0.41
  -1  -7 -18    1.06    0.34
   1  -7 -18    0.45    0.35
  -1  -7  18    0.91    0.27
   1  -7 -18    1.18    0.30
  -1   7 -18    0.48    0.16
   1  -7 -18    0.83    0.17
   1  -7 -18    0.78    0.12
   1  -7 -18    0.77    0.12
   2  -7  18    5.98    0.48
   2   7 -18    5.88    0.40
  -2  -7  18    5.54    0.43
   2  -7 -18    5.77    0.39
   2  -7 -18    5.54    0.55
  -2   7 -18    6.12    0.49
   2  -7 -18    6.34    0.33
   2  -7 -18    6.11    0.52
   3  -7  18    3.83    0.32
   3  -7 -18    2.89    0.36
   0  -8 -18    0.85    0.29
   0  -8 -18    0.01    0.31
   0   8 -18    0.19    0.16
   0  -8  18    0.24    0.20
   1  -8  18    1.41    0.28
   1   8 -18    1.56    0.25
  -1  -8 -18    1.52    0.39
  -1  -8 -18    2.22    0.40
   1  -8 -18    2.04    0.36
   1  -8 -18    1.21    0.34
   1  -8 -18    1.53    0.17
  -1  -8  18    1.26    0.25
   2  -8  18    2.89    0.29
   2  -8 -18    2.93    0.36
   2  -8 -18    2.57    0.24
   2  -8 -18    2.75    0.18
   0  -9 -18    0.79    0.29
   0  -9 -18    0.93    0.25
  -1  -9 -18    2.90    0.34
   1  -9 -18    2.31    0.32
   1  -9 -18    2.57    0.32
   1  -9 -18    1.96    0.17
   0   0 -19    0.23    0.24
  -1   0 -19    9.64    0.55
  -2   0 -19    4.54    0.37
  -3   0 -19    0.22    0.19
  -3   0  19   -0.03    0.27
  -4   0  19   -0.01    0.22
   0  -1 -19    3.73    0.35
   1   1 -19   11.57    0.52
  -1  -1 -19   11.17    0.65
   1   1 -19   12.10    0.52
  -1  -1 -19   11.52    0.59
   1  -1 -19   11.99    0.63
  -2  -1 -19   -0.04    0.17
  -2  -1 -19    0.05    0.23
   2   1 -19    0.06    0.17
   2   1 -19    0.31    0.17
  -2   1 -19    0.42    0.22
  -2  -1  19   -0.20    0.27
   3   1 -19    0.39    0.16
  -3   1  19    0.47    0.27
  -3  -1 -19    0.72    0.19
  -3  -1  19    1.00    0.31
  -4  -1 -19    4.46    0.30
  -4   1  19    4.61    0.37
  -4  -1  19    4.10    0.39
   0  -2 -19    0.14    0.18
   0  -2 -19    0.27    0.23
   0   2 -19    0.33    0.18
   0   2 -19    0.43    0.18
  -1  -2 -19    5.50    0.43
  -1  -2 -19    6.37    0.40
   1   2 -19    6.01    0.43
   1  -2 -19    5.52    0.41
  -1  -2  19    7.12    0.60
  -2  -2 -19    8.05    0.50
   2   2 -19    8.29    0.51
  -2  -2 -19    7.82    0.43
   2  -2 -19    7.04    0.52
  -2  -2  19    8.33    0.67
  -3  -2 -19    0.23    0.20
   3   2 -19    0.33    0.20
  -3  -2 -19    0.19    0.13
  -3  -2  19    0.05    0.28
   3  -2 -19    0.23    0.28
  -4   2  19    0.90    0.24
  -4  -2 -19    1.12    0.15
   4   2 -19    1.08    0.18
  -4  -2  19    1.13    0.25
   0   3 -19    2.47    0.31
   0  -3 -19    3.11    0.26
   0  -3  19    2.16    0.42
   0  -3 -19    2.90    0.30
   0  -3 -19    2.53    0.48
   1   3 -19    2.92    0.34
  -1  -3 -19    3.11    0.30
  -1  -3 -19    3.14    0.25
   1  -3  19    3.18    0.44
  -1   3 -19    2.48    0.28
   1  -3 -19    3.05    0.29
  -1   3 -19    2.85    0.29
   1  -3 -19    3.01    0.33
   1  -3 -19    2.83    0.47
  -1  -3  19    3.17    0.42
   2  -3  19    1.86    0.34
   2   3 -19    1.73    0.29
  -2  -3 -19    2.11    0.20
  -2  -3  19    1.30    0.37
   2  -3 -19    2.02    0.27
   2  -3 -19    1.45    0.38
   3   3 -19    1.41    0.25
  -3  -3 -19    0.59    0.20
   3  -3  19    0.69    0.29
  -3  -3 -19    0.86    0.15
  -3  -3  19    1.37    0.30
   3  -3 -19    1.00    0.31
  -4  -3  19    2.26    0.27
   0   4 -19    1.11    0.29
   0  -4 -19    1.29    0.34
   0  -4  19    0.78    0.35
   0  -4 -19    0.95    0.20
   0  -4 -19    0.99    0.16
   0  -4 -19    1.05    0.38
  -1  -4 -19    1.38    0.14
   1   4 -19    1.35    0.30
   1  -4  19    1.89    0.38
  -1  -4 -19    0.99    0.35
  -1  -4 -19    1.33    0.22
  -1  -4  19    1.61    0.34
   1  -4 -19    1.20    0.39
  -1   4 -19    1.50    0.28
   1  -4 -19    1.39    0.24
   1  -4 -19    1.56    0.21
   1  -4 -19    1.49    0.24
   2   4 -19    0.34    0.26
  -2  -4 -19    0.25    0.09
  -2  -4 -19    0.27    0.18
   2  -4  19    0.08    0.30
  -2  -4  19    0.69    0.32
   2  -4 -19    0.41    0.32
  -2   4 -19    0.12    0.17
   2  -4 -19    0.42    0.16
  -2   4 -19    0.22    0.18
  -3  -4 -19    0.24    0.16
   3   4 -19    0.72    0.24
   3  -4  19    0.14    0.23
   3  -4 -19    0.25    0.17
  -3  -4  19    0.59    0.25
   3  -4 -19    0.41    0.23
   0  -5 -19    0.36    0.10
   0  -5 -19    0.32    0.17
   0  -5  19    0.61    0.34
   0  -5 -19    0.49    0.11
   0   5 -19    0.37    0.26
   0  -5 -19    0.16    0.27
   0  -5 -19    0.20    0.36
  -1  -5 -19    4.29    0.50
  -1  -5 -19    3.99    0.27
  -1  -5 -19    3.94    0.52
   1   5 -19    3.87    0.43
   1  -5  19    3.62    0.41
  -1  -5  19    3.70    0.42
  -1   5 -19    4.06    0.41
   1  -5 -19    3.90    0.31
   1  -5 -19    3.95    0.29
   1  -5 -19    3.88    0.51
   2   5 -19    1.72    0.33
   2  -5  19    2.43    0.36
  -2  -5 -19    1.87    0.18
  -2   5 -19    1.80    0.26
   2  -5 -19    2.30    0.24
   2  -5 -19    1.74    0.38
  -2  -5  19    1.65    0.34
  -2   5 -19    1.93    0.27
   3  -5  19    0.07    0.19
  -3  -5 -19    0.22    0.14
  -3  -5  19   -0.05    0.17
   3  -5 -19    0.04    0.25
   3  -5 -19    0.14    0.16
   0  -6  19    0.46    0.29
   0   6 -19    0.44    0.26
   0  -6 -19   -0.36    0.32
   0  -6 -19    0.25    0.11
   0  -6 -19    0.70    0.29
  -1  -6 -19   -0.07    0.33
  -1  -6 -19    0.15    0.27
  -1  -6 -19    0.22    0.10
   1   6 -19    0.01    0.23
   1  -6  19    0.29    0.24
   1  -6 -19    0.08    0.20
  -1  -6  19   -0.01    0.26
   1  -6 -19    0.47    0.16
   1  -6 -19    0.04    0.10
  -1   6 -19    0.25    0.24
   1  -6 -19    0.32    0.26
   2  -6  19    3.01    0.34
   2  -6 -19    3.37    0.24
  -2   6 -19    3.16    0.32
   2  -6 -19    3.10    0.29
  -2   6 -19    3.01    0.32
   2  -6 -19    3.99    0.42
  -2  -6  19    3.21    0.36
   3  -6  19    2.49    0.28
   3  -6 -19    1.65    0.30
   0  -7 -19   -0.03    0.25
   0  -7  19    0.11    0.22
   0  -7 -19    0.10    0.12
   0  -7 -19    0.10    0.08
   0   7 -19   -0.26    0.26
   0  -7 -19    0.21    0.24
  -1  -7 -19    4.73    0.51
  -1  -7 -19    5.32    0.53
   1  -7  19    4.96    0.42
   1  -7 -19    4.92    0.47
  -1   7 -19    4.59    0.42
   1  -7 -19    4.93    0.51
   1  -7 -19    4.56    0.29
  -1  -7  19    4.52    0.40
   2  -7  19    1.82    0.26
   2  -7 -19    1.96    0.22
  -2  -7  19    1.70    0.23
   2  -7 -19    2.00    0.16
   2  -7 -19    1.75    0.30
  -2   7 -19    1.54    0.25
  -2   7 -19    1.87    0.25
   0  -8  19    0.93    0.21
   0  -8 -19    1.24    0.31
   0  -8 -19    1.07    0.28
   1  -8  19    0.56    0.17
   1  -8 -19    0.38    0.20
   1  -8 -19    0.69    0.12
   1  -8 -19    0.56    0.27
   0   0 -20    2.77    0.32
  -1   0 -20    0.92    0.24
  -2   0 -20    0.56    0.20
  -3   0  20    1.24    0.28
  -3   0 -20    0.62    0.19
   0  -1 -20    1.11    0.24
  -1  -1 -20    0.56    0.19
  -1  -1 -20    0.77    0.26
   1  -1 -20    0.36    0.22
  -1   1 -20    0.45    0.22
  -2  -1 -20    5.95    0.44
  -2  -1 -20    6.20    0.37
  -2   1 -20    5.16    0.40
  -2  -1  20    6.36    0.54
  -3  -1 -20    0.68    0.16
  -3   1  20    0.62    0.27
  -3  -1  20    0.43    0.27
   0  -2 -20    8.63    0.47
   0  -2 -20    9.02    0.54
  -1  -2 -20    5.03    0.40
  -1  -2 -20    5.27    0.35
   1  -2 -20    5.57    0.39
  -1  -2  20    6.18    0.54
  -2  -2 -20    4.13    0.29
   2   2 -20    3.64    0.27
   2   2 -20    4.02    0.26
  -2  -2 -20    3.33    0.33
   2  -2 -20    3.88    0.33
  -2  -2  20    3.85    0.45
  -3  -2 -20    0.43    0.19
  -3  -2 -20    0.57    0.14
  -3  -2  20    0.76    0.25
   0  -3 -20    4.03    0.29
   0  -3 -20    4.65    0.36
   0  -3  20    4.20    0.47
   0   3 -20    4.08    0.27
   0   3 -20    3.65    0.28
   1   3 -20    6.07    0.40
  -1  -3 -20    6.42    0.41
   1  -3  20    6.26    0.56
  -1  -3 -20    6.55    0.34
   1  -3 -20    6.30    0.43
   1  -3 -20    6.46    0.39
  -1  -3  20    6.89    0.58
   1  -3 -20    6.00    0.44
  -2  -3 -20    6.48    0.38
   2  -3  20    5.48    0.47
  -2  -3 -20    5.75    0.29
   2   3 -20    5.41    0.38
  -2  -3  20    6.49    0.53
   2  -3 -20    5.39    0.38
   2  -3 -20    5.52    0.52
  -3  -3 -20    0.62    0.10
  -3  -3 -20    0.13    0.17
   3   3 -20    0.70    0.17
   3  -3  20    0.45    0.25
  -3  -3  20    0.54    0.24
   0  -4 -20    7.99    0.37
   0  -4 -20    7.76    0.45
   0   4 -20    7.93    0.48
   0  -4  20    8.39    0.60
  -1  -4 -20   13.01    0.59
  -1  -4 -20   13.17    0.49
  -1  -4 -20   13.44    0.49
   1   4 -20   13.53    0.67
   1  -4  20   13.58    0.79
   1  -4 -20   12.74    0.56
   1  -4 -20   12.81    0.85
   1  -4 -20   13.62    0.64
  -1   4 -20   12.58    0.57
  -1  -4  20   11.97    0.78
  -1   4 -20   13.02    0.57
   2   4 -20    2.28    0.28
  -2  -4 -20    1.92    0.21
   2  -4  20    1.66    0.30
   2  -4 -20    1.72    0.35
   2  -4 -20    2.07    0.23
  -2  -4  20    2.36    0.33
  -3  -4 -20    0.42    0.13
   3  -4  20    0.86    0.25
  -3  -4  20    0.84    0.23
   0  -5 -20    0.04    0.12
   0  -5 -20    0.01    0.12
   0  -5 -20    0.36    0.27
   0   5 -20   -0.16    0.19
   0  -5  20   -0.04    0.27
   0  -5 -20    0.18    0.31
  -1  -5 -20    3.99    0.26
   1   5 -20    4.69    0.39
   1  -5  20    3.70    0.41
  -1  -5 -20    4.42    0.46
  -1   5 -20    4.16    0.33
   1  -5 -20    4.02    0.44
   1  -5 -20    4.91    0.26
   1  -5 -20    4.01    0.32
  -1  -5  20    4.19    0.42
   2   5 -20    4.81    0.39
  -2  -5 -20    4.12    0.25
   2  -5  20    5.51    0.45
  -2  -5 -20    5.46    0.27
  -2  -5  20    5.54    0.45
   2  -5 -20    4.68    0.46
   2  -5 -20    5.30    0.30
   0  -6 -20    0.26    0.10
   0  -6 -20    0.45    0.25
   0   6 -20    0.41    0.22
   0  -6  20    0.08    0.23
   0  -6 -20    0.47    0.25
   1   6 -20    0.38    0.21
  -1  -6 -20    0.24    0.32
   1  -6  20    0.51    0.22
   1  -6 -20    0.00    0.27
  -1  -6  20    0.53    0.20
   1  -6 -20    0.25    0.12
  -1   6 -20    0.33    0.19
   2  -6  20    1.00    0.23
   2  -6 -20    0.91    0.12
   2  -6 -20    1.12    0.25
  -2  -6  20    0.53    0.19
   0  -7 -20    0.22    0.28
   0  -7  20    0.66    0.21
   0  -7 -20    0.59    0.25
   1  -7  20    0.43    0.19
   1  -7 -20    0.20    0.25
  -1  -7  20    0.69    0.19
   1  -7 -20    0.28    0.11
   0   0 -21    0.07    0.17
  -1   0 -21    1.17    0.22
  -2   0 -21    0.00    0.15
  -3   0  21    1.24    0.26
   0  -1 -21    0.44    0.19
  -1  -1 -21    1.04    0.19
  -1   1 -21    0.91    0.21
   1  -1 -21    1.22    0.22
  -2  -1 -21    0.31    0.14
  -2  -1  21    0.11    0.27
  -2   1 -21    0.27    0.17
  -3  -1 -21    0.88    0.15
  -3  -1  21    0.83    0.25
   0  -2 -21    5.38    0.33
   0  -2 -21    5.16    0.42
  -1  -2 -21    0.84    0.21
  -1  -2 -21    0.43    0.15
  -1  -2  21    0.47    0.30
   1  -2 -21    0.49    0.18
  -2  -2 -21    0.53    0.21
  -2  -2 -21    0.42    0.13
   2  -2 -21    0.05    0.18
  -2  -2  21    0.50    0.26
  -3  -2 -21    3.43    0.19
  -3  -2  21    3.49    0.34
   0  -3 -21    9.30    0.44
   0  -3 -21   10.24    0.51
   0  -3  21    8.95    0.64
  -1  -3 -21    0.13    0.10
   1  -3  21    0.58    0.25
  -1  -3 -21   -0.21    0.15
  -1  -3  21   -0.23    0.27
   1  -3 -21    0.07    0.17
   1  -3 -21    0.18    0.15
  -2  -3 -21    0.37    0.16
   2  -3  21    0.67    0.26
   2  -3 -21    0.72    0.18
  -2  -3  21    0.31    0.22
   0  -4 -21    1.98    0.23
   0  -4 -21    1.82    0.21
   0  -4  21    1.69    0.32
   0  -4 -21    1.54    0.13
  -1  -4 -21    2.42    0.22
   1  -4  21    2.39    0.31
   1  -4 -21    2.41    0.26
  -1  -4  21    2.22    0.34
   1  -4 -21    2.65    0.20
   2  -4  21    0.36    0.23
  -2  -4 -21    0.12    0.12
   2  -4 -21    0.34    0.13
  -2  -4  21   -0.07    0.21
   0  -5 -21   21.61    0.83
   0  -5  21   22.29    1.01
   0  -5 -21   17.37    1.01
  -1  -5 -21    1.13    0.12
  -1  -5 -21    0.91    0.11
   1   5 -21    0.86    0.15
   1  -5  21    0.91    0.25
  -1  -5 -21    1.02    0.12
   1   5 -21    0.92    0.16
   1  -5 -21    0.77    0.27
   1  -5 -21    0.81    0.16
   1  -5 -21    0.84    0.09
  -1  -5  21    0.61    0.25
   1  -5 -21    0.89    0.10
   2  -5  21    0.32    0.21
   0  -6  21    0.76    0.21
   0  -6 -21    0.76    0.10
   1  -6  21    2.98    0.31
   1  -6 -21    3.45    0.22
  -1  -6  21    3.45    0.31
  -1   0 -22    0.70    0.18
  -2   0 -22    2.43    0.21
  -1  -1 -22    0.44    0.14
  -1   1 -22    0.41    0.19
   1  -1 -22    0.66    0.17
  -2  -1 -22    0.94    0.14
  -2  -1  22    0.60    0.24
   0  -2 -22    0.44    0.14
   0  -2 -22    0.74    0.20
  -1  -2 -22    1.18    0.14
  -1  -2 -22    1.69    0.22
   1  -2 -22    1.10    0.17
  -1  -2  22    0.82    0.28
  -2  -2 -22    0.27    0.08
  -2  -2  22    0.33    0.19
   0  -3 -22    1.45    0.19
   0  -3  22    1.47    0.30
   0  -3 -22    1.25    0.20
   1  -3  22    0.55    0.25
  -1  -3 -22    0.61    0.17
   1  -3 -22    0.36    0.15
  -1  -3  22    0.53    0.24
   1  -3 -22    0.13    0.11
   0  -4 -22    4.18    0.26
   0  -4  22    3.36    0.33
  -1  -4 -22    3.71    0.23
  -1  -4  22    4.41    0.38
   0  -1 -23    0.69    0.14
   0   0   0    0.00    0.00
;
_shelx_hkl_checksum   60771
