# Supplementary material for: Tunable Endo/Exo Selectivity in Direct Catalytic Asymmetric 1,3‐Dipolar Cycloadditions with Polyfunctional Lewis Acid / Azolium–Aryloxide Catalysts
Source: Angew Chem Int Ed Engl. 2025 Jul 7;64(34):e202508024. doi: 10.1002/anie.202508024 (PMC12363618; doi:10.1002/anie.202508024)
Supplement: Supplementary file 2 — Supporting Information [file ANIE-64-e202508024-s001.zip › s2859lc.cif]

 
data_s2859lc
 
_audit_creation_method            'SHELXL-2014/7'
_shelx_SHELXL_version_number      '2014/7'
_chemical_name_systematic         ?
_chemical_name_common             ?
_chemical_melting_point           ?
_chemical_formula_moiety          'C18 H22 N2 O4'
_chemical_formula_sum
 'C18 H22 N2 O4' 
_chemical_formula_weight          330.37

loop_
 _atom_type_symbol
 _atom_type_description
 _atom_type_scat_dispersion_real
 _atom_type_scat_dispersion_imag
 _atom_type_scat_source
 'C'  'C'   0.0181   0.0091
 'International Tables Vol C Tables 4.2.6.8 and 6.1.1.4'
 'H'  'H'   0.0000   0.0000
 'International Tables Vol C Tables 4.2.6.8 and 6.1.1.4'
 'N'  'N'   0.0311   0.0180
 'International Tables Vol C Tables 4.2.6.8 and 6.1.1.4'
 'O'  'O'   0.0492   0.0322
 'International Tables Vol C Tables 4.2.6.8 and 6.1.1.4'
 
_space_group_crystal_system       monoclinic
_space_group_IT_number            4
_space_group_name_H-M_alt         'P 21'
_space_group_name_Hall            'P 2yb'
 
_shelx_space_group_comment
;
The symmetry employed for this shelxl refinement is uniquely defined
by the following loop, which should always be used as a source of
symmetry information in preference to the above space-group names.
They are only intended as comments.
;
 
loop_
 _space_group_symop_operation_xyz
 'x, y, z'
 '-x, y+1/2, -z'
 
_cell_length_a                    15.885(2)
_cell_length_b                    6.1333(9)
_cell_length_c                    17.669(3)
_cell_angle_alpha                 90
_cell_angle_beta                  92.633(12)
_cell_angle_gamma                 90
_cell_volume                      1719.7(5)
_cell_formula_units_Z             4
_cell_measurement_temperature     140(2)
_cell_measurement_reflns_used     4559
_cell_measurement_theta_min       2.503
_cell_measurement_theta_max       64.905
 
_exptl_crystal_description        plate
_exptl_crystal_colour             colourless
_exptl_crystal_density_meas       ?
_exptl_crystal_density_method     ?
_exptl_crystal_density_diffrn     1.276          
_exptl_crystal_F_000              704
_exptl_transmission_factor_min    ?
_exptl_transmission_factor_max    ?
_exptl_crystal_size_max           0.251
_exptl_crystal_size_mid           0.106
_exptl_crystal_size_min           0.040
_exptl_absorpt_coefficient_mu     0.743
_shelx_estimated_absorpt_T_min    0.835
_shelx_estimated_absorpt_T_max    0.971
_exptl_absorpt_correction_type    multi-scan
_exptl_absorpt_correction_T_min   0.6889
_exptl_absorpt_correction_T_max   0.7474
_exptl_absorpt_process_details    'Blessing, 1995'
_exptl_absorpt_special_details    ?
_diffrn_ambient_temperature       140(2)
_diffrn_radiation_wavelength      1.54178
_diffrn_radiation_type            CuK\a
_diffrn_source                    I\mS
_diffrn_measurement_device_type   'Bruker Kappa APEXII Duo'
_diffrn_measurement_method        'Omega + Phi Scans'
_diffrn_detector_area_resol_mean  ?
_diffrn_reflns_number             15692
_diffrn_reflns_av_unetI/netI      0.0978
_diffrn_reflns_av_R_equivalents   0.0863
_diffrn_reflns_limit_h_min        -18
_diffrn_reflns_limit_h_max        18
_diffrn_reflns_limit_k_min        -7
_diffrn_reflns_limit_k_max        7
_diffrn_reflns_limit_l_min        -15
_diffrn_reflns_limit_l_max        20
_diffrn_reflns_theta_min          2.503
_diffrn_reflns_theta_max          64.905
_diffrn_reflns_theta_full         64.905
_diffrn_measured_fraction_theta_max   0.966
_diffrn_measured_fraction_theta_full  0.966
_diffrn_reflns_Laue_measured_fraction_max    0.966
_diffrn_reflns_Laue_measured_fraction_full   0.966
_diffrn_reflns_point_group_measured_fraction_max   0.931
_diffrn_reflns_point_group_measured_fraction_full  0.931
_reflns_number_total              5437
_reflns_number_gt                 4559
_reflns_threshold_expression      'I > 2\s(I)'
_reflns_Friedel_coverage          0.745
_reflns_Friedel_fraction_max      0.887
_reflns_Friedel_fraction_full     0.887
 
_reflns_special_details
;
 Reflections were merged by SHELXL according to the crystal
 class for the calculation of statistics and refinement.
 
 _reflns_Friedel_fraction is defined as the number of unique
 Friedel pairs measured divided by the number that would be
 possible theoretically, ignoring centric projections and
 systematic absences.
;
 
_computing_data_collection        'Bruker APEXII Software Suite, 2008'
_computing_cell_refinement        'Bruker APEXII Software Suite, 2008'
_computing_data_reduction         'Bruker APEXII Software Suite, 2008'
_computing_structure_solution     'SHELXS-2014/7 (Sheldrick, 2014)'
_computing_structure_refinement   'SHELXL-2014/7 (Sheldrick, 2014)'
_computing_molecular_graphics     'SHELXTL-plus, XP (Sheldrick, 2001)'
_computing_publication_material   ?
_refine_special_details           ?
_refine_ls_structure_factor_coef  Fsqd
_refine_ls_matrix_type            full
_refine_ls_weighting_scheme       calc
_refine_ls_weighting_details
'w=1/[\s^2^(Fo^2^)+(0.0367P)^2^+2.4338P] where P=(Fo^2^+2Fc^2^)/3'
_atom_sites_solution_primary      direct
_atom_sites_solution_secondary    difmap
_atom_sites_solution_hydrogens    mixed
_refine_ls_hydrogen_treatment     mixed
_refine_ls_extinction_method      'SHELXL-2014/7 (Sheldrick 2014'
_refine_ls_extinction_coef        0.0037(7)
_refine_ls_extinction_expression
 'Fc^*^=kFc[1+0.001xFc^2^\l^3^/sin(2\q)]^-1/4^'
_refine_ls_abs_structure_details
;
 Flack x determined using 1581 quotients [(I+)-(I-)]/[(I+)+(I-)]
 (Parsons, Flack and Wagner, Acta Cryst. B69 (2013) 249-259).
;
_refine_ls_abs_structure_Flack    0.00(19)
_chemical_absolute_configuration  ad
_refine_ls_number_reflns          5437
_refine_ls_number_parameters      450
_refine_ls_number_restraints      1
_refine_ls_R_factor_all           0.0849
_refine_ls_R_factor_gt            0.0705
_refine_ls_wR_factor_ref          0.1753
_refine_ls_wR_factor_gt           0.1686
_refine_ls_goodness_of_fit_ref    1.046
_refine_ls_restrained_S_all       1.045
_refine_ls_shift/su_max           0.000
_refine_ls_shift/su_mean          0.000
 
loop_
 _atom_site_label
 _atom_site_type_symbol
 _atom_site_fract_x
 _atom_site_fract_y
 _atom_site_fract_z
 _atom_site_U_iso_or_equiv
 _atom_site_adp_type
 _atom_site_occupancy
 _atom_site_site_symmetry_order  
 _atom_site_calc_flag
 _atom_site_refinement_flags_posn
 _atom_site_refinement_flags_adp
 _atom_site_refinement_flags_occupancy
 _atom_site_disorder_assembly
 _atom_site_disorder_group
O1A O 0.5324(3) 0.5887(8) 0.4805(3) 0.0394(11) Uani 1 1 d . . . . .
N1A N 0.5223(3) 0.3522(8) 0.3797(3) 0.0293(12) Uani 1 1 d . . . . .
C1A C 0.4883(4) 0.4825(10) 0.4349(3) 0.0305(14) Uani 1 1 d . . . . .
O2A O 0.4744(3) 0.1012(7) 0.2914(3) 0.0390(11) Uani 1 1 d . . . . .
N2A N 0.3464(4) 0.7063(8) 0.3291(3) 0.0295(11) Uani 1 1 d . . . . .
H2AA H 0.400(4) 0.738(11) 0.323(4) 0.024(16) Uiso 1 1 d . . . . .
C2A C 0.3949(4) 0.4678(10) 0.4299(3) 0.0282(14) Uani 1 1 d . . . . .
H2A H 0.3725 0.4012 0.4765 0.034 Uiso 1 1 calc R U . . .
O3A O 0.2478(3) 0.5878(8) 0.4979(3) 0.0457(12) Uani 1 1 d . . . . .
C3A C 0.3756(4) 0.3263(11) 0.3600(4) 0.0306(14) Uani 1 1 d . . . . .
H3A H 0.3358 0.2052 0.3709 0.037 Uiso 1 1 calc R U . . .
O4A O 0.2286(3) 0.8935(7) 0.4276(3) 0.0340(11) Uani 1 1 d . . . . .
C4A C 0.4605(4) 0.2412(10) 0.3385(3) 0.0294(14) Uani 1 1 d . . . . .
C5A C 0.3531(4) 0.6912(10) 0.4115(3) 0.0291(14) Uani 1 1 d . . . . .
H5A H 0.3917 0.8090 0.4311 0.035 Uiso 1 1 calc R U . . .
C6A C 0.3378(4) 0.4856(10) 0.2967(4) 0.0304(14) Uani 1 1 d . . . . .
H6A H 0.3748 0.4773 0.2525 0.036 Uiso 1 1 calc R U . . .
C7A C 0.2703(4) 0.7120(11) 0.4500(3) 0.0323(14) Uani 1 1 d . . . . .
C8A C 0.1500(4) 0.9572(11) 0.4631(4) 0.0327(15) Uani 1 1 d . . . . .
C9A C 0.1695(5) 1.0255(13) 0.5442(4) 0.0474(19) Uani 1 1 d . . . . .
H9A1 H 0.1892 0.8990 0.5738 0.071 Uiso 1 1 calc R U . . .
H9A2 H 0.1184 1.0842 0.5657 0.071 Uiso 1 1 calc R U . . .
H9A3 H 0.2134 1.1379 0.5455 0.071 Uiso 1 1 calc R U . . .
C10A C 0.1200(5) 1.1483(12) 0.4146(4) 0.0474(19) Uani 1 1 d . . . . .
H10A H 0.1628 1.2636 0.4171 0.071 Uiso 1 1 calc R U . . .
H10B H 0.0671 1.2045 0.4333 0.071 Uiso 1 1 calc R U . . .
H10C H 0.1109 1.1002 0.3620 0.071 Uiso 1 1 calc R U . . .
C11A C 0.0844(4) 0.7715(13) 0.4565(5) 0.0466(19) Uani 1 1 d . . . . .
H11A H 0.0829 0.7119 0.4050 0.070 Uiso 1 1 calc R U . . .
H11B H 0.0287 0.8287 0.4675 0.070 Uiso 1 1 calc R U . . .
H11C H 0.1001 0.6561 0.4929 0.070 Uiso 1 1 calc R U . . .
C12A C 0.2491(4) 0.4264(11) 0.2686(4) 0.0329(15) Uani 1 1 d . . . . .
C13A C 0.1844(4) 0.5766(12) 0.2697(3) 0.0339(14) Uani 1 1 d . . . . .
H13A H 0.1945 0.7182 0.2899 0.041 Uiso 1 1 calc R U . . .
C14A C 0.1039(5) 0.5191(12) 0.2409(4) 0.0424(17) Uani 1 1 d . . . . .
H14A H 0.0594 0.6226 0.2417 0.051 Uiso 1 1 calc R U . . .
C15A C 0.0884(5) 0.3156(13) 0.2116(4) 0.0444(18) Uani 1 1 d . . . . .
H15A H 0.0335 0.2782 0.1922 0.053 Uiso 1 1 calc R U . . .
C16A C 0.1530(5) 0.1648(12) 0.2105(4) 0.0426(17) Uani 1 1 d . . . . .
H16A H 0.1427 0.0236 0.1900 0.051 Uiso 1 1 calc R U . . .
C17A C 0.2326(5) 0.2193(11) 0.2391(4) 0.0390(16) Uani 1 1 d . . . . .
H17A H 0.2766 0.1144 0.2387 0.047 Uiso 1 1 calc R U . . .
C18A C 0.6115(4) 0.3242(12) 0.3710(4) 0.0401(16) Uani 1 1 d . . . . .
H18A H 0.6428 0.4258 0.4046 0.060 Uiso 1 1 calc R U . . .
H18B H 0.6248 0.3535 0.3184 0.060 Uiso 1 1 calc R U . . .
H18C H 0.6276 0.1742 0.3842 0.060 Uiso 1 1 calc R U . . .
O1B O 0.5375(3) 0.5686(8) 0.9818(3) 0.0421(11) Uani 1 1 d . . . . .
N1B N 0.5327(3) 0.3284(9) 0.8819(3) 0.0320(12) Uani 1 1 d . . . . .
C1B C 0.4971(4) 0.4632(10) 0.9346(4) 0.0310(15) Uani 1 1 d . . . . .
O2B O 0.4892(3) 0.0894(8) 0.7897(3) 0.0435(12) Uani 1 1 d . . . . .
N2B N 0.3666(4) 0.6838(8) 0.8163(3) 0.0300(12) Uani 1 1 d . . . . .
H2BB H 0.426(5) 0.705(12) 0.810(4) 0.039(19) Uiso 1 1 d . . . . .
C2B C 0.4020(4) 0.4548(10) 0.9237(3) 0.0300(14) Uani 1 1 d . . . . .
H2B H 0.3747 0.3962 0.9693 0.036 Uiso 1 1 calc R U . . .
O3B O 0.2456(3) 0.9051(7) 0.9199(3) 0.0465(13) Uani 1 1 d . . . . .
C3B C 0.3862(4) 0.3095(11) 0.8541(4) 0.0313(14) Uani 1 1 d . . . . .
H3B H 0.3466 0.1879 0.8647 0.038 Uiso 1 1 calc R U . . .
O4B O 0.2415(3) 0.5476(7) 0.9529(2) 0.0331(10) Uani 1 1 d . . . . .
C4B C 0.4720(4) 0.2248(10) 0.8364(3) 0.0312(14) Uani 1 1 d . . . . .
C5B C 0.3664(4) 0.6795(10) 0.8995(3) 0.0292(14) Uani 1 1 d . . . . .
H5B H 0.4054 0.7954 0.9201 0.035 Uiso 1 1 calc R U . . .
C6B C 0.3501(4) 0.4604(10) 0.7903(4) 0.0308(14) Uani 1 1 d . . . . .
H6B H 0.3839 0.4355 0.7447 0.037 Uiso 1 1 calc R U . . .
C7B C 0.2776(4) 0.7271(11) 0.9248(3) 0.0324(14) Uani 1 1 d . . . . .
C8B C 0.1541(4) 0.5548(11) 0.9783(4) 0.0349(15) Uani 1 1 d . . . . .
C9B C 0.1501(5) 0.6981(13) 1.0484(4) 0.0453(17) Uani 1 1 d . . . . .
H9B1 H 0.1889 0.6416 1.0884 0.068 Uiso 1 1 calc R U . . .
H9B2 H 0.0925 0.6974 1.0662 0.068 Uiso 1 1 calc R U . . .
H9B3 H 0.1661 0.8476 1.0358 0.068 Uiso 1 1 calc R U . . .
C10B C 0.0933(5) 0.6220(14) 0.9147(4) 0.0491(19) Uani 1 1 d . . . . .
H10D H 0.0999 0.7780 0.9046 0.074 Uiso 1 1 calc R U . . .
H10E H 0.0355 0.5932 0.9292 0.074 Uiso 1 1 calc R U . . .
H10F H 0.1048 0.5386 0.8690 0.074 Uiso 1 1 calc R U . . .
C11B C 0.1403(5) 0.3155(13) 0.9995(5) 0.054(2) Uani 1 1 d . . . . .
H11D H 0.1413 0.2249 0.9539 0.081 Uiso 1 1 calc R U . . .
H11E H 0.0855 0.3001 1.0224 0.081 Uiso 1 1 calc R U . . .
H11F H 0.1851 0.2686 1.0359 0.081 Uiso 1 1 calc R U . . .
C12B C 0.2578(4) 0.4254(11) 0.7664(4) 0.0321(14) Uani 1 1 d . . . . .
C13B C 0.2125(4) 0.5981(11) 0.7323(4) 0.0383(16) Uani 1 1 d . . . . .
H13B H 0.2386 0.7367 0.7280 0.046 Uiso 1 1 calc R U . . .
C14B C 0.1295(4) 0.5685(13) 0.7048(4) 0.0404(16) Uani 1 1 d . . . . .
H14B H 0.0996 0.6871 0.6816 0.048 Uiso 1 1 calc R U . . .
C15B C 0.0907(5) 0.3707(12) 0.7107(4) 0.0430(18) Uani 1 1 d . . . . .
H15B H 0.0342 0.3517 0.6921 0.052 Uiso 1 1 calc R U . . .
C16B C 0.1344(5) 0.1991(13) 0.7440(4) 0.0487(19) Uani 1 1 d . . . . .
H16B H 0.1076 0.0616 0.7485 0.058 Uiso 1 1 calc R U . . .
C17B C 0.2174(4) 0.2254(12) 0.7710(4) 0.0427(17) Uani 1 1 d . . . . .
H17B H 0.2469 0.1046 0.7930 0.051 Uiso 1 1 calc R U . . .
C18B C 0.6227(4) 0.2882(11) 0.8794(4) 0.0380(16) Uani 1 1 d . . . . .
H18D H 0.6530 0.3845 0.9155 0.057 Uiso 1 1 calc R U . . .
H18E H 0.6411 0.3172 0.8282 0.057 Uiso 1 1 calc R U . . .
H18F H 0.6346 0.1359 0.8928 0.057 Uiso 1 1 calc R U . . .
 
loop_
 _atom_site_aniso_label
 _atom_site_aniso_U_11
 _atom_site_aniso_U_22
 _atom_site_aniso_U_33
 _atom_site_aniso_U_23
 _atom_site_aniso_U_13
 _atom_site_aniso_U_12
O1A 0.046(3) 0.039(3) 0.032(3) -0.009(2) -0.005(2) 0.006(2)
N1A 0.039(3) 0.030(3) 0.019(3) 0.000(2) -0.002(2) 0.003(2)
C1A 0.046(4) 0.027(3) 0.019(3) 0.003(3) -0.004(3) 0.003(3)
O2A 0.044(3) 0.036(3) 0.037(3) -0.012(2) 0.002(2) 0.004(2)
N2A 0.033(3) 0.029(3) 0.025(3) 0.001(2) -0.001(2) 0.002(2)
C2A 0.039(3) 0.026(3) 0.020(3) 0.001(3) 0.005(3) 0.003(3)
O3A 0.057(3) 0.041(3) 0.040(3) 0.014(2) 0.012(2) 0.011(2)
C3A 0.037(3) 0.029(3) 0.026(3) 0.001(3) 0.004(3) 0.000(3)
O4A 0.037(2) 0.031(2) 0.034(3) 0.0001(19) 0.007(2) 0.0034(19)
C4A 0.035(3) 0.031(3) 0.022(3) 0.000(3) 0.000(3) 0.000(3)
C5A 0.037(3) 0.023(3) 0.027(3) -0.001(3) -0.001(3) 0.000(3)
C6A 0.042(4) 0.027(3) 0.022(3) 0.000(3) 0.008(3) 0.001(3)
C7A 0.044(4) 0.030(3) 0.022(3) 0.003(3) 0.000(3) 0.001(3)
C8A 0.035(3) 0.037(4) 0.027(4) 0.002(3) 0.008(3) 0.010(3)
C9A 0.052(4) 0.058(5) 0.033(4) -0.010(3) 0.010(3) 0.012(4)
C10A 0.054(4) 0.044(4) 0.045(4) 0.004(3) 0.009(4) 0.017(3)
C11A 0.039(4) 0.054(5) 0.048(4) 0.003(4) 0.008(3) 0.000(3)
C12A 0.040(3) 0.040(4) 0.019(3) -0.001(3) 0.001(3) 0.002(3)
C13A 0.038(3) 0.037(3) 0.026(3) 0.003(3) 0.000(3) 0.001(3)
C14A 0.039(4) 0.051(5) 0.036(4) 0.003(3) -0.001(3) 0.005(3)
C15A 0.047(4) 0.059(5) 0.027(4) 0.000(3) -0.005(3) -0.008(4)
C16A 0.062(5) 0.037(4) 0.028(4) -0.007(3) -0.009(3) -0.007(3)
C17A 0.054(4) 0.030(3) 0.032(4) 0.001(3) -0.003(3) 0.002(3)
C18A 0.036(4) 0.051(4) 0.033(4) -0.011(3) 0.006(3) 0.000(3)
O1B 0.056(3) 0.040(3) 0.029(2) -0.009(2) -0.008(2) 0.006(2)
N1B 0.035(3) 0.035(3) 0.025(3) -0.002(2) 0.000(2) -0.001(2)
C1B 0.048(4) 0.024(3) 0.021(3) 0.001(3) -0.001(3) 0.006(3)
O2B 0.045(3) 0.042(3) 0.044(3) -0.018(2) 0.005(2) 0.003(2)
N2B 0.040(3) 0.024(3) 0.026(3) 0.001(2) 0.003(2) -0.002(2)
C2B 0.047(4) 0.029(3) 0.014(3) 0.003(2) 0.001(3) 0.006(3)
O3B 0.061(3) 0.030(3) 0.050(3) 0.013(2) 0.019(3) 0.012(2)
C3B 0.032(3) 0.033(3) 0.029(4) 0.004(3) 0.002(3) -0.002(3)
O4B 0.040(2) 0.027(2) 0.033(2) 0.0041(19) 0.005(2) 0.0006(19)
C4B 0.042(4) 0.028(3) 0.023(3) -0.002(3) 0.000(3) -0.005(3)
C5B 0.037(3) 0.026(3) 0.024(3) -0.001(3) 0.000(3) -0.003(3)
C6B 0.038(3) 0.032(3) 0.022(3) 0.002(3) 0.005(3) -0.003(3)
C7B 0.045(4) 0.028(3) 0.024(3) 0.001(3) -0.001(3) 0.001(3)
C8B 0.040(4) 0.035(3) 0.030(4) 0.001(3) 0.006(3) 0.000(3)
C9B 0.061(5) 0.042(4) 0.034(4) -0.002(3) 0.010(3) -0.003(4)
C10B 0.050(4) 0.064(5) 0.033(4) 0.000(4) 0.001(3) 0.008(4)
C11B 0.056(5) 0.038(4) 0.070(6) 0.002(4) 0.023(4) 0.000(4)
C12B 0.040(3) 0.035(3) 0.021(3) 0.002(3) 0.003(3) 0.000(3)
C13B 0.043(4) 0.032(4) 0.040(4) 0.006(3) 0.005(3) 0.002(3)
C14B 0.038(4) 0.043(4) 0.039(4) 0.006(3) -0.004(3) 0.006(3)
C15B 0.041(4) 0.050(5) 0.038(4) -0.003(3) -0.001(3) -0.005(3)
C16B 0.058(5) 0.041(4) 0.047(4) 0.007(4) -0.008(4) -0.012(4)
C17B 0.046(4) 0.043(4) 0.039(4) -0.001(3) -0.004(3) -0.006(3)
C18B 0.038(4) 0.041(4) 0.035(4) 0.000(3) 0.001(3) -0.001(3)
 
_geom_special_details
;
 All esds (except the esd in the dihedral angle between two l.s. planes)
 are estimated using the full covariance matrix.  The cell esds are taken
 into account individually in the estimation of esds in distances, angles
 and torsion angles; correlations between esds in cell parameters are only
 used when they are defined by crystal symmetry.  An approximate (isotropic)
 treatment of cell esds is used for estimating esds involving l.s. planes.
;
 
loop_
 _geom_bond_atom_site_label_1
 _geom_bond_atom_site_label_2
 _geom_bond_distance
 _geom_bond_site_symmetry_2
 _geom_bond_publ_flag
O1A C1A 1.229(8) . ?
N1A C4A 1.375(8) . ?
N1A C1A 1.390(8) . ?
N1A C18A 1.444(8) . ?
C1A C2A 1.485(9) . ?
O2A C4A 1.223(7) . ?
N2A C5A 1.458(8) . ?
N2A C6A 1.474(8) . ?
N2A H2AA 0.88(7) . ?
C2A C3A 1.529(9) . ?
C2A C5A 1.550(8) . ?
C2A H2A 1.0000 . ?
O3A C7A 1.205(8) . ?
C3A C4A 1.510(9) . ?
C3A C6A 1.582(9) . ?
C3A H3A 1.0000 . ?
O4A C7A 1.346(8) . ?
O4A C8A 1.476(7) . ?
C5A C7A 1.514(9) . ?
C5A H5A 1.0000 . ?
C6A C12A 1.516(9) . ?
C6A H6A 1.0000 . ?
C8A C9A 1.510(10) . ?
C8A C10A 1.516(9) . ?
C8A C11A 1.544(10) . ?
C9A H9A1 0.9800 . ?
C9A H9A2 0.9800 . ?
C9A H9A3 0.9800 . ?
C10A H10A 0.9800 . ?
C10A H10B 0.9800 . ?
C10A H10C 0.9800 . ?
C11A H11A 0.9800 . ?
C11A H11B 0.9800 . ?
C11A H11C 0.9800 . ?
C12A C13A 1.381(9) . ?
C12A C17A 1.393(10) . ?
C13A C14A 1.400(9) . ?
C13A H13A 0.9500 . ?
C14A C15A 1.369(11) . ?
C14A H14A 0.9500 . ?
C15A C16A 1.383(11) . ?
C15A H15A 0.9500 . ?
C16A C17A 1.381(10) . ?
C16A H16A 0.9500 . ?
C17A H17A 0.9500 . ?
C18A H18A 0.9800 . ?
C18A H18B 0.9800 . ?
C18A H18C 0.9800 . ?
O1B C1B 1.214(8) . ?
N1B C4B 1.382(8) . ?
N1B C1B 1.385(8) . ?
N1B C18B 1.453(8) . ?
C1B C2B 1.515(9) . ?
O2B C4B 1.211(8) . ?
N2B C6B 1.465(8) . ?
N2B C5B 1.471(8) . ?
N2B H2BB 0.96(7) . ?
C2B C3B 1.529(9) . ?
C2B C5B 1.542(9) . ?
C2B H2B 1.0000 . ?
O3B C7B 1.205(8) . ?
C3B C4B 1.504(9) . ?
C3B C6B 1.548(9) . ?
C3B H3B 1.0000 . ?
O4B C7B 1.346(8) . ?
O4B C8B 1.480(8) . ?
C5B C7B 1.528(9) . ?
C5B H5B 1.0000 . ?
C6B C12B 1.523(9) . ?
C6B H6B 1.0000 . ?
C8B C10B 1.505(10) . ?
C8B C9B 1.523(10) . ?
C8B C11B 1.533(10) . ?
C9B H9B1 0.9800 . ?
C9B H9B2 0.9800 . ?
C9B H9B3 0.9800 . ?
C10B H10D 0.9800 . ?
C10B H10E 0.9800 . ?
C10B H10F 0.9800 . ?
C11B H11D 0.9800 . ?
C11B H11E 0.9800 . ?
C11B H11F 0.9800 . ?
C12B C17B 1.389(10) . ?
C12B C13B 1.400(9) . ?
C13B C14B 1.398(9) . ?
C13B H13B 0.9500 . ?
C14B C15B 1.367(10) . ?
C14B H14B 0.9500 . ?
C15B C16B 1.377(10) . ?
C15B H15B 0.9500 . ?
C16B C17B 1.390(10) . ?
C16B H16B 0.9500 . ?
C17B H17B 0.9500 . ?
C18B H18D 0.9800 . ?
C18B H18E 0.9800 . ?
C18B H18F 0.9800 . ?
 
loop_
 _geom_angle_atom_site_label_1
 _geom_angle_atom_site_label_2
 _geom_angle_atom_site_label_3
 _geom_angle
 _geom_angle_site_symmetry_1
 _geom_angle_site_symmetry_3
 _geom_angle_publ_flag
C4A N1A C1A 111.5(5) . . ?
C4A N1A C18A 124.5(5) . . ?
C1A N1A C18A 123.9(5) . . ?
O1A C1A N1A 122.5(6) . . ?
O1A C1A C2A 127.6(6) . . ?
N1A C1A C2A 109.9(5) . . ?
C5A N2A C6A 109.3(5) . . ?
C5A N2A H2AA 96(4) . . ?
C6A N2A H2AA 103(4) . . ?
C1A C2A C3A 104.2(5) . . ?
C1A C2A C5A 112.1(5) . . ?
C3A C2A C5A 105.4(5) . . ?
C1A C2A H2A 111.6 . . ?
C3A C2A H2A 111.6 . . ?
C5A C2A H2A 111.6 . . ?
C4A C3A C2A 104.5(5) . . ?
C4A C3A C6A 110.5(5) . . ?
C2A C3A C6A 106.0(5) . . ?
C4A C3A H3A 111.8 . . ?
C2A C3A H3A 111.8 . . ?
C6A C3A H3A 111.8 . . ?
C7A O4A C8A 120.6(5) . . ?
O2A C4A N1A 124.0(6) . . ?
O2A C4A C3A 127.3(6) . . ?
N1A C4A C3A 108.6(5) . . ?
N2A C5A C7A 114.8(5) . . ?
N2A C5A C2A 106.0(5) . . ?
C7A C5A C2A 110.7(5) . . ?
N2A C5A H5A 108.4 . . ?
C7A C5A H5A 108.4 . . ?
C2A C5A H5A 108.4 . . ?
N2A C6A C12A 114.5(5) . . ?
N2A C6A C3A 105.5(5) . . ?
C12A C6A C3A 113.6(5) . . ?
N2A C6A H6A 107.7 . . ?
C12A C6A H6A 107.7 . . ?
C3A C6A H6A 107.7 . . ?
O3A C7A O4A 124.9(6) . . ?
O3A C7A C5A 123.6(6) . . ?
O4A C7A C5A 111.3(5) . . ?
O4A C8A C9A 109.6(5) . . ?
O4A C8A C10A 102.3(5) . . ?
C9A C8A C10A 111.5(6) . . ?
O4A C8A C11A 110.7(5) . . ?
C9A C8A C11A 112.6(6) . . ?
C10A C8A C11A 109.5(6) . . ?
C8A C9A H9A1 109.5 . . ?
C8A C9A H9A2 109.5 . . ?
H9A1 C9A H9A2 109.5 . . ?
C8A C9A H9A3 109.5 . . ?
H9A1 C9A H9A3 109.5 . . ?
H9A2 C9A H9A3 109.5 . . ?
C8A C10A H10A 109.5 . . ?
C8A C10A H10B 109.5 . . ?
H10A C10A H10B 109.5 . . ?
C8A C10A H10C 109.5 . . ?
H10A C10A H10C 109.5 . . ?
H10B C10A H10C 109.5 . . ?
C8A C11A H11A 109.5 . . ?
C8A C11A H11B 109.5 . . ?
H11A C11A H11B 109.5 . . ?
C8A C11A H11C 109.5 . . ?
H11A C11A H11C 109.5 . . ?
H11B C11A H11C 109.5 . . ?
C13A C12A C17A 119.0(6) . . ?
C13A C12A C6A 121.1(6) . . ?
C17A C12A C6A 119.8(6) . . ?
C12A C13A C14A 119.7(7) . . ?
C12A C13A H13A 120.2 . . ?
C14A C13A H13A 120.2 . . ?
C15A C14A C13A 120.8(7) . . ?
C15A C14A H14A 119.6 . . ?
C13A C14A H14A 119.6 . . ?
C14A C15A C16A 119.6(7) . . ?
C14A C15A H15A 120.2 . . ?
C16A C15A H15A 120.2 . . ?
C17A C16A C15A 120.0(7) . . ?
C17A C16A H16A 120.0 . . ?
C15A C16A H16A 120.0 . . ?
C16A C17A C12A 120.8(7) . . ?
C16A C17A H17A 119.6 . . ?
C12A C17A H17A 119.6 . . ?
N1A C18A H18A 109.5 . . ?
N1A C18A H18B 109.5 . . ?
H18A C18A H18B 109.5 . . ?
N1A C18A H18C 109.5 . . ?
H18A C18A H18C 109.5 . . ?
H18B C18A H18C 109.5 . . ?
C4B N1B C1B 111.7(5) . . ?
C4B N1B C18B 124.4(6) . . ?
C1B N1B C18B 123.7(5) . . ?
O1B C1B N1B 124.1(6) . . ?
O1B C1B C2B 126.7(6) . . ?
N1B C1B C2B 109.2(5) . . ?
C6B N2B C5B 106.7(5) . . ?
C6B N2B H2BB 105(5) . . ?
C5B N2B H2BB 99(4) . . ?
C1B C2B C3B 104.3(5) . . ?
C1B C2B C5B 110.8(5) . . ?
C3B C2B C5B 104.7(5) . . ?
C1B C2B H2B 112.1 . . ?
C3B C2B H2B 112.1 . . ?
C5B C2B H2B 112.1 . . ?
C4B C3B C2B 104.6(5) . . ?
C4B C3B C6B 111.3(5) . . ?
C2B C3B C6B 106.2(5) . . ?
C4B C3B H3B 111.5 . . ?
C2B C3B H3B 111.5 . . ?
C6B C3B H3B 111.5 . . ?
C7B O4B C8B 120.5(5) . . ?
O2B C4B N1B 122.6(6) . . ?
O2B C4B C3B 127.9(6) . . ?
N1B C4B C3B 109.6(5) . . ?
N2B C5B C7B 109.4(5) . . ?
N2B C5B C2B 106.0(5) . . ?
C7B C5B C2B 114.9(5) . . ?
N2B C5B H5B 108.8 . . ?
C7B C5B H5B 108.8 . . ?
C2B C5B H5B 108.8 . . ?
N2B C6B C12B 112.0(5) . . ?
N2B C6B C3B 106.0(5) . . ?
C12B C6B C3B 116.0(5) . . ?
N2B C6B H6B 107.5 . . ?
C12B C6B H6B 107.5 . . ?
C3B C6B H6B 107.5 . . ?
O3B C7B O4B 125.6(6) . . ?
O3B C7B C5B 122.9(6) . . ?
O4B C7B C5B 111.4(5) . . ?
O4B C8B C10B 111.2(5) . . ?
O4B C8B C9B 109.9(6) . . ?
C10B C8B C9B 113.5(6) . . ?
O4B C8B C11B 101.1(5) . . ?
C10B C8B C11B 110.5(7) . . ?
C9B C8B C11B 110.0(6) . . ?
C8B C9B H9B1 109.5 . . ?
C8B C9B H9B2 109.5 . . ?
H9B1 C9B H9B2 109.5 . . ?
C8B C9B H9B3 109.5 . . ?
H9B1 C9B H9B3 109.5 . . ?
H9B2 C9B H9B3 109.5 . . ?
C8B C10B H10D 109.5 . . ?
C8B C10B H10E 109.5 . . ?
H10D C10B H10E 109.5 . . ?
C8B C10B H10F 109.5 . . ?
H10D C10B H10F 109.5 . . ?
H10E C10B H10F 109.5 . . ?
C8B C11B H11D 109.5 . . ?
C8B C11B H11E 109.5 . . ?
H11D C11B H11E 109.5 . . ?
C8B C11B H11F 109.5 . . ?
H11D C11B H11F 109.5 . . ?
H11E C11B H11F 109.5 . . ?
C17B C12B C13B 117.7(6) . . ?
C17B C12B C6B 123.3(6) . . ?
C13B C12B C6B 118.8(6) . . ?
C14B C13B C12B 120.6(6) . . ?
C14B C13B H13B 119.7 . . ?
C12B C13B H13B 119.7 . . ?
C15B C14B C13B 120.6(7) . . ?
C15B C14B H14B 119.7 . . ?
C13B C14B H14B 119.7 . . ?
C14B C15B C16B 119.5(7) . . ?
C14B C15B H15B 120.3 . . ?
C16B C15B H15B 120.3 . . ?
C15B C16B C17B 120.6(7) . . ?
C15B C16B H16B 119.7 . . ?
C17B C16B H16B 119.7 . . ?
C12B C17B C16B 121.0(7) . . ?
C12B C17B H17B 119.5 . . ?
C16B C17B H17B 119.5 . . ?
N1B C18B H18D 109.5 . . ?
N1B C18B H18E 109.5 . . ?
H18D C18B H18E 109.5 . . ?
N1B C18B H18F 109.5 . . ?
H18D C18B H18F 109.5 . . ?
H18E C18B H18F 109.5 . . ?
 
loop_
 _geom_torsion_atom_site_label_1
 _geom_torsion_atom_site_label_2
 _geom_torsion_atom_site_label_3
 _geom_torsion_atom_site_label_4
 _geom_torsion
 _geom_torsion_site_symmetry_1
 _geom_torsion_site_symmetry_2
 _geom_torsion_site_symmetry_3
 _geom_torsion_site_symmetry_4
 _geom_torsion_publ_flag
C4A N1A C1A O1A 176.7(6) . . . . ?
C18A N1A C1A O1A 1.4(9) . . . . ?
C4A N1A C1A C2A -2.4(7) . . . . ?
C18A N1A C1A C2A -177.7(6) . . . . ?
O1A C1A C2A C3A 176.3(6) . . . . ?
N1A C1A C2A C3A -4.6(7) . . . . ?
O1A C1A C2A C5A 62.9(8) . . . . ?
N1A C1A C2A C5A -118.0(5) . . . . ?
C1A C2A C3A C4A 9.1(6) . . . . ?
C5A C2A C3A C4A 127.3(5) . . . . ?
C1A C2A C3A C6A -107.7(5) . . . . ?
C5A C2A C3A C6A 10.5(6) . . . . ?
C1A N1A C4A O2A -172.9(6) . . . . ?
C18A N1A C4A O2A 2.3(10) . . . . ?
C1A N1A C4A C3A 8.6(7) . . . . ?
C18A N1A C4A C3A -176.2(6) . . . . ?
C2A C3A C4A O2A 170.6(6) . . . . ?
C6A C3A C4A O2A -75.7(8) . . . . ?
C2A C3A C4A N1A -10.9(7) . . . . ?
C6A C3A C4A N1A 102.7(6) . . . . ?
C6A N2A C5A C7A -93.1(6) . . . . ?
C6A N2A C5A C2A 29.4(6) . . . . ?
C1A C2A C5A N2A 88.7(6) . . . . ?
C3A C2A C5A N2A -24.1(6) . . . . ?
C1A C2A C5A C7A -146.3(5) . . . . ?
C3A C2A C5A C7A 100.9(6) . . . . ?
C5A N2A C6A C12A 103.3(6) . . . . ?
C5A N2A C6A C3A -22.3(6) . . . . ?
C4A C3A C6A N2A -106.4(6) . . . . ?
C2A C3A C6A N2A 6.3(6) . . . . ?
C4A C3A C6A C12A 127.5(6) . . . . ?
C2A C3A C6A C12A -119.9(6) . . . . ?
C8A O4A C7A O3A 1.5(9) . . . . ?
C8A O4A C7A C5A -174.4(5) . . . . ?
N2A C5A C7A O3A 131.3(7) . . . . ?
C2A C5A C7A O3A 11.4(9) . . . . ?
N2A C5A C7A O4A -52.8(7) . . . . ?
C2A C5A C7A O4A -172.8(5) . . . . ?
C7A O4A C8A C9A 68.5(7) . . . . ?
C7A O4A C8A C10A -173.0(6) . . . . ?
C7A O4A C8A C11A -56.3(7) . . . . ?
N2A C6A C12A C13A 4.1(8) . . . . ?
C3A C6A C12A C13A 125.3(6) . . . . ?
N2A C6A C12A C17A -177.8(6) . . . . ?
C3A C6A C12A C17A -56.6(8) . . . . ?
C17A C12A C13A C14A -0.4(10) . . . . ?
C6A C12A C13A C14A 177.7(6) . . . . ?
C12A C13A C14A C15A 0.0(10) . . . . ?
C13A C14A C15A C16A 0.0(11) . . . . ?
C14A C15A C16A C17A 0.3(11) . . . . ?
C15A C16A C17A C12A -0.7(10) . . . . ?
C13A C12A C17A C16A 0.7(10) . . . . ?
C6A C12A C17A C16A -177.4(6) . . . . ?
C4B N1B C1B O1B 178.6(6) . . . . ?
C18B N1B C1B O1B 3.3(10) . . . . ?
C4B N1B C1B C2B -1.0(7) . . . . ?
C18B N1B C1B C2B -176.3(6) . . . . ?
O1B C1B C2B C3B 176.7(6) . . . . ?
N1B C1B C2B C3B -3.7(7) . . . . ?
O1B C1B C2B C5B 64.5(8) . . . . ?
N1B C1B C2B C5B -116.0(6) . . . . ?
C1B C2B C3B C4B 6.5(6) . . . . ?
C5B C2B C3B C4B 123.1(5) . . . . ?
C1B C2B C3B C6B -111.3(5) . . . . ?
C5B C2B C3B C6B 5.3(6) . . . . ?
C1B N1B C4B O2B -175.3(6) . . . . ?
C18B N1B C4B O2B 0.0(10) . . . . ?
C1B N1B C4B C3B 5.4(7) . . . . ?
C18B N1B C4B C3B -179.3(6) . . . . ?
C2B C3B C4B O2B 173.3(6) . . . . ?
C6B C3B C4B O2B -72.5(9) . . . . ?
C2B C3B C4B N1B -7.5(7) . . . . ?
C6B C3B C4B N1B 106.7(6) . . . . ?
C6B N2B C5B C7B -91.3(6) . . . . ?
C6B N2B C5B C2B 33.1(6) . . . . ?
C1B C2B C5B N2B 88.8(6) . . . . ?
C3B C2B C5B N2B -23.1(6) . . . . ?
C1B C2B C5B C7B -150.2(5) . . . . ?
C3B C2B C5B C7B 97.8(6) . . . . ?
C5B N2B C6B C12B 97.9(6) . . . . ?
C5B N2B C6B C3B -29.5(6) . . . . ?
C4B C3B C6B N2B -98.8(6) . . . . ?
C2B C3B C6B N2B 14.4(6) . . . . ?
C4B C3B C6B C12B 136.2(6) . . . . ?
C2B C3B C6B C12B -110.6(6) . . . . ?
C8B O4B C7B O3B 2.6(10) . . . . ?
C8B O4B C7B C5B -177.9(5) . . . . ?
N2B C5B C7B O3B -71.7(8) . . . . ?
C2B C5B C7B O3B 169.2(6) . . . . ?
N2B C5B C7B O4B 108.7(6) . . . . ?
C2B C5B C7B O4B -10.3(7) . . . . ?
C7B O4B C8B C10B 59.0(8) . . . . ?
C7B O4B C8B C9B -67.5(7) . . . . ?
C7B O4B C8B C11B 176.3(6) . . . . ?
N2B C6B C12B C17B -151.1(6) . . . . ?
C3B C6B C12B C17B -29.3(9) . . . . ?
N2B C6B C12B C13B 34.1(8) . . . . ?
C3B C6B C12B C13B 156.0(6) . . . . ?
C17B C12B C13B C14B 0.5(10) . . . . ?
C6B C12B C13B C14B 175.5(6) . . . . ?
C12B C13B C14B C15B 0.2(10) . . . . ?
C13B C14B C15B C16B -0.3(11) . . . . ?
C14B C15B C16B C17B -0.3(12) . . . . ?
C13B C12B C17B C16B -1.1(10) . . . . ?
C6B C12B C17B C16B -175.9(7) . . . . ?
C15B C16B C17B C12B 1.0(12) . . . . ?
 
_refine_diff_density_max    0.316
_refine_diff_density_min   -0.259
_refine_diff_density_rms    0.070

_shelx_res_file
;

    s2859lc.res created by SHELXL-2014/7


TITL s2859lc in P2(1)
CELL 1.54178  15.8854   6.1333  17.6690  90.000  92.633  90.000
ZERR    4.00   0.0023   0.0009   0.0029   0.000   0.012   0.000
LATT -1
SYMM -X, 0.5+Y, -Z
SFAC C H N O
UNIT 72 88 8 16
TEMP -133.160
SIZE 0.04 0.106 0.251
REM Tmax: 0.7474 Tmin: 0.6889 (multi-scan)
REM plate, colourless
OMIT 0 130.0
OMIT -8 0 1
L.S. 14
BOND $H
CONF
ACTA
WPDB -1
FMAP 2
PLAN 20
WGHT    0.036700    2.433800
EXTI    0.003733
FVAR       0.19780
MOLE1
O1A   4    0.532448    0.588667    0.480478    11.00000    0.04632    0.03925 =
         0.03196   -0.00881   -0.00472    0.00588
N1A   3    0.522271    0.352217    0.379651    11.00000    0.03874    0.02978 =
         0.01914   -0.00003   -0.00182    0.00325
C1A   1    0.488337    0.482550    0.434936    11.00000    0.04565    0.02670 =
         0.01880    0.00265   -0.00351    0.00302
O2A   4    0.474420    0.101189    0.291431    11.00000    0.04407    0.03580 =
         0.03715   -0.01181    0.00186    0.00429
N2A   3    0.346419    0.706272    0.329124    11.00000    0.03342    0.02931 =
         0.02546    0.00088   -0.00102    0.00230
H2AA  2    0.399654    0.738426    0.322938    11.00000    0.02360
C2A   1    0.394924    0.467836    0.429852    11.00000    0.03932    0.02595 =
         0.01965    0.00101    0.00469    0.00333
AFIX  13
H2A   2    0.372502    0.401209    0.476494    11.00000   -1.20000
AFIX   0
O3A   4    0.247774    0.587758    0.497890    11.00000    0.05676    0.04100 =
         0.04010    0.01353    0.01191    0.01131
C3A   1    0.375621    0.326306    0.359979    11.00000    0.03674    0.02907 =
         0.02614    0.00085    0.00375   -0.00048
AFIX  13
H3A   2    0.335790    0.205223    0.370861    11.00000   -1.20000
AFIX   0
O4A   4    0.228589    0.893487    0.427610    11.00000    0.03711    0.03115 =
         0.03420    0.00006    0.00717    0.00341
C4A   1    0.460452    0.241225    0.338481    11.00000    0.03488    0.03108 =
         0.02210    0.00002   -0.00027    0.00033
C5A   1    0.353080    0.691165    0.411524    11.00000    0.03728    0.02314 =
         0.02660   -0.00116   -0.00054   -0.00007
AFIX  13
H5A   2    0.391738    0.808993    0.431144    11.00000   -1.20000
AFIX   0
C6A   1    0.337843    0.485592    0.296674    11.00000    0.04210    0.02749 =
         0.02225    0.00037    0.00828    0.00083
AFIX  13
H6A   2    0.374834    0.477314    0.252472    11.00000   -1.20000
AFIX   0
C7A   1    0.270282    0.712009    0.450040    11.00000    0.04408    0.03045 =
         0.02219    0.00301   -0.00007    0.00087
C8A   1    0.149978    0.957210    0.463133    11.00000    0.03527    0.03658 =
         0.02687    0.00207    0.00789    0.00952
C9A   1    0.169451    1.025540    0.544158    11.00000    0.05215    0.05828 =
         0.03250   -0.00988    0.00957    0.01187
AFIX 137
H9A1  2    0.189215    0.898956    0.573793    11.00000   -1.50000
H9A2  2    0.118403    1.084150    0.565725    11.00000   -1.50000
H9A3  2    0.213372    1.137861    0.545541    11.00000   -1.50000
AFIX   0
C10A  1    0.120050    1.148270    0.414584    11.00000    0.05356    0.04415 =
         0.04521    0.00396    0.00896    0.01744
AFIX 137
H10A  2    0.162780    1.263610    0.417147    11.00000   -1.50000
H10B  2    0.067123    1.204543    0.433261    11.00000   -1.50000
H10C  2    0.110897    1.100184    0.361955    11.00000   -1.50000
AFIX   0
C11A  1    0.084427    0.771542    0.456544    11.00000    0.03861    0.05361 =
         0.04817    0.00292    0.00833   -0.00003
AFIX 137
H11A  2    0.082874    0.711931    0.405039    11.00000   -1.50000
H11B  2    0.028698    0.828735    0.467548    11.00000   -1.50000
H11C  2    0.100100    0.656103    0.492862    11.00000   -1.50000
AFIX   0
C12A  1    0.249148    0.426393    0.268643    11.00000    0.03961    0.04042 =
         0.01863   -0.00110    0.00097    0.00178
C13A  1    0.184433    0.576598    0.269716    11.00000    0.03843    0.03733 =
         0.02562    0.00250   -0.00042    0.00091
AFIX  43
H13A  2    0.194517    0.718246    0.289912    11.00000   -1.20000
AFIX   0
C14A  1    0.103882    0.519105    0.240893    11.00000    0.03937    0.05114 =
         0.03632    0.00343   -0.00135    0.00453
AFIX  43
H14A  2    0.059447    0.622632    0.241652    11.00000   -1.20000
AFIX   0
C15A  1    0.088364    0.315627    0.211641    11.00000    0.04731    0.05873 =
         0.02668    0.00033   -0.00496   -0.00842
AFIX  43
H15A  2    0.033493    0.278210    0.192238    11.00000   -1.20000
AFIX   0
C16A  1    0.153036    0.164783    0.210492    11.00000    0.06237    0.03695 =
         0.02753   -0.00677   -0.00920   -0.00739
AFIX  43
H16A  2    0.142694    0.023593    0.190002    11.00000   -1.20000
AFIX   0
C17A  1    0.232622    0.219308    0.239112    11.00000    0.05382    0.03014 =
         0.03247    0.00098   -0.00338    0.00248
AFIX  43
H17A  2    0.276606    0.114435    0.238663    11.00000   -1.20000
AFIX   0
C18A  1    0.611546    0.324158    0.371038    11.00000    0.03646    0.05093 =
         0.03333   -0.01076    0.00554   -0.00030
AFIX 137
H18A  2    0.642812    0.425757    0.404640    11.00000   -1.50000
H18B  2    0.624811    0.353493    0.318381    11.00000   -1.50000
H18C  2    0.627623    0.174174    0.384244    11.00000   -1.50000
AFIX   0
MOLE 2
O1B   4    0.537496    0.568577    0.981760    11.00000    0.05587    0.04040 =
         0.02903   -0.00930   -0.00796    0.00615
N1B   3    0.532712    0.328379    0.881936    11.00000    0.03539    0.03545 =
         0.02485   -0.00217   -0.00049   -0.00146
C1B   1    0.497124    0.463179    0.934593    11.00000    0.04839    0.02356 =
         0.02076    0.00079   -0.00144    0.00630
O2B   4    0.489224    0.089355    0.789710    11.00000    0.04478    0.04174 =
         0.04423   -0.01807    0.00458    0.00320
N2B   3    0.366561    0.683812    0.816293    11.00000    0.04012    0.02386 =
         0.02618    0.00106    0.00251   -0.00150
H2BB  2    0.425602    0.704815    0.810477    11.00000    0.03949
C2B   1    0.402003    0.454829    0.923655    11.00000    0.04723    0.02897 =
         0.01385    0.00338    0.00059    0.00618
AFIX  13
H2B   2    0.374652    0.396220    0.969279    11.00000   -1.20000
AFIX   0
O3B   4    0.245614    0.905071    0.919936    11.00000    0.06066    0.02981 =
         0.05048    0.01341    0.01910    0.01154
C3B   1    0.386250    0.309499    0.854129    11.00000    0.03196    0.03294 =
         0.02919    0.00408    0.00226   -0.00187
AFIX  13
H3B   2    0.346554    0.187855    0.864703    11.00000   -1.20000
AFIX   0
O4B   4    0.241549    0.547618    0.952879    11.00000    0.04004    0.02688 =
         0.03278    0.00408    0.00460    0.00060
C4B   1    0.471993    0.224834    0.836421    11.00000    0.04231    0.02846 =
         0.02284   -0.00214    0.00026   -0.00487
C5B   1    0.366434    0.679497    0.899513    11.00000    0.03719    0.02628 =
         0.02386   -0.00057   -0.00022   -0.00308
AFIX  13
H5B   2    0.405369    0.795427    0.920121    11.00000   -1.20000
AFIX   0
C6B   1    0.350129    0.460368    0.790316    11.00000    0.03790    0.03248 =
         0.02246    0.00158    0.00514   -0.00347
AFIX  13
H6B   2    0.383922    0.435481    0.744728    11.00000   -1.20000
AFIX   0
C7B   1    0.277557    0.727097    0.924783    11.00000    0.04474    0.02782 =
         0.02423    0.00142   -0.00137    0.00138
C8B   1    0.154127    0.554820    0.978289    11.00000    0.04015    0.03516 =
         0.02988    0.00092    0.00635   -0.00017
C9B   1    0.150058    0.698113    1.048429    11.00000    0.06058    0.04236 =
         0.03362   -0.00243    0.00956   -0.00298
AFIX 137
H9B1  2    0.188928    0.641560    1.088405    11.00000   -1.50000
H9B2  2    0.092525    0.697394    1.066211    11.00000   -1.50000
H9B3  2    0.166103    0.847584    1.035802    11.00000   -1.50000
AFIX   0
C10B  1    0.093271    0.622034    0.914720    11.00000    0.04975    0.06430 =
         0.03331   -0.00021    0.00096    0.00817
AFIX 137
H10D  2    0.099891    0.778030    0.904564    11.00000   -1.50000
H10E  2    0.035489    0.593236    0.929168    11.00000   -1.50000
H10F  2    0.104816    0.538593    0.869046    11.00000   -1.50000
AFIX   0
C11B  1    0.140263    0.315531    0.999522    11.00000    0.05624    0.03796 =
         0.07029    0.00197    0.02275   -0.00045
AFIX 137
H11D  2    0.141283    0.224945    0.953884    11.00000   -1.50000
H11E  2    0.085538    0.300130    1.022404    11.00000   -1.50000
H11F  2    0.185106    0.268571    1.035851    11.00000   -1.50000
AFIX   0
C12B  1    0.257764    0.425421    0.766373    11.00000    0.04000    0.03509 =
         0.02129    0.00183    0.00325   -0.00005
C13B  1    0.212540    0.598137    0.732341    11.00000    0.04275    0.03245 =
         0.04005    0.00610    0.00469    0.00166
AFIX  43
H13B  2    0.238568    0.736735    0.727958    11.00000   -1.20000
AFIX   0
C14B  1    0.129461    0.568539    0.704760    11.00000    0.03785    0.04341 =
         0.03927    0.00575   -0.00413    0.00581
AFIX  43
H14B  2    0.099617    0.687080    0.681635    11.00000   -1.20000
AFIX   0
C15B  1    0.090738    0.370716    0.710733    11.00000    0.04099    0.05011 =
         0.03754   -0.00309   -0.00131   -0.00473
AFIX  43
H15B  2    0.034160    0.351730    0.692103    11.00000   -1.20000
AFIX   0
C16B  1    0.134405    0.199119    0.743980    11.00000    0.05794    0.04051 =
         0.04683    0.00672   -0.00804   -0.01204
AFIX  43
H16B  2    0.107602    0.061559    0.748469    11.00000   -1.20000
AFIX   0
C17B  1    0.217369    0.225360    0.771038    11.00000    0.04592    0.04253 =
         0.03900   -0.00081   -0.00423   -0.00613
AFIX  43
H17B  2    0.246867    0.104618    0.793050    11.00000   -1.20000
AFIX   0
C18B  1    0.622664    0.288225    0.879405    11.00000    0.03760    0.04075 =
         0.03542   -0.00002    0.00076   -0.00133
AFIX 137
H18D  2    0.653034    0.384453    0.915539    11.00000   -1.50000
H18E  2    0.641075    0.317243    0.828190    11.00000   -1.50000
H18F  2    0.634565    0.135892    0.892778    11.00000   -1.50000

AFIX   0
HKLF 4

REM  s2859lc in P2(1)
REM R1 =  0.0705 for    4559 Fo > 4sig(Fo)  and  0.0849 for all    5437 data
REM    450 parameters refined using      1 restraints

END

WGHT      0.0374      2.1798

REM Highest difference peak  0.316,  deepest hole -0.259,  1-sigma level  0.070
Q1    1   0.5266  0.6020  0.5434  11.00000  0.05    0.32
Q2    1   0.2182  0.5840  0.7955  11.00000  0.05    0.30
Q3    1   0.1230  0.9029  0.9375  11.00000  0.05    0.30
Q4    1   0.2179  0.5387  0.4346  11.00000  0.05    0.29
Q5    1   0.3575  0.7333  0.9747  11.00000  0.05    0.28
Q6    1   0.1815  0.5462  0.4349  11.00000  0.05    0.28
Q7    1   0.5196  0.6012  1.0566  11.00000  0.05    0.27
Q8    1   0.4941  0.1225  0.9240  11.00000  0.05    0.27
Q9    1   0.2433  0.5457  0.8776  11.00000  0.05    0.26
Q10   1   0.5175  0.4567  0.8396  11.00000  0.05    0.26
Q11   1   0.4830  0.4422  0.3613  11.00000  0.05    0.26
Q12   1   0.3413  0.7238  0.4984  11.00000  0.05    0.26
Q13   1   0.1780  0.6006  0.2039  11.00000  0.05    0.26
Q14   1   0.6292  0.2529  0.9553  11.00000  0.05    0.25
Q15   1   0.0021  0.3590  1.0364  11.00000  0.05    0.24
Q16   1   0.2373  0.9181  0.9933  11.00000  0.05    0.24
Q17   1   0.3956  0.4000  0.8834  11.00000  0.05    0.24
Q18   1   0.3788  0.3873  0.3972  11.00000  0.05    0.24
Q19   1   0.3947  0.2998  0.7764  11.00000  0.05    0.23
Q20   1   0.5195  0.3325  0.4325  11.00000  0.05    0.23
;
_shelx_res_checksum   48466

_shelx_hkl_file
;
   3   0   0  512.50   50.59
  -3   0   0  510.31   50.59
   4   0   0   40.81    4.14
  -4   0   0   40.41    4.13
   5   0   0   43.98    4.22
  -5   0   0   40.13    4.20
   6   0   0    0.86    0.35
   6   0   0    0.42    0.14
  -6   0   0    0.63    0.28
   7   0   0  240.86   22.94
  -7   0   0  221.93   22.92
   8   0   0  506.59   51.76
  -8   0   0  538.72   51.74
   9   0   0    3.44    0.63
  -9   0   0    4.33    0.59
  10   0   0   33.16    4.01
  10   0   0   39.19    3.52
 -10   0   0   30.92    3.89
 -10   0   0   37.87    3.47
  10   0   0   29.77    3.52
  11   0   0    8.31    1.29
  11   0   0    9.69    1.07
  11   0   0    8.32    1.11
  11   0   0    7.03    0.92
 -11   0   0    8.97    1.14
 -11   0   0    8.45    1.02
  12   0   0    0.08    0.71
 -12   0   0    0.22    0.49
 -12   0   0   -0.03    0.35
  12   0   0   -0.04    0.42
  12   0   0    0.89    0.43
 -12   0   0    0.07    0.27
  12   0   0   -0.17    0.47
  13   0   0   24.93    3.05
  13   0   0   24.39    2.59
  13   0   0   23.35    2.33
 -13   0   0   23.59    2.27
 -13   0   0   22.79    2.83
 -14   0   0    4.62    0.63
  14   0   0    6.76    0.81
  14   0   0    3.27    1.08
 -14   0   0    7.38    0.96
 -15   0   0    0.83    0.53
  15   0   0    0.64    0.53
  15   0   0   -0.07    0.79
 -15   0   0    0.01    0.26
 -15   0   0    1.00    0.43
  16   0   0    3.79    1.05
 -16   0   0    6.98    0.92
 -16   0   0    5.20    0.70
  16   0   0    6.73    0.83
  17   0   0    0.04    0.44
 -17   0   0    0.50    0.46
 -17   0   0   -0.64    0.34
  18   0   0    3.69    0.59
   0  -1   0   -0.25    0.18
   0   1   0   -0.23    0.27
  -1  -1   0  284.53   28.21
   1  -1   0  299.92   28.21
  -1   1   0  290.84   28.21
   1   1   0  264.97   28.21
  -2  -1   0   70.04    7.41
   2  -1   0   77.12    7.41
   2   1   0   78.47    7.42
  -2   1   0   72.67    7.41
  -3  -1   0   28.41    2.56
   3  -1   0   22.73    2.55
   3   1   0   25.81    2.58
  -3   1   0   24.30    2.57
  -4  -1   0  140.52   16.13
   4  -1   0  158.11   15.17
  -4  -1   0  153.87   15.18
  -4   1   0  159.22   15.18
   4   1   0  154.51   15.19
   5  -1   0   56.37    5.59
  -5  -1   0   50.76    5.59
   5   1   0   59.43    5.62
  -5   1   0   58.06    5.60
   6  -1   0  170.84   16.85
  -6  -1   0  152.09   16.85
  -6   1   0  172.60   16.86
   6   1   0  184.71   16.87
   7  -1   0  172.55   15.95
  -7  -1   0  155.03   15.94
  -7   1   0  158.50   15.94
   7   1   0  156.38   15.96
   8  -1   0    5.54    0.77
  -8  -1   0    6.45    0.78
   8   1   0    4.13    0.80
  -8   1   0    7.13    0.77
  -9  -1   0    9.76    1.07
   9  -1   0    9.51    1.08
   9   1   0    7.47    1.10
  -9   1   0    8.75    1.05
 -10  -1   0    9.39    0.97
 -10  -1   0    8.41    1.02
  10  -1   0    7.72    1.20
  10  -1   0    6.29    0.96
  10  -1   0    6.73    0.89
 -10   1   0    7.73    1.05
  10   1   0    6.60    1.00
 -10   1   0    8.77    0.95
  10   1   0    7.11    1.15
  10   1   0    6.46    0.83
  11  -1   0   14.37    1.65
  11  -1   0   15.95    2.10
  11  -1   0   17.96    1.80
 -11  -1   0   15.83    1.96
 -11  -1   0   18.23    1.76
 -11  -1   0   16.65    1.59
  11   1   0   14.78    1.61
  11   1   0   16.73    2.19
  11   1   0   14.33    1.65
 -11   1   0   16.96    1.74
 -11   1   0   17.71    1.74
  11   1   0   14.59    1.84
 -11   1   0   14.85    1.60
 -11   1   0   16.30    2.01
 -12  -1   0   27.82    2.78
 -12  -1   0   26.74    2.53
 -12  -1   0   27.91    3.12
  12  -1   0   26.44    3.34
  12  -1   0   26.04    2.81
  12  -1   0   26.11    2.60
  12   1   0   28.77    3.33
 -12   1   0   27.67    2.63
  12   1   0   26.53    2.57
 -12   1   0   27.55    2.54
 -12   1   0   27.78    3.15
  12   1   0   25.11    2.56
  12   1   0   22.26    2.82
  13  -1   0    1.19    0.83
  13  -1   0    1.03    0.55
 -13  -1   0    1.67    0.57
  13  -1   0    0.75    0.52
 -13  -1   0    0.97    0.33
 -13   1   0    2.10    0.46
 -13   1   0    1.41    0.34
  13   1   0    1.26    0.49
 -13   1   0    1.74    0.58
  13   1   0    1.65    0.83
  13   1   0    1.75    0.69
  13   1   0    0.86    0.60
  14  -1   0    0.39    0.52
 -14  -1   0    0.79    0.30
 -14  -1   0    1.38    0.58
  14  -1   0    0.85    0.82
  14   1   0    1.67    0.85
 -14   1   0    0.71    0.44
 -14   1   0    0.37    0.56
  14   1   0    1.53    0.52
 -14   1   0    0.57    0.30
  14   1   0   -0.27    0.60
  15  -1   0    1.60    0.60
 -15  -1   0    2.46    0.62
  15  -1   0    1.54    0.83
 -15   1   0    1.12    0.49
 -15   1   0    1.70    0.34
  15   1   0    2.21    0.86
 -15   1   0    1.96    0.61
  15   1   0    2.17    0.57
  16  -1   0    0.52    0.74
  16  -1   0    0.29    0.52
 -16  -1   0    1.36    0.54
 -16   1   0    1.28    0.54
 -16   1   0    1.12    0.46
  16   1   0    0.64    0.75
  16   1   0    1.80    0.53
  17  -1   0    0.01    0.44
 -17  -1   0   -0.27    0.41
 -17  -1   0    0.21    0.35
 -17   1   0    0.19    0.44
 -17   1   0    0.06    0.38
  17   1   0    0.14    0.44
  18  -1   0   -0.28    0.38
  18   1   0    0.75    0.40
   0  -2   0   86.34    8.22
   0   2   0   78.68    8.22
  -1  -2   0    7.12    0.80
   1  -2   0    6.25    0.79
   1   2   0    7.11    0.86
  -1   2   0    6.58    0.84
   2  -2   0    0.55    0.30
  -2  -2   0    0.09    0.28
  -2   2   0    0.78    0.40
   2   2   0   -0.39    0.40
  -3  -2   0  159.30   15.85
   3  -2   0  155.88   15.85
  -3   2   0  156.91   15.86
   3   2   0  167.28   15.87
   4  -2   0   71.27    7.27
  -4  -2   0   72.24    7.27
  -4   2   0   72.46    7.28
   4   2   0   75.86    7.29
   5  -2   0   28.12    2.77
  -5  -2   0   27.20    2.78
  -5   2   0   26.30    2.78
   5   2   0   26.89    2.81
   6  -2   0   44.87    4.82
  -6  -2   0   49.70    4.84
  -6   2   0   49.41    4.84
   6   2   0   48.48    4.87
   7  -2   0    2.49    0.46
  -7  -2   0    2.62    0.52
  -7   2   0    2.67    0.71
  -7   2   0    3.63    0.58
   7   2   0    2.77    0.61
  -8  -2   0    2.58    0.48
   8  -2   0    1.43    0.39
  -8   2   0    2.00    0.65
   8   2   0    1.72    0.57
  -8   2   0    1.14    0.47
  -9  -2   0    7.02    0.85
   9  -2   0    5.36    0.78
  -9  -2   0    5.89    0.84
   9  -2   0    6.77    1.09
   9  -2   0    5.68    0.76
   9   2   0    4.38    0.89
   9   2   0    4.70    0.71
   9   2   0    6.74    0.97
  -9   2   0    5.67    0.91
  -9   2   0    8.36    0.86
 -10  -2   0    7.04    0.86
  10  -2   0    6.69    0.82
  10  -2   0    5.35    0.81
 -10  -2   0    6.91    0.87
 -10  -2   0    5.87    0.64
  10  -2   0    6.00    1.08
 -10   2   0    4.81    0.90
  10   2   0    5.67    0.73
 -10   2   0    6.53    0.82
  10   2   0    4.56    0.90
 -10   2   0    5.28    0.76
  10   2   0    5.45    0.70
  10   2   0    5.65    1.01
 -10   2   0    5.22    0.66
 -11  -2   0   17.12    1.67
  11  -2   0   16.57    2.22
 -11  -2   0   16.43    2.07
  11  -2   0   16.97    1.77
 -11  -2   0   17.33    1.85
  11  -2   0   15.39    1.87
 -11   2   0   16.24    1.67
  11   2   0   16.12    1.70
  11   2   0   14.19    1.95
  11   2   0   16.94    1.70
  11   2   0   18.36    2.20
 -11   2   0   20.12    2.15
 -11   2   0   17.78    1.84
  12  -2   0   22.91    2.48
 -12  -2   0   25.61    2.37
  12  -2   0   24.53    3.16
 -12  -2   0   25.69    2.64
 -12  -2   0   25.96    2.94
  12   2   0   23.45    2.42
 -12   2   0   25.11    2.39
  12   2   0   24.16    3.05
 -12   2   0   25.04    2.50
  12   2   0   24.07    2.40
 -12   2   0   25.63    2.99
  13  -2   0    8.15    1.38
 -13  -2   0    8.36    0.89
  13  -2   0    8.38    1.04
 -13  -2   0   10.24    1.22
  13   2   0    6.65    1.34
 -13   2   0    8.98    1.25
 -13   2   0    8.99    1.01
  13   2   0    8.52    0.99
 -13   2   0    7.61    0.89
  14  -2   0    4.86    1.08
 -14  -2   0    6.96    0.93
  14  -2   0    5.20    0.84
 -14   2   0    5.82    0.97
  14   2   0    5.68    1.12
  14   2   0    6.33    0.78
 -14   2   0    5.11    0.64
  14   2   0    5.85    0.96
 -14   2   0    4.45    0.76
 -15  -2   0    0.71    0.51
  15  -2   0    0.37    0.71
  15  -2   0    0.56    0.53
 -15   2   0    1.15    0.57
  15   2   0    0.26    0.77
  15   2   0    0.51    0.59
 -15   2   0    0.78    0.46
  15   2   0    0.38    0.49
  16  -2   0    1.25    0.52
 -16  -2   0    0.61    0.48
  16   2   0    0.31    0.72
  16   2   0    1.72    0.48
 -16   2   0    1.07    0.53
 -16   2   0    0.77    0.41
  17  -2   0    3.95    0.57
 -17  -2   0    2.86    0.50
 -17   2   0    2.52    0.53
  17   2   0    3.85    0.55
 -17   2   0    2.28    0.40
   0  -3   0   -0.30    0.30
   0   3   0   -0.31    0.45
   1  -3   0   12.30    1.36
  -1  -3   0   11.40    1.36
  -1   3   0   11.22    1.41
  -1   3   0   14.59    1.71
   1   3   0   11.55    1.41
  -2  -3   0  141.58   13.53
   2  -3   0  140.29   13.53
   2   3   0  135.45   13.55
  -2   3   0  143.45   13.54
  -2   3   0  119.16   16.25
   3  -3   0   73.56    7.03
  -3  -3   0   75.28    7.04
   3   3   0   69.42    7.05
  -3   3   0   58.05    8.49
  -3   3   0   73.40    7.05
  -4  -3   0   49.40    5.02
   4  -3   0   51.31    5.02
   4   3   0   49.28    5.05
  -4   3   0   45.71    6.10
  -4   3   0   52.82    5.05
   5  -3   0   29.07    3.08
  -5  -3   0   30.58    3.10
   5   3   0   29.93    3.14
  -5   3   0   31.70    3.11
  -5   3   0   29.17    3.83
  -6  -3   0   17.41    1.97
   6  -3   0   18.12    1.95
  -6   3   0   19.60    1.99
   6   3   0   18.65    2.04
  -6   3   0   18.98    2.46
   7  -3   0    4.73    0.81
  -7  -3   0    7.09    0.91
   7  -3   0    6.61    1.04
   7  -3   0    5.97    0.82
  -7  -3   0    7.30    0.87
  -7   3   0    6.39    0.97
   7   3   0    4.90    0.71
   7   3   0    5.59    0.94
  -7   3   0    6.04    1.12
   7   3   0    7.01    0.98
  -7   3   0    5.93    0.86
   8  -3   0    4.89    0.80
  -8  -3   0    8.28    0.97
   8  -3   0    6.14    1.07
  -8  -3   0    7.81    0.92
   8  -3   0    6.07    0.87
  -8   3   0    9.04    0.98
  -8   3   0    4.99    0.98
   8   3   0    5.91    0.99
  -8   3   0    7.18    1.17
   8   3   0    6.66    1.03
  -8   3   0    5.46    0.78
   8   3   0    6.60    0.76
  -8   3   0    5.52    0.71
   9  -3   0    4.59    0.72
  -9  -3   0    5.23    0.73
   9  -3   0    2.42    0.60
  -9  -3   0    5.48    0.76
  -9  -3   0    3.66    0.49
   9  -3   0    3.98    0.95
  -9   3   0    3.21    0.64
   9   3   0    4.41    0.56
   9   3   0    3.08    0.83
   9   3   0    4.64    0.86
  -9   3   0    4.71    0.98
   9   3   0    4.46    0.60
  -9   3   0    3.48    0.80
  -9   3   0    3.43    0.52
  10  -3   0   38.38    3.55
 -10  -3   0   39.20    3.43
  10  -3   0   36.76    3.79
  10  -3   0   34.77    4.40
 -10  -3   0   37.02    4.23
 -10  -3   0   39.66    3.81
  10   3   0   36.05    4.30
  10   3   0   37.40    3.44
  10   3   0   31.81    3.85
 -10   3   0   37.73    4.30
 -10   3   0   32.19    3.56
  10   3   0   35.63    3.49
 -10   3   0   38.44    3.45
  11  -3   0    5.82    1.03
 -11  -3   0    7.26    0.82
  11  -3   0    7.53    1.29
  11  -3   0    6.41    0.99
 -11  -3   0   10.28    1.15
 -11  -3   0    5.36    0.99
  11   3   0    7.88    0.95
 -11   3   0    8.84    0.99
 -11   3   0    9.68    1.25
  11   3   0    8.93    0.89
  11   3   0    6.51    1.21
 -11   3   0    7.97    0.86
  11   3   0   10.73    1.36
  12  -3   0   22.04    2.29
  12  -3   0   18.92    2.80
 -12  -3   0   21.44    2.65
 -12   3   0   22.73    2.16
 -12   3   0   23.14    2.28
 -12   3   0   23.93    2.75
  12   3   0   22.18    2.20
  12   3   0   23.53    2.80
 -13  -3   0    9.52    1.26
  13  -3   0   10.27    1.14
  13  -3   0    6.85    1.34
 -13   3   0    8.84    1.07
  13   3   0    9.12    1.04
 -13   3   0    9.80    1.30
  13   3   0    6.08    1.33
 -13   3   0   10.29    1.02
  14  -3   0    5.68    1.19
  14  -3   0    9.51    1.06
 -14  -3   0    9.30    1.15
  14   3   0   10.86    1.03
 -14   3   0    9.65    1.23
 -14   3   0    8.14    0.97
  14   3   0    5.39    1.27
 -15  -3   0    1.54    0.49
  15  -3   0    2.38    0.56
 -15   3   0    1.73    0.47
  15   3   0    1.50    0.62
  15   3   0    0.51    0.70
  15   3   0    1.45    0.46
 -15   3   0    1.51    0.56
  16  -3   0    0.20    0.42
 -16  -3   0   -0.06    0.40
 -16   3   0    0.43    0.43
  16   3   0    1.82    0.42
   0  -4   0   -0.37    0.47
   0  -4   0    0.58    0.46
   0  -4   0   -0.02    0.33
   0   4   0    0.68    0.55
   0   4   0   -0.17    0.46
   0   4   0    0.04    0.67
   1  -4   0    0.48    0.54
  -1  -4   0    0.79    0.38
   1  -4   0    0.77    0.36
   1  -4   0    0.83    0.48
  -1  -4   0    0.92    0.49
  -1  -4   0    0.02    0.47
  -1   4   0    0.26    0.52
   1   4   0    0.24    0.46
   1   4   0    0.36    0.53
  -1   4   0   -0.53    0.47
  -1   4   0    2.54    0.70
  -2  -4   0   40.07    3.84
   2  -4   0   41.48    3.85
  -2  -4   0   37.98    4.33
   2  -4   0   32.79    3.56
   2  -4   0   37.13    4.37
   2   4   0   36.14    4.32
   2   4   0   35.78    3.55
   2   4   0   42.88    3.90
  -2   4   0   40.68    3.88
  -2   4   0   33.44    4.33
  -2   4   0   36.83    4.71
   3  -4   0   31.96    3.70
  -3  -4   0   42.74    4.01
   3  -4   0   41.72    4.01
   3  -4   0   41.25    4.57
  -3  -4   0   37.64    4.51
   3   4   0   37.02    3.68
  -3   4   0   37.35    4.51
  -3   4   0   35.11    3.75
   3   4   0   38.47    4.49
  -3   4   0   41.15    4.93
   3   4   0   46.07    4.06
  -3   4   0   42.93    4.04
  -4  -4   0   13.50    1.47
  -4  -4   0   10.86    1.71
   4  -4   0   13.76    1.86
   4  -4   0   11.55    1.42
   4  -4   0   12.97    1.48
  -4   4   0   16.17    2.12
  -4   4   0   13.62    1.52
   4   4   0   11.82    1.75
   4   4   0   13.17    1.29
   4   4   0   15.62    1.58
   4   4   0   13.36    1.35
  -4   4   0   13.06    1.75
  -4   4   0   13.81    1.54
  -5  -4   0    1.49    0.53
  -5  -4   0    1.64    0.37
   5  -4   0    0.92    0.66
  -5  -4   0    0.48    0.41
   5  -4   0    0.57    0.38
   5  -4   0    1.31    0.52
   5   4   0    0.60    0.30
  -5   4   0    1.00    0.33
  -5   4   0    1.21    0.58
  -5   4   0    1.22    0.54
  -5   4   0    1.34    0.48
   5   4   0    0.32    0.39
  -5   4   0    2.27    0.87
   5   4   0    0.76    0.60
   5   4   0    0.77    0.60
  -6  -4   0    2.47    0.55
  -6  -4   0    2.34    0.40
  -6  -4   0    3.61    0.66
   6  -4   0    3.03    0.77
   6  -4   0    3.20    0.63
   6  -4   0    2.42    0.52
  -6   4   0    2.46    0.70
   6   4   0    2.66    0.50
  -6   4   0    3.29    0.46
  -6   4   0    2.37    0.57
   6   4   0    2.42    0.42
   6   4   0    1.53    0.70
  -6   4   0    2.95    0.95
   6   4   0    2.05    0.72
  -7  -4   0    1.07    0.31
  -7  -4   0    1.44    0.58
   7  -4   0    1.33    0.70
  -7  -4   0    0.86    0.45
   7  -4   0    0.93    0.42
   7  -4   0    0.81    0.55
   7   4   0    0.94    0.43
  -7   4   0    0.86    0.62
   7   4   0    1.19    0.68
  -7   4   0    0.59    0.87
   7   4   0    1.28    0.34
   7   4   0    1.84    0.71
  -7   4   0    0.86    0.51
  -7   4   0    1.30    0.36
   8  -4   0    4.04    0.95
  -8  -4   0    3.24    0.74
   8  -4   0    4.16    0.72
  -8  -4   0    5.04    0.57
   8  -4   0    4.86    0.80
  -8  -4   0    5.77    0.85
   8   4   0    3.57    0.90
   8   4   0    4.84    0.68
  -8   4   0    3.28    0.72
   8   4   0    4.71    0.61
  -8   4   0    4.91    0.93
  -8   4   0    8.77    1.19
  -8   4   0    4.76    0.61
   8   4   0    4.49    0.94
   9  -4   0    2.31    0.78
  -9  -4   0    1.44    0.58
   9  -4   0    0.34    0.59
   9   4   0    1.56    0.75
  -9   4   0    1.59    0.36
   9   4   0    1.10    0.45
  -9   4   0    0.99    0.67
  -9   4   0    0.29    0.52
  -9   4   0    1.31    0.85
   9   4   0    0.49    0.38
  10  -4   0    7.22    1.23
  10  -4   0    8.06    1.06
 -10  -4   0    8.50    1.13
 -10   4   0    6.21    0.99
  10   4   0    7.03    1.25
 -10   4   0    8.37    1.24
 -10   4   0    8.41    0.86
  10   4   0    8.15    0.94
  11  -4   0    0.97    0.61
 -11  -4   0    0.87    0.52
  11  -4   0    0.54    0.66
 -11   4   0    0.38    0.52
  11   4   0    0.74    0.52
 -11   4   0    0.82    0.30
 -11   4   0    0.68    0.62
  11   4   0    0.09    0.73
  12  -4   0    3.41    0.70
 -12  -4   0    2.88    0.63
 -12   4   0    2.83    0.42
  12   4   0    2.69    0.85
 -12   4   0    3.59    0.64
 -12   4   0    3.89    0.74
  12   4   0    2.50    0.59
  13  -4   0    9.69    1.01
 -13  -4   0    7.84    1.04
  13   4   0    9.43    0.97
 -13   4   0    7.10    0.89
  13   4   0    5.12    1.16
 -13   4   0    8.28    1.12
  14  -4   0    8.80    0.91
 -14  -4   0    6.58    0.92
  14   4   0    7.11    0.84
 -14   4   0    7.42    0.98
  15  -4   0   -0.97    0.36
   0  -5   0   -0.92    0.33
   0  -5   0    0.33    0.53
   0   5   0   -0.06    0.29
   0   5   0   -0.47    0.51
   0   5   0    0.56    0.45
   1  -5   0    4.49    0.83
  -1  -5   0    5.24    0.82
  -1  -5   0    6.90    0.93
   1  -5   0    3.43    0.75
   1  -5   0    5.38    0.93
   1   5   0    4.57    0.73
   1   5   0    8.66    0.74
   1   5   0    6.78    0.95
  -1   5   0    4.87    0.65
  -1   5   0    5.40    0.93
  -1   5   0    4.91    0.74
  -2  -5   0   49.38    4.97
  -2  -5   0   46.70    5.58
   2  -5   0   45.58    5.60
   2  -5   0   48.99    4.97
   2  -5   0   46.98    4.61
   2   5   0   49.24    4.52
   2   5   0   50.49    5.58
  -2   5   0   49.80    5.60
   2   5   0   49.78    4.58
  -2   5   0   49.14    4.63
  -2   5   0   49.85    4.52
  -3  -5   0    6.93    0.99
   3  -5   0    6.23    0.96
  -3  -5   0    8.55    1.10
   3  -5   0    5.91    0.93
   3  -5   0    6.83    1.12
  -3   5   0    7.30    0.82
   3   5   0    8.14    0.87
  -3   5   0    6.63    0.91
   3   5   0    6.84    0.78
   3   5   0    7.67    1.13
  -3   5   0    9.32    1.19
   4  -5   0    6.57    0.93
   4  -5   0    7.03    1.12
  -4  -5   0    9.03    1.06
   4  -5   0    5.77    0.88
  -4  -5   0    7.16    0.97
   4   5   0    5.69    0.82
  -4   5   0    8.86    1.35
  -4   5   0    6.87    1.10
   4   5   0    4.85    1.04
  -4   5   0    6.23    0.85
   4   5   0    6.27    0.75
  -4   5   0    6.97    0.78
   5  -5   0    8.32    1.07
   5  -5   0    6.96    1.20
  -5  -5   0    8.08    1.17
   5   5   0    5.51    1.17
  -5   5   0    9.20    1.43
  -5   5   0   10.50    1.28
   5   5   0    7.72    0.91
   5   5   0    8.28    0.86
  -5   5   0    7.72    0.99
  -5   5   0    8.03    0.89
   6  -5   0   -0.26    0.62
   6  -5   0    0.21    0.58
  -6  -5   0    0.34    0.54
  -6   5   0    0.72    0.63
   6   5   0    0.03    0.42
   6   5   0   -0.72    0.66
   6   5   0    0.45    0.30
  -6   5   0    0.21    0.31
  -6   5   0   -0.43    0.48
  -6   5   0   -0.35    0.76
   7  -5   0    5.31    1.08
  -7  -5   0    6.40    1.02
   7  -5   0    9.19    1.01
  -7   5   0    7.37    0.93
  -7   5   0    7.04    1.12
   7   5   0    7.47    0.75
  -7   5   0    5.76    1.22
   7   5   0    7.51    0.85
   7   5   0    4.63    1.07
  -7   5   0    6.56    0.76
  -8  -5   0   12.27    1.65
   8  -5   0   11.40    1.73
   8  -5   0   14.17    1.55
  -8   5   0   14.80    1.36
  -8   5   0   12.95    1.48
  -8   5   0   15.90    1.94
  -8   5   0   11.37    1.73
   8   5   0   13.43    1.78
   8   5   0   12.96    1.38
  -9  -5   0    9.26    1.13
   9  -5   0    7.58    1.18
   9  -5   0   10.47    1.10
  -9   5   0    6.09    1.00
   9   5   0    6.40    1.20
  -9   5   0   10.98    1.40
  -9   5   0    7.65    1.21
  -9   5   0    8.85    0.93
   9   5   0    7.71    0.94
  10  -5   0    5.51    0.76
 -10  -5   0    3.88    0.68
 -10   5   0    4.78    0.81
  10   5   0    3.84    0.64
  10   5   0    2.62    0.81
  11  -5   0    4.98    0.70
 -11  -5   0    4.25    0.66
  11   5   0    2.08    0.79
 -11   5   0    4.68    0.77
  11   5   0    4.29    0.63
  12  -5   0    1.72    0.49
  12   5   0    1.55    0.43
 -12   5   0    1.37    0.49
  12   5   0    0.91    0.60
   0  -6   0    3.96    0.71
   0   6   0    3.71    0.80
   0   6   0    3.56    0.62
  -1  -6   0    3.64    0.62
   1  -6   0    2.42    0.62
  -1   6   0    1.95    0.35
   1   6   0    2.65    0.70
   1   6   0    1.64    0.49
  -1   6   0    2.26    0.52
  -1   6   0    1.23    0.66
   2  -6   0    8.78    1.42
  -2  -6   0   11.74    1.41
  -2   6   0   10.97    1.21
   2   6   0   11.54    1.19
  -2   6   0   12.35    1.50
   3  -6   0    7.06    1.05
  -3   6   0    7.60    0.91
  -3   6   0    8.30    1.14
   3   6   0    7.15    0.88
  -4  -6   0   30.70    3.77
   4   6   0   32.98    3.13
  -4   6   0   35.43    3.82
  -4   6   0   33.23    3.15
   5  -6   0    1.12    0.56
  -5  -6   0    0.13    0.46
   5   6   0   -0.38    0.58
  -5   6   0    1.11    0.46
  -5   6   0   -0.22    0.52
   5   6   0    0.43    0.38
  -6  -6   0    5.75    0.79
   6  -6   0    7.70    0.83
   6   6   0    2.68    0.85
  -6   6   0    4.78    0.71
   6   6   0    5.26    0.68
  -6   6   0    6.09    0.89
   7  -6   0   -0.17    0.48
   7   6   0   -0.08    0.33
   7   6   0    0.23    0.54
  -7   6   0    0.13    0.48
   8  -6   0   -0.31    0.46
   8   6   0    0.43    0.53
   8   6   0    0.00    0.33
  -8   6   0   -0.32    0.43
   9  -6   0    5.86    0.69
   9   6   0    3.38    0.59
  -9   6   0    5.36    0.74
   0  -7   0    0.84    0.32
  -1  -7   0    2.51    0.47
   1  -7   0    3.32    0.47
   2  -7   0    0.74    0.27
  -2  -7   0   -0.24    0.25
  -3  -7   0    0.63    0.28
  -4  -7   0    0.20    0.26
  18   0  -1    0.27    0.41
 -18   0   1   -0.03    0.32
 -17   0   1    2.49    0.42
  17   0  -1    1.94    0.78
  17   0  -1    3.73    0.59
 -17   0   1    2.63    0.54
 -16   0   1    0.46    0.49
 -16   0   1    1.06    0.42
  16   0  -1    0.61    0.78
  16   0  -1   -0.05    0.51
  15   0  -1    2.35    0.61
 -15   0   1    2.34    0.62
  15   0  -1    0.80    0.84
 -15   0   1    2.15    0.50
 -14   0   1    1.64    0.61
 -14   0   1    1.58    0.33
  14   0  -1    0.92    0.84
  14   0  -1    1.86    0.57
 -13   0   1    5.32    0.80
 -13   0   1    6.59    0.93
  13   0  -1    4.49    0.88
 -13   0   1    5.20    0.63
  13   0  -1    6.07    0.76
  13   0  -1    5.82    0.74
  13   0  -1    4.58    1.10
  12   0  -1    0.41    0.71
 -12   0   1    0.79    0.29
 -12   0   1    0.58    0.40
  12   0  -1    1.08    0.45
 -12   0   1    0.70    0.51
  12   0  -1    1.19    0.45
  12   0  -1    1.02    0.54
  11   0  -1    5.94    0.96
 -11   0   1    6.93    0.98
  11   0  -1    7.13    1.15
  11   0  -1    6.87    0.81
 -11   0   1    7.76    0.90
 -10   0   1    2.93    0.50
  10   0  -1    3.25    0.73
  10   0  -1    1.76    0.58
 -10   0   1    2.98    0.54
  -9   0   1    7.03    0.74
   9   0  -1    3.69    0.74
   8   0  -1    8.97    1.05
  -8   0   1    7.70    0.97
  -7   0   1   78.88    7.96
   7   0  -1   81.11    7.98
   6   0  -1    5.08    0.70
  -6   0   1    5.90    0.67
  -5   0   1    0.75    0.27
   5   0  -1    0.24    0.15
   5   0  -1    0.43    0.31
  -4   0   1    0.44    0.25
   4   0  -1    0.49    0.29
   3   0  -1    0.76    0.25
  -3   0   1    0.65    0.23
  -2   0   1    2.66    0.31
  -2   0   1    2.70    0.32
   0   0  -1    0.86    0.12
   0   0   1    1.06    0.12
   2   0   1    0.82    0.16
  -3   0  -1    5.41    0.61
   3   0   1    4.80    0.62
  -4   0  -1    4.40    0.50
   4   0   1    3.86    0.51
  -5   0  -1    3.39    0.44
   5   0   1    3.14    0.47
   6   0   1    3.87    0.53
  -6   0  -1    3.16    0.47
  -7   0  -1   18.26    1.93
   7   0   1   19.03    1.96
   8   0   1   21.80    2.19
  -8   0  -1   19.83    2.15
   9   0   1    1.59    0.48
   9   0   1    1.22    0.47
  -9   0  -1    2.47    0.44
  10   0   1    1.43    0.47
 -10   0  -1    0.73    0.45
 -10   0  -1    1.58    0.40
  10   0   1    1.88    0.66
  10   0   1    1.16    0.39
  10   0   1    0.61    0.45
 -11   0  -1    5.84    0.82
  11   0   1    4.00    0.97
  11   0   1    5.09    0.79
  11   0   1    6.14    0.84
 -11   0  -1    6.32    0.77
  11   0   1    4.42    0.66
  12   0   1    2.03    0.48
 -12   0  -1    1.38    0.54
  12   0   1    1.15    0.53
  12   0   1    0.78    0.75
  12   0   1    0.83    0.51
 -12   0  -1    1.02    0.31
 -13   0  -1    1.88    0.42
  13   0   1    2.90    0.88
 -13   0  -1    3.82    0.69
  13   0   1    3.06    0.67
  13   0   1    3.48    0.57
 -14   0  -1    0.37    0.31
  14   0   1    0.79    0.51
 -14   0  -1    1.00    0.57
  14   0   1    0.57    0.80
 -15   0  -1    0.21    0.27
  15   0   1   -0.09    0.76
 -15   0  -1   -0.25    0.52
  15   0   1    0.75    0.52
 -16   0  -1    0.98    0.52
 -16   0  -1    1.01    0.28
  16   0   1    0.78    0.50
 -17   0  -1   -0.22    0.45
  17   0   1    0.64    0.45
  18   0   1    2.89    0.52
  18  -1  -1    0.89    0.42
 -17  -1   1    0.92    0.35
 -17  -1   1    0.56    0.44
  17  -1  -1    0.56    0.46
  17  -1  -1    0.13    0.63
  17   1  -1    0.46    0.67
 -17   1   1    0.31    0.44
 -17   1   1    0.35    0.37
  17   1  -1    0.69    0.46
 -16  -1   1    2.22    0.55
  16  -1  -1    1.83    0.57
  16  -1  -1    0.84    0.76
  16   1  -1    1.70    0.55
 -16   1   1    1.62    0.46
  16   1  -1   -0.37    0.73
 -16   1   1    1.23    0.55
 -15  -1   1    8.41    1.01
  15  -1  -1    6.58    0.88
  15  -1  -1    5.66    1.16
 -15   1   1    6.33    0.99
  15   1  -1    4.04    1.13
  15   1  -1    7.27    0.87
 -15   1   1    4.93    0.77
  14  -1  -1    5.99    0.94
  14  -1  -1    6.64    1.32
 -14  -1   1    9.24    1.16
 -14   1   1    8.71    1.17
 -14   1   1    7.25    0.91
 -14   1   1    9.62    0.93
  14   1  -1    5.37    1.29
  14   1  -1    7.85    0.95
  13  -1  -1    2.36    0.60
  13  -1  -1    1.18    0.60
  13  -1  -1    1.71    0.89
 -13  -1   1    2.82    0.39
 -13  -1   1    2.22    0.53
 -13  -1   1    3.61    0.67
  13   1  -1    2.10    0.64
  13   1  -1    1.98    0.88
  13   1  -1    2.08    0.53
  13   1  -1    1.59    0.68
 -13   1   1    2.14    0.64
  13   1  -1    2.49    0.55
 -13   1   1    2.03    0.39
 -13   1   1    3.65    0.53
  12  -1  -1   12.78    1.53
  12  -1  -1   12.84    1.44
  12  -1  -1   12.77    1.80
 -12  -1   1   14.36    1.69
  12  -1  -1   12.67    1.42
 -12  -1   1   12.25    1.33
 -12  -1   1   13.07    1.47
 -12   1   1   13.63    1.73
  12   1  -1   12.69    1.42
  12   1  -1   10.72    1.76
 -12   1   1   13.22    1.45
 -12   1   1   14.33    1.47
 -12   1   1   13.85    1.35
  12   1  -1   12.59    1.36
  11  -1  -1    2.20    0.80
  11  -1  -1    1.99    0.53
 -11  -1   1    2.34    0.51
 -11  -1   1    2.16    0.55
 -11  -1   1    1.93    0.36
  11  -1  -1    2.86    0.54
  11  -1  -1    2.56    0.58
 -11   1   1    2.42    0.39
 -11   1   1    2.06    0.47
 -11   1   1    3.14    0.61
  11   1  -1    2.96    0.50
  11   1  -1    2.95    0.50
  11   1  -1    2.97    0.68
  11   1  -1    3.18    0.78
 -11   1   1    1.71    0.48
 -10  -1   1    4.35    0.67
 -10  -1   1    4.34    0.65
  10  -1  -1    2.84    0.61
  10  -1  -1    5.12    0.90
  10  -1  -1    2.55    0.65
  10   1  -1    3.96    0.83
  10   1  -1    4.38    0.74
 -10   1   1    4.58    0.70
 -10   1   1    5.42    0.65
  -9  -1   1    4.18    0.60
   9  -1  -1    3.16    0.61
   9   1  -1    3.05    0.68
  -9   1   1    4.94    0.60
   8  -1  -1   10.99    1.16
  -8  -1   1   10.12    1.13
  -8   1   1    9.94    1.13
   8   1  -1    8.03    1.18
   7  -1  -1    8.22    0.99
  -7  -1   1    7.89    0.98
  -7   1   1    9.52    0.99
   7   1  -1    7.38    1.02
   6  -1  -1   32.02    3.11
  -6  -1   1   30.40    3.11
   6   1  -1   29.19    3.14
  -6   1   1   30.92    3.12
   5  -1  -1   14.06    1.48
  -5  -1   1   13.20    1.47
  -5   1   1   14.47    1.50
   5   1  -1   14.38    1.53
   4  -1  -1   19.78    2.07
  -4  -1   1   22.17    2.08
  -4  -1   1   18.82    2.16
   4   1  -1   22.20    2.11
  -4   1   1   19.52    2.08
  -3  -1   1   13.20    1.63
   3  -1  -1   15.74    1.56
  -3  -1   1   16.43    1.57
   3   1  -1   15.99    1.60
  -3   1   1   15.64    1.59
   2  -1  -1   68.10    6.76
  -2  -1   1   66.82    6.76
  -2   1   1   65.54    6.76
   2   1  -1   71.51    6.77
  -1  -1   1   60.05    5.63
   1  -1  -1   59.30    5.64
  -1   1   1   53.04    5.64
   1   1  -1   54.15    5.64
   0  -1   1    5.89    0.72
   0  -1  -1    5.26    0.72
   0   1   1    7.31    0.71
  -1  -1  -1   27.06    2.70
   1  -1   1   27.24    2.70
  -1   1  -1   29.56    2.71
   1   1   1   23.46    2.71
   2  -1   1   88.68    8.74
  -2  -1  -1   88.18    8.74
   2   1   1   92.53    8.75
  -2   1  -1   83.06    8.74
   3  -1   1   22.11    2.10
  -3  -1  -1   20.11    2.11
  -3   1  -1   20.20    2.11
   3   1   1   19.76    2.12
   4  -1   1    8.40    0.92
  -4  -1  -1    7.34    0.94
   4   1   1    8.07    1.01
  -4   1  -1    9.37    0.96
  -5  -1  -1   25.83    2.70
   5  -1   1   27.39    2.69
  -5   1  -1   25.63    2.70
   5   1   1   27.25    2.73
   6  -1   1   10.46    1.00
  -6  -1  -1    7.77    1.00
   6   1   1    6.95    1.01
  -6   1  -1    9.25    1.01
  -7  -1  -1    2.79    0.49
   7  -1   1    3.50    0.49
  -7   1  -1    4.31    0.50
   7   1   1    1.32    0.55
  -8  -1  -1    1.65    0.41
   8  -1   1    1.81    0.41
   8   1   1    1.05    0.49
  -8   1  -1    2.03    0.41
   9  -1   1    2.20    0.54
  -9  -1  -1    3.89    0.57
   9   1   1    2.95    0.63
  -9   1  -1    4.22    0.56
  10  -1   1    4.25    0.87
  10  -1   1    4.47    0.63
 -10  -1  -1    3.83    0.68
 -10  -1  -1    4.21    0.65
  10  -1   1    3.99    0.65
  10   1   1    3.55    0.82
 -10   1  -1    3.91    0.72
 -10   1  -1    5.27    0.65
  10   1   1    3.89    0.55
  10   1   1    2.59    0.68
  11  -1   1    1.55    0.48
  11  -1   1    1.12    0.47
 -11  -1  -1    0.88    0.42
 -11  -1  -1    0.95    0.29
 -11  -1  -1    1.71    0.49
  11  -1   1    2.53    0.78
 -11   1  -1    1.15    0.30
 -11   1  -1    2.02    0.56
  11   1   1    2.21    0.73
  11   1   1    1.23    0.42
  11   1   1    1.29    0.56
 -12  -1  -1    5.16    0.76
  12  -1   1    4.14    0.74
  12  -1   1    4.88    1.00
 -12  -1  -1    3.92    0.53
  12  -1   1    3.71    0.64
  12   1   1    4.53    0.79
  12   1   1    4.19    0.95
  12   1   1    4.50    0.78
 -12   1  -1    4.29    0.55
  12   1   1    3.85    0.63
 -12   1  -1    4.68    0.80
  13  -1   1    4.42    1.13
 -13  -1  -1    8.81    1.03
  13  -1   1    7.75    0.87
 -13  -1  -1    6.94    0.72
  13  -1   1    6.41    0.94
  13   1   1    2.26    1.07
  13   1   1    7.05    0.82
  13   1   1    6.66    0.99
 -13   1  -1    6.48    1.01
  13   1   1    4.29    0.93
 -13   1  -1    6.52    0.72
 -14  -1  -1    2.27    0.42
 -14  -1  -1    3.96    0.70
  14  -1   1    1.91    0.87
  14  -1   1    3.16    0.63
  14   1   1    2.73    0.58
  14   1   1    2.91    0.73
  14   1   1    1.90    0.88
 -14   1  -1    2.84    0.68
 -14   1  -1    2.52    0.42
 -15  -1  -1    1.42    0.33
  15  -1   1    0.25    0.78
 -15  -1  -1    2.84    0.62
  15  -1   1    1.74    0.58
 -15   1  -1    0.84    0.59
  15   1   1    1.87    0.67
 -15   1  -1    1.64    0.33
  15   1   1    0.64    0.78
  15   1   1    1.84    0.55
  16  -1   1    2.02    0.56
 -16  -1  -1    1.91    0.57
  16   1   1    2.70    0.55
 -16   1  -1    1.69    0.57
 -16   1  -1    1.04    0.29
 -17  -1  -1    0.36    0.36
  17  -1   1    1.09    0.46
 -17  -1  -1   -0.10    0.43
  17   1   1    0.54    0.44
 -17   1  -1    0.56    0.46
  18  -1   1   -0.30    0.36
  17  -2  -1    2.17    0.53
 -17   2   1    2.37    0.53
 -17   2   1    2.52    0.44
  17   2  -1    2.74    0.51
  16  -2  -1    0.63    0.66
  16  -2  -1    0.82    0.51
 -16  -2   1    0.75    0.48
 -16   2   1    1.10    0.40
 -16   2   1    0.98    0.51
  16   2  -1    1.25    0.49
  16   2  -1    0.33    0.71
  15  -2  -1    4.69    0.97
  15  -2  -1    3.84    0.73
 -15  -2   1    4.35    0.74
  15   2  -1    4.70    0.69
  15   2  -1    4.54    0.83
 -15   2   1    4.77    0.81
 -15   2   1    4.19    0.62
  15   2  -1    2.06    0.94
  14  -2  -1    1.32    0.58
  14  -2  -1   -0.54    0.78
 -14  -2   1    1.80    0.56
 -14   2   1    0.90    0.59
  14   2  -1    1.61    0.85
  14   2  -1    0.82    0.51
 -14   2   1    0.93    0.47
  13  -2  -1   11.90    1.53
  13  -2  -1   13.55    2.01
 -13  -2   1   15.98    1.85
 -13   2   1   15.36    1.91
  13   2  -1   13.40    1.51
  13   2  -1   12.48    1.51
 -13   2   1   15.78    1.47
  13   2  -1   17.54    2.07
 -13   2   1   15.40    1.61
 -12  -2   1    1.76    0.53
  12  -2  -1    1.49    0.51
  12  -2  -1    2.10    0.58
  12  -2  -1    1.98    0.60
 -12  -2   1    2.55    0.59
  12  -2  -1    2.58    0.90
 -12  -2   1    1.48    0.34
 -12   2   1    1.99    0.37
 -12   2   1    2.49    0.51
 -12   2   1    0.72    0.48
  12   2  -1    2.53    0.50
  12   2  -1    1.42    0.52
 -12   2   1    2.83    0.66
  12   2  -1    2.13    0.75
  12   2  -1    3.54    0.90
 -11  -2   1    8.87    0.98
 -11  -2   1    9.82    1.10
  11  -2  -1    9.07    1.40
  11  -2  -1    8.17    1.13
  11  -2  -1    6.19    1.00
 -11  -2   1    9.71    1.19
  11  -2  -1    7.66    0.99
  11   2  -1    9.32    1.35
 -11   2   1    8.90    1.01
 -11   2   1   10.05    1.25
  11   2  -1    8.69    0.99
  11   2  -1    8.95    0.97
 -11   2   1    9.57    1.09
 -11   2   1    9.75    1.03
  11   2  -1    5.73    1.17
  10  -2  -1    0.26    0.45
  10  -2  -1    0.41    0.46
 -10  -2   1    0.27    0.45
 -10  -2   1    0.40    0.40
  10  -2  -1    1.07    0.74
  10  -2  -1    0.31    0.46
  10   2  -1    1.24    0.59
  10   2  -1    0.21    0.41
 -10   2   1    0.73    0.41
 -10   2   1    0.78    0.53
 -10   2   1    1.03    0.41
 -10   2   1    0.89    0.29
  10   2  -1    1.26    0.66
  10   2  -1    0.56    0.35
  -9  -2   1    2.17    0.49
   9  -2  -1    3.06    0.80
  -9  -2   1    2.55    0.53
   9  -2  -1    2.19    0.48
   9  -2  -1    1.80    0.53
  -9   2   1    2.66    0.53
   9   2  -1    2.30    0.64
  -9   2   1    1.21    0.46
  -9   2   1    2.62    0.59
   9   2  -1    4.00    0.72
   8  -2  -1    1.08    0.36
  -8  -2   1    0.73    0.37
   8   2  -1    1.11    0.53
  -8   2   1    1.64    0.47
  -7  -2   1    6.83    0.82
   7  -2  -1    6.12    0.80
   7   2  -1    6.17    0.90
  -7   2   1    6.08    0.84
  -6  -2   1   13.12    1.54
   6  -2  -1   14.78    1.54
  -6   2   1   15.17    1.57
   6   2  -1   14.29    1.61
  -5  -2   1    8.78    1.02
   5  -2  -1    9.94    1.01
  -5  -2   1    7.48    0.98
   5   2  -1   10.07    1.09
  -5   2   1    8.53    1.04
  -4  -2   1    8.55    1.01
   4  -2  -1    7.79    0.98
   4   2  -1    9.08    1.08
  -4   2   1    8.98    1.01
   3  -2  -1   14.35    1.53
  -3  -2   1   14.70    1.54
   3   2  -1   14.57    1.59
  -3   2   1   14.01    1.56
  -2  -2   1    1.70    0.33
   2  -2  -1    1.48    0.34
   2   2  -1    1.23    0.45
  -2   2   1    1.19    0.44
   1  -2  -1    6.95    0.81
  -1  -2   1    7.32    0.81
   1   2  -1    7.56    0.87
  -1   2   1    5.81    0.85
   0  -2  -1    5.44    0.66
   0  -2   1    5.22    0.65
   0   2  -1    5.11    0.72
   0   2   1    5.88    0.73
   1  -2   1    2.40    0.41
  -1  -2  -1    2.76    0.43
   1   2   1    2.35    0.53
  -1   2  -1    3.23    0.50
  -2  -2  -1    5.19    0.67
   2  -2   1    5.58    0.66
   2   2   1    5.59    0.74
  -2   2  -1    5.45    0.71
   3  -2   1   10.46    1.11
  -3  -2  -1    9.50    1.11
   3   2   1    9.21    1.16
  -3   2  -1   10.07    1.13
  -4  -2  -1   17.28    1.79
   4  -2   1   17.14    1.77
  -4   2  -1   17.62    1.79
   4   2   1   15.24    1.80
  -5  -2  -1    6.86    0.82
   5  -2   1    6.09    0.79
   5   2   1    6.24    0.88
  -5   2  -1    7.63    0.87
   6  -2   1   17.42    1.72
  -6  -2  -1   15.99    1.75
   6   2   1   14.98    1.78
  -6   2  -1   16.17    1.74
  -7  -2  -1   12.87    1.45
   7  -2   1   13.22    1.41
  -7   2  -1   13.66    1.45
   7   2   1   11.98    1.49
  -8  -2  -1    4.78    0.72
   8  -2   1    4.12    0.66
   8   2   1    5.30    0.81
  -8   2  -1    6.00    0.73
   9  -2   1   10.26    1.32
   9  -2   1    8.63    1.04
  -9  -2  -1    9.30    1.14
  -9  -2  -1    9.82    1.10
   9  -2   1    7.95    0.98
   9   2   1    6.24    0.93
   9   2   1    7.27    1.13
  -9   2  -1    9.44    1.06
  -9   2  -1    8.93    1.20
   9   2   1    9.90    1.25
  10  -2   1    3.94    0.95
  10  -2   1    4.59    0.73
 -10  -2  -1    4.00    0.55
 -10  -2  -1    6.09    0.79
  10  -2   1    3.43    0.67
 -10  -2  -1    6.06    0.79
  10   2   1    4.45    0.92
  10   2   1    3.89    0.80
 -10   2  -1    5.53    0.84
  10   2   1    6.03    0.69
 -10   2  -1    4.86    0.58
 -11  -2  -1    4.48    0.54
  11  -2   1    4.79    0.73
  11  -2   1    4.02    0.97
  11  -2   1    3.39    0.69
 -11  -2  -1    4.87    0.76
  11   2   1    4.61    0.95
 -11   2  -1    3.74    0.54
  11   2   1    4.29    0.61
 -11   2  -1    5.27    0.83
  11   2   1    3.09    0.80
 -12  -2  -1    4.86    0.61
 -12  -2  -1    6.86    0.89
  12  -2   1    4.02    0.78
  12  -2   1    4.67    0.80
  12  -2   1    4.29    1.05
  12   2   1    6.42    1.07
 -12   2  -1    6.65    0.95
 -12   2  -1    4.91    0.63
  12   2   1    5.29    0.91
  12   2   1    4.74    0.71
  13  -2   1    2.67    0.66
 -13  -2  -1    3.68    0.49
 -13  -2  -1    4.63    0.75
  13  -2   1    1.82    0.88
  13   2   1    3.26    0.61
 -13   2  -1    4.33    0.79
 -13   2  -1    3.06    0.49
  13   2   1    3.33    0.94
  14  -2   1    4.53    1.00
 -14  -2  -1    7.13    0.89
  14  -2   1    4.56    0.78
 -14  -2  -1    4.36    0.57
  14   2   1    1.59    0.96
 -14   2  -1    4.57    0.59
  14   2   1    4.65    0.70
 -14   2  -1    5.57    0.93
  14   2   1    5.77    0.93
 -15  -2  -1    2.73    0.61
  15  -2   1    1.36    0.57
 -15   2  -1    2.91    0.40
 -15   2  -1    1.89    0.64
  15   2   1    2.48    0.55
  15   2   1    0.73    0.80
  15   2   1    1.81    0.67
 -16  -2  -1    1.40    0.50
  16  -2   1    0.39    0.48
  16   2   1    0.11    0.55
 -16   2  -1   -0.40    0.49
  16   2   1    0.61    0.46
  17  -2   1    0.89    0.44
 -17  -2  -1    0.73    0.42
  17   2   1    1.59    0.44
 -17   2  -1    1.17    0.45
  16  -3  -1    0.20    0.44
 -16   3   1    0.65    0.42
 -16   3   1    0.50    0.34
  16   3  -1   -0.04    0.61
  16   3  -1    0.53    0.40
 -15  -3   1    2.97    0.54
  15  -3  -1    3.83    0.63
 -15   3   1    2.46    0.52
 -15   3   1    2.22    0.62
  15   3  -1    2.51    0.66
  15   3  -1    2.42    0.53
  15   3  -1    2.18    0.79
  14  -3  -1    1.79    0.62
 -14  -3   1    2.57    0.55
  14  -3  -1    1.83    0.76
  14   3  -1    2.26    0.84
  14   3  -1    3.18    0.58
 -14   3   1    1.65    0.53
 -14   3   1    1.95    0.62
 -13  -3   1    8.42    1.06
  13  -3  -1    6.20    1.20
  13  -3  -1    6.58    0.98
  13   3  -1    7.75    1.26
 -13   3   1    7.43    1.12
 -13   3   1    6.55    0.90
  13   3  -1    7.47    0.91
 -12  -3   1    5.45    0.78
  12  -3  -1    2.56    0.74
  12  -3  -1    3.67    0.99
  12   3  -1    4.11    1.00
  12   3  -1    4.04    0.61
 -12   3   1    3.36    0.51
 -12   3   1    4.82    0.88
 -12   3   1    3.51    0.66
  12   3  -1    4.57    0.70
 -11  -3   1   15.13    1.91
 -11  -3   1   15.23    1.71
  11  -3  -1   12.33    1.74
  11  -3  -1   15.45    1.69
  11  -3  -1   12.37    2.02
 -11   3   1   16.48    1.55
  11   3  -1   18.53    2.19
  11   3  -1   16.41    1.55
 -11   3   1   15.07    1.71
 -11   3   1   16.83    2.02
  11   3  -1   13.59    1.58
 -10  -3   1    2.95    0.67
  10  -3  -1    3.14    0.59
  10  -3  -1    2.87    0.64
  10  -3  -1    3.00    0.95
 -10  -3   1    4.84    0.71
  10  -3  -1    2.79    0.69
 -10   3   1    3.31    0.48
 -10   3   1    3.43    0.78
 -10   3   1    2.52    0.60
  10   3  -1    4.74    0.60
  10   3  -1    2.66    0.85
  10   3  -1    3.99    0.54
 -10   3   1    3.59    0.66
  -9  -3   1    2.48    0.56
   9  -3  -1    1.29    0.81
   9  -3  -1    1.40    0.56
   9  -3  -1    1.89    0.50
  -9  -3   1    1.18    0.31
   9  -3  -1    1.28    0.46
  -9  -3   1    1.61    0.46
   9   3  -1    1.59    0.45
  -9   3   1    1.54    0.35
   9   3  -1    2.47    0.41
   9   3  -1    0.91    0.67
   9   3  -1    3.09    0.73
  -9   3   1    1.62    0.62
  -9   3   1    1.85    0.56
  -9   3   1    2.21    0.50
  -8  -3   1    1.02    0.41
   8  -3  -1    1.03    0.74
   8  -3  -1    0.61    0.39
  -8  -3   1    1.16    0.49
   8  -3  -1    0.57    0.50
  -8   3   1    1.60    0.45
   8   3  -1    0.02    0.57
  -8   3   1    0.97    0.73
  -8   3   1    0.60    0.30
   8   3  -1    0.84    0.61
   8   3  -1    0.76    0.39
  -8   3   1   -0.03    0.46
   8   3  -1    0.77    0.31
  -8   3   1    1.40    0.57
  -7  -3   1    1.81    0.45
   7  -3  -1    1.39    0.70
   7  -3  -1    1.59    0.42
  -7  -3   1    1.22    0.51
   7  -3  -1    1.86    0.54
  -7   3   1    2.47    0.77
  -7   3   1    1.21    0.57
   7   3  -1    1.09    0.63
   7   3  -1    1.99    0.64
  -7   3   1    1.74    0.47
  -7   3   1    1.56    0.51
   6  -3  -1    2.83    0.50
  -6  -3   1    2.87    0.53
   6   3  -1    2.57    0.65
  -6   3   1    2.71    0.79
  -6   3   1    1.53    0.55
  -5  -3   1    0.11    0.33
   5  -3  -1    0.09    0.30
   5   3  -1    0.24    0.51
  -5   3   1    0.04    0.43
  -5   3   1    0.09    0.65
   4  -3  -1    3.27    0.52
  -4  -3   1    3.11    0.52
  -4   3   1    2.53    0.60
   4   3  -1    2.33    0.64
  -4   3   1    3.57    0.81
  -3  -3   1   14.11    1.59
   3  -3  -1   14.97    1.59
   3   3  -1   15.47    1.64
  -3   3   1   14.95    1.63
  -3   3   1   13.45    1.99
   2  -3  -1    2.88    0.55
  -2  -3   1    3.28    0.54
  -2   3   1    4.17    0.83
  -2   3   1    3.11    0.64
   2   3  -1    4.07    0.66
  -1  -3   1    1.35    0.37
   1  -3  -1    0.97    0.37
   1   3  -1    0.78    0.49
   1   3  -1    1.23    0.63
  -1   3   1    0.44    0.49
   0  -3   1    7.45    1.07
   0  -3  -1    7.80    1.06
   0   3  -1   12.57    1.51
   0   3  -1   10.57    1.15
   0   3   1    9.99    1.15
  -1  -3  -1    2.21    0.44
   1  -3   1    1.61    0.41
   1   3   1    1.91    0.55
  -1   3  -1    1.84    0.70
  -1   3  -1    1.65    0.54
   2  -3   1   10.21    1.15
  -2  -3  -1    8.65    1.15
  -2   3  -1   10.75    1.46
   2   3   1   10.48    1.22
  -2   3  -1    9.66    1.20
  -3  -3  -1   17.90    2.01
   3  -3   1   19.19    2.00
  -3   3  -1   18.26    2.04
   3   3   1   20.03    2.06
  -3   3  -1   20.21    2.52
   4  -3   1    8.59    1.06
  -4  -3  -1    8.79    1.09
  -4   3  -1    9.33    1.40
  -4   3  -1    8.67    1.11
   4   3   1   10.08    1.16
   5  -3   1    0.11    0.31
  -5  -3  -1    0.33    0.35
  -5   3  -1    0.29    0.43
  -5   3  -1    0.05    0.66
   5   3   1   -0.20    0.46
   6  -3   1    0.35    0.31
  -6  -3  -1    0.67    0.38
  -6   3  -1    1.27    0.47
   6   3   1    0.64    0.51
  -6   3  -1    0.05    0.69
   7  -3   1    1.10    0.66
  -7  -3  -1    0.71    0.49
   7  -3   1    1.50    0.51
   7  -3   1    0.98    0.38
  -7  -3  -1    1.24    0.42
  -7   3  -1    1.05    0.49
  -7   3  -1    1.25    0.74
   7   3   1    1.74    0.40
  -7   3  -1    0.90    0.58
   7   3   1    1.08    0.58
   7   3   1    0.82    0.61
   8  -3   1    4.38    0.94
  -8  -3  -1    5.65    0.80
  -8  -3  -1    4.32    0.57
   8  -3   1    5.00    0.70
   8  -3   1    4.43    0.74
  -8  -3  -1    4.79    0.75
  -8   3  -1    4.07    0.85
   8   3   1    5.63    0.90
   8   3   1    4.02    0.84
  -8   3  -1    4.40    1.00
  -8   3  -1    4.62    0.59
   8   3   1    4.60    0.62
  -9  -3  -1    3.49    0.51
  -9  -3  -1    5.21    0.75
   9  -3   1    2.22    0.88
   9  -3   1    3.70    0.70
   9  -3   1    3.40    0.63
  -9  -3  -1    4.75    0.73
  -9   3  -1    3.62    0.80
   9   3   1    3.66    0.54
   9   3   1    4.46    0.84
   9   3   1    3.63    0.83
   9   3   1    3.62    0.57
  -9   3  -1    4.37    0.96
  -9   3  -1    3.52    0.50
  10  -3   1    2.38    0.80
 -10  -3  -1    1.86    0.57
  10  -3   1    2.17    0.60
  10  -3   1    1.18    0.48
 -10  -3  -1    1.58    0.35
 -10   3  -1    0.88    0.80
 -10   3  -1    2.13    0.70
  10   3   1    3.72    0.80
  10   3   1    1.47    0.49
  10   3   1   -0.78    0.58
  11  -3   1    2.63    0.72
 -11  -3  -1    3.95    0.51
  11  -3   1    3.01    0.69
 -11  -3  -1    5.79    0.80
  11  -3   1    3.41    0.93
 -11   3  -1    3.69    0.54
 -11   3  -1    5.24    0.90
  11   3   1    3.66    0.91
  11   3   1    4.42    0.67
  11   3   1    4.43    0.97
  12  -3   1    4.29    1.00
 -12  -3  -1    5.01    0.60
  12  -3   1    3.65    0.79
 -12  -3  -1    6.01    0.88
 -12   3  -1    4.77    0.62
 -12   3  -1    5.76    0.98
  12   3   1    5.81    1.06
  12   3   1    5.13    0.72
  13  -3   1    2.44    0.66
 -13  -3  -1    3.00    0.65
  13   3   1    1.40    0.84
 -13   3  -1    2.03    0.40
  13   3   1    2.43    0.57
 -13   3  -1    4.23    0.79
 -14  -3  -1    2.25    0.56
  14  -3   1    1.17    0.56
 -14   3  -1    1.34    0.30
  14   3   1    1.08    0.77
 -14   3  -1    1.73    0.61
  14   3   1    1.52    0.49
  14   3   1    0.57    0.66
 -15  -3  -1    2.41    0.55
  15  -3   1    2.48    0.56
  15   3   1    1.60    0.63
  15   3   1    1.84    0.48
 -15   3  -1    2.37    0.61
  16  -3   1   -0.07    0.39
 -16  -3  -1    0.45    0.39
  16   3   1    0.23    0.38
 -16   3  -1    0.76    0.44
  14  -4  -1    1.27    0.49
  14   4  -1    1.50    0.43
 -14   4   1    0.96    0.40
 -14   4   1    1.57    0.49
  14   4  -1    1.36    0.67
  13  -4  -1    0.53    0.59
 -13  -4   1    0.47    0.44
  13  -4  -1    0.28    0.51
 -13   4   1    1.02    0.46
 -13   4   1    0.52    0.52
  13   4  -1    0.96    0.46
  13   4  -1    1.22    0.73
 -12  -4   1    2.62    0.56
  12  -4  -1    1.39    0.63
  12  -4  -1    0.86    0.69
 -12   4   1    2.23    0.56
  12   4  -1    2.30    0.56
  12   4  -1    1.86    0.81
 -12   4   1    2.35    0.66
  11  -4  -1    0.83    0.75
  11  -4  -1    0.96    0.62
 -11  -4   1    1.18    0.55
 -11   4   1    1.73    0.55
 -11   4   1    1.76    0.68
  11   4  -1    1.82    0.56
  11   4  -1    0.67    0.79
  10  -4  -1   11.87    1.46
 -10  -4   1   13.52    1.69
  10  -4  -1   10.59    1.79
  10   4  -1   14.32    1.37
  10   4  -1   13.36    1.42
  10   4  -1   16.10    1.87
 -10   4   1   14.97    1.38
 -10   4   1   10.70    1.43
 -10   4   1   13.66    1.82
   9  -4  -1    2.03    0.65
   9  -4  -1    1.91    0.82
  -9  -4   1    3.44    0.63
  -9   4   1    1.37    0.55
   9   4  -1    2.68    0.46
  -9   4   1    2.22    0.71
  -9   4   1    1.85    0.39
   9   4  -1    3.89    0.86
   9   4  -1    1.98    0.51
   8  -4  -1    1.11    0.46
   8  -4  -1    0.95    0.75
  -8  -4   1    0.59    0.44
   8  -4  -1    1.14    0.60
  -8  -4   1    1.50    0.56
  -8   4   1    1.74    0.53
  -8   4   1    2.25    0.85
  -8   4   1    0.79    0.34
   8   4  -1    0.82    0.34
   8   4  -1    2.30    0.74
  -8   4   1    0.52    0.64
   8   4  -1    1.97    0.46
   7  -4  -1    1.97    0.51
   7  -4  -1    2.41    0.63
  -7  -4   1    1.77    0.53
   7  -4  -1    2.40    0.49
  -7  -4   1    2.32    0.62
   7  -4  -1    2.84    0.81
  -7   4   1    1.39    0.61
   7   4  -1    2.61    0.50
  -7   4   1    2.29    0.68
   7   4  -1    1.69    0.72
  -7   4   1    3.40    0.92
  -7   4   1    1.87    0.56
  -7   4   1    2.43    0.41
   7   4  -1    2.07    0.42
   6  -4  -1    1.00    0.40
   6  -4  -1    0.92    0.68
  -6  -4   1    0.20    0.39
   6  -4  -1    0.72    0.51
  -6  -4   1    0.55    0.52
   6  -4  -1    0.93    0.40
  -6   4   1    1.30    0.81
   6   4  -1    0.11    0.39
  -6   4   1    1.40    0.59
  -6   4   1    1.10    0.46
   6   4  -1    0.69    0.63
  -6   4   1    1.56    0.57
  -6   4   1    0.70    0.32
   6   4  -1    0.45    0.31
  -5  -4   1   -0.48    0.34
   5  -4  -1   -0.27    0.47
  -5  -4   1   -0.01    0.47
   5  -4  -1    0.95    0.39
   5  -4  -1    0.20    0.36
   5  -4  -1   -0.77    0.59
   5   4  -1    0.92    0.61
  -5   4   1    0.91    0.52
  -5   4   1    0.05    0.29
  -5   4   1   -0.50    0.74
  -5   4   1    0.78    0.55
   5   4  -1    0.52    0.27
   5   4  -1   -0.32    0.57
  -5   4   1    0.19    0.42
   4  -4  -1    9.91    1.17
  -4  -4   1   11.43    1.41
  -4  -4   1   10.44    1.24
   4  -4  -1   11.31    1.49
   4  -4  -1    9.37    1.24
   4   4  -1    8.41    1.13
  -4   4   1   12.94    1.47
  -4   4   1    9.64    1.16
  -4   4   1   11.16    1.64
  -4   4   1   12.39    1.38
   4   4  -1   11.13    1.35
   4   4  -1   12.43    1.46
   3  -4  -1    1.72    0.49
   3  -4  -1    2.84    0.56
  -3  -4   1    2.50    0.59
   3  -4  -1    2.37    0.68
  -3  -4   1    1.89    0.47
  -3   4   1    2.65    0.50
   3   4  -1    2.97    0.64
   3   4  -1    1.41    0.61
  -3   4   1    1.94    0.61
  -3   4   1    2.17    0.61
  -3   4   1    2.92    0.81
   2  -4  -1    2.56    0.60
  -2  -4   1    4.11    0.72
  -2  -4   1    5.71    0.68
   2  -4  -1    2.89    0.77
   2  -4  -1    3.56    0.65
   2   4  -1    5.04    0.75
  -2   4   1    3.49    0.59
  -2   4   1    4.07    0.74
  -2   4   1    3.32    0.72
   2   4  -1    3.45    0.73
   1  -4  -1    0.83    0.47
  -1  -4   1    1.01    0.50
   1  -4  -1    0.78    0.56
   1  -4  -1    0.69    0.39
  -1  -4   1    1.30    0.39
  -1   4   1    1.19    0.56
   1   4  -1    0.29    0.51
   1   4  -1    1.86    0.58
  -1   4   1    1.64    0.70
  -1   4   1    0.93    0.49
  -1   4   1    1.67    0.41
   0  -4  -1    3.62    0.61
   0  -4   1    3.32    0.68
   0  -4   1    2.47    0.54
   0  -4  -1    2.80    0.68
   0  -4   1    3.34    0.60
   0  -4  -1    3.45    0.60
   0   4   1    3.70    0.66
   0   4   1    3.17    0.71
   0   4  -1    3.50    0.87
   0   4   1    3.62    0.53
   0   4  -1    3.29    0.68
   0   4  -1    2.70    0.67
  -1  -4  -1    4.41    0.72
  -1  -4  -1    4.22    0.71
  -1  -4  -1    7.50    0.86
   1  -4   1    4.96    0.72
   1  -4   1    5.09    0.85
   1  -4   1    4.55    0.70
   1   4   1    4.38    0.82
   1   4   1    5.08    0.79
   1   4   1    3.89    0.64
  -1   4  -1    8.66    1.07
  -1   4  -1    4.61    0.83
  -1   4  -1    3.11    0.76
  -2  -4  -1    1.14    0.52
   2  -4   1    1.43    0.42
   2  -4   1    1.38    0.57
   2  -4   1    1.41    0.52
  -2  -4  -1    1.79    0.45
   2   4   1    1.53    0.54
  -2   4  -1    1.98    0.58
   2   4   1    0.90    0.40
  -2   4  -1    0.86    0.73
   2   4   1    1.26    0.59
  -2   4  -1    0.64    0.53
   3  -4   1    8.45    1.13
  -3  -4  -1    8.58    1.13
   3  -4   1    8.69    1.30
   3  -4   1    8.62    1.07
  -3  -4  -1   10.92    1.30
   3   4   1   11.03    1.29
  -3   4  -1   10.47    1.54
  -3   4  -1   12.14    1.35
   3   4   1    8.11    1.01
   3   4   1    9.65    1.29
   4  -4   1    3.10    0.74
   4  -4   1    3.10    0.54
   4  -4   1    3.21    0.61
  -4  -4  -1    2.78    0.63
  -4  -4  -1    2.77    0.58
  -4   4  -1    3.12    0.70
   4   4   1    2.14    0.68
  -4   4  -1    2.65    0.45
   4   4   1    2.70    0.69
   4   4   1    2.72    0.49
  -4   4  -1    2.41    0.92
  -5  -4  -1    0.18    0.40
   5  -4   1    0.13    0.35
   5  -4   1    0.07    0.59
  -5  -4  -1    1.13    0.49
   5  -4   1   -0.36    0.47
   5   4   1    0.27    0.57
  -5   4  -1    0.91    0.85
   5   4   1    0.08    0.37
  -5   4  -1    0.13    0.57
  -5   4  -1    0.48    0.30
   5   4   1    0.67    0.29
   5   4   1    0.40    0.60
   6  -4   1    0.91    0.41
  -6  -4  -1    1.62    0.39
   6  -4   1    0.96    0.53
  -6  -4  -1    0.84    0.43
   6  -4   1    0.10    0.64
  -6  -4  -1    1.95    0.55
   6   4   1    0.87    0.64
   6   4   1    0.61    0.64
  -6   4  -1    2.44    0.87
   6   4   1    1.21    0.42
  -6   4  -1    1.32    0.36
  -6   4  -1    1.52    0.63
   6   4   1    1.27    0.32
  -7  -4  -1    0.82    0.33
  -7  -4  -1    2.02    0.60
   7  -4   1    1.25    0.44
   7  -4   1    1.58    0.56
  -7  -4  -1    0.35    0.45
   7  -4   1    0.85    0.67
   7   4   1    0.85    0.33
   7   4   1    0.89    0.66
   7   4   1    0.19    0.67
   7   4   1    1.31    0.43
  -7   4  -1    1.06    0.64
  -7   4  -1    1.52    0.90
  -7   4  -1    1.02    0.35
  -8  -4  -1    7.47    0.77
   8  -4   1    4.17    0.87
   8  -4   1    6.96    0.97
  -8  -4  -1   10.01    1.10
   8  -4   1    5.17    1.12
   8   4   1    7.61    0.86
  -8   4  -1    6.29    1.12
   8   4   1    7.79    1.14
   8   4   1    4.86    1.07
  -8   4  -1    8.49    1.36
   8   4   1    7.24    0.77
  -8   4  -1    6.83    0.79
   9  -4   1    2.86    0.81
  -9  -4  -1    2.03    0.39
   9  -4   1    2.61    0.68
  -9  -4  -1    2.83    0.66
  -9   4  -1    2.68    0.44
  -9   4  -1    2.88    0.92
   9   4   1    2.23    0.81
  -9   4  -1    2.03    0.75
   9   4   1    2.53    0.53
 -10  -4  -1    1.46    0.34
 -10  -4  -1    2.67    0.62
  10  -4   1    2.20    0.63
  10  -4   1    2.60    0.76
  10   4   1    1.74    0.52
 -10   4  -1    2.17    0.75
 -10   4  -1    1.82    0.39
  10   4   1    1.95    0.80
 -10   4  -1    2.47    0.90
 -11  -4  -1    3.17    0.63
  11  -4   1    2.46    0.64
 -11   4  -1    2.14    0.39
  11   4   1    1.57    0.55
 -11   4  -1    2.25    0.74
  11   4   1    0.36    0.78
  12  -4   1    6.25    0.87
 -12  -4  -1    6.48    0.91
  12   4   1    5.63    0.79
 -12   4  -1    6.13    0.99
  12   4   1    2.77    1.01
 -12   4  -1    6.87    0.69
 -13  -4  -1    1.51    0.51
  13  -4   1    1.44    0.54
  13   4   1    2.57    0.51
 -13   4  -1    2.34    0.62
  13   4   1    1.05    0.73
  14  -4   1    1.34    0.47
 -14  -4  -1    1.25    0.43
 -14   4  -1    0.65    0.48
  14   4   1    1.05    0.41
  12  -5  -1    0.70    0.46
 -12   5   1    0.82    0.44
 -12   5   1    0.78    0.37
  12   5  -1    0.88    0.39
  12   5  -1    0.17    0.56
  11  -5  -1    2.77    0.56
 -11   5   1    2.15    0.57
  11   5  -1    1.44    0.68
  11   5  -1    1.45    0.47
 -11   5   1    1.54    0.48
 -10  -5   1    0.13    0.45
  10  -5  -1    0.80    0.56
  10  -5  -1    1.05    0.59
 -10   5   1    0.60    0.55
  10   5  -1    0.09    0.45
  10   5  -1    0.96    0.68
 -10   5   1    0.63    0.46
   9  -5  -1    6.02    0.87
  -9  -5   1    6.19    0.86
   9  -5  -1    5.08    0.95
   9   5  -1    6.04    0.77
   9   5  -1    4.72    0.97
  -9   5   1    5.29    0.80
  -9   5   1    5.49    0.96
   8  -5  -1    5.15    1.02
   8  -5  -1    5.93    0.91
  -8  -5   1    6.30    0.89
  -8   5   1    4.98    0.81
   8   5  -1    5.70    0.74
  -8   5   1    6.50    1.00
   8   5  -1    3.36    0.96
   8   5  -1    6.82    0.68
  -7  -5   1    2.81    0.64
   7  -5  -1    2.39    0.68
   7  -5  -1    2.46    0.80
  -7   5   1    3.14    0.77
  -7   5   1    3.75    0.64
   7   5  -1    3.08    0.45
   7   5  -1    1.54    0.53
   7   5  -1    1.92    0.79
  -7   5   1    3.22    0.44
   6  -5  -1    1.55    0.72
   6  -5  -1    1.16    0.62
  -6  -5   1    1.65    0.58
  -6   5   1    1.37    0.34
  -6   5   1    2.04    0.68
   6   5  -1    1.03    0.73
  -6   5   1    1.23    0.52
   6   5  -1    1.19    0.36
   6   5  -1    1.64    0.47
  -5  -5   1    1.13    0.57
   5  -5  -1    0.80    0.69
   5  -5  -1    0.42    0.60
  -5   5   1    1.25    0.33
   5   5  -1    0.63    0.44
  -5   5   1    1.15    0.64
   5   5  -1    0.58    0.69
   5   5  -1    0.46    0.33
  -5   5   1    0.63    0.49
   4  -5  -1    1.95    0.75
   4  -5  -1    1.33    0.53
  -4  -5   1    3.01    0.63
   4  -5  -1    2.51    0.66
  -4   5   1    3.33    0.57
  -4   5   1    2.45    0.42
  -4   5   1    3.05    0.72
   4   5  -1    2.55    0.42
   4   5  -1    1.81    0.73
  -3  -5   1    2.93    0.64
  -3  -5   1    2.05    0.53
   3  -5  -1    2.08    0.72
   3  -5  -1    1.20    0.49
   3  -5  -1    2.71    0.66
   3   5  -1    3.05    0.73
  -3   5   1    2.51    0.55
  -3   5   1    2.44    0.41
   3   5  -1    2.50    0.42
  -3   5   1    2.77    0.72
  -2  -5   1    5.00    0.73
   2  -5  -1    3.41    0.83
   2  -5  -1    3.10    0.64
   2  -5  -1    3.50    0.74
  -2  -5   1    4.69    0.78
  -2   5   1    3.99    0.54
   2   5  -1    5.03    0.82
   2   5  -1    4.51    0.56
  -2   5   1    3.68    0.65
  -2   5   1    4.38    0.85
   1  -5  -1    2.02    0.61
   1  -5  -1    0.78    0.37
  -1  -5   1    0.85    0.45
   1  -5  -1    2.41    0.66
  -1  -5   1    2.46    0.61
   1  -5  -1    1.71    0.49
  -1   5   1    1.58    0.62
  -1   5   1    2.55    0.51
  -1   5   1    1.36    0.35
   1   5  -1    2.30    0.39
  -1   5   1   -0.26    0.60
   1   5  -1    1.57    0.62
   0  -5  -1    8.78    0.91
   0  -5  -1    6.09    1.03
   0  -5   1    9.52    1.12
   0  -5  -1    7.68    1.21
   0  -5   1    9.28    1.20
   0   5   1    8.98    1.23
   0   5   1    9.07    0.90
   0   5  -1    9.76    1.24
   0   5  -1    7.97    0.91
   0   5   1    5.43    1.15
   0   5   1    8.48    1.01
   1  -5   1    4.09    0.78
  -1  -5  -1    5.02    0.59
  -1  -5  -1    4.98    0.87
   1  -5   1    3.58    0.69
  -1  -5  -1    3.43    0.69
   1  -5   1    5.40    0.84
   1   5   1    4.92    0.67
   1   5   1    3.49    0.83
   1   5   1    4.16    0.87
  -1   5  -1    5.60    0.88
  -1   5  -1    5.13    0.61
   1   5   1    4.62    0.57
   2  -5   1    3.69    0.71
  -2  -5  -1    4.66    0.79
   2  -5   1    3.95    0.78
  -2  -5  -1    2.99    0.62
  -2  -5  -1    4.07    0.51
   2  -5   1    2.54    0.58
  -2   5  -1    4.56    0.80
   2   5   1    2.70    0.57
   2   5   1    2.23    0.77
  -2   5  -1    3.18    0.51
   2   5   1    3.54    0.46
   2   5   1    3.35    0.78
   3  -5   1    5.63    0.87
  -3  -5  -1    5.00    0.86
  -3  -5  -1    4.49    0.59
   3  -5   1    5.84    0.77
  -3  -5  -1    3.70    0.70
   3  -5   1    3.37    0.66
   3   5   1    4.56    0.55
  -3   5  -1    4.12    0.88
   3   5   1    3.93    0.64
  -3   5  -1    4.98    0.61
  -3   5  -1    6.33    1.12
   3   5   1    2.09    0.81
   3   5   1    4.35    0.91
   4  -5   1    5.56    0.82
  -4  -5  -1    4.61    0.77
   4  -5   1    5.33    0.94
  -4  -5  -1    5.82    0.62
  -4  -5  -1    7.15    0.94
   4   5   1    2.41    0.88
   4   5   1    1.96    0.88
   4   5   1    4.58    0.68
  -4   5  -1    5.71    1.16
  -4   5  -1    6.09    0.95
   4   5   1    4.91    0.59
  -4   5  -1    5.20    0.65
   5  -5   1    3.44    0.84
   5  -5   1    3.97    0.75
  -5  -5  -1    4.74    0.81
   5   5   1    2.15    0.84
   5   5   1    3.33    0.59
  -5   5  -1    4.86    0.88
  -5   5  -1    4.18    0.57
  -5   5  -1    4.67    1.05
   6  -5   1    2.38    0.73
   6  -5   1    2.82    0.67
  -6  -5  -1    2.60    0.67
   6   5   1    2.49    0.52
   6   5   1    1.53    0.76
  -6   5  -1    2.80    0.76
  -6   5  -1    2.71    0.46
  -6   5  -1    3.45    0.94
  -7  -5  -1    4.90    0.84
   7  -5   1    4.50    0.82
   7   5   1    3.53    0.90
   7   5   1    4.19    0.67
  -7   5  -1    5.36    0.62
  -7   5  -1    4.14    1.05
  -7   5  -1    5.83    0.95
  -8  -5  -1    5.94    0.88
   8  -5   1    6.73    0.86
   8   5   1    5.09    0.95
  -8   5  -1    5.09    0.65
   8   5   1    4.34    0.69
  -8   5  -1    5.58    1.14
  -8   5  -1    5.19    0.99
  -9  -5  -1    4.99    0.77
   9  -5   1    4.50    0.79
  -9   5  -1    3.75    0.86
  -9   5  -1    4.44    1.01
   9   5   1    3.08    0.86
   9   5   1    4.63    0.66
  -9   5  -1    4.78    0.57
 -10  -5  -1    1.28    0.47
  10  -5   1    0.77    0.53
 -10   5  -1    0.02    0.55
  10   5   1    1.56    0.67
 -10   5  -1    0.74    0.26
  10   5   1    0.71    0.44
 -11  -5  -1    2.02    0.49
  11  -5   1    2.18    0.54
  11   5   1    1.70    0.46
 -11   5  -1    1.50    0.58
  11   5   1    0.94    0.66
  12  -5   1    0.92    0.44
 -12  -5  -1    0.25    0.36
  12   5   1    0.61    0.37
 -12   5  -1    0.79    0.45
   9  -6  -1    0.73    0.46
   9   6  -1    0.52    0.50
  -9   6   1    1.58    0.43
   8  -6  -1    0.90    0.49
  -8   6   1   -0.38    0.35
   8   6  -1    0.02    0.52
  -8   6   1   -0.04    0.42
   8   6  -1   -0.01    0.35
   7  -6  -1    1.38    0.52
  -7   6   1    1.11    0.41
  -7   6   1    0.37    0.48
   7   6  -1    0.65    0.36
   7   6  -1    0.03    0.57
   6  -6  -1    1.25    0.55
   6  -6  -1    2.71    0.60
   6   6  -1    1.15    0.63
   6   6  -1    1.27    0.42
  -6   6   1    2.15    0.58
  -6   6   1    1.70    0.48
   5  -6  -1    1.38    0.58
   5  -6  -1    0.22    0.50
  -5   6   1    0.20    0.42
  -5   6   1    0.22    0.50
   5   6  -1    0.44    0.39
   5   6  -1    0.41    0.61
   4  -6  -1    0.59    0.53
   4   6  -1    0.87    0.64
  -4   6   1    1.04    0.46
  -4   6   1    0.30    0.53
   4   6  -1    0.89    0.29
   3  -6  -1    2.77    0.70
  -3   6   1    3.95    0.73
   3   6  -1    1.25    0.71
   3   6  -1    3.32    0.44
  -3   6   1    3.49    0.59
   2  -6  -1    1.36    0.59
   2   6  -1    2.07    0.35
  -2   6   1    2.61    0.66
   2   6  -1    1.17    0.66
  -2   6   1    1.39    0.51
   1  -6  -1    1.79    0.59
  -1   6   1    1.05    0.49
   1   6  -1    2.27    0.67
  -1   6   1    1.51    0.64
   1   6  -1    1.86    0.34
   0  -6  -1    0.17    0.51
   0   6  -1    0.33    0.27
   0   6   1    0.21    0.59
   0   6  -1   -0.30    0.59
   0   6   1   -0.10    0.44
  -1  -6  -1    1.45    0.53
   1   6   1    1.31    0.45
  -1   6  -1    0.46    0.61
  -1   6  -1    0.89    0.32
   1   6   1    0.47    0.62
  -2  -6  -1    1.11    0.53
  -2   6  -1    1.78    0.34
   2   6   1    1.39    0.46
   2   6   1    0.68    0.65
  -2   6  -1    1.27    0.61
  -3  -6  -1    0.89    0.50
   3   6   1    0.13    0.61
   3   6   1   -0.09    0.38
  -3   6  -1    0.01    0.56
  -3   6  -1    0.80    0.28
   4  -6   1    0.94    0.38
  -4   6  -1    0.38    0.56
   4   6   1    0.22    0.60
   4   6   1    0.36    0.40
  -4   6  -1    0.78    0.27
  -5  -6  -1   -0.25    0.45
  -5   6  -1    0.43    0.53
   5   6   1    0.57    0.58
   5   6   1   -0.32    0.36
  -5   6  -1    0.11    0.24
   6  -6   1    2.97    0.59
  -6  -6  -1    1.87    0.50
  -6   6  -1    1.64    0.59
   6   6   1    0.28    0.59
   6   6   1    1.22    0.41
   7  -6   1    1.33    0.50
  -7  -6  -1   -0.07    0.40
   7   6   1   -0.25    0.54
   7   6   1    0.75    0.35
  -7   6  -1    0.83    0.52
   8  -6   1   -0.12    0.44
  -8  -6  -1   -0.76    0.34
   8   6   1   -0.26    0.51
  -8   6  -1    0.22    0.46
   8   6   1    0.01    0.32
   9  -6   1    1.01    0.42
  -9   6  -1    1.04    0.43
   9   6   1    0.53    0.34
  -4  -7   1    0.66    0.28
  -3  -7   1    0.86    0.30
  -2  -7   1   -0.08    0.28
   2  -7  -1    0.84    0.27
   1  -7  -1    0.71    0.29
  -1  -7   1    0.68    0.32
   0  -7   1    0.08    0.29
   0   7  -1    0.86    0.46
   1  -7   1    0.21    0.27
   2  -7   1    0.36    0.26
  -3  -7  -1    0.71    0.29
  -4  -7  -1    0.33    0.26
  18   0  -2    0.70    0.43
 -18   0   2    0.02    0.29
  17   0  -2    1.01    0.70
  17   0  -2    0.77    0.48
 -17   0   2   -0.20    0.33
 -17   0   2   -0.19    0.43
 -16   0   2    0.40    0.40
 -16   0   2    0.42    0.49
  16   0  -2   -0.01    0.77
  16   0  -2    0.48    0.51
 -15   0   2    2.15    0.58
 -15   0   2    1.50    0.45
  15   0  -2    1.41    0.58
  15   0  -2    1.34    0.86
 -14   0   2   -0.19    0.51
  14   0  -2   -0.01    0.81
 -14   0   2    0.46    0.40
  14   0  -2    0.56    0.52
  14   0  -2    0.16    0.47
  13   0  -2    6.16    0.93
  13   0  -2    8.55    0.96
 -13   0   2    9.19    1.18
  13   0  -2    9.14    1.38
 -13   0   2    8.18    1.01
  12   0  -2    1.27    0.58
 -12   0   2    0.48    0.36
 -12   0   2    1.01    0.51
  12   0  -2    0.71    0.44
 -12   0   2    0.68    0.27
  12   0  -2    0.72    0.75
  12   0  -2   -0.29    0.43
  11   0  -2    0.65    0.41
 -11   0   2    0.01    0.46
  11   0  -2    0.70    0.51
 -11   0   2    0.23    0.33
  11   0  -2    0.39    0.65
  10   0  -2    8.26    1.19
 -10   0   2    7.02    1.05
  10   0  -2    8.08    1.06
 -10   0   2    8.64    0.95
   9   0  -2   73.75    7.48
  -9   0   2   75.35    7.45
  -8   0   2   19.72    2.11
   8   0  -2   21.16    2.16
  -7   0   2  212.28   21.45
   7   0  -2  220.65   21.47
   6   0  -2   47.74    5.01
  -6   0   2   52.04    5.00
   5   0  -2    0.61    0.33
  -5   0   2    0.69    0.28
  -3   0   2   25.21    2.40
  -3   0   2   24.87    2.40
   3   0  -2   23.53    2.40
   3   0  -2   21.99    2.53
  -2   0   2  165.00   17.01
   2   0  -2  178.81   18.11
   1   0  -2  439.60   46.37
   0   0   2   -0.22    0.08
   0   0  -2   -0.10    0.08
   1   0   2  374.38   39.41
   2   0   2  104.97   10.78
   2   0   2  111.96   11.46
   3   0   2   28.88    2.89
  -4   0  -2   50.25    5.17
   4   0   2   53.56    5.18
  -5   0  -2    4.48    0.50
   5   0   2    3.27    0.51
   6   0   2   10.58    1.24
  -6   0  -2   11.80    1.22
   8   0   2   10.78    1.15
   8   0   2    8.28    1.10
  -8   0  -2    9.88    1.10
  10   0   2    9.02    1.07
  10   0   2    7.81    1.25
  10   0   2   10.95    1.12
 -10   0  -2    8.06    1.18
  10   0   2    7.86    0.96
  11   0   2    3.49    0.71
  11   0   2    4.96    0.62
 -11   0  -2    5.39    0.78
  11   0   2    4.02    0.91
  11   0   2    4.66    0.75
 -11   0  -2    4.22    0.55
  12   0   2    2.72    0.92
  12   0   2    4.28    0.66
  12   0   2    4.17    0.76
 -12   0  -2    4.68    0.77
 -12   0  -2    4.89    0.56
  12   0   2    4.25    0.74
  13   0   2   10.52    1.31
 -13   0  -2   12.73    1.49
  13   0   2    8.17    1.49
  13   0   2   11.35    1.22
  13   0   2    7.05    1.27
 -13   0  -2   12.57    1.18
 -14   0  -2    1.26    0.60
  14   0   2    1.08    0.52
  14   0   2    0.21    0.77
 -14   0  -2    0.98    0.34
  15   0   2    0.83    0.51
 -15   0  -2   -0.32    0.28
 -15   0  -2    0.00    0.55
  16   0   2    2.78    0.57
 -16   0  -2    2.03    0.36
 -16   0  -2    1.91    0.61
 -17   0  -2    0.02    0.46
  17   0   2    0.32    0.44
  18   0   2    1.18    0.40
  17  -1  -2    0.03    0.47
  17  -1  -2    1.34    0.67
 -17  -1   2    0.36    0.34
 -17   1   2    0.10    0.35
  17   1  -2   -0.04    0.70
 -17   1   2    0.31    0.45
  17   1  -2    1.08    0.47
  16  -1  -2    1.60    0.56
 -16  -1   2    0.93    0.48
  16  -1  -2    0.64    0.76
  16   1  -2    0.55    0.52
  16   1  -2    1.09    0.81
 -16   1   2    0.35    0.50
 -16   1   2    1.25    0.42
  15  -1  -2    0.65    0.80
  15  -1  -2    1.99    0.61
 -15  -1   2    1.83    0.57
  15   1  -2    2.00    0.88
 -15   1   2    0.43    0.45
 -15   1   2    2.06    0.59
  15   1  -2    1.93    0.57
 -14  -1   2   18.23    2.06
  14  -1  -2   14.81    1.70
  14  -1  -2   14.60    1.75
  14  -1  -2   17.74    2.39
  14   1  -2   16.96    1.71
  14   1  -2   17.30    2.30
 -14   1   2   16.10    2.08
  14   1  -2   15.64    1.72
 -14   1   2   18.80    1.74
 -13  -1   2    0.75    0.43
 -13  -1   2    1.18    0.54
  13  -1  -2    0.94    0.48
  13  -1  -2    1.15    0.53
  13  -1  -2    1.58    0.84
  13   1  -2    1.52    0.50
  13   1  -2    2.00    0.84
 -13   1   2    0.48    0.41
  13   1  -2    1.10    0.48
 -13   1   2    1.59    0.44
 -13   1   2    1.22    0.57
  12  -1  -2   12.63    1.79
  12  -1  -2   13.09    1.45
 -12  -1   2   12.87    1.45
  12  -1  -2   11.67    1.55
  12  -1  -2   12.50    1.42
 -12  -1   2   14.95    1.68
 -12   1   2   14.04    1.72
  12   1  -2   12.37    1.35
 -12   1   2   13.19    1.46
  12   1  -2   12.89    1.44
  12   1  -2   11.71    1.77
 -12   1   2   11.89    1.43
 -12   1   2   13.91    1.33
 -11  -1   2    5.31    0.71
  11  -1  -2    4.52    0.70
 -11  -1   2    5.74    0.78
  11  -1  -2    5.15    0.69
  11  -1  -2    4.84    0.98
  11  -1  -2    2.61    0.72
  11   1  -2    3.14    0.64
  11   1  -2    2.71    0.79
 -11   1   2    7.05    0.73
 -11   1   2    4.65    0.56
  11   1  -2    4.70    0.63
  11   1  -2    5.72    0.95
 -11   1   2    4.66    0.63
 -11   1   2    5.15    0.80
  10  -1  -2   10.21    1.43
  10  -1  -2   10.08    1.24
 -10  -1   2   10.01    1.33
 -10  -1   2   10.19    1.17
  10   1  -2   10.11    1.29
  10   1  -2    9.33    1.38
 -10   1   2   10.87    1.39
 -10   1   2    9.81    1.08
 -10   1   2   10.89    1.16
  -9  -1   2   41.98    4.03
   9  -1  -2   40.48    4.05
  -9   1   2   40.29    4.02
   9   1  -2   35.73    4.06
   8  -1  -2   53.98    5.48
  -8  -1   2   58.54    5.47
   8   1  -2   49.69    5.49
  -8   1   2   55.26    5.47
  -7  -1   2   55.41    5.37
   7  -1  -2   51.91    5.37
  -7   1   2   54.19    5.37
  -7   1   2   53.90    5.37
   7   1  -2   52.01    5.39
  -6  -1   2   41.13    4.45
   6  -1  -2   43.76    4.46
  -6   1   2   45.30    4.47
   6   1  -2   48.11    4.49
  -5  -1   2   57.01    5.82
   5  -1  -2   58.95    5.82
   5   1  -2   57.60    5.84
  -5   1   2   59.92    5.83
  -4  -1   2   33.60    3.53
  -4  -1   2   32.47    3.33
   4  -1  -2   34.06    3.33
   4   1  -2   31.49    3.35
  -4   1   2   34.10    3.35
   3  -1  -2   28.62    2.83
  -3  -1   2   29.73    2.84
  -3   1   2   27.98    2.85
   3   1  -2   26.19    2.85
  -2  -1   2   57.60    5.13
   2  -1  -2   49.11    5.13
  -2   1   2   48.58    5.14
   2   1  -2   50.71    5.14
  -1  -1   2  967.21   96.99
   1  -1  -2 1000.00   96.99
  -1   1   2  974.69   96.99
   0  -1   2  160.43   15.97
   0   1   2  161.12   15.98
   1  -1   2   43.45    4.33
  -2  -1  -2  301.19   30.68
   2  -1   2  313.47   30.67
   2   1   2  314.53   30.68
  -3  -1  -2  152.62   15.59
   3  -1   2  159.88   15.59
  -3   1  -2  156.56   15.59
   3   1   2  160.44   15.60
   4  -1   2   17.13    1.78
  -4  -1  -2   17.17    1.79
  -4   1  -2   16.22    1.79
   4   1   2   19.01    1.83
  -5  -1  -2   62.44    6.64
   5  -1   2   70.30    6.64
  -5   1  -2   61.21    6.64
   5   1   2   73.38    6.67
   6  -1   2   18.23    1.89
  -6  -1  -2   17.72    1.90
  -6   1  -2   18.10    1.89
   6   1   2   18.97    1.95
  -7  -1  -2   24.44    2.53
   7  -1   2   25.82    2.53
  -7   1  -2   26.16    2.52
   7   1   2   21.45    2.57
  -8  -1  -2   14.18    1.41
   8  -1   2   13.79    1.41
   8  -1   2   10.09    1.46
  -8   1  -2   13.91    1.40
   8   1   2   10.72    1.46
   9  -1   2   19.02    1.88
  -9  -1  -2   18.94    1.87
   9  -1   2   14.56    1.93
   9   1   2   16.73    1.92
  10  -1   2    0.49    0.67
  10  -1   2    0.82    0.42
  10  -1   2    1.37    0.45
  10  -1   2    1.28    0.47
 -10  -1  -2    1.08    0.47
  10   1   2    0.89    0.62
  10   1   2    1.17    0.49
  10   1   2    0.67    0.38
 -10   1  -2    1.06    0.49
  11  -1   2   13.35    1.34
  11  -1   2    9.60    1.52
 -11  -1  -2   10.07    1.17
  11  -1   2   10.32    1.22
 -11  -1  -2    9.44    1.43
 -11   1  -2   11.63    1.52
  11   1   2   12.02    1.18
  11   1   2    9.83    1.49
 -11   1  -2   10.65    1.18
  11   1   2   13.06    1.40
  12  -1   2   29.32    3.27
  12  -1   2   32.44    3.04
 -12  -1  -2   31.34    3.66
  12  -1   2   29.24    3.81
 -12  -1  -2   33.05    2.97
 -12   1  -2   31.70    3.69
 -12   1  -2   30.07    2.97
  12   1   2   27.44    3.74
  12   1   2   36.22    3.01
  12   1   2   33.15    3.37
 -13  -1  -2   18.58    2.16
  13  -1   2   12.73    2.20
  13  -1   2   17.36    1.82
 -13  -1  -2   20.77    1.74
 -13   1  -2   17.79    1.75
  13   1   2   17.24    2.08
 -13   1  -2   16.72    2.18
  13   1   2   17.20    1.78
  13   1   2   16.24    2.30
 -14  -1  -2    2.06    0.63
 -14  -1  -2    2.54    0.40
  14  -1   2    2.86    0.58
  14   1   2    0.21    0.80
  14   1   2    1.40    0.65
 -14   1  -2    1.70    0.38
 -14   1  -2    1.53    0.63
  14   1   2    3.00    0.56
 -15  -1  -2   11.63    1.71
  15  -1   2   13.40    1.49
 -15  -1  -2   13.78    1.37
  15   1   2   14.09    1.46
 -15   1  -2   12.97    1.37
  15   1   2   13.90    1.68
 -15   1  -2   12.99    1.73
  16  -1   2    1.06    0.51
 -16  -1  -2    0.90    0.27
 -16  -1  -2    1.22    0.54
  16   1   2    1.48    0.49
 -16   1  -2    0.87    0.56
 -16   1  -2    1.14    0.29
 -17  -1  -2    0.70    0.47
  17  -1   2    0.88    0.45
 -17   1  -2    0.37    0.47
  17   1   2    0.80    0.44
  17  -2  -2    0.28    0.44
 -17   2   2   -0.06    0.33
  17   2  -2    0.40    0.43
  17   2  -2    0.44    0.64
  16  -2  -2   -0.19    0.47
  16  -2  -2    0.50    0.67
 -16   2   2    1.67    0.42
  16   2  -2    0.20    0.73
  16   2  -2    0.86    0.48
 -16   2   2    0.97    0.49
  15  -2  -2    2.35    0.83
 -15  -2   2    1.85    0.57
  15  -2  -2    2.13    0.61
 -15   2   2    2.14    0.51
 -15   2   2    2.02    0.61
  15   2  -2    2.57    0.88
  15   2  -2    1.64    0.56
  14  -2  -2    3.27    0.67
  14  -2  -2    2.37    0.91
 -14  -2   2    2.16    0.62
  14   2  -2    3.50    0.55
  14   2  -2    3.15    0.96
 -14   2   2    1.95    0.54
  14   2  -2    2.86    0.60
 -14   2   2    2.01    0.67
 -13  -2   2    2.32    0.60
  13  -2  -2    1.27    0.52
  13  -2  -2    1.29    0.88
  13  -2  -2    2.55    0.63
  13   2  -2    2.13    0.54
  13   2  -2    3.57    0.92
  13   2  -2    2.75    0.55
 -13   2   2    2.40    0.52
 -13   2   2    1.91    0.65
  12  -2  -2    4.42    1.03
  12  -2  -2    6.58    0.99
  12  -2  -2    8.24    0.98
 -12  -2   2   10.45    1.23
  12  -2  -2    8.48    1.41
 -12  -2   2    8.16    1.06
  12   2  -2   11.65    1.42
  12   2  -2    9.47    0.96
 -12   2   2    9.19    1.23
 -12   2   2    7.94    0.86
 -12   2   2    7.77    0.97
  12   2  -2    7.05    0.95
 -12   2   2    9.56    1.03
 -11  -2   2   11.10    1.43
  11  -2  -2    9.02    1.17
  11  -2  -2    9.41    1.56
  11  -2  -2    9.69    1.18
 -11  -2   2    9.90    1.24
 -11   2   2   13.87    1.54
  11   2  -2   10.72    1.19
 -11   2   2   10.08    1.17
  11   2  -2   10.02    1.17
  11   2  -2   13.12    1.58
 -11   2   2   11.20    1.16
 -11   2   2   10.89    1.22
  10  -2  -2    6.19    0.95
  10  -2  -2    6.84    0.92
 -10  -2   2   10.13    1.14
  10  -2  -2    6.37    0.99
 -10  -2   2    8.40    0.98
  10  -2  -2    9.05    1.27
 -10   2   2    6.66    1.09
 -10   2   2    8.83    0.93
  10   2  -2    5.67    1.07
 -10   2   2    9.03    0.98
  10   2  -2    8.07    0.87
  10   2  -2    9.17    1.21
 -10   2   2    6.76    0.89
  -9  -2   2    0.01    0.33
  -9  -2   2    0.80    0.43
   9  -2  -2    0.45    0.39
   9  -2  -2    0.80    0.66
   9  -2  -2    0.49    0.47
   9   2  -2    1.46    0.63
  -9   2   2    0.27    0.51
  -9   2   2    0.20    0.37
  -9   2   2    0.72    0.39
   9   2  -2    1.11    0.59
   8  -2  -2   15.82    1.69
  -8  -2   2   15.52    1.68
   8   2  -2   14.16    1.75
  -8   2   2   16.60    1.70
  -7  -2   2    3.07    0.50
   7  -2  -2    2.32    0.47
   7   2  -2    1.89    0.61
  -7   2   2    3.80    0.54
  -6  -2   2   11.18    1.42
   6  -2  -2   13.82    1.43
  -6   2   2   13.70    1.46
   6   2  -2   14.30    1.51
   5  -2  -2   13.83    1.43
  -5  -2   2   11.68    1.45
  -5  -2   2   12.98    1.43
  -5   2   2   13.86    1.44
   5   2  -2   15.08    1.50
  -4  -2   2   47.46    4.73
   4  -2  -2   45.11    4.72
  -4   2   2   47.14    4.74
   4   2  -2   49.00    4.76
  -3  -2   2   36.43    3.64
   3  -2  -2   37.84    3.64
  -3   2   2   32.41    3.65
   3   2  -2   37.84    3.67
  -2  -2   2    3.11    0.45
   2  -2  -2    2.61    0.47
   2   2  -2    3.39    0.55
  -2   2   2    4.15    0.55
  -1  -2   2   22.07    2.15
   1  -2  -2   20.01    2.15
   1   2  -2   20.99    2.18
  -1   2   2   20.26    2.18
   0  -2  -2   33.87    3.54
   0  -2   2   37.47    3.55
   0   2  -2   32.90    3.55
   0   2   2   36.55    3.57
  -1  -2  -2   35.82    3.60
   1  -2   2   37.89    3.60
  -1   2  -2   34.85    3.60
   1   2   2   34.06    3.62
   2  -2   2   22.36    2.22
  -2  -2  -2   21.06    2.23
   2   2   2   21.58    2.25
  -2   2  -2   21.27    2.23
  -3  -2  -2  194.81   19.30
   3  -2   2  197.36   19.30
   3   2   2  205.09   19.32
  -3   2  -2  181.80   19.30
   4  -2   2   23.02    2.21
  -4  -2  -2   21.44    2.23
   4   2   2   20.73    2.26
  -4   2  -2   20.45    2.22
   5  -2   2   51.04    4.97
  -5  -2  -2   46.52    4.98
   5   2   2   51.11    5.00
  -5   2  -2   49.53    4.97
   6  -2   2   71.86    6.97
  -6  -2  -2   67.95    6.98
  -6   2  -2   69.92    6.98
   6   2   2   69.11    7.00
  -7  -2  -2   25.70    2.71
   7  -2   2   27.62    2.69
  -7   2  -2   23.79    2.70
  -7   2  -2   28.83    2.71
   7   2   2   24.90    2.74
   8  -2   2   30.30    3.01
  -8  -2  -2   29.86    3.03
   8   2   2   27.66    3.06
   9  -2   2    6.08    1.04
  -9  -2  -2    6.83    0.85
   9  -2   2    5.08    0.77
  -9  -2  -2    7.21    0.89
   9  -2   2    6.30    0.78
  -9   2  -2    6.30    0.93
   9   2   2    6.02    0.98
   9   2   2    5.27    0.72
   9   2   2    3.59    0.84
  10  -2   2   26.51    3.64
 -10  -2  -2   31.86    2.84
 -10  -2  -2   29.66    3.49
  10  -2   2   29.99    2.91
 -10   2  -2   31.45    3.54
  10   2   2   28.82    3.18
 -10   2  -2   31.29    2.85
  10   2   2   29.02    3.61
  10   2   2   30.54    2.87
  11  -2   2   39.24    3.55
  11  -2   2   33.55    4.38
 -11  -2  -2   36.58    4.26
  11  -2   2   33.68    3.80
 -11  -2  -2   37.25    3.46
  11   2   2   35.22    4.32
 -11   2  -2   39.20    4.30
 -11   2  -2   38.26    3.47
  11   2   2   39.16    3.51
  12  -2   2   13.04    2.08
  12  -2   2   16.15    1.74
 -12  -2  -2   19.03    2.04
  12  -2   2   15.32    1.84
 -12  -2  -2   18.44    1.63
  12   2   2   17.00    1.67
 -12   2  -2   17.08    1.66
  12   2   2   14.10    2.15
  12   2   2   11.21    1.87
 -12   2  -2   18.22    2.10
  13  -2   2   36.14    3.25
 -13  -2  -2   31.90    3.87
 -13  -2  -2   33.75    3.14
  13   2   2   35.76    3.58
 -13   2  -2   32.46    3.15
 -13   2  -2   32.12    3.90
  13   2   2   33.00    3.19
 -14  -2  -2   11.78    1.54
 -14  -2  -2   11.64    1.23
  14  -2   2   10.98    1.31
  14   2   2   11.71    1.28
 -14   2  -2   11.79    1.60
  14   2   2   10.55    1.45
 -14   2  -2   11.49    1.25
 -15  -2  -2    2.73    0.61
 -15  -2  -2    1.98    0.35
  15  -2   2    2.42    0.60
 -15   2  -2    1.74    0.36
  15   2   2    2.87    0.56
 -15   2  -2    2.82    0.67
  15   2   2    2.06    0.70
 -16  -2  -2    1.25    0.52
  16  -2   2    1.20    0.49
 -16   2  -2    1.38    0.28
  16   2   2    1.26    0.48
 -16   2  -2    1.57    0.56
 -17  -2  -2    0.64    0.41
  17  -2   2    0.75    0.40
  17   2   2    0.63    0.39
 -17   2  -2    0.52    0.42
  16  -3  -2    1.72    0.48
  16   3  -2    1.39    0.45
  16   3  -2    0.16    0.62
 -16   3   2    2.21    0.40
  15  -3  -2    0.21    0.63
  15  -3  -2    1.00    0.50
  15   3  -2    1.59    0.47
 -15   3   2    0.19    0.47
  15   3  -2    0.42    0.70
 -15   3   2    1.23    0.43
 -14  -3   2    1.82    0.53
  14  -3  -2    0.68    0.73
  14  -3  -2    1.41    0.61
  14   3  -2    1.26    0.82
 -14   3   2    2.08    0.49
 -14   3   2    0.99    0.55
  14   3  -2    0.93    0.51
  13  -3  -2   23.60    2.50
  13  -3  -2   26.46    3.06
 -13  -3   2   23.06    2.88
  13   3  -2   25.91    2.42
 -13   3   2   26.50    2.44
 -13   3   2   24.07    2.92
  13   3  -2   24.04    2.37
 -12  -3   2    9.76    1.15
  12  -3  -2    7.45    1.05
  12  -3  -2    6.46    1.35
  12   3  -2    7.19    0.95
 -12   3   2    7.47    0.97
 -12   3   2    8.47    1.21
  12   3  -2    8.05    0.92
  12   3  -2    8.91    1.35
 -11  -3   2   24.93    2.83
  11  -3  -2   22.75    2.43
  11  -3  -2   22.00    2.34
 -11  -3   2   22.20    2.54
  11  -3  -2   24.73    3.13
  11   3  -2   21.96    2.34
  11   3  -2   23.96    2.32
 -11   3   2   26.42    2.92
 -11   3   2   25.12    2.54
 -11   3   2   23.34    2.28
 -11   3   2   27.08    2.44
  11   3  -2   24.33    2.96
  10  -3  -2    1.23    0.61
  10  -3  -2    2.38    0.54
  10  -3  -2    0.47    0.51
  10  -3  -2    1.45    0.86
 -10  -3   2    2.58    0.57
 -10  -3   2    1.66    0.51
  10   3  -2    4.21    0.83
 -10   3   2    2.00    0.66
 -10   3   2    1.95    0.54
 -10   3   2    1.62    0.35
 -10   3   2    1.79    0.51
  10   3  -2    1.93    0.44
  -9  -3   2   22.59    2.55
   9  -3  -2   20.79    2.16
   9  -3  -2   21.26    2.28
  -9  -3   2   22.89    2.29
   9  -3  -2   19.60    2.18
   9  -3  -2   20.74    2.80
   9   3  -2   25.11    2.71
  -9   3   2   21.21    2.07
  -9   3   2   21.78    2.30
  -9   3   2   20.16    2.21
   9   3  -2   21.37    2.06
  -9   3   2   19.47    2.64
   8  -3  -2    8.08    1.03
  -8  -3   2    9.00    1.16
   8  -3  -2    9.53    1.04
  -8  -3   2    8.98    1.07
   8  -3  -2    8.68    1.08
   8  -3  -2    8.58    1.34
  -8   3   2    7.19    0.99
   8   3  -2    8.43    0.93
  -8   3   2    9.72    1.11
  -8   3   2    7.47    1.22
   8   3  -2   10.47    1.29
  -7  -3   2    9.74    1.22
  -7  -3   2    8.42    1.05
   7  -3  -2    8.33    1.05
   7  -3  -2    8.80    1.31
   7  -3  -2    7.15    1.02
  -7   3   2    9.64    1.23
   7   3  -2    7.79    1.15
  -7   3   2    7.81    0.98
   7   3  -2    9.83    1.25
  -7   3   2    8.27    1.35
  -7   3   2   10.15    1.10
   6  -3  -2    5.38    0.79
  -6  -3   2    5.72    0.81
   6   3  -2    5.33    0.90
  -6   3   2    7.78    0.89
  -6   3   2    6.79    1.07
  -5  -3   2   15.72    1.72
   5  -3  -2   17.02    1.72
   5   3  -2   15.85    1.77
  -5   3   2   16.26    1.73
  -5   3   2   13.56    2.25
   4  -3  -2   52.38    5.00
  -4  -3   2   49.09    5.00
   4   3  -2   52.02    5.03
  -4   3   2   44.30    6.05
  -4   3   2   49.66    5.01
   3  -3  -2   85.11    8.40
  -3  -3   2   86.40    8.40
   3   3  -2   85.54    8.42
  -3   3   2   74.80   10.11
  -3   3   2   88.40    8.42
   2  -3  -2   15.59    1.88
  -2  -3   2   17.79    1.97
  -2  -3   2   17.02    1.88
   2   3  -2   18.67    1.94
  -2   3   2   16.44    2.49
  -2   3   2   17.46    1.92
   2   3  -2   23.69    2.44
  -1  -3   2   31.82    3.06
   1  -3  -2   28.53    3.06
   1   3  -2   32.69    3.09
   1   3  -2   25.71    3.78
  -1   3   2   29.00    3.09
  -1   3   2   30.60    3.72
   0  -3   2    4.66    0.70
   0  -3  -2    5.21    0.73
   0   3   2    6.72    0.82
   0   3  -2    5.91    0.99
   0   3  -2    4.86    0.79
  -1  -3  -2   74.87    7.69
   1  -3   2   79.10    7.70
  -1   3  -2   83.28    9.30
   1   3   2   77.60    7.72
  -1   3  -2   71.11    7.70
   2  -3   2    8.34    1.00
  -2  -3  -2    7.80    0.99
  -2   3  -2    7.64    1.30
  -2   3  -2    8.77    1.03
   2   3   2    8.42    1.05
   3  -3   2   44.90    4.48
  -3  -3  -2   44.92    4.48
  -3   3  -2   40.47    5.47
  -3   3  -2   45.23    4.49
   3   3   2   45.34    4.51
   4  -3   2   15.63    1.59
  -4  -3  -2   15.05    1.62
   4   3   2   12.59    1.64
  -4   3  -2   16.11    1.63
  -4   3  -2   13.59    2.00
   5  -3   2   30.47    3.08
  -5  -3  -2   29.78    3.09
   5   3   2   30.66    3.13
  -5   3  -2   28.90    3.88
  -6  -3  -2   34.30    3.49
  -6  -3  -2   33.09    3.93
   6  -3   2   36.18    3.47
   6  -3   2   30.59    3.23
  -6   3  -2   32.47    4.32
   6   3   2   37.83    3.54
   7  -3   2   20.87    2.74
  -7  -3  -2   24.22    2.36
  -7  -3  -2   23.96    2.65
   7  -3   2   24.20    2.32
   7  -3   2   19.01    2.18
  -7  -3  -2   22.62    2.64
  -7   3  -2   22.79    3.04
   7   3   2   20.67    2.64
  -7   3  -2   17.76    2.67
   7   3   2   22.24    2.13
   7   3   2   25.04    2.41
  -8  -3  -2    3.11    0.64
   8  -3   2    2.69    0.51
  -8  -3  -2    3.53    0.46
   8  -3   2    2.09    0.58
  -8  -3  -2    3.23    0.59
   8  -3   2    2.59    0.77
  -8  -3  -2    1.76    0.40
   8   3   2    1.75    0.45
  -8   3  -2    2.42    0.68
  -8   3  -2    3.85    0.88
   8   3   2    2.78    0.69
  -8   3  -2    1.61    0.41
   8   3   2    3.06    0.72
   9  -3   2   19.14    2.50
  -9  -3  -2   18.46    1.87
   9  -3   2   18.26    2.03
  -9  -3  -2   18.97    2.33
   9  -3   2   20.04    1.98
  -9   3  -2   19.05    1.90
   9   3   2   20.74    1.89
   9   3   2   18.84    2.14
   9   3   2   17.38    2.37
  -9   3  -2   24.40    2.73
  -9   3  -2   17.08    2.40
  10  -3   2    6.07    1.23
  10  -3   2    8.36    1.03
  10  -3   2    6.69    1.01
 -10  -3  -2    9.36    1.16
 -10  -3  -2    8.75    0.87
 -10   3  -2    8.98    0.90
 -10   3  -2   10.02    1.42
  10   3   2    7.60    0.95
  10   3   2    6.55    1.22
  10   3   2    5.64    1.14
 -10   3  -2    8.27    1.22
 -11  -3  -2   36.39    4.21
  11  -3   2   36.67    3.52
 -11  -3  -2   39.45    3.41
 -11   3  -2   38.59    4.63
  11   3   2   35.16    3.46
 -11   3  -2   37.42    3.43
  11   3   2   30.59    4.26
 -11   3  -2   36.38    4.27
 -12  -3  -2   11.51    1.48
  12  -3   2    8.91    1.23
 -12  -3  -2   11.12    1.17
  12   3   2   11.73    1.22
 -12   3  -2   10.46    1.49
 -12   3  -2   10.04    1.19
 -13  -3  -2    5.64    0.82
 -13  -3  -2    4.68    0.55
  13  -3   2    5.10    0.78
  13   3   2    4.13    0.69
  13   3   2    1.56    0.91
 -13   3  -2    4.98    0.91
 -13   3  -2    4.56    0.59
 -14  -3  -2    5.93    0.85
  14  -3   2    6.22    0.83
 -14   3  -2    4.10    0.87
  14   3   2    4.96    0.73
  14   3   2    7.27    0.98
 -14   3  -2    4.71    0.62
  15  -3   2    0.28    0.45
 -15  -3  -2    1.24    0.48
 -15   3  -2    0.52    0.24
  15   3   2    1.67    0.44
  15   3   2    0.23    0.56
 -15   3  -2    1.52    0.53
 -16  -3  -2    1.75    0.45
  16  -3   2    1.02    0.42
  16   3   2    1.75    0.42
 -16   3  -2    1.83    0.50
  14  -4  -2    5.94    0.93
  14  -4  -2    8.82    0.86
 -14   4   2    5.38    0.72
  14   4  -2    4.37    1.02
  14   4  -2    7.90    0.81
 -14   4   2    7.33    0.89
  13  -4  -2    1.27    0.56
  13  -4  -2    1.64    0.68
 -13   4   2    3.12    0.61
 -13   4   2    2.16    0.51
  13   4  -2    2.13    0.78
  13   4  -2    2.43    0.53
  12  -4  -2    1.82    0.81
  12  -4  -2    3.31    0.72
  12   4  -2    3.13    0.52
  12   4  -2    3.44    0.89
 -12   4   2    2.59    0.60
 -12   4   2    4.11    0.72
  12   4  -2    3.57    0.64
  11  -4  -2    0.49    0.72
  11  -4  -2    1.22    0.63
 -11  -4   2    0.67    0.49
 -11   4   2    0.70    0.59
 -11   4   2    0.56    0.52
  11   4  -2    0.86    0.53
  11   4  -2    1.40    0.80
  11   4  -2    0.46    0.40
  10  -4  -2   36.22    3.72
  10  -4  -2   39.68    4.58
 -10  -4   2   39.86    4.42
  10   4  -2   42.10    4.52
 -10   4   2   35.72    3.70
  10   4  -2   37.51    3.61
 -10   4   2   39.04    4.48
  -9  -4   2   39.47    4.45
   9  -4  -2   33.05    3.63
   9  -4  -2   35.33    3.73
   9  -4  -2   40.60    4.65
   9   4  -2   42.84    4.54
  -9   4   2   39.52    4.52
   9   4  -2   41.35    3.63
  -9   4   2   40.10    3.76
   8  -4  -2    2.94    0.55
  -8  -4   2    1.40    0.52
   8  -4  -2    3.79    0.71
   8  -4  -2    1.24    0.54
   8  -4  -2    2.83    0.86
  -8  -4   2    2.66    0.62
  -8   4   2    3.08    0.61
  -8   4   2    2.79    0.42
  -8   4   2    1.76    0.71
   8   4  -2    2.82    0.80
   8   4  -2    3.19    0.46
  -8   4   2    2.38    0.67
   7  -4  -2    3.70    0.64
  -7  -4   2    4.42    0.66
   7  -4  -2    2.92    0.57
   7  -4  -2    2.99    0.86
  -7  -4   2    3.35    0.67
   7  -4  -2    2.26    0.66
  -7   4   2    3.88    0.91
  -7   4   2    3.60    0.45
  -7   4   2    3.31    0.61
   7   4  -2    1.70    0.78
   7   4  -2    3.00    0.47
  -7   4   2    2.23    0.74
  -7   4   2    1.69    0.65
   6  -4  -2   10.43    1.20
  -6  -4   2   11.78    1.29
   6  -4  -2    9.18    1.06
  -6  -4   2    9.26    1.18
   6  -4  -2    8.70    1.08
   6  -4  -2   10.01    1.41
  -6   4   2    9.49    1.10
   6   4  -2    7.73    1.00
  -6   4   2   11.62    1.57
  -6   4   2    8.91    0.97
  -6   4   2    7.83    1.20
   6   4  -2    8.49    1.32
  -6   4   2   10.75    1.36
  -5  -4   2    2.52    0.54
   5  -4  -2    2.82    0.55
  -5  -4   2    3.60    0.65
   5  -4  -2    3.40    0.79
   5  -4  -2    2.66    0.54
   5  -4  -2    2.78    0.63
  -5   4   2    3.62    0.72
  -5   4   2    2.74    0.44
  -5   4   2    2.32    0.65
   5   4  -2    3.35    0.44
  -5   4   2    2.77    0.56
   5   4  -2    1.92    0.73
   4  -4  -2    3.18    0.78
  -4  -4   2    3.51    0.69
   4  -4  -2    2.96    0.60
   4  -4  -2    3.97    0.61
  -4  -4   2    3.76    0.62
   4  -4  -2    3.09    0.65
  -4   4   2    3.87    0.61
   4   4  -2    3.38    0.49
  -4   4   2    4.48    0.78
  -4   4   2    3.53    0.73
  -4   4   2    3.17    0.90
   4   4  -2    5.11    0.81
   3  -4  -2   17.26    2.28
   3  -4  -2   16.82    1.80
   3  -4  -2   19.52    1.91
  -3  -4   2   16.70    2.14
  -3  -4   2   17.13    1.89
   3   4  -2   19.91    2.22
  -3   4   2   19.44    1.95
  -3   4   2   15.46    2.20
  -3   4   2   16.20    1.86
  -2  -4   2   59.96    5.38
   2  -4  -2   55.13    6.10
   2  -4  -2   46.17    4.98
  -2  -4   2   51.58    6.04
   2  -4  -2   55.40    5.38
   2   4  -2   54.60    6.05
  -2   4   2   57.64    5.41
  -2   4   2   50.96    6.06
  -2   4   2   48.33    4.99
  -1  -4   2   20.31    1.93
   1  -4  -2   18.64    1.94
   1  -4  -2   14.68    1.82
  -1  -4   2   17.49    2.19
   1  -4  -2   16.51    2.26
  -1   4   2   16.35    2.21
  -1   4   2   19.19    1.98
   1   4  -2   22.97    2.43
  -1   4   2   16.31    1.85
   1   4  -2   17.00    2.20
   0  -4   2    5.13    0.91
   0  -4   2    7.92    0.94
   0  -4   2    7.13    0.99
   0  -4   2    7.94    0.90
   0  -4  -2    7.18    0.88
   0  -4  -2    6.74    1.06
   0  -4  -2    7.04    0.93
   0   4   2    5.94    0.82
   0   4   2    8.01    1.04
   0   4   2    7.82    1.03
   0   4  -2    7.20    1.20
   0   4  -2    6.97    1.04
  -1  -4  -2   28.67    2.60
  -1  -4  -2   26.36    2.95
   1  -4   2   22.83    2.94
   1  -4   2   27.13    2.59
  -1  -4  -2   22.37    2.43
   1  -4   2   24.56    2.41
  -1   4  -2   24.12    3.28
   1   4   2   23.27    2.92
   1   4   2   26.79    2.63
  -1   4  -2   22.01    2.94
   1   4   2   24.02    2.45
   2  -4   2   10.63    1.14
   2  -4   2    9.77    1.04
  -2  -4  -2    8.85    1.25
   2  -4   2    7.97    1.23
  -2  -4  -2    9.71    1.14
   2   4   2    9.81    1.26
  -2   4  -2    8.96    1.46
   2   4   2    9.32    1.01
   2   4   2    8.41    1.18
  -2   4  -2    9.79    1.28
  -3  -4  -2    4.85    0.74
  -3  -4  -2    5.37    0.84
   3  -4   2    4.81    0.71
   3  -4   2    4.32    0.71
   3  -4   2    4.96    0.86
  -3   4  -2    5.51    1.10
  -3   4  -2    5.74    0.87
   3   4   2    3.53    0.79
   3   4   2    4.60    0.65
   3   4   2    5.13    0.84
   4  -4   2    2.35    0.54
  -4  -4  -2    1.24    0.45
   4  -4   2    0.64    0.62
  -4  -4  -2    1.50    0.40
  -4  -4  -2    1.85    0.57
   4  -4   2    2.62    0.47
  -4   4  -2    2.62    0.64
  -4   4  -2    2.36    0.40
  -4   4  -2    2.23    0.86
   4   4   2    1.89    0.43
   4   4   2    1.50    0.64
   4   4   2    0.76    0.59
   5  -4   2   -0.05    0.58
  -5  -4  -2    0.83    0.41
   5  -4   2    0.52    0.48
  -5  -4  -2    1.11    0.37
  -5  -4  -2    1.58    0.53
   5  -4   2    1.29    0.40
  -5   4  -2   -0.15    0.84
   5   4   2    0.86    0.62
   5   4   2    1.27    0.40
   5   4   2    1.04    0.29
  -5   4  -2    0.17    0.57
  -5   4  -2    0.76    0.34
   5   4   2    1.03    0.57
   6  -4   2    1.63    0.64
  -6  -4  -2    1.16    0.39
   6  -4   2    0.49    0.50
  -6  -4  -2    2.02    0.56
   6  -4   2    0.65    0.39
   6   4   2    0.56    0.58
  -6   4  -2   -0.13    0.85
   6   4   2    1.48    0.42
   6   4   2    0.94    0.65
  -6   4  -2    0.14    0.58
  -6   4  -2    1.03    0.36
  -7  -4  -2   10.76    1.38
   7  -4   2   11.26    1.22
   7  -4   2    9.54    1.42
   7  -4   2    9.64    1.19
  -7  -4  -2   11.58    1.10
   7   4   2    8.21    1.39
  -7   4  -2    9.49    1.08
  -7   4  -2   10.12    1.47
  -7   4  -2   13.68    1.72
   7   4   2    8.74    1.33
   7   4   2   10.70    1.13
   8  -4   2    7.49    0.93
  -8  -4  -2    7.18    0.77
  -8  -4  -2    8.36    1.07
   8  -4   2    4.20    0.86
   8   4   2    4.78    1.04
   8   4   2    7.79    0.84
  -8   4  -2    7.48    1.16
  -8   4  -2    9.17    1.37
   8   4   2    5.21    1.06
  -8   4  -2    7.16    0.81
  -9  -4  -2   17.01    1.69
  -9  -4  -2   17.24    2.11
   9  -4   2   17.85    1.81
  -9   4  -2   15.56    2.20
  -9   4  -2   17.77    1.74
  -9   4  -2   19.55    2.51
   9   4   2   16.26    1.70
   9   4   2   14.33    2.16
  10  -4   2   13.26    1.44
 -10  -4  -2   13.25    1.63
 -10  -4  -2   13.78    1.30
 -10   4  -2   14.51    1.37
 -10   4  -2   10.24    1.66
 -10   4  -2   14.34    1.89
  10   4   2   12.20    1.36
  10   4   2    8.24    1.63
 -11  -4  -2    0.15    0.26
 -11  -4  -2    0.57    0.52
  11  -4   2   -0.53    0.53
 -11   4  -2   -0.53    0.61
  11   4   2    0.31    0.72
 -11   4  -2   -0.12    0.29
  11   4   2    0.54    0.48
 -12  -4  -2    1.98    0.54
  12  -4   2    0.88    0.55
  12   4   2    1.35    0.48
 -12   4  -2    0.48    0.29
  12   4   2    0.18    0.72
 -12   4  -2    0.70    0.63
  13  -4   2    3.44    0.59
 -13  -4  -2    3.20    0.58
  13   4   2    3.60    0.71
 -13   4  -2    3.24    0.69
 -13   4  -2    1.91    0.36
  13   4   2    1.96    0.51
 -14  -4  -2    0.87    0.40
  14  -4   2    1.42    0.43
 -14   4  -2    0.93    0.48
  14   4   2    0.03    0.37
  12  -5  -2    1.37    0.50
  12   5  -2    2.05    0.66
 -12   5   2    3.62    0.54
 -12   5   2    1.31    0.42
  11  -5  -2    2.46    0.57
  11  -5  -2    1.36    0.61
  11   5  -2    1.59    0.68
 -11   5   2    2.23    0.41
 -11   5   2    3.01    0.58
  10  -5  -2    0.54    0.54
  10  -5  -2   -0.01    0.59
 -10   5   2    0.78    0.46
  10   5  -2    0.71    0.67
 -10   5   2    0.48    0.52
   9  -5  -2    3.53    0.71
   9  -5  -2    3.49    0.82
   9   5  -2    2.77    0.79
   9   5  -2    3.41    0.48
  -9   5   2    3.05    0.72
  -9   5   2    2.46    0.61
   8  -5  -2   12.13    1.77
   8  -5  -2   15.58    1.51
  -8   5   2   13.63    1.45
   8   5  -2   12.41    1.31
  -8   5   2   12.25    1.68
  -7  -5   2    8.83    1.18
   7  -5  -2    8.80    1.36
   7  -5  -2    9.96    1.12
  -7   5   2    8.50    1.03
  -7   5   2   10.25    1.30
   7   5  -2    8.13    0.95
   7   5  -2    6.28    1.25
  -6  -5   2    0.13    0.50
   6  -5  -2    0.19    0.59
   6  -5  -2    0.64    0.69
  -6   5   2    0.12    0.44
   6   5  -2    0.25    0.31
   6   5  -2    0.25    0.68
  -6   5   2   -0.11    0.59
   5  -5  -2    7.37    1.05
   5  -5  -2    7.65    0.87
   5  -5  -2    8.92    1.31
  -5  -5   2    8.20    1.13
   5   5  -2    5.00    1.17
  -5   5   2   10.64    1.25
   5   5  -2    8.01    0.87
  -5   5   2    7.96    0.98
   4  -5  -2   12.49    1.32
   4  -5  -2   15.32    1.49
   4  -5  -2   15.77    1.82
  -4   5   2   12.70    1.76
   4   5  -2   12.76    1.75
  -4   5   2    8.27    1.59
   4   5  -2   13.20    1.31
  -4   5   2   13.96    1.50
   3  -5  -2   13.37    1.40
   3  -5  -2   12.55    1.67
   3  -5  -2   11.22    1.25
  -3  -5   2   10.14    1.37
  -3  -5   2   12.54    1.59
  -3   5   2    9.01    1.46
  -3   5   2    9.83    1.24
   3   5  -2   15.86    1.65
  -3   5   2   12.68    1.67
   3   5  -2   13.28    1.29
  -3   5   2   14.13    1.35
  -2  -5   2    1.25    0.49
   2  -5  -2    1.60    0.74
   2  -5  -2    2.73    0.46
   2  -5  -2    2.48    0.64
  -2  -5   2    2.73    0.63
  -2   5   2    2.89    0.39
   2   5  -2    2.26    0.43
  -2   5   2    2.78    0.56
  -2   5   2    1.82    0.71
  -2   5   2    3.04    0.71
   2   5  -2    3.37    0.72
  -1  -5   2   12.09    1.54
   1  -5  -2   15.81    1.92
   1  -5  -2   13.23    1.53
  -1  -5   2   12.62    1.78
   1  -5  -2   15.74    1.41
  -1   5   2   14.26    1.59
  -1   5   2   13.83    1.75
   1   5  -2   13.04    1.43
  -1   5   2   14.91    1.40
  -1   5   2   12.67    1.62
   1   5  -2   13.96    1.75
   0  -5   2   31.62    3.77
   0  -5   2   30.98    3.35
   0  -5  -2   32.88    3.83
   0  -5  -2   34.37    3.04
   0   5  -2   32.60    3.06
   0   5   2   33.82    3.10
   0   5   2   34.11    3.77
   0   5  -2   31.30    3.76
   0   5   2   29.02    3.39
  -1  -5  -2   35.37    3.36
   1  -5   2   34.53    4.16
  -1  -5  -2   35.85    4.20
   1  -5   2   37.05    3.70
   1   5   2   35.60    3.42
  -1   5  -2   37.69    3.39
  -1   5  -2   36.50    4.19
   1   5   2   37.01    4.17
   1   5   2   33.77    3.74
   2  -5   2   10.38    1.32
   2  -5   2   12.02    1.28
  -2  -5  -2   10.59    1.17
  -2  -5  -2   14.23    1.60
   2  -5   2   11.15    1.48
   2   5   2   11.90    1.53
  -2   5  -2   12.34    1.73
  -2   5  -2   10.83    1.26
  -2   5  -2   10.92    1.50
   2   5   2    7.20    1.38
   2   5   2   11.06    1.21
  -3  -5  -2   21.55    2.56
  -3  -5  -2   19.10    2.01
   3  -5   2   20.89    2.23
   3  -5   2   23.18    2.14
  -3   5  -2   23.33    2.89
   3   5   2   23.83    2.06
   3   5   2   19.25    2.31
  -3   5  -2   20.76    2.07
   3   5   2   19.89    2.55
  -3   5  -2   18.86    2.53
  -4  -5  -2    5.73    0.87
  -4  -5  -2    5.03    0.59
   4  -5   2    5.00    0.79
   4   5   2    1.90    0.84
  -4   5  -2    3.53    0.58
   4   5   2    4.59    0.65
  -4   5  -2    4.92    1.07
  -4   5  -2    4.20    0.89
   5  -5   2    1.70    0.62
  -5  -5  -2    2.86    0.66
  -5  -5  -2    1.73    0.43
  -5   5  -2    2.60    0.93
  -5   5  -2    1.93    0.42
  -5   5  -2    3.62    0.77
   5   5   2    1.11    0.72
   5   5   2    2.12    0.50
   6  -5   2    0.78    0.60
  -6  -5  -2    0.98    0.34
  -6  -5  -2    1.98    0.59
   6   5   2    0.83    0.69
  -6   5  -2    1.77    0.71
  -6   5  -2    1.33    0.38
   6   5   2    1.73    0.46
  -6   5  -2    2.26    0.89
  -7  -5  -2    9.39    1.08
   7  -5   2    9.36    1.18
  -7  -5  -2    9.84    1.34
   7   5   2    9.95    1.11
  -7   5  -2    9.24    1.05
  -7   5  -2   11.06    1.46
  -7   5  -2   10.74    1.64
   8  -5   2   10.16    1.07
  -8  -5  -2    8.61    1.14
  -8   5  -2    7.47    0.88
  -8   5  -2    9.33    1.40
   8   5   2    9.03    0.94
  -8   5  -2    7.96    1.23
   8   5   2    4.35    1.13
   9  -5   2   11.14    1.16
  -9  -5  -2    8.26    1.26
   9   5   2    9.17    1.08
  -9   5  -2    7.80    1.34
  -9   5  -2   10.75    1.08
  -9   5  -2   11.21    1.55
 -10  -5  -2    3.38    0.63
  10  -5   2    3.36    0.64
 -10   5  -2    3.89    0.49
  10   5   2    3.88    0.58
 -10   5  -2    3.21    0.75
  10   5   2    1.53    0.74
 -11  -5  -2    4.02    0.71
  11  -5   2    4.71    0.71
 -11   5  -2    4.86    0.56
  11   5   2    4.55    0.65
 -11   5  -2    5.47    0.84
  12  -5   2    0.78    0.40
 -12  -5  -2    0.28    0.36
 -12   5  -2    0.96    0.46
  12   5   2    0.26    0.35
   9  -6  -2    1.57    0.46
  -9   6   2    0.72    0.35
   9   6  -2    0.07    0.48
   8  -6  -2   -0.54    0.46
   8   6  -2    1.13    0.54
  -8   6   2    0.56    0.43
  -8   6   2    0.26    0.37
   7  -6  -2    0.58    0.49
   7  -6  -2    0.06    0.48
  -7   6   2   -0.10    0.44
   7   6  -2    0.89    0.59
  -7   6   2    0.26    0.40
   6  -6  -2    1.67    0.58
  -6  -6   2    1.72    0.43
   6  -6  -2    1.35    0.57
   6   6  -2    1.11    0.63
   6   6  -2    1.77    0.33
  -6   6   2    2.34    0.49
  -6   6   2    1.11    0.53
   5  -6  -2    9.31    1.27
   5  -6  -2   10.61    1.14
  -5   6   2    9.46    1.07
  -5   6   2    9.48    1.27
   5   6  -2    8.62    0.95
   4  -6  -2    1.80    0.62
  -4   6   2    1.71    0.59
   4   6  -2    1.81    0.35
  -4   6   2    2.33    0.51
   4   6  -2    0.65    0.66
   3  -6  -2   11.13    1.59
  -3   6   2   13.42    1.63
  -3   6   2   12.26    1.33
   3   6  -2   12.88    1.24
   2  -6  -2    3.61    0.74
  -2   6   2    3.38    0.59
   2   6  -2    4.26    0.49
  -2   6   2    4.79    0.77
   2   6  -2    1.10    0.74
   1  -6  -2    1.93    0.64
   1   6  -2    2.34    0.72
  -1   6   2    2.39    0.53
   1   6  -2    2.76    0.41
  -1   6   2    2.33    0.68
   0  -6  -2    0.31    0.51
   0   6  -2   -0.07    0.28
   0   6   2    0.30    0.42
   0   6   2    0.81    0.60
   0   6  -2    0.24    0.60
  -1  -6  -2    1.95    0.56
   1   6   2    0.73    0.43
   1   6   2    0.58    0.62
  -1   6  -2    0.18    0.60
  -1   6  -2    1.51    0.34
  -2  -6  -2    8.74    1.21
   2   6   2    7.59    0.97
  -2   6  -2    9.64    0.95
  -2   6  -2    9.20    1.28
  -3  -6  -2    3.42    0.62
   3  -6   2    2.44    0.56
   3   6   2    3.93    0.54
  -3   6  -2    2.62    0.43
   3   6   2    1.21    0.69
  -3   6  -2    3.65    0.72
  -4  -6  -2    8.07    1.17
   4  -6   2    8.23    1.12
  -4   6  -2    9.72    0.96
  -4   6  -2   10.12    1.28
   4   6   2    8.82    0.99
  -5  -6  -2    7.38    1.08
   5   6   2    8.34    0.91
  -5   6  -2    8.09    1.16
  -5   6  -2    8.18    0.86
  -6  -6  -2    6.82    1.01
  -6   6  -2    7.42    0.85
  -6   6  -2    8.95    1.14
  -7  -6  -2    1.24    0.45
  -7   6  -2    1.62    0.56
   7   6   2   -0.14    0.53
  -7   6  -2    1.12    0.26
   7   6   2    1.26    0.37
  -8  -6  -2    1.10    0.41
  -8   6  -2    1.73    0.54
   8   6   2    1.83    0.38
  -9   6  -2    1.53    0.47
   9   6   2    1.55    0.38
  -4  -7   2    0.04    0.24
  -3  -7   2    1.58    0.35
   2  -7  -2    1.49    0.30
  -2  -7   2    0.33    0.30
  -1  -7   2    0.66    0.31
   0  -7   2    0.65    0.31
   1  -7   2    0.52    0.27
   2  -7   2    2.39    0.38
 -18   0   3    0.27    0.30
  17   0  -3    0.67    0.70
 -17   0   3   -0.37    0.32
  17   0  -3   -0.58    0.46
  16   0  -3    1.01    0.82
  16   0  -3    0.70    0.53
 -16   0   3    0.42    0.49
 -16   0   3    0.76    0.38
  15   0  -3    7.26    1.47
 -15   0   3   10.25    1.12
  15   0  -3   10.26    1.13
 -15   0   3    9.06    1.30
  15   0  -3   11.16    1.15
  14   0  -3   -0.23    0.50
 -14   0   3    0.80    0.53
 -14   0   3    0.36    0.41
  14   0  -3    1.32    0.86
  14   0  -3    0.70    0.50
 -13   0   3   21.12    2.55
  13   0  -3   23.89    2.86
 -13   0   3   20.67    2.24
  13   0  -3   20.69    2.15
  13   0  -3   21.12    2.13
  12   0  -3    2.36    0.54
 -12   0   3    1.85    0.60
 -12   0   3    2.66    0.50
  12   0  -3    3.61    0.86
 -11   0   3   -0.13    0.30
  11   0  -3   -0.11    0.39
  11   0  -3    0.31    0.69
 -11   0   3    0.33    0.47
 -10   0   3    0.91    0.46
  10   0  -3    1.50    0.51
  10   0  -3    1.17    0.68
 -10   0   3    0.94    0.34
   9   0  -3   18.64    2.14
  -9   0   3   20.90    2.08
  -8   0   3   15.69    1.62
   8   0  -3   14.64    1.68
   7   0  -3   11.82    1.34
  -7   0   3   11.73    1.27
  -6   0   3   12.92    1.41
   6   0  -3   13.97    1.45
  -5   0   3   28.33    2.90
   5   0  -3   29.25    2.92
   4   0  -3   16.27    1.69
  -4   0   3   16.27    1.68
  -3   0   3    3.46    0.43
   2   0  -3    2.65    0.36
  -2   0   3    2.89    0.34
   1   0  -3    2.31    0.39
   0   0   3    1.54    0.21
   0   0  -3    1.44    0.21
   1   0   3    0.67    0.15
   2   0   3    0.58    0.18
   2   0   3    0.47    0.13
   3   0   3   28.42    2.89
   3   0   3   25.57    2.74
  -4   0  -3    9.65    1.11
   4   0   3   11.74    1.16
  -5   0  -3   11.67    1.28
   5   0   3   12.64    1.32
  -6   0  -3    8.26    1.00
   6   0   3    9.62    1.03
   7   0   3    8.78    1.03
  -7   0  -3    8.22    0.99
   8   0   3    1.71    0.45
   8   0   3   -0.07    0.36
   9   0   3    2.33    0.50
   9   0   3    0.86    0.44
 -10   0  -3    9.32    1.26
  10   0   3    7.16    1.29
  10   0   3   10.08    1.16
  10   0   3    9.87    1.15
  10   0   3    9.64    1.02
 -11   0  -3    7.61    1.02
  11   0   3    5.35    1.12
  11   0   3    7.37    0.98
  11   0   3    6.18    0.94
  11   0   3    7.98    0.83
 -11   0  -3    6.93    0.77
 -12   0  -3    0.17    0.50
  12   0   3   -0.38    0.52
 -12   0  -3    0.07    0.28
  12   0   3    0.76    0.52
  12   0   3   -0.17    0.42
 -13   0  -3   15.09    1.99
  13   0   3   16.38    1.91
 -13   0  -3   15.56    1.59
  13   0   3   15.89    1.65
 -14   0  -3    0.55    0.56
  14   0   3    0.22    0.46
  14   0   3    0.41    0.59
 -14   0  -3    0.08    0.29
 -15   0  -3    0.40    0.56
 -15   0  -3   -0.06    0.29
  15   0   3   -0.24    0.47
 -16   0  -3    2.06    0.36
  16   0   3    2.00    0.53
 -16   0  -3    2.31    0.62
  17   0   3   -0.18    0.41
 -17   0  -3   -0.27    0.20
 -17   0  -3    0.29    0.47
  17  -1  -3    1.35    0.50
 -17  -1   3    0.80    0.35
  17  -1  -3    0.71    0.68
  17   1  -3    0.10    0.70
  17   1  -3    1.34    0.50
 -17   1   3    1.05    0.37
 -16  -1   3    1.21    0.40
  16  -1  -3    0.06    0.75
  16  -1  -3    1.17    0.55
 -16   1   3    0.68    0.51
  16   1  -3    0.52    0.51
  16   1  -3   -0.18    0.77
 -16   1   3    1.23    0.42
  15  -1  -3    1.00    0.59
  15  -1  -3    0.83    0.84
 -15  -1   3    1.60    0.53
  15   1  -3    0.91    0.48
 -15   1   3    0.24    0.43
  15   1  -3    1.68    0.57
 -15   1   3    0.65    0.54
  15   1  -3    1.78    0.86
  14  -1  -3    3.61    1.00
 -14  -1   3    4.06    0.73
  14  -1  -3    3.77    0.64
  14  -1  -3    2.54    0.66
 -14   1   3    4.12    0.59
  14   1  -3    2.87    0.64
  14   1  -3    3.26    0.98
  14   1  -3    3.24    0.64
 -14   1   3    2.64    0.69
  13  -1  -3    0.40    0.83
  13  -1  -3    1.00    0.50
  13  -1  -3    0.50    0.51
 -13  -1   3    0.32    0.39
 -13  -1   3    0.98    0.52
 -13   1   3    0.65    0.55
  13   1  -3    0.20    0.79
 -13   1   3    0.50    0.41
 -13   1   3    0.53    0.37
  13   1  -3    0.17    0.48
 -12  -1   3    2.47    0.56
  12  -1  -3    3.44    0.94
  12  -1  -3    3.71    0.61
  12  -1  -3    2.29    0.63
 -12  -1   3    3.49    0.68
  12   1  -3    4.56    0.95
 -12   1   3    3.67    0.58
  12   1  -3    2.80    0.57
 -12   1   3    3.15    0.69
 -12   1   3    3.99    0.56
  11  -1  -3    5.83    1.05
 -11  -1   3   10.43    1.15
 -11  -1   3    8.61    1.00
  11  -1  -3    9.26    1.34
  11  -1  -3    7.08    0.95
  11   1  -3    6.78    0.92
 -11   1   3    8.41    0.93
 -11   1   3    8.57    0.99
  11   1  -3    8.95    1.29
 -11   1   3    9.15    1.16
 -10  -1   3   12.76    1.75
 -10  -1   3   14.78    1.55
  10  -1  -3   12.63    1.60
  10  -1  -3   17.07    2.09
  10   1  -3   10.26    1.63
 -10   1   3   15.31    1.52
 -10   1   3   15.81    1.81
  10   1  -3   20.01    1.99
 -10   1   3   13.63    1.53
   9  -1  -3    8.88    1.19
  -9  -1   3    9.75    1.13
  -9   1   3   11.34    1.13
   9   1  -3    9.25    1.23
   8  -1  -3    6.17    0.86
  -8  -1   3    6.90    0.83
   8   1  -3    5.90    0.90
  -8   1   3    6.78    0.82
  -7  -1   3   11.84    1.26
   7  -1  -3   11.70    1.29
   7   1  -3   10.61    1.32
  -7   1   3   11.46    1.27
   6  -1  -3    9.15    1.12
  -6  -1   3    9.52    1.10
  -6   1   3   10.95    1.13
   6   1  -3   10.61    1.16
   5  -1  -3   64.21    6.45
  -5  -1   3   66.32    6.45
   5   1  -3   64.83    6.46
  -5   1   3   63.31    6.45
  -4  -1   3   18.42    1.98
   4  -1  -3   18.30    1.88
  -4  -1   3   17.62    1.88
  -4   1   3   19.33    1.90
   4   1  -3   18.24    1.91
   3  -1  -3    6.01    0.73
  -3  -1   3    5.81    0.74
  -3  -1   3    5.76    0.72
   3   1  -3    6.96    0.74
  -3   1   3    6.61    0.77
   2  -1  -3   83.84    8.22
  -2  -1   3   80.36    8.22
  -2   1   3   84.39    8.23
  -1  -1   3   88.72    8.71
  -1   1   3   86.93    8.72
   0  -1   3   10.45    1.12
   0   1   3   10.79    1.17
   1  -1   3    4.50    0.50
   1   1   3    4.42    0.55
   2  -1   3   46.77    4.51
  -2  -1  -3   40.40    4.52
   2   1   3   48.47    4.53
   3  -1   3    7.00    0.77
  -3  -1  -3    6.88    0.75
  -3   1  -3    5.53    0.78
   3   1   3    7.40    0.78
  -4  -1  -3    3.90    0.54
   4  -1   3    4.12    0.51
  -4   1  -3    4.69    0.54
   4   1   3    4.84    0.59
   5  -1   3   10.47    1.11
  -5  -1  -3    9.96    1.12
  -5   1  -3   10.43    1.13
   5   1   3    9.87    1.18
  -6  -1  -3    4.12    0.54
   6  -1   3    3.33    0.50
   6   1   3    4.14    0.62
  -6   1  -3    4.08    0.53
  -7  -1  -3    9.65    1.12
   7  -1   3   10.28    1.10
   7   1   3    8.92    1.16
   8  -1   3    1.61    0.39
   8  -1   3    0.89    0.45
   8   1   3    1.41    0.47
   9  -1   3    1.57    0.42
   9  -1   3    1.64    0.49
   9   1   3    0.78    0.48
  10  -1   3    1.01    0.40
  10  -1   3    0.62    0.48
  10  -1   3    1.57    0.45
 -10  -1  -3    0.87    0.46
  10  -1   3    2.44    0.70
  10   1   3    1.32    0.53
  10   1   3    0.65    0.37
 -10   1  -3    1.20    0.52
  10   1   3    0.89    0.51
  10   1   3    0.75    0.65
  11  -1   3    0.36    0.42
  11  -1   3    0.45    0.43
 -11  -1  -3    0.07    0.28
  11  -1   3    0.88    0.52
 -11  -1  -3    0.55    0.47
  11   1   3    0.38    0.53
 -11   1  -3   -0.01    0.28
  11   1   3    0.22    0.67
  11   1   3   -0.23    0.35
 -11   1  -3    0.59    0.51
  11   1   3    0.83    0.52
  12  -1   3    6.24    0.78
 -12  -1  -3    8.44    0.96
 -12  -1  -3    5.15    0.68
  12  -1   3    4.05    0.81
  12   1   3    7.69    0.99
  12   1   3    2.99    1.01
  12   1   3    5.68    0.92
  12   1   3    5.55    0.74
 -12   1  -3    7.47    0.99
 -12   1  -3    6.43    0.70
 -13  -1  -3   10.11    1.32
 -13  -1  -3    8.86    0.99
  13  -1   3    8.97    1.09
 -13   1  -3   10.95    1.13
  13   1   3    8.46    1.06
 -13   1  -3    9.65    1.34
  13   1   3   10.28    1.31
 -14  -1  -3    1.62    0.59
  14  -1   3    1.30    0.52
 -14  -1  -3    0.76    0.33
 -14   1  -3    1.13    0.35
 -14   1  -3    1.88    0.60
  14   1   3    1.04    0.65
  14   1   3    1.26    0.49
  15  -1   3    7.02    0.89
 -15  -1  -3    7.46    1.06
 -15  -1  -3    6.93    0.77
 -15   1  -3    6.67    0.77
  15   1   3    6.54    1.02
 -15   1  -3    6.23    1.04
  15   1   3    7.24    0.89
  16  -1   3    1.63    0.54
 -16  -1  -3    2.95    0.42
 -16  -1  -3    2.48    0.64
 -16   1  -3    2.53    0.64
  16   1   3    2.72    0.67
  16   1   3    3.15    0.57
 -16   1  -3    1.90    0.37
  17  -1   3   -0.11    0.41
 -17  -1  -3    0.47    0.46
 -17   1  -3    0.71    0.48
 -17   1  -3    0.70    0.23
  17   1   3    1.05    0.41
  17  -2  -3    0.78    0.45
 -17  -2   3    0.75    0.31
  17  -2  -3    0.91    0.57
 -17   2   3    0.82    0.35
  17   2  -3    0.99    0.64
  16  -2  -3   -0.26    0.65
  16  -2  -3    0.60    0.50
 -16   2   3    0.42    0.46
  16   2  -3    0.33    0.73
  16   2  -3   -0.02    0.46
 -16   2   3    0.29    0.37
  15  -2  -3    0.10    0.75
  15  -2  -3    0.89    0.56
 -15   2   3    0.67    0.52
 -15   2   3    1.16    0.44
  15   2  -3    0.94    0.44
  15   2  -3    0.60    0.52
  15   2  -3    0.46    0.80
  14  -2  -3    4.31    1.01
 -14  -2   3    4.64    0.74
  14  -2  -3    4.68    0.77
  14  -2  -3    3.32    0.64
  14   2  -3    3.74    0.65
  14   2  -3    3.68    1.00
 -14   2   3    3.33    0.76
 -14   2   3    3.73    0.64
  13  -2  -3    0.88    0.58
  13  -2  -3    0.68    0.51
 -13  -2   3    1.26    0.52
  13  -2  -3    0.85    0.86
 -13   2   3    0.73    0.59
  13   2  -3    0.75    0.47
  13   2  -3    1.04    0.84
 -13   2   3    1.52    0.46
  12  -2  -3    2.77    0.95
  12  -2  -3    3.44    0.69
 -12  -2   3    4.04    0.71
  12  -2  -3    3.79    0.66
 -12  -2   3    2.00    0.57
 -12   2   3    4.34    0.80
  12   2  -3    5.47    1.01
  12   2  -3    3.77    0.59
 -12   2   3    2.25    0.57
 -12   2   3    4.30    0.63
 -11  -2   3    4.02    0.68
  11  -2  -3    4.33    0.97
 -11  -2   3    3.70    0.63
  11  -2  -3    3.65    0.70
  11  -2  -3    3.39    0.65
 -11   2   3    2.22    0.57
  11   2  -3    3.29    0.56
 -11   2   3    4.90    0.79
 -11   2   3    2.94    0.57
  11   2  -3    4.36    0.94
  10  -2  -3    2.25    0.81
 -10  -2   3    1.84    0.47
  10  -2  -3    1.03    0.57
 -10  -2   3    2.02    0.53
  10  -2  -3    1.33    0.54
  10  -2  -3    2.27    0.52
  10   2  -3    2.77    0.75
  10   2  -3    2.03    0.44
 -10   2   3    3.18    0.53
 -10   2   3    2.25    0.49
 -10   2   3    2.30    0.62
   9  -2  -3    6.49    1.08
   9  -2  -3    4.21    0.77
  -9  -2   3    5.87    0.77
  -9  -2   3    5.67    0.80
  -9   2   3    4.26    0.70
  -9   2   3    4.55    0.86
  -9   2   3    5.98    0.80
  -9   2   3    5.83    0.78
   9   2  -3    7.33    0.98
  -8  -2   3    3.63    0.55
   8  -2  -3    2.73    0.54
   8   2  -3    2.16    0.67
  -8   2   3    4.18    0.61
   7  -2  -3    1.26    0.42
  -7  -2   3    2.31    0.43
  -7   2   3    2.60    0.49
   7   2  -3    1.37    0.57
   6  -2  -3    5.83    0.80
  -6  -2   3    6.59    0.81
  -6   2   3    6.52    0.84
   6   2  -3    7.27    0.90
  -5  -2   3    0.74    0.27
  -5  -2   3    1.37    0.35
   5  -2  -3    1.38    0.34
   5   2  -3    0.86    0.48
  -5   2   3    0.89    0.41
  -4  -2   3    5.91    0.78
   4  -2  -3    6.24    0.78
  -4   2   3    7.31    0.83
   4   2  -3    7.06    0.86
   3  -2  -3    1.17    0.32
  -3  -2   3    1.16    0.32
   3   2  -3    1.19    0.45
  -3   2   3    1.77    0.43
   2  -2  -3   11.21    1.24
  -2  -2   3   11.14    1.23
   2   2  -3   11.43    1.29
  -2   2   3   11.64    1.28
   1  -2  -3   33.57    3.32
  -1  -2   3   34.18    3.32
  -1   2   3   32.32    3.34
   1   2  -3   31.15    3.33
   0  -2   3    6.79    0.95
   0  -2  -3    7.67    0.91
   0   2  -3    9.02    0.95
   0   2   3    8.74    0.97
   1  -2   3   33.61    3.40
  -1  -2  -3   33.53    3.40
  -1   2  -3   32.63    3.40
   1   2   3   35.24    3.43
   2  -2   3   17.65    1.76
  -2  -2  -3   17.43    1.77
  -2   2  -3   14.94    1.76
   2   2   3   17.52    1.80
   3  -2   3    4.46    0.60
  -3  -2  -3    3.96    0.62
  -3   2  -3    5.95    0.65
   3   2   3    5.58    0.71
   4  -2   3    4.43    0.60
  -4  -2  -3    4.44    0.62
  -4   2  -3    5.78    0.66
   4   2   3    4.67    0.70
  -5  -2  -3    2.87    0.49
   5  -2   3    2.76    0.44
   5   2   3    3.27    0.58
  -6  -2  -3    9.02    1.11
   6  -2   3    9.29    1.04
   6   2   3    9.43    1.14
   7  -2   3   10.16    1.23
   7  -2   3   11.26    1.19
  -7  -2  -3   10.38    1.26
   7   2   3   11.06    1.29
   8  -2   3   12.63    1.32
   8  -2   3   10.14    1.26
   8   2   3   12.15    1.21
   8   2   3   12.78    1.43
   9  -2   3    2.24    0.48
   9  -2   3    2.66    0.54
  -9  -2  -3    3.64    0.61
   9   2   3    2.66    0.65
   9   2   3    2.17    0.73
   9   2   3    2.23    0.46
  -9   2  -3    2.68    0.64
  10  -2   3    7.17    0.89
 -10  -2  -3    9.86    1.13
 -10  -2  -3    6.96    0.79
  10  -2   3    5.62    0.90
 -10   2  -3    7.55    0.81
 -10   2  -3    8.65    1.10
  10   2   3    3.97    0.96
  10   2   3    9.14    0.88
  10   2   3    6.68    1.12
  11  -2   3    0.98    0.50
  11  -2   3    1.23    0.48
 -11  -2  -3    0.98    0.33
 -11  -2  -3    1.84    0.55
 -11   2  -3    1.84    0.60
  11   2   3    1.03    0.45
  11   2   3    0.32    0.59
 -11   2  -3    0.81    0.34
  11   2   3    1.30    0.73
  12  -2   3    1.68    0.53
 -12  -2  -3    0.72    0.33
 -12  -2  -3    0.95    0.55
  12  -2   3    0.56    0.51
  12   2   3    0.90    0.78
 -12   2  -3    0.80    0.33
  12   2   3    0.06    0.61
  12   2   3    1.20    0.67
  12   2   3    1.20    0.47
 -12   2  -3    1.73    0.61
  13  -2   3    3.80    0.69
 -13  -2  -3    3.26    0.53
 -13  -2  -3    5.32    0.79
  13   2   3    3.84    0.84
 -13   2  -3    4.25    0.83
 -13   2  -3    3.97    0.55
  13   2   3    3.69    0.63
  14  -2   3    3.85    0.72
 -14  -2  -3    3.84    0.56
 -14  -2  -3    5.34    0.84
  14   2   3    4.69    0.69
 -14   2  -3    4.29    0.86
 -14   2  -3    4.47    0.59
  14   2   3    5.04    0.90
  15  -2   3    1.44    0.53
 -15  -2  -3    2.30    0.58
 -15  -2  -3    1.68    0.32
  15   2   3    2.30    0.53
 -15   2  -3    1.28    0.60
 -15   2  -3    1.08    0.32
  15   2   3    0.85    0.62
 -16  -2  -3    1.49    0.53
  16  -2   3    1.20    0.47
  16   2   3    2.91    0.49
 -16   2  -3    1.67    0.56
 -16   2  -3    1.34    0.29
  17  -2   3    0.09    0.34
 -17  -2  -3   -0.15    0.38
 -17   2  -3    0.30    0.42
  17   2   3    0.30    0.36
  16  -3  -3    0.99    0.46
  16  -3  -3    1.43    0.57
  16   3  -3   -0.23    0.60
 -16   3   3    1.54    0.37
  15  -3  -3    2.31    0.57
  15  -3  -3    1.50    0.69
 -15   3   3    1.70    0.52
 -15   3   3    1.97    0.46
  15   3  -3    2.04    0.79
  14  -3  -3    2.12    0.62
  14  -3  -3    1.87    0.79
 -14   3   3    1.58    0.49
  14   3  -3    1.96    0.48
  14   3  -3    0.76    0.82
 -14   3   3    2.16    0.59
  13  -3  -3    2.49    0.86
  13  -3  -3    1.06    0.63
 -13   3   3    2.28    0.64
  13   3  -3    1.85    0.48
  13   3  -3    0.45    0.84
 -13   3   3    1.52    0.52
  12  -3  -3    7.69    1.44
 -12  -3   3    9.02    1.23
  12  -3  -3    8.80    1.10
  12  -3  -3    7.38    1.00
 -12   3   3    9.00    1.26
 -12   3   3    8.68    1.04
  12   3  -3    9.23    1.40
  12   3  -3    9.39    1.00
  11  -3  -3    7.35    1.01
  11  -3  -3    5.87    1.28
  11  -3  -3    6.07    0.89
 -11  -3   3    9.13    1.11
  11   3  -3    5.39    1.19
 -11   3   3    7.14    0.90
  11   3  -3    7.52    0.86
 -11   3   3    7.62    1.13
 -10  -3   3    5.86    0.85
 -10  -3   3    7.25    0.86
  10  -3  -3    4.05    0.76
  10  -3  -3    4.44    0.84
  10  -3  -3    4.52    1.07
  10   3  -3    4.27    1.00
 -10   3   3    5.49    0.81
 -10   3   3    4.00    0.73
 -10   3   3    5.79    0.95
  10   3  -3    5.20    0.67
   9  -3  -3    1.51    0.53
  -9  -3   3    0.78    0.48
   9  -3  -3    1.40    0.79
   9  -3  -3    1.02    0.56
  -9  -3   3    1.21    0.44
   9  -3  -3    0.00    0.45
   9   3  -3    1.73    0.36
  -9   3   3    0.69    0.60
  -9   3   3    1.02    0.49
   9   3  -3    1.08    0.71
  -9   3   3    0.25    0.46
  -8  -3   3    8.95    1.10
  -8  -3   3    8.48    1.25
   8  -3  -3    7.90    1.11
   8  -3  -3    8.51    1.13
   8  -3  -3   11.22    1.44
   8  -3  -3    8.02    1.07
  -8   3   3    9.42    1.13
  -8   3   3    8.68    1.05
   8   3  -3    9.29    0.99
   8   3  -3   12.19    1.39
  -8   3   3    9.47    1.29
  -7  -3   3    1.06    0.48
   7  -3  -3    1.51    0.44
  -7  -3   3    2.53    0.49
   7  -3  -3    2.17    0.75
   7   3  -3    1.71    0.67
  -7   3   3    1.98    0.52
  -7   3   3    1.37    0.58
  -7   3   3    1.44    0.47
   6  -3  -3    8.71    1.00
   6  -3  -3    8.32    1.25
  -6  -3   3    8.19    1.00
  -6   3   3    9.28    1.05
  -6   3   3    6.79    1.10
  -6   3   3    7.64    0.93
  -6   3   3    6.88    1.23
  -5  -3   3   11.76    1.31
   5  -3  -3   10.94    1.30
  -5   3   3   11.77    1.64
  -5   3   3   12.21    1.35
   4  -3  -3    2.96    0.52
  -4  -3   3    2.97    0.50
  -4   3   3    2.65    0.57
  -4   3   3    1.92    0.72
  -3  -3   3    8.73    0.97
   3  -3  -3    9.13    0.99
  -3  -3   3    6.66    0.95
  -3   3   3    6.42    1.18
  -3   3   3    8.45    1.01
  -2  -3   3    8.23    1.08
  -2  -3   3    8.18    1.06
   2  -3  -3    8.55    1.09
  -2   3   3   10.52    1.15
   2   3  -3   10.56    1.33
  -2   3   3    9.72    1.36
  -1  -3   3    1.28    0.43
   1  -3  -3    1.44    0.40
  -1  -3   3    1.42    0.38
   1   3  -3    2.09    0.71
  -1   3   3    1.38    0.52
   0  -3   3   13.32    1.49
   0  -3  -3   13.42    1.52
   0   3  -3   16.93    1.91
   0   3   3   12.23    1.54
  -1  -3  -3    2.74    0.53
   1  -3   3    2.90    0.48
  -1   3  -3    1.82    0.83
   1   3   3    2.73    0.59
  -2  -3  -3    0.88    0.35
   2  -3   3    0.53    0.33
  -2   3  -3    0.17    0.68
   2   3   3    0.12    0.45
  -3  -3  -3    0.62    0.35
   3  -3   3    1.17    0.42
   3  -3   3    0.96    0.35
   3   3   3    0.64    0.49
  -3   3  -3    0.71    0.65
  -4  -3  -3    1.39    0.41
   4  -3   3    0.85    0.44
   4  -3   3    1.36    0.38
  -4   3  -3    3.03    0.72
   4   3   3    2.10    0.55
   5  -3   3    1.38    0.36
  -5  -3  -3    0.78    0.38
  -5   3  -3    0.96    0.70
   5   3   3    0.91    0.50
  -6  -3  -3    3.67    0.63
   6  -3   3    2.53    0.47
   6  -3   3    2.36    0.52
   6   3   3    2.40    0.46
   6   3   3    2.55    0.63
  -6   3  -3    2.12    0.83
   6   3   3    3.20    0.67
   7  -3   3    5.32    0.77
  -7  -3  -3    6.39    0.93
   7  -3   3    6.18    0.78
   7   3   3    6.45    0.96
   7   3   3    5.74    0.71
  -7   3  -3    5.79    1.14
   7   3   3    5.87    0.94
  -7   3  -3    5.33    0.95
  -8  -3  -3    0.89    0.40
   8  -3   3    1.14    0.40
   8  -3   3    2.02    0.52
  -8  -3  -3    2.19    0.60
   8   3   3    1.75    0.66
   8   3   3    0.61    0.59
   8   3   3    2.35    0.42
  -8   3  -3    1.94    0.64
  -8   3  -3    0.86    0.37
  -8   3  -3    1.51    0.82
  -9  -3  -3    0.55    0.32
   9  -3   3    1.22    0.41
  -9  -3  -3    1.23    0.55
   9  -3   3    0.57    0.50
   9   3   3    1.00    0.65
   9   3   3    0.55    0.67
  -9   3  -3    0.21    0.60
   9   3   3    0.95    0.42
  -9   3  -3    1.05    0.35
  -9   3  -3    1.29    0.82
 -10  -3  -3   -0.02    0.30
  10  -3   3    1.08    0.55
 -10  -3  -3    0.10    0.52
  10  -3   3    0.30    0.40
 -10   3  -3   -0.08    0.62
  10   3   3    0.85    0.67
 -10   3  -3    1.10    0.82
 -10   3  -3    0.38    0.32
  10   3   3    0.95    0.74
  10   3   3    0.82    0.45
  11  -3   3    2.74    0.70
 -11  -3  -3    4.16    0.54
 -11  -3  -3    6.39    0.82
  11   3   3    3.41    0.91
 -11   3  -3    4.64    0.89
 -11   3  -3    5.61    1.07
  11   3   3    2.60    0.62
 -11   3  -3    3.16    0.53
 -12  -3  -3    8.97    1.08
  12  -3   3    6.06    0.91
 -12  -3  -3    7.09    0.77
 -12   3  -3    7.16    1.14
 -12   3  -3    5.97    0.79
  12   3   3    6.05    0.86
  13  -3   3    0.63    0.53
 -13  -3  -3    1.09    0.56
 -13  -3  -3    0.55    0.30
 -13   3  -3    1.15    0.66
  13   3   3    0.43    0.47
  13   3   3    0.96    0.67
 -13   3  -3    0.29    0.30
 -14  -3  -3    1.27    0.32
 -14  -3  -3    2.81    0.58
  14  -3   3    1.44    0.55
  14   3   3    2.41    0.69
  14   3   3    1.36    0.48
 -14   3  -3    2.08    0.64
 -14   3  -3    2.32    0.37
  15  -3   3    0.72    0.45
 -15  -3  -3    1.84    0.50
 -15   3  -3    1.01    0.53
 -15   3  -3    0.93    0.26
  15   3   3    1.37    0.43
 -16  -3  -3    0.69    0.40
  16  -3   3    0.45    0.37
  16   3   3    0.66    0.36
 -16   3  -3    1.17    0.46
  14  -4  -3    1.85    0.58
  14  -4  -3    0.98    0.49
  14   4  -3    0.24    0.65
 -14   4   3    1.61    0.41
  13  -4  -3    0.53    0.63
  13  -4  -3   -0.10    0.51
 -13   4   3    0.10    0.45
 -13   4   3    0.32    0.41
  13   4  -3    1.27    0.73
  12  -4  -3    2.02    0.65
  12  -4  -3    1.49    0.76
 -12   4   3    1.46    0.60
 -12   4   3    2.26    0.54
  12   4  -3    2.29    0.45
  12   4  -3    2.04    0.84
  11  -4  -3    0.58    0.61
  11  -4  -3    0.21    0.74
  11   4  -3    0.29    0.39
 -11   4   3    0.22    0.56
 -11   4   3    0.94    0.49
  11   4  -3    2.21    0.83
  10  -4  -3   10.30    1.31
  10  -4  -3   13.79    1.44
  10  -4  -3   12.19    1.79
 -10   4   3   13.06    1.67
  10   4  -3   12.62    1.31
  10   4  -3   16.42    1.81
 -10   4   3   10.59    1.35
   9  -4  -3    3.82    0.99
   9  -4  -3    3.95    0.65
   9  -4  -3    3.27    0.77
   9   4  -3    3.86    0.88
   9   4  -3    4.22    0.57
  -9   4   3    4.05    0.84
  -9   4   3    3.37    0.68
   8  -4  -3    1.39    0.61
  -8  -4   3    0.88    0.50
   8  -4  -3    0.03    0.73
  -8  -4   3    0.87    0.43
   8  -4  -3   -0.16    0.46
   8   4  -3    0.54    0.71
  -8   4   3    0.15    0.53
  -8   4   3    0.23    0.61
   8   4  -3    0.17    0.33
  -8   4   3    0.66    0.50
  -7  -4   3    4.02    0.67
   7  -4  -3    3.49    0.61
   7  -4  -3    3.23    0.88
   7  -4  -3    2.78    0.71
  -7  -4   3    2.12    0.55
  -7   4   3    3.03    0.87
  -7   4   3    3.49    0.63
   7   4  -3    2.08    0.79
   7   4  -3    3.30    0.48
  -7   4   3    3.86    0.75
  -7   4   3    1.92    0.63
  -6  -4   3    0.50    0.40
   6  -4  -3    2.25    0.74
  -6  -4   3    2.10    0.53
   6  -4  -3    0.22    0.55
   6  -4  -3    0.98    0.47
  -6   4   3    1.21    0.54
   6   4  -3    1.41    0.35
  -6   4   3   -0.10    0.75
  -6   4   3    1.90    0.50
   6   4  -3    0.88    0.67
  -6   4   3    1.78    0.62
   5  -4  -3    8.40    1.25
  -5  -4   3    8.30    1.03
   5  -4  -3    7.44    0.96
   5  -4  -3    6.34    0.99
  -5  -4   3    7.63    1.09
  -5   4   3    8.16    0.96
   5   4  -3    6.57    1.14
  -5   4   3    8.46    1.37
   5   4  -3    8.36    0.88
  -5   4   3    8.51    1.17
  -5   4   3    8.73    1.10
  -4  -4   3    2.71    0.58
   4  -4  -3    2.64    0.74
   4  -4  -3    2.28    0.50
  -4  -4   3    2.03    0.49
   4  -4  -3    2.93    0.63
   4  -4  -3    2.10    0.52
  -4   4   3    2.17    0.51
  -4   4   3    1.79    0.58
  -4   4   3    2.37    0.64
   4   4  -3    2.23    0.41
   4   4  -3    2.92    0.68
  -3  -4   3    8.80    1.14
   3  -4  -3   10.26    1.41
   3  -4  -3    9.59    1.09
  -3  -4   3    9.48    1.27
   3  -4  -3   10.47    1.23
  -3   4   3    9.44    1.10
  -3   4   3   10.33    1.35
   3   4  -3   10.84    1.35
  -3   4   3    9.88    1.27
  -2  -4   3   12.03    1.39
   2  -4  -3   11.64    1.40
   2  -4  -3   15.37    1.70
  -2  -4   3   10.69    1.59
  -2   4   3   10.97    1.44
   2   4  -3   11.32    1.64
  -2   4   3   12.90    1.31
  -2   4   3   15.20    1.63
  -1  -4   3    7.06    0.90
   1  -4  -3    7.43    1.08
   1  -4  -3    5.69    0.89
  -1  -4   3    6.70    0.95
  -1  -4   3    5.69    0.90
  -1   4   3    7.42    1.00
   1   4  -3    6.22    1.13
  -1   4   3    7.56    1.01
  -1   4   3    6.96    0.81
   1   4  -3    7.26    1.03
   0  -4  -3    7.61    1.09
   0  -4   3    6.08    0.96
   0  -4   3    5.74    0.90
   0  -4  -3    6.93    0.93
   0  -4   3    6.65    0.91
   0  -4   3    6.45    0.86
   0   4  -3    8.95    1.07
   0   4   3    7.33    0.84
   0   4  -3    6.29    1.19
   0   4   3    7.83    1.02
   0   4   3    7.17    1.00
   1  -4   3    6.73    0.87
  -1  -4  -3    7.71    1.07
  -1  -4  -3    6.22    0.92
   1  -4   3    7.06    0.92
   1  -4   3    5.75    0.90
   1   4   3    7.30    1.03
  -1   4  -3    6.77    1.04
   1   4   3    7.63    1.00
  -1   4  -3    7.38    1.23
   1   4   3    7.88    0.83
  -2  -4  -3    1.14    0.42
   2  -4   3    1.55    0.49
  -2  -4  -3    1.99    0.60
   2  -4   3    1.49    0.43
   2   4   3    1.25    0.56
  -2   4  -3    1.56    0.57
   2   4   3    2.64    0.45
   2   4   3    2.03    0.58
  -2   4  -3    1.65    0.84
   3  -4   3    1.65    0.44
  -3  -4  -3    2.43    0.61
   3  -4   3    2.00    0.51
  -3  -4  -3    1.58    0.39
   3   4   3    0.94    0.56
  -3   4  -3    1.42    0.85
  -3   4  -3    1.87    0.61
   3   4   3    2.12    0.44
   3   4   3    2.24    0.63
   4  -4   3    5.15    0.72
   4  -4   3    5.08    0.73
  -4  -4  -3    5.60    0.89
  -4  -4  -3    5.63    0.66
   4   4   3    4.52    0.84
   4   4   3    4.27    0.88
   4   4   3    4.49    0.66
  -4   4  -3    5.70    1.13
  -4   4  -3    5.45    0.65
  -4   4  -3    5.50    0.91
  -5  -4  -3    1.05    0.36
   5  -4   3    0.90    0.38
  -5  -4  -3    0.90    0.52
   5  -4   3    0.00    0.47
   5   4   3    0.82    0.56
  -5   4  -3    0.42    0.81
  -5   4  -3    0.49    0.33
  -5   4  -3    0.31    0.56
   5   4   3    0.70    0.39
   5   4   3    0.50    0.62
   6  -4   3    0.10    0.35
  -6  -4  -3    0.30    0.36
   6  -4   3    1.16    0.52
  -6  -4  -3    1.24    0.54
  -6   4  -3    0.52    0.87
   6   4   3    0.13    0.56
  -6   4  -3    0.32    0.61
   6   4   3    0.90    0.39
   6   4   3   -0.13    0.62
  -6   4  -3    0.06    0.32
  -7  -4  -3    3.13    0.67
   7  -4   3    1.73    0.48
  -7  -4  -3    2.24    0.44
  -7  -4  -3    2.13    0.62
   7  -4   3    0.79    0.56
  -7   4  -3    1.47    0.92
   7   4   3    2.26    0.48
   7   4   3    0.49    0.67
   7   4   3    1.13    0.64
  -7   4  -3    1.97    0.71
  -7   4  -3    1.55    0.40
  -8  -4  -3    2.28    0.47
  -8  -4  -3    2.59    0.66
   8  -4   3    0.81    0.46
  -8  -4  -3    1.48    0.40
   8  -4   3    1.69    0.58
  -8   4  -3    2.14    0.42
   8   4   3    1.42    0.71
   8   4   3    2.23    0.49
  -8   4  -3    2.41    0.95
   8   4   3    2.00    0.75
  -8   4  -3    1.96    0.72
   9  -4   3    0.28    0.54
  -9  -4  -3    0.58    0.56
  -9  -4  -3    0.69    0.32
  -9   4  -3    0.54    0.85
  -9   4  -3    0.57    0.35
  -9   4  -3    0.54    0.68
   9   4   3    0.20    0.42
   9   4   3    1.06    0.72
 -10  -4  -3    1.49    0.37
  10  -4   3    2.56    0.62
 -10  -4  -3    3.69    0.68
  10   4   3    1.78    0.53
 -10   4  -3    2.64    0.43
 -10   4  -3    1.91    0.88
 -10   4  -3    1.09    0.73
  10   4   3    1.86    0.78
 -11  -4  -3    1.60    0.56
  11  -4   3    0.00    0.52
 -11  -4  -3    0.50    0.28
  11   4   3    1.19    0.49
 -11   4  -3    0.79    0.33
 -11   4  -3    0.40    0.67
 -11   4  -3    0.00    0.78
 -12  -4  -3    2.98    0.66
 -12  -4  -3    3.03    0.42
  12  -4   3    2.59    0.59
 -12   4  -3    2.87    0.46
  12   4   3    3.05    0.56
 -12   4  -3    3.38    0.77
 -13  -4  -3    1.70    0.50
  13  -4   3    1.72    0.50
  13   4   3    1.30    0.59
 -13   4  -3    0.99    0.60
  13   4   3    1.00    0.44
 -13   4  -3    1.48    0.30
 -14  -4  -3   -0.10    0.38
  14  -4   3    0.95    0.38
 -14   4  -3    0.19    0.20
  14   4   3    0.69    0.36
 -14   4  -3   -0.15    0.43
  12  -5  -3    1.21    0.53
  12  -5  -3    1.68    0.50
  12   5  -3    1.29    0.61
 -12   5   3    1.52    0.39
  11  -5  -3    1.13    0.54
  11  -5  -3    0.87    0.59
 -11   5   3    1.98    0.50
 -11   5   3    1.17    0.42
  11   5  -3    1.37    0.67
  10  -5  -3    1.88    0.58
  10  -5  -3    1.15    0.64
  10   5  -3    1.05    0.71
 -10   5   3    0.86    0.45
 -10   5   3    1.15    0.52
  10   5  -3    1.00    0.35
   9  -5  -3    4.95    0.95
   9  -5  -3    5.35    0.84
   9   5  -3    5.66    0.63
  -9   5   3    4.01    0.72
  -9   5   3    5.23    0.87
   9   5  -3    3.55    0.92
   8  -5  -3    0.70    0.62
   8  -5  -3    0.30    0.70
   8   5  -3    1.46    0.37
  -8   5   3    2.24    0.53
  -8   5   3    0.38    0.59
   8   5  -3    0.61    0.73
   7  -5  -3    1.48    0.65
   7  -5  -3    1.41    0.41
   7  -5  -3    1.91    0.75
   7   5  -3    1.52    0.75
  -7   5   3    2.09    0.64
  -7   5   3    0.66    0.51
   7   5  -3    1.89    0.39
   6  -5  -3    4.22    0.58
   6  -5  -3    3.92    0.77
   6  -5  -3    4.78    0.95
   6   5  -3    4.02    0.54
  -6   5   3    3.68    0.67
   6   5  -3    2.45    0.84
  -6   5   3    3.63    0.81
   5  -5  -3    2.30    0.67
   5  -5  -3    1.50    0.75
   5  -5  -3    1.65    0.44
   5   5  -3    1.16    0.72
   5   5  -3    2.17    0.41
  -5   5   3    2.00    0.67
  -5   5   3    2.67    0.54
   4  -5  -3    0.99    0.75
   4  -5  -3    2.90    0.52
   4  -5  -3    3.41    0.69
   4   5  -3    2.15    0.43
  -4   5   3    3.10    0.56
   4   5  -3    1.71    0.73
  -4   5   3    2.41    0.69
  -3  -5   3   -0.35    0.36
   3  -5  -3   -0.34    0.64
   3  -5  -3   -0.65    0.37
   3  -5  -3    0.00    0.57
  -3   5   3   -0.01    0.42
  -3   5   3    0.70    0.59
  -3   5   3    0.20    0.57
   3   5  -3   -0.48    0.60
   3   5  -3   -0.25    0.30
   2  -5  -3    2.47    0.48
  -2  -5   3    2.37    0.51
   2  -5  -3    1.59    0.64
   2  -5  -3    1.87    0.69
   2   5  -3    2.09    0.42
  -2   5   3    0.92    0.61
   2   5  -3    1.88    0.67
  -2   5   3    2.47    0.67
  -2   5   3    1.76    0.52
  -1  -5   3    3.23    0.58
   1  -5  -3    1.63    0.66
   1  -5  -3    2.20    0.73
   1  -5  -3    2.45    0.50
   1   5  -3    2.45    0.44
   1   5  -3    2.62    0.69
  -1   5   3    3.10    0.70
  -1   5   3    2.78    0.56
  -1   5   3    1.65    0.65
   0  -5  -3    0.60    0.38
   0  -5  -3    1.16    0.62
   0  -5   3    0.30    0.40
   0   5   3    0.02    0.59
   0   5   3    1.08    0.61
   0   5  -3    0.71    0.34
   0   5   3    1.44    0.45
   0   5  -3    0.99    0.59
   1  -5   3    2.11    0.56
  -1  -5  -3    3.06    0.72
  -1  -5  -3    3.23    0.50
   1   5   3    2.34    0.72
  -1   5  -3    4.02    0.97
  -1   5  -3    2.39    0.72
   1   5   3    2.66    0.55
   1   5   3    3.64    0.75
  -1   5  -3    2.47    0.48
   2  -5   3    2.18    0.56
  -2  -5  -3    3.55    0.52
  -2  -5  -3    3.45    0.72
   2  -5   3    2.56    0.66
  -2   5  -3    4.19    0.78
  -2   5  -3    2.93    0.50
  -2   5  -3    3.55    0.98
   2   5   3    2.78    0.55
   2   5   3    2.32    0.74
   2   5   3    2.22    0.73
  -3  -5  -3    1.37    0.59
   3  -5   3    0.35    0.55
  -3  -5  -3    0.72    0.37
  -3   5  -3   -0.05    0.59
   3   5   3    0.09    0.39
   3   5   3    0.19    0.64
  -3   5  -3    0.32    0.86
  -3   5  -3    0.31    0.33
   4  -5   3    2.28    0.63
   4  -5   3    1.84    0.53
  -4  -5  -3    1.50    0.60
  -4  -5  -3    1.98    0.44
   4   5   3   -0.29    0.67
  -4   5  -3    1.60    0.68
  -4   5  -3    2.15    0.93
  -4   5  -3    2.35    0.43
   4   5   3    0.95    0.46
   5  -5   3    3.48    0.70
  -5  -5  -3    3.96    0.53
  -5  -5  -3    4.08    0.78
   5   5   3    0.92    0.75
  -5   5  -3    2.65    0.52
  -5   5  -3    4.27    0.85
  -5   5  -3    2.92    1.01
   5   5   3    4.01    0.58
  -6  -5  -3    1.06    0.55
   6  -5   3    1.01    0.56
  -6  -5  -3    0.44    0.37
  -6   5  -3   -0.17    0.62
   6   5   3    0.80    0.41
   6   5   3    0.39    0.66
  -6   5  -3    0.54    0.88
  -6   5  -3    0.41    0.34
  -7  -5  -3    0.86    0.56
  -7  -5  -3    0.76    0.31
   7  -5   3    1.02    0.56
  -7   5  -3    0.73    0.87
   7   5   3    0.69    0.65
  -7   5  -3    0.93    0.35
   7   5   3    0.05    0.41
  -7   5  -3    1.58    0.69
   8  -5   3    0.08    0.53
  -8  -5  -3    0.58    0.29
  -8  -5  -3    0.74    0.53
   8   5   3    0.12    0.40
  -8   5  -3    0.32    0.81
  -8   5  -3    0.69    0.33
   8   5   3    0.48    0.65
  -8   5  -3    0.56    0.65
   9  -5   3    1.33    0.53
  -9  -5  -3    1.34    0.53
  -9  -5  -3    0.62    0.26
  -9   5  -3    1.99    0.79
  -9   5  -3    0.30    0.31
  -9   5  -3    0.77    0.59
   9   5   3    1.30    0.44
 -10  -5  -3    1.22    0.48
  10  -5   3    0.62    0.50
 -10   5  -3    0.99    0.57
  10   5   3    0.93    0.42
 -10   5  -3    0.92    0.29
 -11  -5  -3    3.98    0.60
  11  -5   3    1.97    0.56
 -11   5  -3    3.39    0.46
  11   5   3    3.22    0.54
 -11   5  -3    3.86    0.72
 -12  -5  -3    0.22    0.35
  12  -5   3    0.95    0.39
  12   5   3    0.12    0.33
 -12   5  -3    0.46    0.20
 -12   5  -3    0.41    0.43
  -9   6   3    0.24    0.32
   9   6  -3    0.65    0.50
   8  -6  -3    0.76    0.50
   8  -6  -3    1.58    0.51
  -8   6   3    1.48    0.40
   8   6  -3    0.78    0.55
   7  -6  -3    0.62    0.49
   7  -6  -3    0.70    0.51
  -7   6   3    0.23    0.38
  -7   6   3    0.16    0.43
   7   6  -3    0.00    0.54
   7   6  -3   -0.24    0.24
  -6  -6   3    0.39    0.35
   6  -6  -3    0.32    0.51
   6  -6  -3    0.57    0.53
  -6   6   3    0.74    0.48
  -6   6   3    0.78    0.41
   6   6  -3   -0.24    0.58
   6   6  -3    0.70    0.28
  -5  -6   3    0.16    0.38
   5  -6  -3    1.13    0.57
   5  -6  -3    0.36    0.54
  -5   6   3    0.72    0.42
   5   6  -3    0.30    0.61
  -5   6   3    0.54    0.52
   5   6  -3    0.31    0.28
   4  -6  -3    1.06    0.58
  -4  -6   3    0.29    0.41
  -4   6   3    0.98    0.56
   4   6  -3    1.01    0.64
   4   6  -3    0.85    0.30
  -4   6   3    1.10    0.45
   3  -6  -3    0.48    0.53
  -3  -6   3   -0.29    0.44
   3   6  -3    0.58    0.63
  -3   6   3    0.63    0.42
  -3   6   3    0.64    0.54
   3   6  -3    0.38    0.27
   2  -6  -3    0.26    0.54
  -2  -6   3   -0.26    0.45
   2   6  -3    0.31    0.63
   2   6  -3    0.68    0.29
  -2   6   3    0.07    0.56
  -2   6   3    0.81    0.44
  -1  -6   3   -0.60    0.41
   1  -6  -3    0.57    0.54
  -1   6   3    0.19    0.57
   1   6  -3    0.85    0.31
   1   6  -3   -0.62    0.60
  -1   6   3    0.07    0.43
   0  -6   3    2.59    0.60
   0  -6  -3    2.65    0.66
   0   6   3    1.37    0.66
   0   6  -3    2.40    0.69
   0   6   3    1.81    0.51
   0   6  -3    2.83    0.42
  -1  -6  -3    1.43    0.55
   1  -6   3    0.45    0.45
  -1   6  -3    0.32    0.30
   1   6   3    1.09    0.62
   1   6   3    0.11    0.39
  -1   6  -3    0.71    0.62
   2  -6   3    0.15    0.40
  -2  -6  -3   -0.34    0.47
   2   6   3   -0.10    0.37
  -2   6  -3   -0.04    0.56
  -2   6  -3    0.03    0.29
   2   6   3   -0.27    0.58
  -3  -6  -3    2.11    0.58
   3  -6   3    1.25    0.47
  -3   6  -3    1.79    0.64
   3   6   3    0.94    0.41
  -3   6  -3    1.81    0.36
   3   6   3    1.54    0.63
  -4  -6  -3    3.21    0.63
   4  -6   3    3.29    0.55
  -4   6  -3    3.04    0.70
  -4   6  -3    3.16    0.46
   4   6   3    2.32    0.49
   4   6   3    1.44    0.67
  -5  -6  -3    0.48    0.48
   5   6   3    0.34    0.36
  -5   6  -3    0.36    0.56
  -5   6  -3    0.80    0.29
  -6  -6  -3    0.34    0.45
   6   6   3    1.01    0.36
  -6   6  -3    0.35    0.54
  -6   6  -3   -0.24    0.23
  -7  -6  -3    0.32    0.42
  -7   6  -3    0.30    0.50
  -7   6  -3    0.02    0.23
   7   6   3   -0.14    0.32
  -8  -6  -3   -0.44    0.35
   8   6   3    0.40    0.32
  -8   6  -3    0.21    0.47
  -8   6  -3    0.22    0.19
  -3  -7   3    0.22    0.26
  -2  -7   3    1.06    0.33
  -1  -7   3   -0.29    0.25
   0  -7   3    0.21    0.26
   1  -7   3    0.97    0.30
   2  -7   3    0.81    0.28
 -18   0   4   -0.10    0.28
 -17   0   4   -0.43    0.32
  17   0  -4   -0.48    0.67
 -16   0   4    2.40    0.47
  16   0  -4    2.44    0.52
  16   0  -4    2.48    0.88
  15   0  -4   -0.25    0.82
  15   0  -4    0.18    0.47
 -15   0   4    0.56    0.39
 -14   0   4    2.63    0.63
 -14   0   4    2.07    0.49
  14   0  -4    2.97    0.61
  14   0  -4    3.41    0.96
  13   0  -4    0.03    0.81
 -13   0   4    0.67    0.51
 -13   0   4    0.19    0.36
  13   0  -4    0.53    0.48
 -12   0   4   21.15    2.75
  12   0  -4   24.35    2.31
 -12   0   4   22.61    2.41
  12   0  -4   27.22    3.04
 -11   0   4    1.21    0.51
  11   0  -4    1.04    0.74
  11   0  -4    1.68    0.47
 -11   0   4    1.09    0.38
  10   0  -4   63.05    6.56
 -10   0   4   51.62    6.46
 -10   0   4   58.30    5.74
  -9   0   4   35.19    3.57
   8   0  -4   33.17    3.57
  -8   0   4   36.34    3.53
  -7   0   4  387.17   38.01
   7   0  -4  380.53   38.02
   6   0  -4    5.01    0.71
  -6   0   4    5.99    0.67
  -5   0   4   91.42    8.92
   5   0  -4   88.13    8.93
  -4   0   4    5.83    0.75
   4   0  -4    6.74    0.73
  -3   0   4  238.13   23.57
  -2   0   4  592.53   58.61
   1   0  -4   44.68    4.74
   0   0  -4  231.02   24.34
   1   0   4  736.23   77.51
   3   0   4  301.34   30.76
   3   0   4  282.72   28.90
   4   0   4  213.15   21.11
   5   0   4   -0.06    0.29
   6   0   4    1.66    0.40
   7   0   4  122.55   11.68
   7   0   4  112.17   11.75
   8   0   4   20.09    2.29
   8   0   4   21.65    2.21
   9   0   4    0.59    0.46
   9   0   4    0.32    0.41
 -10   0  -4    0.65    0.45
  10   0   4    0.53    0.35
  10   0   4    0.06    0.48
  10   0   4   -0.19    0.40
  11   0   4    9.11    1.04
 -11   0  -4    9.08    1.26
 -11   0  -4    9.01    0.98
  11   0   4   10.21    1.24
  11   0   4   11.26    1.24
  12   0   4    7.42    0.99
  12   0   4    5.48    0.79
 -12   0  -4    6.69    0.73
  12   0   4    5.15    0.92
 -12   0  -4    7.02    0.99
  13   0   4   -0.43    0.58
 -13   0  -4    0.33    0.55
  13   0   4    0.78    0.47
 -13   0  -4   -0.13    0.30
 -14   0  -4    7.07    1.09
  14   0   4    6.83    1.04
  14   0   4    7.30    0.89
 -14   0  -4    6.63    0.79
 -15   0  -4    1.24    0.60
  15   0   4   -0.23    0.48
 -15   0  -4    1.14    0.33
  15   0   4    0.63    0.58
 -16   0  -4    0.22    0.27
  16   0   4    0.28    0.45
 -16   0  -4    0.51    0.51
  17   0   4    0.11    0.37
 -17   0  -4    0.37    0.47
 -17   0  -4    0.24    0.22
  17  -1  -4   -0.24    0.65
 -17  -1   4    0.04    0.31
  17  -1  -4    0.38    0.49
  17   1  -4    0.49    0.69
 -17   1   4    0.45    0.34
  16  -1  -4    0.97    0.54
  16  -1  -4    0.58    0.79
 -16  -1   4    1.03    0.38
 -16   1   4    0.05    0.38
  16   1  -4   -0.05    0.43
  16   1  -4   -0.45    0.75
  15  -1  -4    2.86    0.57
  15  -1  -4    2.06    0.87
  15   1  -4    1.63    0.55
  15   1  -4    0.55    0.87
 -15   1   4    1.42    0.46
  14  -1  -4    1.57    0.92
  14  -1  -4    2.30    0.58
  14   1  -4    2.32    0.57
  14   1  -4    1.45    0.88
 -14   1   4    2.07    0.62
 -14   1   4    2.19    0.50
  13  -1  -4    4.07    0.70
  13  -1  -4    4.24    1.02
 -13  -1   4    4.70    0.79
 -13   1   4    3.97    0.79
  13   1  -4    4.33    0.69
  13   1  -4    1.95    0.97
 -13   1   4    4.31    0.63
 -12  -1   4    1.97    0.56
  12  -1  -4    1.81    0.54
  12  -1  -4    1.04    0.83
 -12  -1   4    1.75    0.46
 -12   1   4    2.01    0.45
  12   1  -4    1.53    0.48
  12   1  -4    1.89    0.83
 -12   1   4    1.17    0.57
 -12   1   4    1.72    0.46
  11  -1  -4    7.37    0.92
 -11  -1   4    7.62    0.93
 -11  -1   4    8.06    1.05
  11  -1  -4    7.63    1.27
  11   1  -4    7.55    0.88
 -11   1   4    7.63    0.88
 -11   1   4    6.77    1.06
 -11   1   4    7.50    0.91
  11   1  -4    7.34    1.21
  10  -1  -4   45.36    4.77
 -10  -1   4   35.92    4.60
 -10  -1   4   42.39    4.10
 -10   1   4   36.59    4.62
  10   1  -4   46.01    4.72
 -10   1   4   40.80    4.09
 -10   1   4   39.62    3.81
  -9  -1   4   18.36    1.92
  -9   1   4   18.18    1.92
   8  -1  -4   41.78    4.38
  -8  -1   4   45.42    4.37
  -8   1   4   42.54    4.36
   7  -1  -4   58.20    5.80
  -7  -1   4   57.64    5.78
  -7   1   4   57.57    5.79
  -6  -1   4   16.39    1.73
   6  -1  -4   17.37    1.76
   6   1  -4   16.15    1.77
  -6   1   4   16.42    1.74
   5  -1  -4   20.12    2.07
  -5  -1   4   20.45    2.06
   5   1  -4   19.60    2.09
  -5   1   4   20.08    2.08
  -4  -1   4  173.91   16.98
  -4  -1   4  170.75   18.07
   4  -1  -4  172.74   16.98
  -4   1   4  170.80   16.98
   4   1  -4  168.07   16.99
  -3  -1   4  264.36   27.23
  -3  -1   4  292.71   29.00
  -3   1   4  268.33   27.24
  -2  -1   4  281.55   29.03
  -2  -1   4  268.34   27.26
  -2   1   4  276.72   27.27
  -1  -1   4  181.32   18.34
  -1   1   4  189.20   18.35
   0  -1   4  158.15   15.96
   0   1   4  164.38   15.98
   1  -1   4  241.21   24.68
   1   1   4  257.65   24.69
   2  -1   4   76.13    7.68
   2   1   4   78.79    7.70
   3  -1   4   10.79    1.14
  -3  -1  -4    9.84    1.15
  -3  -1  -4   12.96    1.16
   3   1   4   10.93    1.20
  -4  -1  -4   71.58    7.72
   4  -1   4   79.02    7.71
   4   1   4   82.65    7.74
   5  -1   4   43.67    4.52
   5   1   4   46.94    4.55
   6  -1   4   31.48    3.17
   6   1   4   31.32    3.21
   7  -1   4   17.65    1.64
   7  -1   4   13.55    1.74
   7   1   4   13.92    1.68
   8  -1   4   11.77    1.20
   8  -1   4    8.99    1.22
   8   1   4   10.73    1.26
   9  -1   4   33.68    3.10
   9  -1   4   27.13    2.85
   9  -1   4   29.85    3.16
   9   1   4   30.10    3.18
   9   1   4   32.32    3.13
   9   1   4   28.18    2.82
  10  -1   4   10.47    1.18
  10  -1   4   12.67    1.32
  10  -1   4   12.42    1.28
 -10  -1  -4   10.82    1.41
  10   1   4    9.97    1.30
 -10   1  -4   10.90    1.40
  10   1   4    7.67    1.26
  10   1   4   10.58    1.12
  11  -1   4    8.80    0.88
  11  -1   4    4.88    0.92
 -11  -1  -4    6.93    0.79
  11  -1   4    7.45    1.00
 -11  -1  -4    7.26    1.02
  11   1   4    5.45    0.98
  11   1   4    7.32    0.83
  11   1   4    8.97    1.08
 -11   1  -4    8.05    1.08
 -11   1  -4    7.39    0.79
 -12  -1  -4    6.85    0.95
  12  -1   4    5.01    0.79
 -12  -1  -4    6.19    0.70
  12  -1   4    6.30    0.92
  12  -1   4    4.54    0.85
  12   1   4    5.83    0.75
 -12   1  -4    5.86    0.97
 -12   1  -4    5.85    0.70
  12   1   4    5.60    0.91
  12   1   4    8.02    1.02
  13  -1   4    0.99    0.52
 -13  -1  -4    1.66    0.38
 -13  -1  -4    2.29    0.62
  13   1   4    1.69    0.70
 -13   1  -4    2.33    0.41
 -13   1  -4    1.75    0.64
  13   1   4    2.47    0.52
 -14  -1  -4    0.98    0.35
 -14  -1  -4    1.10    0.60
  14  -1   4    1.09    0.52
 -14   1  -4    1.25    0.34
 -14   1  -4    0.22    0.56
  14   1   4    1.02    0.49
  14   1   4    1.10    0.66
  15  -1   4    5.69    0.77
 -15  -1  -4    5.49    0.65
 -15  -1  -4    5.74    0.92
  15   1   4    6.52    0.77
 -15   1  -4    4.13    0.88
 -15   1  -4    5.94    0.67
  15   1   4    4.30    0.90
 -16  -1  -4    1.46    0.32
 -16  -1  -4    1.37    0.56
  16  -1   4    2.66    0.50
  16   1   4    1.92    0.49
 -16   1  -4    1.34    0.32
  16   1   4    1.18    0.59
 -16   1  -4    1.87    0.57
  17  -1   4    0.55    0.39
 -17  -1  -4    0.95    0.48
 -17  -1  -4    0.78    0.24
 -17   1  -4    0.51    0.47
 -17   1  -4    1.43    0.24
  17   1   4    0.67    0.39
  17  -2  -4    0.78    0.57
 -17  -2   4    0.89    0.29
  17   2  -4    0.10    0.63
 -17   2   4    0.45    0.31
  16  -2  -4    0.17    0.68
  16  -2  -4    1.02    0.53
 -16   2   4    0.34    0.37
  16   2  -4    0.66    0.76
  15  -2  -4    3.96    0.95
  15  -2  -4    2.90    0.67
  15   2  -4    3.13    0.95
  15   2  -4    2.81    0.58
 -15   2   4    3.38    0.56
  14  -2  -4    9.05    1.08
  14  -2  -4    8.30    1.47
  14  -2  -4    9.00    1.13
 -14   2   4    8.68    1.26
  14   2  -4   10.28    1.09
 -14   2   4   10.75    1.14
  14   2  -4    8.59    1.47
  13  -2  -4   21.77    2.11
  13  -2  -4   17.79    2.68
  13   2  -4   22.69    2.67
 -13   2   4   18.89    2.48
  13   2  -4   21.90    2.07
 -13   2   4   20.21    2.09
 -12  -2   4   21.97    2.66
 -12  -2   4   21.00    2.37
  12  -2  -4   22.29    2.28
  12  -2  -4   24.33    3.02
  12   2  -4   22.26    2.21
 -12   2   4   21.35    2.35
  12   2  -4   26.54    2.96
 -12   2   4   24.24    2.30
 -12   2   4   21.89    2.71
  11  -2  -4    4.62    0.70
 -11  -2   4    4.30    0.74
 -11  -2   4    4.47    0.69
  11  -2  -4    3.50    1.02
  11   2  -4    4.08    0.62
 -11   2   4    4.37    0.66
  11   2  -4    4.91    0.99
 -11   2   4    4.09    0.83
 -11   2   4    4.51    0.68
 -10  -2   4   15.02    1.64
  10  -2  -4   14.50    1.63
 -10  -2   4   14.55    1.84
  10  -2  -4   18.58    2.28
 -10   2   4   13.81    1.95
  10   2  -4   17.36    2.08
  10   2  -4   15.25    1.53
 -10   2   4   13.49    1.64
 -10   2   4   15.07    1.63
  -9  -2   4   10.80    1.19
   9  -2  -4   12.71    1.55
  -9  -2   4    9.11    1.34
  -9   2   4   11.82    1.47
  -9   2   4    8.56    1.17
  -9   2   4    9.46    1.21
   9   2  -4   13.98    1.48
  -9   2   4    9.19    1.11
   8  -2  -4    6.90    0.98
  -8  -2   4    8.88    0.98
  -8   2   4    8.02    0.98
  -8   2   4    7.35    0.89
   7  -2  -4    0.33    0.35
  -7  -2   4    0.50    0.32
  -7   2   4    0.63    0.40
   6  -2  -4    5.22    0.75
  -6  -2   4    5.02    0.73
  -6  -2   4    7.26    0.76
  -6   2   4    6.34    0.78
  -5  -2   4   36.86    4.09
   5  -2  -4   38.43    3.86
  -5  -2   4   39.01    3.86
  -5   2   4   38.82    3.87
  -4  -2   4   29.72    3.53
  -4  -2   4   32.62    3.33
   4  -2  -4   33.95    3.33
  -4   2   4   36.16    3.35
  -3  -2   4   52.84    5.13
   3  -2  -4   52.07    5.13
  -3  -2   4   44.08    5.45
  -3   2   4   56.89    5.15
   2  -2  -4   18.23    1.98
  -2  -2   4   20.18    1.98
  -2   2   4   19.16    2.02
  -1  -2   4  179.07   17.48
   1  -2  -4  173.62   17.48
  -1   2   4  176.37   17.50
   0  -2  -4  331.02   33.15
   0  -2   4  326.56   33.15
   0   2   4  346.96   33.17
  -1  -2  -4  174.21   16.70
   1  -2   4  169.87   16.70
   1   2   4  160.98   16.71
   2  -2   4   20.65    2.19
  -2  -2  -4   21.78    2.21
   2   2   4   21.79    2.23
   3  -2   4  141.99   13.57
  -3  -2  -4  133.02   13.57
   3   2   4  134.92   13.59
  -4  -2  -4  150.23   16.08
   4  -2   4  165.82   16.08
   4   2   4  170.43   16.10
   5  -2   4    6.17    0.73
   5   2   4    5.78    0.82
   6  -2   4   20.25    1.99
   6  -2   4   15.94    2.06
   6   2   4   20.72    2.06
   7  -2   4   26.94    2.67
   7  -2   4   23.45    2.75
   7   2   4   27.32    2.74
   8  -2   4   30.46    3.19
   8  -2   4   31.28    2.91
   8  -2   4   32.21    3.12
   8   2   4   32.94    3.19
   8   2   4   26.73    2.86
   9  -2   4    3.32    0.63
  -9  -2  -4    3.71    0.67
   9  -2   4    4.45    0.60
   9  -2   4    2.81    0.53
   9   2   4    1.71    0.73
  -9   2  -4    2.89    0.68
   9   2   4    3.35    0.51
   9   2   4    2.64    0.67
 -10  -2  -4    4.83    0.72
  10  -2   4    3.68    0.63
 -10  -2  -4    3.18    0.50
  10  -2   4    3.17    0.61
 -10   2  -4    3.47    0.50
  10   2   4    1.80    0.68
 -10   2  -4    5.02    0.78
  10   2   4    3.46    0.56
  11  -2   4   26.96    2.55
 -11  -2  -4   24.94    2.47
 -11  -2  -4   26.05    3.05
  11  -2   4   24.01    2.73
  11   2   4   28.89    2.86
 -11   2  -4   24.65    2.48
  11   2   4   27.66    2.50
 -11   2  -4   24.43    3.08
 -12  -2  -4   19.28    2.37
  12  -2   4   19.21    2.01
 -12  -2  -4   18.92    1.92
  12   2   4   24.00    2.34
  12   2   4   19.70    1.95
 -12   2  -4   18.97    1.93
 -12   2  -4   18.33    2.41
 -13  -2  -4    1.46    0.38
  13  -2   4    2.30    0.57
 -13  -2  -4    2.12    0.62
  13   2   4    1.95    0.73
  13   2   4    2.01    0.49
 -13   2  -4    1.42    0.38
 -13   2  -4    1.72    0.64
 -14  -2  -4    7.81    0.78
 -14  -2  -4    6.85    1.03
  14  -2   4    6.36    0.89
 -14   2  -4    7.36    0.79
  14   2   4    7.03    1.08
  14   2   4    6.02    0.84
 -14   2  -4    6.07    1.05
 -15  -2  -4    0.07    0.26
 -15  -2  -4   -0.05    0.50
  15  -2   4    0.53    0.47
  15   2   4    0.43    0.44
 -15   2  -4    0.08    0.27
  15   2   4    1.22    0.61
 -15   2  -4    0.72    0.54
 -16  -2  -4   -0.30    0.21
 -16  -2  -4    0.27    0.46
  16  -2   4    0.42    0.40
 -16   2  -4   -1.02    0.46
  16   2   4    0.22    0.40
 -16   2  -4    0.02    0.23
  17  -2   4   -0.80    1.52
 -17   2  -4    0.77    0.20
  16   3  -4   -0.35    0.60
 -16   3   4    0.71    0.32
  15  -3  -4    1.36    0.55
  15  -3  -4    2.68    0.73
  15   3  -4    1.17    0.75
 -15   3   4    1.84    0.45
  14  -3  -4    1.30    0.57
  14  -3  -4    0.75    0.73
  14   3  -4    0.89    0.82
  14   3  -4    1.22    0.46
 -14   3   4    0.91    0.44
  13  -3  -4    0.69    0.45
  13  -3  -4    0.78    0.81
  13  -3  -4    0.75    0.63
 -13   3   4    1.05    0.56
 -13   3   4    0.54    0.47
  13   3  -4    0.68    0.84
  13   3  -4    1.42    0.46
  12  -3  -4    4.42    0.86
  12  -3  -4    4.68    0.77
  12  -3  -4    4.97    1.12
  12   3  -4    4.29    1.10
 -12   3   4    6.05    0.79
  12   3  -4    6.25    0.75
 -12   3   4    5.57    0.93
  11  -3  -4   23.01    2.92
  11  -3  -4   19.73    2.19
 -11   3   4   21.54    2.61
  11   3  -4   22.76    2.72
  11   3  -4   21.52    2.12
 -11   3   4   20.69    2.22
 -10  -3   4    4.13    0.64
  10  -3  -4    2.43    0.93
  10  -3  -4    2.51    0.62
 -10   3   4    2.14    0.58
 -10   3   4    2.92    0.71
 -10   3   4    3.05    0.61
  10   3  -4    2.83    0.51
  10   3  -4    3.66    0.89
 -10   3   4    1.68    0.59
  -9  -3   4    3.57    0.61
   9  -3  -4    2.38    0.91
   9  -3  -4    2.45    0.62
  -9   3   4    2.17    0.56
   9   3  -4    4.50    0.84
  -9   3   4    2.72    0.62
   9   3  -4    3.01    0.48
  -9   3   4    2.32    0.70
   8  -3  -4   39.02    4.21
   8  -3  -4   32.81    3.33
  -8  -3   4   37.00    3.58
  -8   3   4   33.23    3.57
  -8   3   4   31.43    3.36
  -8   3   4   31.43    4.05
   8   3  -4   39.76    4.11
   8   3  -4   35.08    3.24
   7  -3  -4   23.60    2.71
  -7  -3   4   21.15    2.18
  -7   3   4   18.71    2.19
  -7   3   4   18.54    2.13
  -7   3   4   19.56    2.52
   7   3  -4   23.50    2.56
  -6  -3   4   33.58    3.41
   6  -3  -4   35.73    4.00
  -6   3   4   34.36    3.43
   6   3  -4   34.45    3.89
  -6   3   4   31.83    3.21
  -6   3   4   30.73    3.87
   5  -3  -4   23.87    2.62
  -5  -3   4   24.76    2.62
  -5   3   4   23.20    3.23
  -5   3   4   29.93    2.67
   4  -3  -4    8.89    1.05
  -4  -3   4    9.30    1.05
  -4   3   4    7.64    1.29
  -4   3   4    8.94    1.08
  -3  -3   4   55.00    5.31
   3  -3  -4   50.31    5.31
  -3  -3   4   52.31    5.37
  -3   3   4   53.53    5.33
  -2  -3   4    6.97    0.85
   2  -3  -4    4.63    0.81
  -2  -3   4    7.18    0.85
   2   3  -4    7.06    1.06
  -2   3   4    9.43    0.95
   1  -3  -4   11.28    1.32
  -1  -3   4   10.69    1.41
  -1  -3   4   11.97    1.30
   1   3  -4   12.65    1.62
  -1   3   4   11.18    1.34
   0  -3   4   63.56    6.24
   0  -3   4   59.15    6.30
   0  -3  -4   63.83    6.25
   0   3   4   66.57    6.27
   0   3  -4   57.90    7.55
   1  -3   4   12.16    1.70
  -1  -3  -4   15.35    1.64
   1  -3   4   14.70    1.62
   1   3   4   15.47    1.67
  -1   3  -4   18.18    2.07
  -2  -3  -4   61.46    5.75
   2  -3   4   58.02    5.75
   2  -3   4   52.67    5.79
   2   3   4   60.54    5.78
  -2   3  -4   52.75    6.99
   3  -3   4    4.41    0.62
   3  -3   4    4.06    0.57
   3   3   4    2.72    0.65
  -3   3  -4    3.67    0.87
   4  -3   4   21.43    2.14
   4  -3   4   18.32    2.19
   4   3   4   21.78    2.20
  -4   3  -4   19.24    2.83
   4   3   4   20.77    2.48
   5  -3   4   60.00    5.67
   5  -3   4   51.79    5.25
   5  -3   4   56.44    5.72
   5   3   4   59.00    5.72
  -5   3  -4   56.22    6.90
   5   3   4   55.62    5.23
   6  -3   4   18.77    1.77
   6  -3   4   15.22    1.68
  -6  -3  -4   17.18    2.06
   6  -3   4   17.72    1.87
   6   3   4   16.46    1.62
   6   3   4   17.94    1.85
  -6   3  -4   14.56    2.25
   6   3   4   14.42    2.02
   7  -3   4    6.65    0.87
   7  -3   4    7.06    0.85
  -7  -3  -4    9.02    1.04
   7   3   4    7.04    0.79
  -7   3  -4    7.92    1.26
   7   3   4    7.91    1.05
   7   3   4    4.84    1.01
  -7   3  -4    5.24    1.04
  -8  -3  -4   10.98    0.99
   8  -3   4    9.08    1.04
  -8  -3  -4    9.04    1.22
   8  -3   4    9.10    1.07
  -8   3  -4    9.42    1.45
   8   3   4    6.79    1.22
  -8   3  -4    8.16    0.94
   8   3   4    7.81    1.19
   8   3   4    9.31    0.98
  -8   3  -4    7.58    1.25
   9  -3   4   22.65    2.24
   9  -3   4   22.38    2.36
  -9  -3  -4   20.11    2.67
  -9  -3  -4   23.99    2.16
  -9  -3  -4   23.07    2.17
  -9   3  -4   22.87    2.18
   9   3   4   19.83    2.70
   9   3   4   25.38    2.18
   9   3   4   19.85    2.43
  -9   3  -4   25.53    3.08
  -9   3  -4   18.95    2.72
 -10  -3  -4   47.91    4.14
  10  -3   4   46.18    4.21
 -10  -3  -4   40.13    5.07
 -10   3  -4   45.67    5.53
 -10   3  -4   43.31    5.12
 -10   3  -4   43.96    4.14
  10   3   4   43.52    4.17
  11  -3   4    3.91    0.73
 -11  -3  -4    5.14    0.79
 -11  -3  -4    3.43    0.54
  11   3   4    4.01    0.64
 -11   3  -4    4.34    1.02
 -11   3  -4    5.28    0.91
 -11   3  -4    3.05    0.55
  12  -3   4    4.18    0.68
 -12  -3  -4    2.69    0.70
 -12  -3  -4    3.20    0.47
 -12   3  -4    2.05    0.78
  12   3   4    3.91    0.81
 -12   3  -4    3.36    0.94
 -12   3  -4    2.42    0.48
  12   3   4    3.38    0.59
 -13  -3  -4   12.92    1.32
  13  -3   4   14.01    1.42
 -13  -3  -4   11.43    1.61
 -13   3  -4   11.86    1.68
  13   3   4   13.66    1.58
  13   3   4   11.83    1.34
 -13   3  -4   12.84    1.33
 -14  -3  -4    1.15    0.52
 -14  -3  -4    1.29    0.29
  14  -3   4    1.40    0.50
 -14   3  -4    0.91    0.31
  14   3   4    1.11    0.43
 -14   3  -4    0.58    0.56
  14   3   4    1.28    0.63
  15  -3   4    1.32    0.44
 -15  -3  -4    1.81    0.51
 -15  -3  -4    1.74    0.27
 -15   3  -4    1.33    0.29
  15   3   4    0.92    0.40
 -15   3  -4    0.42    0.52
 -16   3  -4    4.53    0.50
  14  -4  -4    1.41    0.58
  14  -4  -4    1.86    0.51
 -14   4   4    2.49    0.42
  14   4  -4    0.45    0.67
  13  -4  -4    0.32    0.62
  13  -4  -4    0.45    0.52
  13   4  -4   -0.35    0.70
  13   4  -4   -0.04    0.34
 -13   4   4   -0.06    0.39
  12  -4  -4    1.14    0.75
  12  -4  -4    1.58    0.61
  12   4  -4    1.93    0.43
 -12   4   4    1.08    0.53
 -12   4   4    0.52    0.45
  12   4  -4    1.80    0.81
  11  -4  -4    9.04    1.08
  11  -4  -4   10.23    1.52
  11  -4  -4    9.91    1.20
  11   4  -4    8.90    1.44
 -11   4   4   10.02    1.33
  11   4  -4   10.43    1.11
 -11   4   4    9.77    1.13
  10  -4  -4   10.09    1.55
  10  -4  -4    9.42    1.09
  10  -4  -4    8.26    1.17
 -10   4   4    9.68    1.35
  10   4  -4   10.75    1.10
  10   4  -4   10.27    1.44
 -10   4   4    8.70    1.13
   9  -4  -4    4.69    1.07
   9  -4  -4    5.67    0.87
   9  -4  -4    3.51    0.72
  -9   4   4    6.01    0.79
   9   4  -4    4.95    0.65
   9   4  -4    4.38    0.98
  -9   4   4    5.21    0.90
   8  -4  -4    2.27    0.89
  -8  -4   4    3.16    0.60
   8  -4  -4    2.35    0.59
  -8   4   4    2.04    0.57
  -8   4   4    2.96    0.72
   8   4  -4    2.34    0.81
   8   4  -4    3.24    0.48
  -8   4   4    1.64    0.62
  -7  -4   4   -0.23    0.35
   7  -4  -4    0.96    0.74
   7  -4  -4   -0.42    0.45
   7   4  -4    1.02    0.70
  -7   4   4    0.32    0.49
   7   4  -4    0.41    0.33
  -7   4   4    1.02    0.59
  -7   4   4   -0.04    0.46
   6  -4  -4    1.27    0.74
  -6  -4   4    1.60    0.46
   6  -4  -4    1.97    0.52
   6   4  -4    1.46    0.70
   6   4  -4    1.20    0.36
  -6   4   4    1.65    0.62
  -6   4   4    1.49    0.49
  -6   4   4    1.39    0.55
   5  -4  -4    2.26    0.77
  -5  -4   4    2.66    0.52
   5  -4  -4    1.99    0.52
   5   4  -4    1.64    0.66
  -5   4   4    1.74    0.58
   5   4  -4    2.35    0.40
  -5   4   4    1.29    0.62
  -5   4   4    1.80    0.51
  -4  -4   4    3.66    0.70
   4  -4  -4    4.44    0.95
   4  -4  -4    4.84    0.71
  -4   4   4    5.55    0.83
  -4   4   4    5.75    0.85
   4   4  -4    5.37    0.88
  -4   4   4    4.63    0.70
   4   4  -4    5.17    0.62
  -3  -4   4    3.90    0.62
   3  -4  -4    3.65    0.82
   3  -4  -4    3.66    0.60
  -3   4   4    2.49    0.56
  -3   4   4    4.03    0.73
   3   4  -4    3.39    0.72
  -3   4   4    3.44    0.71
  -2  -4   4    0.28    0.33
   2  -4  -4    1.02    0.62
  -2   4   4    0.85    0.40
  -2   4   4    0.99    0.53
   2   4  -4    1.33    0.52
  -2   4   4    0.44    0.51
  -1  -4   4   13.42    1.51
   1  -4  -4   15.79    1.67
  -1  -4   4   10.24    1.33
  -1   4   4   13.04    1.28
  -1   4   4   10.94    1.51
   1   4  -4    9.89    1.52
  -1   4   4   12.44    1.41
   1   4  -4   13.56    1.87
   0  -4  -4    4.61    0.86
   0  -4   4    4.13    0.72
   0  -4   4    4.14    0.68
   0   4   4    4.50    0.81
   0   4   4    4.86    0.64
   0   4  -4    4.42    0.98
   0   4  -4    5.51    0.82
   0   4   4    4.68    0.78
   1  -4   4    0.09    0.45
   1  -4   4    0.85    0.45
  -1  -4  -4    1.42    0.58
   1  -4   4    1.03    0.37
  -1   4  -4    1.00    0.79
   1   4   4    0.59    0.51
  -1   4  -4    0.38    0.51
   1   4   4    0.63    0.52
   1   4   4    1.76    0.42
   2  -4   4   12.19    1.28
   2  -4   4   12.11    1.49
  -2  -4  -4   11.37    1.24
   2  -4   4    9.98    1.33
  -2  -4  -4   13.71    1.60
  -2   4  -4   12.99    1.59
  -2   4  -4   12.96    1.81
   2   4   4   12.73    1.54
   2   4   4   11.13    1.41
   2   4   4   11.24    1.25
   3  -4   4    8.80    0.99
   3  -4   4    8.39    1.04
  -3  -4  -4    8.81    1.20
   3  -4   4    7.40    1.05
  -3  -4  -4    8.79    0.92
  -3   4  -4    9.17    1.45
   3   4   4    6.34    1.09
   3   4   4    9.25    0.93
  -3   4  -4    9.03    1.20
   3   4   4    6.46    1.13
   4  -4   4   15.04    1.52
   4  -4   4   13.43    1.54
  -4  -4  -4   14.98    1.86
  -4  -4  -4   13.16    1.43
   4  -4   4   15.08    1.68
   4   4   4   13.76    1.62
  -4   4  -4   17.57    2.25
  -4   4  -4   11.70    1.85
   4   4   4   15.11    1.43
   4   4   4   10.71    1.79
  -4   4  -4   15.57    1.45
   5  -4   4   12.49    1.30
   5  -4   4   10.44    1.32
  -5  -4  -4   12.31    1.63
  -5  -4  -4   13.19    1.28
  -5   4  -4   11.41    1.23
   5   4   4   10.66    1.54
   5   4   4   10.95    1.45
  -5   4  -4   15.29    1.88
  -5   4  -4   11.53    1.57
   5   4   4   11.53    1.24
  -6  -4  -4    8.47    0.96
   6  -4   4   10.35    1.07
   6  -4   4    7.09    1.04
  -6  -4  -4   10.00    1.27
  -6   4  -4    8.27    0.96
  -6   4  -4   10.17    1.57
   6   4   4    6.25    1.21
   6   4   4    9.48    0.98
   6   4   4    8.07    1.19
  -6   4  -4    9.85    1.32
   7  -4   4    1.90    0.56
  -7  -4  -4    2.38    0.45
  -7  -4  -4    1.67    0.61
   7  -4   4    0.85    0.44
  -7   4  -4    1.21    0.40
   7   4   4    1.66    0.44
   7   4   4    0.90    0.66
  -7   4  -4    0.77    0.91
   7   4   4    0.58    0.66
  -7   4  -4    1.68    0.69
  -8  -4  -4   13.90    1.48
   8  -4   4   15.06    1.58
  -8  -4  -4   14.20    1.86
   8   4   4   11.74    1.88
   8   4   4   14.60    1.48
  -8   4  -4   18.87    2.18
  -8   4  -4   14.39    1.95
  -8   4  -4   13.35    1.52
  -9  -4  -4    2.55    0.45
  -9  -4  -4    2.84    0.69
   9  -4   4    2.97    0.66
  -9   4  -4    2.98    0.81
  -9   4  -4    4.13    1.01
  -9   4  -4    2.51    0.49
   9   4   4    2.88    0.55
 -10  -4  -4    5.83    0.94
  10  -4   4    7.76    0.87
 -10  -4  -4    6.40    0.70
 -10   4  -4    5.59    0.72
 -10   4  -4    5.52    1.05
  10   4   4    4.61    0.77
 -10   4  -4    4.80    1.17
  11  -4   4    2.17    0.56
 -11  -4  -4    1.34    0.57
 -11  -4  -4    1.37    0.33
 -11   4  -4    1.39    0.37
 -11   4  -4    1.87    0.82
 -11   4  -4    1.49    0.69
  11   4   4    0.95    0.49
  12  -4   4    3.98    0.61
 -12  -4  -4    3.05    0.41
 -12  -4  -4    2.68    0.62
  12   4   4    2.73    0.54
 -12   4  -4    2.60    0.43
 -12   4  -4    2.09    0.65
  12   4   4    2.18    0.67
  13  -4   4    2.02    0.49
 -13  -4  -4    1.89    0.32
 -13  -4  -4    2.88    0.53
  13   4   4    1.70    0.45
 -13   4  -4    2.56    0.64
 -13   4  -4    2.15    0.36
  14  -4   4    0.78    0.36
 -14  -4  -4    1.05    0.40
 -14   4  -4    0.66    0.22
 -14   4  -4    0.59    0.45
  14   4   4    0.64    0.34
  12  -5  -4    0.43    0.48
  12   5  -4    0.62    0.59
 -12   5   4    1.46    0.36
  11  -5  -4    4.53    0.68
  11  -5  -4    3.25    0.75
  11   5  -4    3.67    0.50
 -11   5   4    3.42    0.56
  11   5  -4    3.09    0.79
  10  -5  -4    9.78    1.08
  10  -5  -4    8.11    1.24
  10   5  -4   10.28    0.95
  10   5  -4    7.05    1.23
 -10   5   4    7.88    0.96
   9  -5  -4    1.73    0.66
   9  -5  -4    3.44    0.80
  -9   5   4    3.14    0.63
   9   5  -4    1.84    0.41
  -9   5   4    2.09    0.53
   9   5  -4    1.59    0.75
   8  -5  -4   -0.35    0.60
   8  -5  -4    0.15    0.36
   8  -5  -4   -0.86    0.64
   8   5  -4    0.21    0.70
  -8   5   4   -0.37    0.50
   8   5  -4    0.09    0.31
  -8   5   4    0.13    0.46
   7  -5  -4    9.12    1.10
   7  -5  -4   11.09    1.26
   7  -5  -4   12.64    1.57
  -7   5   4    9.27    1.38
   7   5  -4    7.53    1.40
  -7   5   4   11.25    1.18
   7   5  -4   11.30    1.10
  -6  -5   4   29.36    3.09
   6  -5  -4   25.87    2.64
   6  -5  -4   26.71    2.75
   6  -5  -4   28.08    3.41
  -6   5   4   26.65    3.25
  -6   5   4   29.59    2.73
   6   5  -4   28.00    2.62
   5  -5  -4    6.99    0.88
   5  -5  -4    7.12    1.24
  -5   5   4    6.92    1.10
  -5   5   4    8.48    0.94
   5   5  -4    4.89    1.11
   5   5  -4    8.57    0.84
   4  -5  -4   10.97    1.49
   4  -5  -4   10.45    1.11
   4   5  -4    6.82    1.33
  -4   5   4    9.98    1.12
   4   5  -4   10.64    1.07
  -4   5   4   10.32    1.36
   3  -5  -4   10.78    1.11
   3  -5  -4    8.69    1.43
   3   5  -4    9.46    1.04
   3   5  -4   10.94    1.42
  -3   5   4    9.33    1.11
  -3   5   4    9.60    1.35
   2  -5  -4   10.17    1.37
   2  -5  -4    8.62    0.98
   2   5  -4    7.44    1.23
  -2   5   4    8.82    1.02
  -2   5   4    9.13    1.23
   2   5  -4    8.12    0.94
   1  -5  -4   14.76    1.74
   1  -5  -4   14.72    1.35
  -1  -5   4   10.40    1.45
   1   5  -4   12.92    1.34
  -1   5   4   10.80    1.64
  -1   5   4   12.39    1.56
  -1   5   4   14.08    1.50
   1   5  -4   11.90    1.62
   0  -5  -4   15.06    1.38
   0  -5   4   11.19    1.44
   0  -5  -4   16.19    1.78
   0   5   4   12.99    1.69
   0   5   4    9.57    1.55
   0   5  -4   12.03    1.38
   0   5  -4   12.75    1.67
   0   5   4   14.12    1.39
   1  -5   4   11.27    1.43
  -1  -5  -4   14.26    1.35
  -1  -5  -4   15.31    1.77
   1   5   4   14.25    1.38
  -1   5  -4   11.83    1.66
   1   5   4   14.34    1.70
   1   5   4    8.83    1.52
  -1   5  -4   12.71    1.38
  -1   5  -4   13.20    1.91
  -2  -5  -4   13.65    1.73
  -2  -5  -4   14.13    1.33
  -2   5  -4   11.51    1.68
   2   5   4   12.29    1.31
  -2   5  -4   10.74    1.34
  -2   5  -4   11.73    1.80
   2   5   4   11.56    1.65
  -3  -5  -4   19.91    2.31
   3  -5   4   19.61    1.91
  -3  -5  -4   18.27    1.82
   3  -5   4   16.52    2.12
  -3   5  -4   16.14    2.24
   3   5   4   19.46    1.82
  -3   5  -4   17.52    1.84
  -3   5  -4   19.16    2.54
  -4  -5  -4   16.41    1.82
   4  -5   4   12.71    1.63
   4  -5   4   13.11    1.50
  -4  -5  -4   13.69    1.41
   4   5   4   13.32    1.40
  -4   5  -4   15.69    2.09
  -4   5  -4   12.97    1.44
  -4   5  -4   10.95    1.75
   5  -5   4    3.04    0.67
  -5  -5  -4    4.70    0.79
  -5  -5  -4    3.01    0.51
  -5   5  -4    3.76    1.03
  -5   5  -4    2.24    0.78
  -5   5  -4    3.20    0.52
   5   5   4    3.19    0.55
   5   5   4    1.13    0.72
   6  -5   4    4.41    0.70
  -6  -5  -4    3.26    0.52
  -6  -5  -4    4.61    0.80
   6   5   4    3.77    0.58
  -6   5  -4    3.52    0.82
  -6   5  -4    3.52    1.06
  -6   5  -4    2.12    0.50
   7  -5   4    5.77    0.79
  -7  -5  -4    5.40    0.86
  -7   5  -4    5.26    0.95
  -7   5  -4    3.40    0.60
  -7   5  -4    3.72    1.08
   7   5   4    4.83    0.65
  -8  -5  -4    1.60    0.58
   8  -5   4    1.16    0.56
  -8  -5  -4    0.94    0.32
   8   5   4    1.30    0.43
  -8   5  -4    2.44    0.87
  -8   5  -4    1.00    0.37
  -8   5  -4    1.91    0.70
  -9  -5  -4    0.37    0.50
  -9  -5  -4    0.68    0.27
   9  -5   4    0.46    0.48
  -9   5  -4    0.11    0.74
  -9   5  -4    1.75    0.63
  -9   5  -4    1.18    0.34
   9   5   4    0.38    0.40
  10  -5   4    7.62    0.81
 -10  -5  -4    6.35    0.87
 -10   5  -4    4.96    0.88
  10   5   4    5.27    0.73
 -10   5  -4    5.72    0.69
 -11  -5  -4    2.22    0.57
  11  -5   4    3.21    0.54
 -11   5  -4    3.42    0.68
 -11   5  -4    3.89    0.46
  11   5   4    3.07    0.51
 -12  -5  -4    1.56    0.42
  12  -5   4    1.20    0.39
  12   5   4    1.50    0.36
 -12   5  -4    2.23    0.50
 -12   5  -4    1.58    0.26
   8  -6  -4    0.96    0.50
   8  -6  -4    1.96    0.51
   8   6  -4    1.20    0.57
   8   6  -4    1.30    0.29
  -8   6   4    1.07    0.38
   7  -6  -4    2.73    0.60
   7  -6  -4    1.77    0.59
   7   6  -4    3.10    0.38
   7   6  -4    1.10    0.63
  -7   6   4    2.57    0.48
   6  -6  -4    3.74    0.68
   6  -6  -4    3.55    0.69
  -6  -6   4    3.50    0.56
   6   6  -4    1.83    0.71
  -6   6   4    3.25    0.56
   6   6  -4    3.94    0.46
   5  -6  -4    2.12    0.65
  -5  -6   4    2.51    0.51
   5   6  -4    1.93    0.38
   5   6  -4    1.97    0.67
  -5   6   4    3.25    0.52
   4  -6  -4    4.32    0.81
  -4  -6   4    3.68    0.65
  -4   6   4    3.69    0.60
   4   6  -4    4.52    0.52
   4   6  -4    2.36    0.78
  -3  -6   4    5.05    0.79
   3  -6  -4    5.56    0.88
   3   6  -4    1.83    0.83
   3   6  -4    6.57    0.62
  -3   6   4    4.49    0.68
   2  -6  -4    0.71    0.55
  -2  -6   4   -0.42    0.41
   2   6  -4   -0.08    0.27
   2   6  -4    0.65    0.63
  -2   6   4    0.43    0.42
  -1  -6   4    7.76    1.35
   1  -6  -4   12.80    1.51
   1  -6  -4   12.81    1.12
  -1   6   4   11.91    1.21
   1   6  -4    9.79    1.19
   1   6  -4   11.05    1.52
   0  -6   4   14.63    1.79
   0  -6  -4   15.26    1.88
   0  -6  -4   14.25    1.45
   0   6  -4   15.47    1.91
   0   6  -4   15.39    1.51
   0   6   4   14.96    1.53
  -1  -6  -4    6.70    1.05
   1  -6   4    6.57    0.98
  -1  -6  -4    7.18    0.76
  -1   6  -4    6.97    0.78
  -1   6  -4    7.07    1.05
   1   6   4    6.41    0.82
   2  -6   4    0.44    0.41
  -2  -6  -4    2.29    0.54
   2   6   4    0.72    0.39
  -2   6  -4   -0.32    0.54
  -2   6  -4    0.13    0.30
  -3  -6  -4   12.66    1.59
   3  -6   4   10.63    1.48
  -3   6  -4   14.70    1.33
  -3   6  -4   11.89    1.62
   3   6   4   13.62    1.31
   4  -6   4    5.65    0.83
  -4  -6  -4    7.09    0.93
   4   6   4    5.18    0.71
  -4   6  -4    6.42    0.70
  -4   6  -4    5.77    0.96
  -5  -6  -4    4.11    0.72
   5   6   4    3.52    0.57
  -5   6  -4    4.78    0.56
  -5   6  -4    4.01    0.79
  -6  -6  -4    2.68    0.56
   6   6   4    2.09    0.43
  -6   6  -4    3.08    0.65
  -6   6  -4    2.24    0.39
  -7  -6  -4    6.74    0.98
  -7   6  -4    8.49    1.10
   7   6   4    8.22    0.86
  -7   6  -4    7.28    0.84
  -8  -6  -4    3.23    0.65
   8   6   4    4.90    0.57
  -8   6  -4    5.36    0.53
  -8   6  -4    4.00    0.73
   9  -6   4    0.80    0.34
  -9   6  -4    0.88    0.20
  -3  -7   4    2.91    0.43
  -2  -7   4    1.34    0.34
  -1  -7   4    1.08    0.31
   0  -7   4    2.86    0.45
   1  -7   4    2.29    0.37
 -17   0   5    0.37    0.32
  17   0  -5   -0.42    0.68
  16   0  -5   -0.18    0.78
  16   0  -5    0.58    0.45
 -16   0   5   -0.30    0.34
  15   0  -5    1.25    0.51
 -15   0   5    0.57    0.40
  15   0  -5    1.10    0.89
  14   0  -5   13.85    1.41
  14   0  -5    8.66    1.66
 -14   0   5   11.87    1.30
 -13   0   5    2.14    0.49
  13   0  -5    1.85    0.87
  13   0  -5    2.32    0.57
 -13   0   5    1.29    0.44
  12   0  -5    3.04    0.96
  12   0  -5    3.64    0.66
 -12   0   5    4.98    0.65
 -11   0   5    0.92    0.48
  11   0  -5    0.56    0.44
 -11   0   5    0.64    0.34
  11   0  -5    1.02    0.75
 -10   0   5    4.02    0.54
 -10   0   5    2.42    0.60
  10   0  -5    2.74    0.82
  -9   0   5    6.87    0.84
  -8   0   5    3.82    0.55
  -7   0   5    1.98    0.37
  -6   0   5   17.94    1.85
  -5   0   5    0.46    0.26
  -4   0   5   10.43    1.12
  -3   0   5    5.67    0.69
  -2   0   5   22.81    2.29
   2   0   5   -0.08    0.18
   3   0   5   57.06    5.68
   4   0   5   16.65    1.72
   5   0   5    2.12    0.40
   6   0   5   19.68    2.05
   7   0   5    0.55    0.37
   7   0   5    0.43    0.45
   8   0   5   -0.07    0.38
   8   0   5    0.52    0.46
   9   0   5    0.39    0.43
   9   0   5   -0.05    0.47
   9   0   5   -0.43    0.32
 -10   0  -5    3.40    0.64
  10   0   5    2.14    0.61
  10   0   5    3.91    0.53
  10   0   5    3.54    0.70
 -11   0  -5   10.38    1.39
  11   0   5   11.15    1.14
  11   0   5   12.35    1.34
 -11   0  -5    9.66    1.04
  11   0   5    7.80    1.23
  12   0   5    0.16    0.58
  12   0   5    0.63    0.45
 -12   0  -5    0.37    0.32
  12   0   5    0.94    0.53
 -12   0  -5    0.84    0.54
  13   0   5    2.19    0.68
 -13   0  -5    1.01    0.58
 -13   0  -5    0.41    0.32
  13   0   5    1.43    0.48
 -14   0  -5    3.95    0.54
 -14   0  -5    3.49    0.78
  14   0   5    4.24    0.65
  14   0   5    3.45    0.80
  15   0   5    2.34    0.54
  15   0   5    3.38    0.67
 -15   0  -5    2.37    0.69
 -15   0  -5    2.38    0.43
  16   0   5    0.14    0.42
 -16   0  -5   -0.54    0.25
 -16   0  -5   -0.25    0.48
 -17   0  -5   -0.02    0.44
 -17   0  -5    0.77    0.24
  17   0   5    0.83    0.37
 -17  -1   5    0.51    0.30
  17  -1  -5    0.91    0.68
 -17   1   5   -0.11    0.32
  17   1  -5   -0.03    0.69
  16  -1  -5    0.62    0.77
 -16  -1   5    1.27    0.37
  16  -1  -5    1.42    0.48
 -16   1   5    0.54    0.39
  16   1  -5   -0.30    0.81
  16   1  -5    0.67    0.44
  15  -1  -5    0.12    0.47
  15  -1  -5    1.25    0.87
 -15  -1   5   -0.13    0.36
  15   1  -5    0.16    0.48
 -15   1   5    0.51    0.40
  15   1  -5   -0.65    0.81
  14  -1  -5    4.68    0.76
  14  -1  -5    4.58    1.12
  14   1  -5    5.75    0.79
  14   1  -5    3.56    1.08
 -14   1   5    5.80    0.72
  13  -1  -5    0.10    0.83
  13  -1  -5    1.00    0.51
 -13   1   5    0.60    0.41
  13   1  -5    0.16    0.83
  13   1  -5    0.45    0.48
  12  -1  -5    0.02    0.79
  12  -1  -5    0.84    0.49
 -12  -1   5   -0.34    0.33
 -12   1   5    0.25    0.52
 -12   1   5    0.22    0.33
  12   1  -5    0.78    0.80
  12   1  -5   -0.87    0.41
 -12   1   5   -0.66    0.35
  11  -1  -5    6.41    1.20
 -11  -1   5    7.38    0.91
  11  -1  -5    6.04    0.87
 -11   1   5    7.39    1.02
  11   1  -5    7.18    1.17
 -11   1   5    7.05    0.88
 -11   1   5    6.74    0.82
  11   1  -5    6.97    0.83
  10  -1  -5   13.50    1.91
 -10  -1   5   15.36    1.55
 -10   1   5   13.23    1.82
 -10   1   5   13.33    1.53
  10   1  -5   15.03    2.01
 -10   1   5   15.76    1.53
  -9  -1   5    7.64    0.91
  -9   1   5    7.05    0.90
  -9   1   5    8.08    0.84
  -8  -1   5    8.88    1.01
  -8   1   5    8.55    1.01
  -7  -1   5    7.53    0.87
  -7   1   5    6.90    0.88
  -6  -1   5    4.39    0.54
  -6   1   5    3.38    0.55
  -5  -1   5    1.49    0.30
  -5   1   5    0.82    0.36
  -4  -1   5   11.70    1.26
  -4  -1   5   12.59    1.34
  -4   1   5   11.56    1.29
  -3  -1   5   13.34    1.38
  -3  -1   5   11.57    1.28
  -3   1   5   12.02    1.31
  -2  -1   5   63.57    6.43
  -2   1   5   65.99    6.44
  -1  -1   5  136.63   13.77
  -1   1   5  141.53   13.78
   0  -1   5   15.36    1.68
   0  -1   5   19.57    1.80
   0   1   5   14.28    1.71
   1  -1   5   52.74    5.54
   1  -1   5   58.25    5.91
   1   1   5   56.46    5.56
  -2  -1  -5   19.06    1.99
   2  -1   5   18.77    1.88
   2   1   5   17.40    1.91
   3  -1   5    5.77    0.69
   3   1   5    6.33    0.71
   4  -1   5   18.54    1.94
   4   1   5   19.77    1.98
   5  -1   5    5.36    0.69
   5   1   5    6.17    0.74
   6  -1   5    5.26    0.72
   6  -1   5    4.92    0.63
   6   1   5    5.30    0.71
   6   1   5    4.95    0.74
   7  -1   5   14.48    1.52
   7  -1   5   11.64    1.65
   7   1   5   14.77    1.57
   7   1   5   15.15    1.67
   8  -1   5    0.01    0.46
   8  -1   5    0.64    0.36
   8   1   5    0.32    0.42
   8   1   5    0.86    0.46
   9  -1   5    3.09    0.53
   9  -1   5    3.05    0.66
   9  -1   5    2.50    0.55
   9   1   5    3.76    0.50
   9   1   5    2.99    0.63
   9   1   5    4.78    0.68
 -10  -1  -5    0.02    0.45
  10  -1   5    0.13    0.41
  10  -1   5   -0.11    0.39
  10  -1   5   -0.32    0.49
  10   1   5    0.42    0.36
  10   1   5    1.59    0.55
 -10   1  -5    0.07    0.49
  10   1   5    0.61    0.50
 -11  -1  -5    1.82    0.59
  11  -1   5    2.56    0.57
 -11  -1  -5    2.29    0.41
  11  -1   5    2.28    0.51
  11  -1   5    2.59    0.64
 -11   1  -5    2.29    0.40
 -11   1  -5    2.14    0.63
  11   1   5    3.33    0.49
  11   1   5    1.13    0.58
  11   1   5    2.06    0.68
  12  -1   5    1.24    0.52
 -12  -1  -5    1.12    0.55
  12  -1   5    0.50    0.57
 -12  -1  -5    0.27    0.32
  12  -1   5    0.88    0.50
 -12   1  -5    0.72    0.34
  12   1   5    0.02    0.52
  12   1   5    1.87    0.46
  12   1   5    0.58    0.64
 -12   1  -5    0.99    0.59
 -13  -1  -5    2.65    0.47
 -13  -1  -5    2.69    0.71
  13  -1   5    3.42    0.74
  13  -1   5    4.13    0.63
 -13   1  -5    3.37    0.73
  13   1   5    3.24    0.80
 -13   1  -5    2.71    0.48
  13   1   5    3.50    0.58
 -14  -1  -5    1.41    0.35
  14  -1   5    2.44    0.53
 -14  -1  -5    0.80    0.60
  14   1   5    1.37    0.48
 -14   1  -5    1.37    0.64
 -14   1  -5    1.00    0.35
  14   1   5    0.82    0.65
  15  -1   5    0.60    0.45
 -15  -1  -5    0.38    0.30
 -15  -1  -5    0.10    0.52
 -15   1  -5   -0.14    0.54
  15   1   5   -0.44    0.55
 -15   1  -5   -0.35    0.28
  15   1   5    0.69    0.44
 -16  -1  -5   -0.16    0.26
 -16  -1  -5    0.47    0.50
  16  -1   5    0.58    0.41
 -16   1  -5    0.27    0.26
  16   1   5    0.53    0.40
 -16   1  -5    0.60    0.50
 -17  -1  -5    0.77    0.24
 -17  -1  -5    1.61    0.47
  17  -1   5    0.58    1.62
 -17   1  -5    0.62    0.46
  17   1   5    0.72    0.35
 -17   1  -5    1.10    0.24
 -17  -2   5    0.77    0.27
  17   2  -5    0.18    0.62
 -17   2   5    0.54    0.30
  16  -2  -5   -0.25    0.68
 -16   2   5    0.29    0.35
  16   2  -5    0.49    0.74
  16   2  -5    0.17    0.38
  15  -2  -5    3.43    0.58
  15  -2  -5    2.15    0.87
 -15   2   5    2.79    0.53
  15   2  -5    3.14    0.95
  15   2  -5    3.04    0.57
  14  -2  -5    0.88    0.52
  14  -2  -5   -0.34    0.85
 -14   2   5    0.14    0.42
  14   2  -5    1.58    0.90
  14   2  -5    0.77    0.50
  13  -2  -5    2.36    0.61
  13  -2  -5    2.89    0.97
  13   2  -5    2.68    0.58
  13   2  -5    1.82    0.93
 -13   2   5    2.94    0.56
  12  -2  -5    6.49    1.31
  12  -2  -5    8.37    0.98
  12   2  -5    5.66    1.23
 -12   2   5    6.73    0.89
 -12   2   5    7.68    1.12
  12   2  -5    8.48    0.91
  11  -2  -5   11.29    1.31
 -11  -2   5   11.69    1.34
  11  -2  -5   12.50    1.79
  11   2  -5   10.91    1.30
 -11   2   5   11.80    1.29
  11   2  -5   14.31    1.73
 -11   2   5   12.28    1.62
 -11   2   5   11.38    1.33
  10  -2  -5    8.22    1.34
  10  -2  -5    7.77    0.97
 -10  -2   5    8.69    1.00
  10   2  -5    6.97    1.22
 -10   2   5    7.30    0.91
  10   2  -5    7.29    0.87
 -10   2   5    7.84    1.12
 -10   2   5    7.65    0.98
   9  -2  -5    2.29    0.82
  -9  -2   5    1.58    0.41
  -9   2   5    1.90    0.46
  -9   2   5    1.63    0.57
  -9   2   5    1.10    0.43
   9   2  -5    1.29    0.66
  -9   2   5    1.14    0.46
   8  -2  -5    4.09    0.98
  -8  -2   5    4.96    0.67
  -8   2   5    3.95    0.62
  -8   2   5    5.40    0.71
  -7  -2   5    6.71    0.87
  -7   2   5    7.62    0.91
  -6  -2   5    1.26    0.31
  -6  -2   5    2.19    0.39
  -6   2   5    1.21    0.43
  -5  -2   5    7.17    0.90
  -5  -2   5    6.85    0.93
  -5   2   5    8.96    0.94
  -4  -2   5    0.54    0.26
  -4  -2   5    1.27    0.32
  -4   2   5    1.10    0.40
  -3  -2   5   13.54    1.58
  -3  -2   5   14.26    1.50
  -3   2   5   14.86    1.53
  -2  -2   5    0.04    0.28
  -2  -2   5    1.31    0.30
  -2   2   5    0.99    0.41
  -1  -2   5   30.32    3.18
  -1   2   5   32.93    3.22
   0  -2   5   14.62    1.53
   0   2   5   14.13    1.57
   1  -2   5    2.63    0.39
   1   2   5    2.56    0.53
   2  -2   5   28.19    2.91
   2   2   5   29.34    2.94
   3  -2   5    0.00    0.25
   3   2   5    0.32    0.42
   4  -2   5    6.71    0.82
   4   2   5    7.20    0.89
   5  -2   5   -0.01    0.41
   5  -2   5    0.62    0.28
   5   2   5    0.70    0.43
   6  -2   5    6.11    0.79
   6  -2   5    4.79    0.66
   6   2   5    5.97    0.80
   6   2   5    5.01    0.78
   7  -2   5    2.33    0.57
   7  -2   5    2.52    0.46
   7   2   5    2.97    0.60
   7   2   5    2.90    0.43
   8  -2   5    1.34    0.52
   8  -2   5    1.15    0.38
  -8  -2  -5    1.59    0.52
   8  -2   5    2.11    0.46
   8   2   5    0.92    0.38
   8   2   5    1.34    0.53
  -9  -2  -5    1.05    0.34
  -9  -2  -5    1.71    0.41
  -9  -2  -5    1.87    0.55
   9  -2   5    0.95    0.40
   9  -2   5    0.89    0.46
   9  -2   5    0.96    0.52
   9   2   5    1.42    0.57
  -9   2  -5    0.59    0.55
   9   2   5    1.21    0.41
  10  -2   5    0.97    0.47
  10  -2   5    1.58    0.57
 -10  -2  -5    2.71    0.41
 -10  -2  -5    2.37    0.57
  10  -2   5    1.48    0.50
  10   2   5    3.08    0.68
  10   2   5    0.54    0.56
  10   2   5    1.48    0.44
 -10   2  -5    1.39    0.37
 -10   2  -5    0.79    0.60
  11  -2   5    1.01    0.50
 -11  -2  -5    0.36    0.33
  11  -2   5    0.22    0.55
 -11  -2  -5    0.09    0.52
  11  -2   5   -0.35    0.43
  11   2   5    0.40    0.41
 -11   2  -5    0.52    0.33
 -11   2  -5    0.32    0.57
  11   2   5    0.69    0.63
  11   2   5   -0.53    0.55
 -12  -2  -5    3.91    0.54
 -12  -2  -5    5.12    0.78
  12  -2   5    3.94    0.68
  12   2   5    3.05    0.60
  12   2   5    4.69    0.87
 -12   2  -5    3.88    0.81
 -12   2  -5    3.45    0.54
 -13  -2  -5    1.41    0.37
  13  -2   5    2.82    0.56
 -13  -2  -5    1.33    0.61
  13   2   5    1.56    0.47
  13   2   5    0.73    0.67
 -13   2  -5    1.13    0.64
 -13   2  -5    1.31    0.37
 -14  -2  -5    1.51    0.35
  14  -2   5    1.08    0.50
 -14  -2  -5    1.78    0.59
  14   2   5    0.98    0.46
 -14   2  -5    1.83    0.66
  14   2   5    1.47    0.66
 -14   2  -5    1.64    0.37
  15  -2   5   -0.32    0.41
 -15  -2  -5   -0.04    0.25
 -15  -2  -5    0.12    0.49
 -15   2  -5    0.88    0.55
  15   2   5    0.65    0.41
  15   2   5   -0.59    0.53
 -15   2  -5   -0.25    0.26
 -16  -2  -5    0.19    0.21
  16  -2   5    0.41    0.37
 -16  -2  -5    0.03    0.44
 -16   2  -5    0.36    0.23
  16   2   5    0.54    0.36
 -16   2  -5   -0.28    0.47
  17  -2   5   -0.71    1.40
  16   3  -5   -0.26    0.59
 -16   3   5    0.25    0.30
  15  -3  -5    3.42    0.80
  15   3  -5    2.51    0.87
  15   3  -5    3.65    0.53
 -15   3   5    3.51    0.53
  14  -3  -5    1.27    0.77
  14  -3  -5    1.29    0.44
  14   3  -5    2.35    0.85
 -14   3   5    1.28    0.47
  14   3  -5    1.88    0.48
  13  -3  -5    1.45    0.51
  13  -3  -5    1.16    0.84
  13   3  -5    0.87    0.88
  13   3  -5    1.87    0.49
 -13   3   5    2.05    0.52
  12  -3  -5    2.60    0.94
  12  -3  -5    1.04    0.56
  12   3  -5    2.78    0.94
 -12   3   5    3.40    0.58
  12   3  -5    2.38    0.53
  11  -3  -5    0.30    0.54
  11  -3  -5    0.99    0.85
  11   3  -5    2.43    0.47
  11   3  -5    1.25    0.81
 -11   3   5    0.63    0.48
 -11   3   5    0.94    0.59
 -10  -3   5    8.78    1.02
  10  -3  -5    6.17    0.95
  10  -3  -5    6.67    1.29
 -10   3   5    7.42    0.98
 -10   3   5    6.99    0.92
 -10   3   5    4.94    0.95
  10   3  -5    8.27    1.24
  10   3  -5    8.15    0.86
 -10   3   5    7.91    1.11
  -9  -3   5    1.56    0.46
   9  -3  -5    2.00    0.86
   9  -3  -5    1.00    0.54
   9   3  -5    0.75    0.38
   9   3  -5    1.35    0.72
  -9   3   5    1.26    0.50
  -9   3   5    1.66    0.59
  -9   3   5    0.75    0.47
   8  -3  -5    1.51    0.81
   8  -3  -5    1.74    0.56
  -8  -3   5    0.09    0.36
  -8   3   5    0.21    0.54
   8   3  -5    2.00    0.70
  -8   3   5    0.67    0.46
   8   3  -5    1.53    0.36
  -8   3   5    1.59    0.50
  -7  -3   5    6.99    0.89
   7  -3  -5    7.45    1.20
   7  -3  -5    7.00    0.90
   7   3  -5    7.05    1.05
  -7   3   5    5.84    0.81
  -7   3   5    5.86    0.97
  -7   3   5    6.54    0.94
   6  -3  -5    4.64    1.00
  -6  -3   5    6.31    0.76
  -6   3   5    4.59    0.77
   6   3  -5    5.35    0.91
  -6   3   5    5.31    0.70
  -6   3   5    4.73    0.83
  -5  -3   5    0.15    0.32
  -5   3   5    0.20    0.36
  -5   3   5    1.27    0.46
  -4  -3   5    0.29    0.41
  -4  -3   5    0.01    0.32
  -4   3   5    0.41    0.44
  -3  -3   5    3.82    0.57
  -3  -3   5    2.67    0.59
  -3   3   5    4.43    0.65
  -2  -3   5    5.46    0.82
  -2  -3   5    7.51    0.85
  -2   3   5    7.14    0.90
  -1  -3   5    4.41    0.65
  -1  -3   5    3.87    0.56
   1   3  -5    3.23    0.79
  -1   3   5    3.31    0.66
   0  -3   5    0.28    0.42
   0  -3   5    0.24    0.29
   0   3  -5    1.06    0.62
   0   3   5    0.22    0.43
   1  -3   5    7.76    0.99
   1  -3   5    7.36    1.01
   1   3   5    8.99    1.07
  -1   3  -5   10.40    1.33
   2  -3   5   12.20    1.56
   2  -3   5   13.78    1.46
   2   3   5   12.84    1.51
  -2   3  -5   15.01    1.88
   3  -3   5    2.59    0.53
   3  -3   5    2.59    0.44
   3   3   5    0.93    0.57
  -3   3  -5    2.38    0.78
   3   3   5    2.46    0.57
   4  -3   5    1.15    0.35
   4  -3   5    0.89    0.45
  -4   3  -5    0.88    0.73
   4   3   5    1.44    0.53
   4   3   5    0.69    0.54
   5  -3   5    0.72    0.45
   5  -3   5    0.47    0.33
   5  -3   5    0.38    0.41
   5   3   5    2.41    0.60
  -5   3  -5    1.43    0.73
   5   3   5    0.85    0.32
   5   3   5    0.82    0.52
   6  -3   5    5.96    0.71
  -6  -3  -5    5.13    0.82
   6  -3   5    4.76    0.67
   6  -3   5    4.97    0.77
   6   3   5    5.43    0.63
  -6   3  -5    3.63    1.03
   6   3   5    4.59    0.82
   7  -3   5    5.79    0.91
  -7  -3  -5    7.09    0.79
   7  -3   5    7.89    0.87
   7  -3   5    5.83    0.84
  -7  -3  -5    7.26    1.02
  -7   3  -5    6.66    1.23
  -7   3  -5    6.14    1.05
   7   3   5    7.18    1.01
   7   3   5    6.77    0.76
  -8  -3  -5    1.04    0.41
  -8  -3  -5    0.40    0.54
   8  -3   5    0.23    0.36
   8  -3   5    1.00    0.49
   8   3   5   -0.27    0.34
   8   3   5   -0.17    0.55
  -8   3  -5    0.22    0.33
  -8   3  -5    0.09    0.59
  -8   3  -5    1.23    0.85
  -9  -3  -5    4.37    0.79
   9  -3   5    4.66    0.71
   9  -3   5    3.34    0.63
  -9  -3  -5    5.35    0.61
   9   3   5    3.17    0.60
  -9   3  -5    4.02    1.04
  -9   3  -5    3.99    0.57
  -9   3  -5    3.71    0.85
   9   3   5    2.98    0.80
  10  -3   5    3.56    0.66
 -10  -3  -5    3.31    0.52
 -10  -3  -5    3.68    0.74
 -10   3  -5    3.01    0.81
 -10   3  -5    3.35    0.53
  10   3   5    3.37    0.59
 -10   3  -5    3.84    1.00
 -11  -3  -5    1.35    0.37
  11  -3   5    0.51    0.53
 -11  -3  -5    1.69    0.58
  11   3   5    1.16    0.47
 -11   3  -5    1.37    0.83
 -11   3  -5    0.98    0.35
  11   3   5    0.77    0.66
 -11   3  -5    1.28    0.68
  12  -3   5    0.51    0.50
 -12  -3  -5    0.77    0.32
 -12  -3  -5    0.63    0.55
  12   3   5    1.32    0.45
 -12   3  -5    0.14    0.32
 -12   3  -5    0.47    0.66
  12   3   5   -0.54    0.61
 -12   3  -5    1.57    0.83
 -13  -3  -5    0.41    0.29
 -13  -3  -5    0.05    0.51
  13  -3   5    0.45    0.46
  13   3   5    0.47    0.64
 -13   3  -5    1.30    0.64
 -13   3  -5    0.56    0.32
  13   3   5   -0.14    0.39
  14  -3   5    0.50    0.43
 -14  -3  -5    0.11    0.49
 -14  -3  -5    0.23    0.24
 -14   3  -5    0.41    0.28
 -14   3  -5    0.22    0.54
  14   3   5    0.90    0.39
  14   3   5    0.28    0.55
 -15  -3  -5    0.95    0.45
 -15  -3  -5    0.81    0.23
  15  -3   5    0.99    0.36
  15   3   5    0.55    0.35
 -15   3  -5    0.50    0.48
 -15   3  -5    0.58    0.24
  16  -3   5   -1.28    1.39
 -16   3  -5    0.44    0.18
  14  -4  -5    0.85    0.54
  14   4  -5    1.41    0.68
 -14   4   5    0.71    0.34
  13  -4  -5    0.53    0.64
  13   4  -5    1.33    0.75
  13   4  -5    1.85    0.41
 -13   4   5    1.84    0.44
  12  -4  -5    4.92    1.05
  12  -4  -5    5.03    0.70
  12   4  -5    7.60    0.76
 -12   4   5    6.25    0.76
  12   4  -5    4.77    1.08
  11  -4  -5    0.28    0.77
  11  -4  -5    0.90    0.46
  11   4  -5    1.53    0.42
  11   4  -5    0.72    0.79
 -11   4   5    0.36    0.48
  10  -4  -5    1.51    0.52
  10  -4  -5    0.85    0.83
 -10   4   5    1.21    0.52
  10   4  -5    1.22    0.41
  10   4  -5    0.62    0.79
   9  -4  -5   12.36    1.32
   9  -4  -5   13.77    1.82
   9   4  -5   11.69    1.25
   9   4  -5   14.28    1.72
  -9   4   5    9.85    1.55
  -9   4   5   11.03    1.31
   8  -4  -5    0.27    0.49
   8  -4  -5    0.78    0.78
   8   4  -5    0.21    0.70
  -8   4   5    0.13    0.57
   8   4  -5   -0.10    0.33
  -8   4   5    0.01    0.47
  -7  -4   5    5.42    0.74
   7  -4  -5    3.37    0.99
   7  -4  -5    4.45    0.72
   7   4  -5    4.45    0.59
  -7   4   5    4.09    0.83
   7   4  -5    4.47    0.93
  -7   4   5    3.08    0.76
  -7   4   5    5.55    0.72
  -6  -4   5    3.92    0.65
   6  -4  -5    3.28    0.93
   6  -4  -5    3.48    0.66
  -6  -4   5    3.74    0.64
   6   4  -5    3.72    0.53
  -6   4   5    3.78    0.71
   6   4  -5    3.40    0.83
  -6   4   5    4.45    0.79
  -6   4   5    3.76    0.64
   5  -4  -5    2.12    0.75
  -5  -4   5    2.31    0.50
   5  -4  -5    2.87    0.56
  -5  -4   5    1.99    0.51
  -5   4   5    1.13    0.49
   5   4  -5    0.69    0.67
   5   4  -5    1.73    0.39
  -5   4   5    2.37    0.59
  -5   4   5    2.02    0.62
  -4  -4   5    7.23    0.90
   4  -4  -5    7.55    0.89
   4  -4  -5    6.90    1.14
  -4   4   5    6.88    0.84
  -4   4   5    6.58    1.01
   4   4  -5    6.68    1.05
   4   4  -5    6.50    0.76
  -4   4   5    5.12    0.94
   3  -4  -5    1.36    0.68
   3  -4  -5    1.73    0.51
  -3  -4   5    1.70    0.44
  -3   4   5    1.26    0.46
  -3   4   5    2.40    0.59
   3   4  -5    2.10    0.63
   3   4  -5    1.25    0.36
  -3   4   5    1.83    0.57
   2  -4  -5    0.86    0.45
  -2  -4   5    1.16    0.39
  -2  -4   5    1.86    0.53
   2  -4  -5    1.75    0.68
  -2   4   5    0.77    0.40
  -2   4   5    1.14    0.53
   2   4  -5    0.61    0.54
  -2   4   5    1.95    0.54
   1  -4  -5    4.35    0.77
  -1  -4   5    3.12    0.62
  -1  -4   5    2.62    0.53
   1  -4  -5    2.87    0.55
   1   4  -5    3.18    0.82
  -1   4   5    3.07    0.51
  -1   4   5    3.12    0.64
  -1   4   5    2.17    0.66
   1   4  -5    2.66    0.67
   0  -4   5    1.59    0.43
   0  -4   5    1.20    0.49
   0  -4  -5    1.60    0.45
   0  -4  -5    1.51    0.63
   0   4   5    2.68    0.45
   0   4  -5    2.82    0.61
   0   4   5    1.62    0.57
   0   4   5    0.77    0.55
   0   4  -5    1.57    0.79
  -1  -4  -5    4.23    0.64
   1  -4   5    3.83    0.73
  -1  -4  -5    5.01    0.86
   1  -4   5    4.94    0.71
   1   4   5    3.79    0.78
  -1   4  -5    4.58    1.04
   1   4   5    5.05    0.62
  -1   4  -5    4.94    0.84
   1   4   5    5.08    0.81
  -2  -4  -5    3.49    0.55
   2  -4   5    3.91    0.67
  -2  -4  -5    3.38    0.76
   2  -4   5    3.47    0.59
   2  -4   5    3.42    0.66
   2  -4   5    3.45    0.62
   2   4   5    3.64    0.72
  -2   4  -5    4.08    0.77
   2   4   5    3.24    0.55
   2   4   5    3.07    0.70
  -2   4  -5    3.43    0.97
   3  -4   5    3.48    0.76
   3  -4   5    5.63    0.81
   3  -4   5    5.77    0.75
  -3  -4  -5    4.91    0.66
   3  -4   5    5.52    0.73
  -3  -4  -5    5.29    0.89
  -3   4  -5    6.30    0.66
   3   4   5    3.82    0.84
   3   4   5    4.57    0.82
   3   4   5    3.04    0.84
  -3   4  -5    6.96    1.16
   3   4   5    4.94    0.65
  -3   4  -5    4.80    0.88
  -4  -4  -5    1.07    0.59
   4  -4   5    1.79    0.56
   4  -4   5    1.24    0.42
   4  -4   5    2.07    0.53
   4  -4   5    2.38    0.53
  -4  -4  -5    1.26    0.40
   4   4   5    1.95    0.62
  -4   4  -5    1.13    0.62
   4   4   5    1.76    0.63
   4   4   5    1.84    0.43
  -4   4  -5    1.51    0.39
  -4   4  -5    1.97    0.91
   5  -4   5    2.24    0.57
  -5  -4  -5    2.32    0.46
   5  -4   5    1.07    0.43
  -5  -4  -5    1.50    0.59
  -5   4  -5    2.86    0.43
   5   4   5    0.70    0.60
  -5   4  -5    2.23    0.94
   5   4   5    1.95    0.44
  -5   4  -5    1.95    0.67
   6  -4   5    0.29    0.37
   6  -4   5    0.34    0.51
  -6  -4  -5    1.44    0.41
  -6  -4  -5    1.30    0.58
  -6   4  -5    1.50    0.66
   6   4   5    0.80    0.40
  -6   4  -5    0.76    0.89
  -6   4  -5    0.80    0.37
   6   4   5   -0.46    0.58
  -7  -4  -5    1.51    0.59
   7  -4   5    0.84    0.52
   7  -4   5    0.41    0.39
  -7  -4  -5    0.09    0.39
  -7   4  -5    1.24    0.92
   7   4   5    0.68    0.40
  -7   4  -5    1.16    0.37
  -7   4  -5    1.07    0.67
   7   4   5    0.16    0.62
  -8  -4  -5    0.89    0.59
   8  -4   5   -0.34    0.51
  -8  -4  -5   -0.17    0.37
   8   4   5   -0.39    0.38
  -8   4  -5   -0.49    0.86
  -8   4  -5    0.05    0.33
  -8   4  -5    0.22    0.64
  -9  -4  -5    3.13    0.69
  -9  -4  -5    2.79    0.47
   9  -4   5    2.66    0.63
  -9   4  -5    3.94    1.02
  -9   4  -5    2.97    0.79
   9   4   5    2.55    0.53
  -9   4  -5    2.02    0.46
 -10  -4  -5    0.81    0.33
 -10  -4  -5    0.51    0.56
  10  -4   5    0.63    0.51
 -10   4  -5    0.89    0.84
 -10   4  -5    0.98    0.36
 -10   4  -5   -0.01    0.65
  10   4   5    1.21    0.46
 -11  -4  -5    1.01    0.31
 -11  -4  -5    2.14    0.57
  11  -4   5    0.87    0.50
  11   4   5    1.56    0.45
 -11   4  -5   -0.09    0.79
 -11   4  -5    0.82    0.35
  11   4   5    0.87    0.63
 -11   4  -5    1.17    0.68
 -12  -4  -5    0.02    0.24
 -12  -4  -5    0.25    0.48
  12  -4   5   -0.04    0.42
 -12   4  -5    0.00    0.27
  12   4   5    0.34    0.56
 -12   4  -5   -0.43    0.55
  12   4   5    0.14    0.38
  13  -4   5   -0.04    1.62
  13  -4   5   -0.31    0.36
 -13  -4  -5    0.83    0.45
 -13  -4  -5    0.21    0.21
  13   4   5    0.09    0.34
 -13   4  -5   -0.21    0.50
 -13   4  -5    0.38    0.25
  14  -4   5    0.15    1.43
 -14  -4  -5    1.63    0.42
 -14   4  -5    1.83    0.27
  14   4   5    1.22    0.34
  12   5  -5    1.06    0.61
 -12   5   5    1.31    0.35
  11  -5  -5    0.89    0.58
  11   5  -5    0.93    0.31
 -11   5   5    1.64    0.41
  11   5  -5    0.41    0.65
  10  -5  -5   -0.36    0.58
  10   5  -5    0.01    0.31
  10   5  -5    0.55    0.66
 -10   5   5    0.80    0.41
   9  -5  -5   -1.12    0.61
   9  -5  -5   -0.08    0.33
   9   5  -5    1.05    0.69
  -9   5   5    0.42    0.42
   9   5  -5    0.50    0.33
   8  -5  -5    5.86    0.70
   8  -5  -5    5.79    1.04
  -8   5   5    5.06    0.75
   8   5  -5    3.36    0.95
   8   5  -5    5.88    0.67
   7  -5  -5    3.18    0.87
   7  -5  -5    2.77    0.54
   7   5  -5    2.85    0.47
  -7   5   5    2.55    0.58
   7   5  -5    2.50    0.82
   6  -5  -5    1.69    0.82
   6  -5  -5    2.83    0.55
  -6  -5   5    2.00    0.52
  -6   5   5    3.34    0.57
   6   5  -5    1.54    0.77
   6   5  -5    2.29    0.44
  -5  -5   5    0.12    0.42
   5  -5  -5    1.64    0.72
   5  -5  -5    0.20    0.42
  -5   5   5    0.49    0.46
   5   5  -5   -0.45    0.66
   5   5  -5    0.48    0.32
  -5   5   5    1.09    0.57
   4  -5  -5    1.55    0.47
   4  -5  -5    1.33    0.74
  -4  -5   5    1.60    0.53
   4   5  -5    0.89    0.70
  -4   5   5    1.54    0.49
  -4   5   5    1.42    0.59
   4   5  -5    1.66    0.40
  -3  -5   5    8.55    1.14
   3  -5  -5    7.82    1.29
   3  -5  -5    7.90    0.93
  -3   5   5    8.55    0.97
  -3   5   5    6.96    1.13
   3   5  -5    6.09    1.15
   3   5  -5    8.64    0.89
   2  -5  -5    3.78    0.85
  -2  -5   5    2.39    0.66
   2  -5  -5    3.40    0.57
  -2   5   5    3.30    0.61
   2   5  -5    4.08    0.53
  -2   5   5    3.36    0.74
   2   5  -5    3.38    0.78
   1  -5  -5    4.74    0.64
  -1  -5   5    3.11    0.72
   1  -5  -5    4.43    0.89
  -1   5   5    4.50    0.82
  -1   5   5    4.42    0.65
   1   5  -5    4.54    0.59
   1   5  -5    3.83    0.83
   0  -5  -5    3.08    0.84
   0  -5   5    3.99    0.76
   0  -5  -5    4.32    0.61
   0   5   5    3.59    0.64
   0   5  -5    4.59    0.84
   0   5   5    4.47    0.84
   0   5  -5    5.10    0.61
   1  -5   5    3.66    0.70
  -1  -5  -5    2.84    0.53
  -1  -5  -5    2.89    0.75
  -1   5  -5    3.41    0.77
   1   5   5    2.10    0.73
   1   5   5    3.64    0.57
  -1   5  -5    2.42    0.49
  -1   5  -5    4.05    0.96
   2  -5   5    3.35    0.73
  -2  -5  -5    5.03    0.62
  -2  -5  -5    4.53    0.85
  -2   5  -5    3.52    1.04
  -2   5  -5    3.77    0.59
  -2   5  -5    5.88    0.90
   2   5   5    4.01    0.64
  -3  -5  -5    0.61    0.39
  -3  -5  -5    1.34    0.59
   3  -5   5    0.29    0.46
  -3   5  -5    1.25    0.64
   3   5   5    0.67    0.40
  -3   5  -5    0.52    0.35
  -3   5  -5    1.26    0.86
  -4  -5  -5    3.40    0.53
  -4  -5  -5    2.73    0.69
   4  -5   5    3.00    0.61
   4  -5   5    2.68    0.64
  -4   5  -5    3.33    1.02
  -4   5  -5    2.35    0.48
   4   5   5    2.33    0.51
  -4   5  -5    2.20    0.74
  -5  -5  -5    2.51    0.68
  -5  -5  -5    2.87    0.50
   5  -5   5    1.55    0.52
   5  -5   5    1.82    0.61
   5   5   5    1.93    0.48
  -5   5  -5    5.49    1.03
  -5   5  -5    3.19    0.76
  -5   5  -5    2.98    0.48
  -6  -5  -5    0.59    0.55
   6  -5   5    0.51    0.51
  -6  -5  -5    0.31    0.36
  -6   5  -5    0.52    0.65
   6   5   5    0.37    0.40
  -6   5  -5    0.12    0.33
  -6   5  -5    0.20    0.89
  -7  -5  -5    1.24    0.40
  -7  -5  -5    1.38    0.61
   7  -5   5    1.17    0.54
  -7   5  -5    1.04    0.89
   7   5   5    1.19    0.43
  -7   5  -5    1.49    0.39
  -7   5  -5    1.66    0.70
   8  -5   5   -0.02    0.48
  -8  -5  -5    0.20    0.28
  -8  -5  -5    0.25    0.52
  -8   5  -5    0.16    0.62
  -8   5  -5   -0.24    0.80
  -8   5  -5    0.10    0.32
   8   5   5    0.04    0.38
   9  -5   5    0.37    0.46
  -9  -5  -5   -0.44    0.48
  -9  -5  -5   -0.09    0.25
  -9   5  -5    0.52    0.32
  -9   5  -5   -0.07    0.56
  -9   5  -5    0.49    0.76
   9   5   5   -0.13    0.38
 -10  -5  -5    1.75    0.49
  10  -5   5    1.33    0.44
 -10  -5  -5    0.90    0.26
 -10   5  -5    1.28    0.32
 -10   5  -5    1.22    0.55
  10   5   5    1.05    0.40
  11  -5   5    0.93    0.36
  11  -5   5    0.26    0.35
 -11  -5  -5    0.30    0.39
 -11   5  -5    0.10    0.23
  11   5   5   -0.04    0.32
 -11   5  -5   -0.45    0.45
  12  -5   5    0.10    0.31
 -12   5  -5    0.40    0.19
   8  -6  -5    1.51    0.51
   8   6  -5    1.24    0.27
   8   6  -5    0.95    0.55
  -8   6   5    0.93    0.35
   7  -6  -5    0.25    0.48
  -7   6   5    0.25    0.34
   7   6  -5   -0.08    0.23
   7   6  -5    1.01    0.55
  -6  -6   5    0.63    0.34
   6  -6  -5    1.00    0.54
   6   6  -5    0.72    0.28
  -6   6   5    1.18    0.40
   6   6  -5    0.29    0.59
   5  -6  -5    1.72    0.63
  -5  -6   5    0.90    0.40
   5   6  -5    0.80    0.62
  -5   6   5    1.94    0.46
   5   6  -5    1.86    0.34
  -4  -6   5    0.91    0.40
   4  -6  -5    0.62    0.56
   4   6  -5    0.38    0.62
   4   6  -5    0.37    0.29
  -4   6   5    1.37    0.43
   3  -6  -5    0.81    0.61
  -3  -6   5    2.30    0.52
   3  -6  -5    2.01    0.38
  -3   6   5    2.28    0.48
   3   6  -5    1.72    0.36
   3   6  -5    0.98    0.64
   2  -6  -5    1.44    0.35
   2  -6  -5    1.60    0.58
  -2  -6   5    0.11    0.42
  -2   6   5    1.19    0.43
   2   6  -5    1.03    0.63
   2   6  -5    0.93    0.31
   1  -6  -5    6.11    0.91
  -1  -6   5    3.04    0.72
   1  -6  -5    6.29    0.62
   1   6  -5    5.35    0.63
   1   6  -5    3.97    0.87
  -1   6   5    4.63    0.67
   0  -6   5    5.92    0.90
   0  -6  -5    6.01    0.69
   0  -6  -5    6.44    0.98
   0   6   5    4.49    0.71
   0   6  -5    6.34    0.71
   0   6  -5    5.92    0.96
  -1  -6  -5    1.79    0.38
   1  -6   5    1.16    0.46
  -1  -6  -5    1.81    0.58
  -1   6  -5    1.46    0.37
  -1   6  -5    1.76    0.65
   1   6   5    0.89    0.41
  -2  -6  -5    2.17    0.39
   2  -6   5    1.46    0.46
  -2  -6  -5    2.12    0.58
   2   6   5    1.12    0.42
  -2   6  -5    1.44    0.37
  -2   6  -5    1.96    0.63
  -3  -6  -5    1.80    0.37
  -3  -6  -5    1.82    0.57
   3  -6   5    1.21    0.44
  -3   6  -5    2.14    0.38
  -3   6  -5    2.31    0.63
   3   6   5    1.66    0.43
  -4  -6  -5    2.13    0.54
   4  -6   5    1.84    0.43
  -4  -6  -5    1.31    0.34
  -4   6  -5    1.49    0.59
  -4   6  -5    1.30    0.35
   4   6   5    1.40    0.40
  -5  -6  -5    0.55    0.47
  -5  -6  -5   -0.01    0.23
  -5   6  -5    0.12    0.26
   5   6   5   -0.05    0.32
  -5   6  -5    0.34    0.51
  -6  -6  -5    0.60    0.45
  -6   6  -5    0.20    0.50
   6   6   5   -0.15    0.30
  -6   6  -5    0.22    0.25
  -7  -6  -5    1.94    0.47
   7  -6   5    1.49    0.44
  -7   6  -5    1.60    0.31
  -7   6  -5    0.97    0.53
   7   6   5    1.60    0.36
   8  -6   5    0.97    0.39
  -8  -6  -5    1.57    0.42
   8   6   5    1.40    0.34
  -8   6  -5    2.06    0.31
   9  -6   5    0.46    0.32
  -2  -7   5    0.25    0.24
  -1  -7   5    0.16    0.23
   0  -7   5   -0.44    0.21
  17   0  -6   -0.08    0.68
 -17   0   6    0.35    0.30
 -16   0   6   -0.24    0.32
  16   0  -6   -0.32    0.78
  16   0  -6   -0.04    0.44
 -15   0   6    0.30    0.36
  15   0  -6    1.14    0.88
  15   0  -6    0.01    0.48
 -14   0   6    4.94    0.64
  14   0  -6    2.40    1.03
  14   0  -6    4.03    0.72
  13   0  -6    0.19    0.84
  13   0  -6    0.54    0.51
 -13   0   6    0.68    0.38
  12   0  -6    0.48    0.78
  12   0  -6    0.08    0.47
 -12   0   6    0.01    0.32
 -12   0   6   -0.88    0.33
 -11   0   6    5.91    0.77
  11   0  -6    4.74    1.08
  11   0  -6    6.56    0.78
  10   0  -6    3.32    0.92
 -10   0   6    5.07    0.65
  -9   0   6   27.64    2.83
  -8   0   6    4.55    0.61
  -7   0   6   14.49    1.53
  -6   0   6   33.41    3.36
  -5   0   6   44.33    4.43
  -4   0   6    5.28    0.61
  -2   0   6  411.32   40.69
   2   0   6    1.86    0.28
   3   0   6    9.73    1.04
   4   0   6   18.87    1.93
   5   0   6   21.60    2.22
   6   0   6   85.18    8.91
   6   0   6   91.85    8.83
   7   0   6    8.71    1.15
   7   0   6   10.86    1.16
   8   0   6   34.69    3.71
   8   0   6   36.29    3.63
   9   0   6   22.62    2.32
   9   0   6   22.41    2.45
   9   0   6   20.93    2.10
  10   0   6   42.68    4.25
  10   0   6   39.88    4.15
  10   0   6   39.47    3.80
 -11   0  -6    6.01    0.70
  11   0   6    6.32    0.76
 -11   0  -6    6.03    0.93
  11   0   6    7.26    0.98
  11   0   6    4.99    0.86
 -12   0  -6   15.82    2.04
  12   0   6   15.49    1.87
  12   0   6   17.28    1.69
 -12   0  -6   15.59    1.64
  12   0   6   17.95    2.00
  13   0   6   20.07    2.33
 -13   0  -6   18.09    2.46
  13   0   6   22.68    2.05
 -13   0  -6   20.94    2.00
 -14   0  -6   10.91    1.21
  14   0   6   13.09    1.47
 -14   0  -6    9.91    1.51
  14   0   6   11.96    1.27
  15   0   6    7.16    0.81
 -15   0  -6    6.25    1.01
 -15   0  -6    5.90    0.73
  15   0   6    6.42    0.98
  16   0   6    1.46    0.44
 -16   0  -6    1.62    0.33
 -16   0  -6    1.97    0.57
 -17   0  -6    1.18    0.47
 -17   0  -6    1.34    0.27
 -17  -1   6    2.35    0.36
  17  -1  -6    1.86    0.74
  17   1  -6    1.09    0.73
 -17   1   6    2.12    0.39
  16  -1  -6    1.88    0.81
  16  -1  -6    0.72    0.45
 -16  -1   6   -0.04    0.32
 -16   1   6    1.26    0.37
  16   1  -6    0.97    0.80
  16   1  -6    0.47    0.45
 -15  -1   6    0.08    0.34
  15  -1  -6   -0.15    0.81
  15  -1  -6    0.18    0.48
 -15   1   6    0.91    0.39
  15   1  -6   -0.79    0.45
  15   1  -6    0.08    0.83
  14  -1  -6    4.93    1.16
  14  -1  -6    4.97    0.80
 -14   1   6    5.12    0.71
  14   1  -6    6.12    0.82
  14   1  -6    4.97    1.16
 -14   1   6    5.86    0.87
  13  -1  -6   15.71    1.69
  13  -1  -6   11.90    2.06
  13   1  -6   12.85    2.03
 -13   1   6   15.98    1.91
  13   1  -6   16.09    1.66
 -13   1   6   17.08    1.65
  12  -1  -6    3.53    0.65
 -12  -1   6    3.56    0.58
  12  -1  -6    5.27    1.02
 -12   1   6    3.50    0.56
  12   1  -6    3.10    0.93
 -12   1   6    2.44    0.53
  12   1  -6    3.09    0.60
  11  -1  -6    6.36    1.12
  11  -1  -6    5.60    0.76
 -11  -1   6    5.56    0.74
 -11   1   6    4.46    0.67
  11   1  -6    4.74    0.68
 -11   1   6    5.51    0.72
  11   1  -6    4.62    1.02
  10  -1  -6   12.72    1.42
 -10  -1   6   12.69    1.39
  10  -1  -6   11.31    1.74
 -10   1   6   12.55    1.38
  10   1  -6   13.93    1.71
 -10   1   6   12.26    1.39
   9  -1  -6    9.48    1.48
  -9  -1   6   11.28    1.18
  -9   1   6   10.61    1.17
  -9   1   6    9.79    1.09
  -8  -1   6    9.76    1.10
  -8   1   6    9.79    1.11
  -7  -1   6   17.27    1.83
  -7   1   6   17.86    1.85
  -6  -1   6    6.71    0.81
  -6   1   6    6.86    0.84
  -5  -1   6   10.81    1.14
  -5   1   6   10.20    1.16
  -4  -1   6    9.23    0.99
  -4   1   6    9.10    1.02
  -3  -1   6   11.58    1.24
  -3  -1   6   10.56    1.15
  -3   1   6   10.59    1.18
  -2  -1   6   28.29    3.07
  -2  -1   6   34.11    3.29
  -2   1   6   30.12    3.08
  -1  -1   6   21.97    2.26
  -1  -1   6   24.84    2.44
  -1   1   6   20.83    2.28
   0  -1   6  161.27   15.61
   0  -1   6  139.47   14.64
   0   1   6  143.34   14.65
   1  -1   6    4.60    0.60
   1  -1   6    4.86    0.54
   1   1   6    4.78    0.58
   2  -1   6   83.91    8.55
   2  -1   6   90.21    9.12
   2   1   6   84.63    8.56
   3  -1   6   73.69    7.41
   3  -1   6   77.37    7.90
   3   1   6   72.81    7.43
   4  -1   6   25.70    2.81
   4  -1   6   26.25    2.63
   4   1   6   26.34    2.66
   5  -1   6   34.12    4.05
   5  -1   6   42.18    3.97
   5   1   6   41.35    4.00
   6  -1   6   15.23    1.93
   6  -1   6   17.35    1.79
   6   1   6   16.40    1.93
   6   1   6   18.93    1.84
   7  -1   6    8.91    0.98
   7  -1   6    7.83    1.01
   7   1   6    7.67    1.02
   7   1   6    8.30    1.03
   8  -1   6    3.34    0.56
   8  -1   6    3.79    0.67
   8   1   6    3.84    0.49
   8   1   6    2.42    0.59
   8   1   6    4.24    0.70
   9  -1   6    2.54    0.56
   9  -1   6    3.71    0.68
   9  -1   6    3.61    0.54
   9   1   6    3.85    0.49
   9   1   6    3.10    0.66
   9   1   6    2.42    0.60
  10  -1   6   42.88    4.00
 -10  -1  -6   37.98    3.95
  10  -1   6   47.94    4.42
 -10  -1  -6   39.11    4.85
  10   1   6   44.99    4.45
  10   1   6   44.63    3.97
 -11  -1  -6   31.66    3.06
  11  -1   6   31.80    3.39
  11  -1   6   36.10    3.48
  11  -1   6   35.01    3.12
 -11  -1  -6   30.56    3.77
 -11   1  -6   30.31    3.07
 -11   1  -6   29.49    3.79
  11   1   6   34.65    3.09
  11   1   6   36.34    3.53
  12  -1   6    7.04    1.09
  12  -1   6    8.27    0.94
 -12  -1  -6    7.68    1.10
 -12  -1  -6    5.94    0.83
 -12   1  -6    8.26    1.17
  12   1   6   10.48    1.22
  12   1   6    7.64    0.90
 -12   1  -6    8.05    0.85
  13  -1   6    6.93    0.84
 -13  -1  -6    5.92    0.98
 -13  -1  -6    6.94    0.74
  13  -1   6    5.24    0.96
 -13   1  -6    5.58    1.02
  13   1   6    6.09    1.03
 -13   1  -6    6.74    0.75
  13   1   6    6.10    0.80
 -14  -1  -6    3.43    0.77
  14  -1   6    3.86    0.64
 -14  -1  -6    3.70    0.53
  14  -1   6    3.30    0.75
 -14   1  -6    3.52    0.52
  14   1   6    4.29    0.83
  14   1   6    4.49    0.63
 -14   1  -6    4.27    0.80
  15  -1   6    0.95    0.44
 -15  -1  -6   -0.16    0.52
 -15  -1  -6    0.08    0.28
 -15   1  -6    0.64    0.56
 -15   1  -6    0.04    0.30
  15   1   6   -0.27    0.57
  15   1   6   -0.10    0.39
  16  -1   6    1.13    1.91
 -16  -1  -6    0.56    0.27
 -16  -1  -6    0.79    0.52
  16  -1   6    1.38    0.40
  16   1   6    0.59    0.37
 -16   1  -6    0.73    0.28
 -16   1  -6    0.41    0.48
 -17  -1  -6    1.71    0.30
 -17   1  -6    1.66    0.28
 -16  -2   6    0.78    0.31
  16  -2  -6    0.70    0.67
  16   2  -6   -0.86    0.37
 -16   2   6    0.11    0.31
  16   2  -6   -1.71    0.68
  15  -2  -6    1.59    0.81
  15  -2  -6    0.12    0.44
  15   2  -6    1.19    0.83
 -15   2   6    1.08    0.39
  15   2  -6    0.52    0.48
  14  -2  -6    6.65    1.29
  14  -2  -6    7.47    0.95
  14   2  -6    4.64    1.24
  14   2  -6    6.57    0.91
 -14   2   6    8.71    0.88
  13  -2  -6    1.35    0.91
  13  -2  -6    1.34    0.57
 -13   2   6    1.71    0.49
  13   2  -6    1.89    0.52
  13   2  -6    0.69    0.88
  12  -2  -6    1.08    0.54
  12  -2  -6    1.30    0.88
  12   2  -6    2.18    0.87
  12   2  -6    0.96    0.45
 -12   2   6    0.83    0.45
  11  -2  -6    7.69    1.42
  11  -2  -6    8.48    1.05
 -11  -2   6    9.21    1.08
 -11   2   6    9.28    1.02
 -11   2   6    8.01    1.02
  11   2  -6    7.64    0.96
  11   2  -6    9.94    1.39
  10  -2  -6   12.64    1.75
 -10  -2   6   12.18    1.33
  10  -2  -6   11.34    1.31
  10   2  -6   10.97    1.26
 -10   2   6   10.48    1.32
  10   2  -6   13.13    1.66
 -10   2   6   13.08    1.28
   9  -2  -6   10.82    1.24
   9  -2  -6   12.44    1.67
  -9  -2   6   12.17    1.28
  -9   2   6   10.24    1.20
   9   2  -6   13.13    1.57
  -9   2   6    9.76    1.27
  -9   2   6   11.60    1.32
  -8  -2   6    5.67    0.67
   8  -2  -6    2.87    0.94
  -8   2   6    4.58    0.62
  -8   2   6    3.55    0.73
   8   2  -6    5.68    0.85
  -8   2   6    3.80    0.67
  -7  -2   6    6.77    0.82
  -7   2   6    5.28    0.89
  -7   2   6    7.40    0.86
  -7   2   6    6.33    0.75
  -6  -2   6   20.17    2.04
  -6   2   6   18.94    2.06
  -5  -2   6    1.74    0.36
  -5  -2   6    1.46    0.33
  -5   2   6    1.72    0.44
  -4  -2   6   23.73    2.54
  -4  -2   6   22.68    2.38
  -4  -2   6   22.36    2.47
  -4   2   6   23.70    2.40
  -3  -2   6    0.61    0.25
  -3  -2   6    0.38    0.38
  -3  -2   6    0.67    0.29
  -3   2   6    0.20    0.39
  -2  -2   6   10.68    1.20
  -2  -2   6   11.79    1.28
  -2   2   6   10.49    1.23
  -1  -2   6    8.45    1.08
  -1  -2   6    9.99    1.05
  -1   2   6    9.84    1.10
   0  -2   6   21.04    2.29
   0  -2   6   23.16    2.93
   0   2   6   23.78    2.34
   1  -2   6  149.97   17.34
   1  -2   6  148.11   14.84
   1   2   6  150.87   14.86
   2  -2   6   12.97    1.40
   2   2   6   13.50    1.45
   3  -2   6    9.03    0.97
   3  -2   6    8.46    1.03
   3   2   6    8.22    1.06
   4  -2   6  119.81   11.37
   4  -2   6  104.73   11.46
   4   2   6  118.43   11.40
   5  -2   6    8.96    1.14
   5  -2   6    9.70    1.08
   5   2   6   10.42    1.16
   6  -2   6    1.81    0.39
   6  -2   6    2.22    0.54
   6   2   6    2.13    0.53
   6   2   6    2.62    0.60
   7  -2   6    9.38    0.93
   7  -2   6    8.93    1.06
   7  -2   6    7.75    0.96
   7   2   6    7.28    0.89
   7   2   6    8.29    1.09
   8  -2   6    3.77    0.64
   8  -2   6    4.74    0.67
   8  -2   6    5.33    0.80
  -8  -2  -6    6.11    0.81
   8   2   6    4.21    0.76
   8   2   6    3.71    0.77
   8   2   6    5.34    0.62
  -9  -2  -6   11.06    1.52
   9  -2   6   17.54    1.68
   9  -2   6   14.30    1.58
   9  -2   6   16.08    1.81
  -9  -2  -6   14.83    1.90
   9   2   6   16.58    1.91
   9   2   6   17.77    1.53
   9   2   6   13.47    1.72
  10  -2   6   11.60    1.20
  10  -2   6    9.40    1.27
 -10  -2  -6   10.52    1.40
  10  -2   6    8.46    1.21
 -10  -2  -6    9.94    1.05
  10   2   6    9.57    1.31
 -10   2  -6   10.53    1.06
  10   2   6   11.13    1.11
 -10   2  -6   10.20    1.41
  10   2   6    8.35    1.29
  11  -2   6    3.31    0.79
  11  -2   6    5.33    0.91
 -11  -2  -6    6.19    0.69
 -11  -2  -6    6.42    0.94
  11  -2   6    6.71    0.82
 -11   2  -6    5.48    0.98
 -11   2  -6    6.61    0.71
  11   2   6    6.56    0.74
  11   2   6    4.69    0.95
  11   2   6    5.41    0.98
  12  -2   6   14.99    1.51
  12  -2   6   10.57    1.59
 -12  -2  -6   14.65    1.44
 -12  -2  -6   11.90    1.76
 -12   2  -6   14.41    1.45
 -12   2  -6   13.26    1.82
  12   2   6   15.31    1.44
  12   2   6   16.21    1.79
 -13  -2  -6    5.35    0.98
 -13  -2  -6    5.56    0.73
  13  -2   6    8.64    0.88
  13   2   6    7.31    0.81
  13   2   6    6.45    1.06
 -13   2  -6    5.64    0.73
 -13   2  -6    7.32    1.08
  14  -2   6    4.24    0.66
 -14  -2  -6    4.50    0.58
 -14  -2  -6    3.53    0.75
 -14   2  -6    3.47    0.79
  14   2   6    5.93    0.67
  14   2   6    5.52    0.91
 -14   2  -6    4.70    0.58
 -15  -2  -6    0.75    0.28
 -15  -2  -6    0.47    0.49
  15  -2   6    0.67    2.04
  15  -2   6    0.51    0.40
  15   2   6    0.91    0.59
 -15   2  -6    0.80    0.53
  15   2   6    0.97    0.40
 -15   2  -6    0.57    0.29
  16  -2   6   -0.63    1.72
 -16  -2  -6    1.54    0.27
 -16  -2  -6    1.39    0.49
 -16   2  -6    1.44    0.28
  16   2   6    1.60    0.38
 -16   2  -6    1.36    0.51
  15  -3  -6    0.46    0.63
 -15   3   6    1.79    0.38
  15   3  -6    1.42    0.42
  15   3  -6    0.68    0.72
  14  -3  -6    2.42    0.82
  14  -3  -6    1.66    0.47
 -14   3   6    1.75    0.46
  14   3  -6    2.08    0.86
  14   3  -6    2.87    0.50
  13  -3  -6    6.19    1.21
  13  -3  -6    5.16    0.85
  13   3  -6    9.60    0.89
  13   3  -6    4.24    1.16
 -13   3   6    7.40    0.85
  12  -3  -6    4.51    1.16
  12  -3  -6    4.05    0.80
  12   3  -6    6.60    0.77
  12   3  -6    4.53    1.12
 -12   3   6    6.95    0.80
  11  -3  -6    1.25    0.90
  11  -3  -6    1.14    0.57
  11   3  -6    1.19    0.44
  11   3  -6    0.77    0.81
 -11   3   6    1.66    0.50
  10  -3  -6   14.34    1.63
  10  -3  -6   13.57    2.12
 -10   3   6   15.53    1.72
  10   3  -6   15.17    1.53
  10   3  -6   16.64    2.16
  -9  -3   6   12.86    1.41
   9  -3  -6   13.12    1.83
   9  -3  -6   11.95    1.38
  -9   3   6    9.68    1.41
   9   3  -6   16.73    1.87
   9   3  -6   12.21    1.27
  -9   3   6   12.88    1.36
   8  -3  -6    7.63    1.00
   8  -3  -6    7.91    1.34
  -8  -3   6    8.49    1.03
  -8   3   6    6.92    0.95
   8   3  -6    9.22    1.22
  -8   3   6    8.85    1.08
   8   3  -6    7.25    0.87
   7  -3  -6    2.96    0.68
   7  -3  -6    4.82    0.98
  -7  -3   6    4.03    0.63
  -7   3   6    3.34    0.59
  -7   3   6    3.60    0.67
   7   3  -6    3.67    0.56
   7   3  -6    4.09    0.83
  -6  -3   6    5.33    0.71
   6  -3  -6    3.91    0.96
  -6   3   6    4.81    0.74
  -6   3   6    4.17    0.65
  -5  -3   6    5.15    0.69
   5  -3  -6    4.24    0.94
  -5   3   6    4.56    0.63
  -5   3   6    4.83    0.75
  -4  -3   6    7.18    0.81
  -4  -3   6    4.88    0.79
  -4   3   6    6.29    0.85
  -4   3   6    5.56    0.73
  -3  -3   6    8.41    1.13
  -3  -3   6    9.98    1.12
  -3   3   6   10.98    1.16
  -2  -3   6   29.55    2.99
  -2  -3   6   26.51    3.05
  -2   3   6   31.45    3.03
  -1  -3   6   86.19    8.94
  -1  -3   6   85.76    8.87
  -1   3   6   95.23    8.90
   0  -3   6   99.62    9.81
   0  -3   6   96.99    9.88
   0   3  -6   91.91   11.79
   0   3   6  105.31    9.84
   1  -3   6   20.74    2.25
   1  -3   6   18.76    2.15
  -1   3  -6   24.13    2.82
   1   3   6   20.90    2.20
   2  -3   6    8.15    1.06
   2  -3   6   11.51    1.23
   2   3   6    9.47    1.13
   2   3   6    7.66    1.19
  -2   3  -6   10.18    1.39
   3  -3   6   12.15    1.69
   3  -3   6   14.69    1.58
   3   3   6   15.21    1.64
   3   3   6   14.44    1.96
   3   3   6   14.38    1.44
  -3   3  -6   17.53    2.05
   4  -3   6    5.02    0.71
   4  -3   6    7.09    0.85
   4  -3   6    6.44    0.77
   4   3   6    5.16    0.91
  -4   3  -6    6.22    1.13
   4   3   6    4.89    0.85
   4   3   6    6.00    0.68
  -5  -3  -6    6.08    0.86
   5  -3   6    4.97    0.69
   5  -3   6    5.50    0.70
   5  -3   6    6.17    0.80
  -5   3  -6    2.68    1.05
   5   3   6    5.26    0.63
   5   3   6    5.38    0.84
   6  -3   6    4.66    0.70
   6  -3   6    5.11    0.71
   6  -3   6    5.79    0.82
  -6  -3  -6    6.27    0.88
   6   3   6    5.82    0.66
  -6   3  -6    3.88    1.06
   6   3   6    5.22    0.87
  -7  -3  -6   48.70    5.69
   7  -3   6   54.01    4.67
   7  -3   6   51.58    5.02
  -7  -3  -6   40.76    4.61
   7  -3   6   54.08    5.12
   7   3   6   46.75    5.08
   7   3   6   53.34    4.64
   8  -3   6   40.70    3.50
   8  -3   6   35.39    3.74
  -8  -3  -6   34.95    4.25
   8  -3   6   40.51    3.85
  -8  -3  -6   33.54    3.44
   8   3   6   30.99    3.80
   8   3   6   37.95    3.46
  -8   3  -6   42.43    4.70
   9  -3   6    0.20    0.54
  -9  -3  -6    1.46    0.59
  -9  -3  -6    0.86    0.41
   9  -3   6    0.42    0.49
   9  -3   6    0.07    0.40
  -9   3  -6    1.48    0.87
  -9   3  -6    0.06    0.66
  -9   3  -6    0.68    0.35
   9   3   6    1.47    0.44
   9   3   6    1.07    0.64
   9   3   6    0.57    0.63
 -10  -3  -6    5.46    0.82
 -10  -3  -6    3.33    0.55
  10  -3   6    2.87    0.67
 -10   3  -6    3.40    1.02
  10   3   6    4.71    0.87
 -10   3  -6    2.97    0.84
  10   3   6    4.04    0.61
 -10   3  -6    4.01    0.56
 -11  -3  -6    2.70    0.47
 -11  -3  -6    2.75    0.69
  11  -3   6    2.88    0.61
 -11   3  -6    3.53    0.94
 -11   3  -6    2.18    0.47
 -11   3  -6    2.59    0.77
  11   3   6    3.17    0.55
  11   3   6    3.87    0.80
 -12  -3  -6    1.41    0.34
  12  -3   6    0.61    0.49
 -12  -3  -6    1.07    0.60
 -12   3  -6    1.31    0.37
  12   3   6    0.79    0.66
 -12   3  -6    0.89    0.70
 -12   3  -6    1.92    0.81
  12   3   6    1.07    0.44
 -13  -3  -6    4.51    0.77
  13  -3   6    3.47    0.61
 -13  -3  -6    4.12    0.53
 -13   3  -6    3.62    0.82
 -13   3  -6    4.55    0.55
 -13   3  -6    4.36    0.98
  13   3   6    4.39    0.81
  13   3   6    3.23    0.57
  14  -3   6    0.62    1.99
 -14  -3  -6    1.98    0.33
 -14  -3  -6    0.84    0.50
 -14   3  -6    1.43    0.33
  14   3   6    0.62    0.38
 -14   3  -6    1.60    0.58
  14   3   6   -0.09    0.55
 -15  -3  -6    1.04    0.43
  15  -3   6   -0.25    1.63
 -15  -3  -6    0.73    0.23
 -15   3  -6    0.33    0.45
  15   3   6    0.88    0.33
 -15   3  -6    0.36    0.23
  14  -4  -6    1.28    0.57
  14   4  -6    0.45    0.64
 -14   4   6    1.11    0.33
  14   4  -6    1.24    0.34
  13  -4  -6    1.11    0.65
  13   4  -6    0.95    0.76
  13   4  -6    1.59    0.39
 -13   4   6    1.16    0.39
  12  -4  -6    5.09    0.64
  12  -4  -6    4.73    0.98
 -12   4   6    4.26    0.65
  12   4  -6    3.68    0.98
  12   4  -6    4.86    0.65
  11  -4  -6    4.59    1.01
  11  -4  -6    3.85    0.66
  11   4  -6    4.92    0.65
  11   4  -6    3.12    0.96
 -11   4   6    4.75    0.67
  10  -4  -6    4.10    0.98
  10  -4  -6    3.15    0.65
  10   4  -6    2.49    0.88
 -10   4   6    2.77    0.60
  10   4  -6    3.45    0.54
   9  -4  -6   10.51    1.67
   9  -4  -6   10.55    1.22
   9   4  -6    9.62    1.49
  -9   4   6   11.73    1.23
   9   4  -6   10.51    1.15
   8  -4  -6   15.59    1.69
   8  -4  -6   15.98    2.18
   8   4  -6   17.98    2.09
   8   4  -6   14.22    1.56
  -8   4   6   16.26    1.76
  -7  -4   6    0.38    0.39
   7  -4  -6    0.06    0.50
   7  -4  -6   -0.20    0.75
  -7   4   6    0.81    0.47
  -7   4   6    0.38    0.52
   7   4  -6    0.50    0.34
   7   4  -6    0.41    0.70
   6  -4  -6    3.09    0.87
  -6  -4   6    2.90    0.55
   6  -4  -6    2.37    0.60
  -6  -4   6    2.63    0.55
   6   4  -6    2.00    0.42
   6   4  -6    2.15    0.78
  -6   4   6    2.35    0.63
  -6   4   6    1.72    0.54
   5  -4  -6    2.25    0.56
  -5  -4   6    1.52    0.46
   5  -4  -6    2.26    0.81
  -5  -4   6    1.94    0.51
   5   4  -6    0.85    0.70
   5   4  -6    2.12    0.40
  -5   4   6    2.00    0.51
  -5   4   6    1.54    0.59
   4  -4  -6    9.82    1.41
   4  -4  -6    9.74    1.09
  -4  -4   6    9.66    1.22
  -4  -4   6    8.38    1.13
   4   4  -6    9.81    1.00
   4   4  -6   10.16    1.32
  -4   4   6    7.16    1.17
  -4   4   6    9.56    1.06
  -3  -4   6    3.59    0.62
   3  -4  -6    3.06    0.83
   3  -4  -6    3.62    0.62
  -3  -4   6    3.71    0.68
   3   4  -6    3.93    0.75
  -3   4   6    2.79    0.67
  -3   4   6    3.44    0.57
  -2  -4   6    8.06    1.00
   2  -4  -6    6.91    1.20
   2  -4  -6   10.29    0.97
  -2  -4   6    6.70    1.03
  -2  -4   6    7.87    1.05
  -2   4   6    7.63    1.07
  -2   4   6    7.68    0.91
  -1  -4   6    3.71    0.65
  -1  -4   6    2.39    0.64
   1  -4  -6    6.84    0.92
  -1   4   6    5.67    0.80
  -1   4   6    4.93    0.62
   0  -4  -6   40.11    4.98
   0  -4   6   42.25    4.36
   0  -4   6   43.07    4.69
   0  -4  -6   41.61    4.02
   0  -4   6   48.95    4.45
   0   4   6   45.14    4.07
   0   4  -6   42.96    5.32
   0   4   6   40.45    4.40
   1  -4   6   16.14    1.71
   1  -4   6   15.96    1.86
   1  -4   6   15.53    1.87
  -1  -4  -6   15.82    2.07
  -1  -4  -6   15.84    1.63
   1   4   6   16.66    1.59
   1   4   6   14.03    1.76
  -1   4  -6   16.08    2.29
  -2  -4  -6    1.15    0.56
   2  -4   6    0.75    0.36
   2  -4   6    1.02    0.47
  -2  -4  -6    1.13    0.42
   2  -4   6    1.05    0.52
   2   4   6    0.08    0.58
   2   4   6    0.74    0.53
   2   4   6    0.81    0.38
  -2   4  -6    0.82    0.82
  -3  -4  -6    2.18    0.44
  -3  -4  -6    2.33    0.62
   3  -4   6    1.84    0.58
   3  -4   6    0.81    0.40
   3  -4   6    1.54    0.52
   3  -4   6    1.69    0.52
   3   4   6    2.59    0.44
  -3   4  -6    1.51    0.90
   3   4   6    1.54    0.63
   3   4   6    0.81    0.57
  -4  -4  -6    4.03    0.85
   4  -4   6    5.10    0.70
   4  -4   6    5.62    0.78
   4  -4   6    4.73    0.79
   4  -4   6    4.60    0.69
  -4  -4  -6    3.48    0.62
  -4   4  -6    5.94    1.18
   4   4   6    3.95    0.82
   4   4   6    4.73    0.62
   5  -4   6    1.74    0.45
   5  -4   6    1.23    0.54
  -5  -4  -6    1.59    0.46
   5  -4   6    2.49    0.62
  -5  -4  -6    1.52    0.63
   5  -4   6    2.51    0.55
   5   4   6    2.25    0.66
   5   4   6    1.68    0.44
  -5   4  -6    1.69    0.98
  -5   4  -6    2.09    0.44
   6  -4   6    6.41    0.95
   6  -4   6    8.45    0.95
  -6  -4  -6    7.73    0.87
  -6  -4  -6    8.09    1.15
  -6   4  -6    7.50    1.43
   6   4   6    6.22    1.10
   6   4   6    7.79    0.86
  -6   4  -6    8.03    0.88
  -6   4  -6    6.33    1.16
  -7  -4  -6    8.95    1.32
  -7  -4  -6   10.65    1.04
   7  -4   6    9.94    1.09
  -7   4  -6    9.70    1.41
  -7   4  -6    8.51    1.03
  -7   4  -6    8.45    1.58
   7   4   6    8.72    1.02
  -8  -4  -6   13.77    1.86
  -8  -4  -6   14.25    1.51
   8  -4   6   16.97    1.58
  -8   4  -6   14.20    1.94
   8   4   6   14.34    1.50
  -8   4  -6   11.83    1.52
  -8   4  -6   18.14    2.19
  -9  -4  -6    1.57    0.63
   9  -4   6    1.01    0.53
  -9  -4  -6    1.31    0.37
   9   4   6    1.31    0.67
   9   4   6    0.79    0.45
  -9   4  -6    1.26    0.92
  -9   4  -6    1.33    0.39
  -9   4  -6   -0.64    0.66
  10  -4   6    3.82    0.64
  10  -4   6    0.07    2.15
 -10  -4  -6    4.41    0.74
 -10  -4  -6    3.09    0.49
  10   4   6    3.31    0.58
 -10   4  -6    3.40    0.53
  10   4   6    2.34    0.76
 -10   4  -6    2.70    0.82
 -10   4  -6    5.13    1.05
  11  -4   6    0.66    2.02
 -11  -4  -6    1.59    0.56
  11  -4   6    1.31    0.51
 -11  -4  -6    2.01    0.36
  11  -4   6    1.24    0.48
  11   4   6    1.27    0.44
 -11   4  -6    2.13    0.40
 -11   4  -6    1.20    0.66
  11   4   6    1.29    0.64
 -11   4  -6    1.01    0.80
 -12  -4  -6    1.86    0.35
  12  -4   6    1.76    1.84
  12  -4   6    3.00    0.48
  12  -4   6    2.59    0.53
 -12  -4  -6    2.73    0.59
 -12   4  -6    1.12    0.63
  12   4   6    1.64    0.64
  12   4   6    2.68    0.45
 -12   4  -6    1.74    0.38
  13  -4   6    2.26    1.69
 -13  -4  -6    2.09    0.53
 -13  -4  -6    2.98    0.37
  13   4   6    2.15    0.41
 -13   4  -6    2.20    0.37
 -13   4  -6    2.73    0.61
 -14   4  -6    0.11    0.18
  12   5  -6    1.01    0.30
  11  -5  -6    0.03    0.55
  11   5  -6    1.10    0.33
  11   5  -6    1.60    0.65
 -11   5   6    1.21    0.35
  10  -5  -6    0.69    0.60
 -10   5   6    0.39    0.37
  10   5  -6    0.21    0.31
  10   5  -6   -0.35    0.62
   9  -5  -6    0.52    0.67
   9  -5  -6   -0.19    0.35
   9   5  -6    0.33    0.31
   9   5  -6    0.07    0.66
  -9   5   6   -0.13    0.39
   8  -5  -6   -0.24    0.37
   8  -5  -6   -0.63    0.66
   8   5  -6    1.03    0.71
  -8   5   6    0.02    0.42
   8   5  -6   -0.02    0.32
   7  -5  -6    0.43    0.71
   7  -5  -6   -0.34    0.40
   7   5  -6    0.25    0.70
   7   5  -6    0.68    0.33
  -7   5   6    0.06    0.42
   6  -5  -6    6.03    0.83
  -6  -5   6    7.34    0.93
   6  -5  -6    5.86    1.17
   6   5  -6    6.35    0.73
   6   5  -6    4.08    1.04
  -6   5   6    6.93    0.84
   5  -5  -6   12.31    1.18
   5  -5  -6   10.83    1.56
  -5  -5   6    9.65    1.32
  -5   5   6   10.20    1.16
   5   5  -6    9.64    1.07
   5   5  -6    8.87    1.41
   4  -5  -6    3.01    0.83
   4  -5  -6    2.49    0.56
  -4  -5   6    2.58    0.63
  -4   5   6    3.13    0.57
   4   5  -6    3.26    0.48
   4   5  -6    1.82    0.76
   3  -5  -6    1.29    0.72
   3  -5  -6    1.57    0.48
  -3  -5   6    0.29    0.47
   3   5  -6    1.42    0.36
  -3   5   6    1.17    0.46
   3   5  -6    0.28    0.64
   2  -5  -6    6.51    0.81
  -2  -5   6    6.69    0.99
   2  -5  -6    7.48    1.15
   2   5  -6    5.38    1.00
   2   5  -6    5.09    0.72
  -2   5   6    6.56    0.81
  -1  -5   6   11.30    1.38
   1  -5  -6    9.65    1.11
   1  -5  -6   10.94    1.48
   1   5  -6    9.55    1.08
  -1   5   6   10.17    1.14
   1   5  -6    9.28    1.38
   0  -5  -6    3.62    0.85
   0  -5   6    3.44    0.72
   0  -5  -6    4.98    0.64
   0   5  -6    4.63    0.84
   0   5   6    3.89    0.63
   0   5  -6    3.96    0.58
   1  -5   6    1.70    0.60
  -1  -5  -6    2.56    0.69
  -1  -5  -6    1.15    0.43
   1  -5   6    1.57    0.54
  -1   5  -6    2.11    0.43
  -1   5  -6    1.39    0.84
  -1   5  -6    1.49    0.65
   1   5   6    1.70    0.47
  -2  -5  -6    2.21    0.48
   2  -5   6    2.22    0.59
  -2  -5  -6    2.18    0.68
   2  -5   6    2.24    0.65
  -2   5  -6    2.74    0.47
  -2   5  -6    2.21    0.92
  -2   5  -6    2.57    0.71
   2   5   6    2.49    0.50
  -3  -5  -6    6.11    0.95
  -3  -5  -6    5.23    0.68
   3  -5   6    4.54    0.78
  -3   5  -6    4.31    0.63
  -3   5  -6    4.83    0.92
   3   5   6    3.92    0.64
  -3   5  -6    5.69    1.10
   4  -5   6    6.64    1.02
  -4  -5  -6    8.57    0.89
  -4  -5  -6    8.66    1.20
  -4   5  -6    6.32    0.85
   4   5   6    7.12    0.87
  -4   5  -6    7.84    1.36
  -4   5  -6    8.51    1.20
   5  -5   6    3.07    0.64
  -5  -5  -6    3.65    0.56
  -5  -5  -6    3.30    0.77
  -5   5  -6    2.35    1.05
  -5   5  -6    4.68    0.88
  -5   5  -6    4.73    0.58
   5   5   6    3.77    0.58
  -6  -5  -6    9.17    1.39
  -6  -5  -6   11.49    1.10
  -6   5  -6    8.21    1.06
   6   5   6    9.85    1.09
  -6   5  -6   10.38    1.61
  -6   5  -6   11.35    1.45
  -7  -5  -6    9.51    1.40
   7  -5   6   12.60    1.21
  -7  -5  -6   11.16    1.14
  -7   5  -6    9.08    1.61
  -7   5  -6    9.58    1.16
   7   5   6   10.43    1.13
  -7   5  -6   11.62    1.49
  -8  -5  -6    4.44    0.78
   8  -5   6    4.90    0.64
  -8  -5  -6    3.95    0.55
   8   5   6    4.15    0.59
  -8   5  -6    3.42    0.57
  -8   5  -6    4.95    0.88
  -8   5  -6    4.54    1.04
  -9  -5  -6   -0.01    0.47
  -9  -5  -6    0.69    0.26
  -9   5  -6    0.17    0.30
  -9   5  -6    0.00    0.54
   9   5   6    0.11    0.37
 -10  -5  -6    1.85    0.47
 -10  -5  -6    2.45    0.34
  10  -5   6    2.43    0.52
 -10   5  -6    3.52    0.66
  10   5   6    2.36    0.44
 -10   5  -6    2.60    0.40
 -11  -5  -6    2.99    0.58
  11  -5   6    3.13    0.55
 -11  -5  -6    3.58    0.41
 -11   5  -6    3.64    0.65
  11   5   6    2.74    0.46
 -11   5  -6    3.78    0.44
 -12   5  -6    2.37    0.34
  -8   6   6    1.64    0.36
   8   6  -6    1.92    0.32
   7  -6  -6    2.08    0.58
  -7   6   6    2.09    0.41
   7   6  -6    2.29    0.34
   7   6  -6    1.10    0.58
   6  -6  -6    0.98    0.54
  -6  -6   6    0.75    0.32
   6   6  -6    0.63    0.27
  -6   6   6    0.77    0.36
   6   6  -6    0.72    0.57
   5  -6  -6    5.80    0.61
  -5  -6   6    4.52    0.72
   5  -6  -6    4.86    0.89
   5   6  -6    6.78    0.64
  -5   6   6    5.54    0.67
   5   6  -6    3.35    0.84
   4  -6  -6    0.61    0.29
   4  -6  -6    0.54    0.57
  -4  -6   6    0.08    0.35
  -4   6   6    0.42    0.37
   4   6  -6    1.14    0.61
   4   6  -6    0.28    0.28
  -3  -6   6    2.08    0.59
   3  -6  -6    5.61    0.54
   3  -6  -6    5.22    0.83
  -3   6   6    4.67    0.60
   3   6  -6    2.95    0.78
   3   6  -6    3.79    0.51
   2  -6  -6    9.43    1.01
   2  -6  -6   10.54    1.36
  -2  -6   6    9.23    1.22
   2   6  -6    9.24    1.03
  -2   6   6    9.52    1.06
  -1  -6   6    9.24    1.19
   1  -6  -6    9.47    1.32
   1  -6  -6    8.26    0.98
  -1   6   6    7.93    0.99
   1   6  -6   10.43    1.34
   1   6  -6   10.10    1.01
   0  -6  -6    2.07    0.62
   0  -6   6    0.76    0.41
   0  -6  -6    2.07    0.38
   0   6  -6    1.57    0.64
   0   6  -6    1.46    0.35
   0   6   6    1.34    0.41
   1  -6   6    3.80    0.73
  -1   6  -6    5.74    0.64
  -1   6  -6    5.99    0.90
   2  -6   6   20.81    2.51
  -2  -6  -6   21.13    2.67
  -2  -6  -6   23.56    2.13
  -2   6  -6   23.07    2.15
   2   6   6   25.18    2.17
  -2   6  -6   20.81    2.68
   3  -6   6   11.80    1.18
  -3  -6  -6    9.34    1.28
  -3  -6  -6    7.69    0.97
  -3   6  -6    9.42    1.29
   3   6   6    8.95    1.01
  -3   6  -6    9.63    1.02
  -4  -6  -6    1.17    0.30
  -4  -6  -6    1.00    0.48
   4  -6   6   -0.04    0.39
   4  -6   6   -0.11    0.31
  -4   6  -6    1.30    0.55
  -4   6  -6   -0.47    0.27
   4   6   6    0.60    0.32
  -5  -6  -6    3.42    0.62
   5  -6   6    2.11    0.59
  -5   6  -6    4.09    0.51
  -5   6  -6    4.88    0.75
   5   6   6    4.30    0.51
  -6  -6  -6    3.01    0.68
   6  -6   6    4.67    0.70
  -6  -6  -6    5.12    0.54
  -6   6  -6    6.01    0.83
   6   6   6    4.97    0.57
  -6   6  -6    4.88    0.56
   7  -6   6    1.23    0.43
  -7  -6  -6    2.16    0.47
  -7   6  -6    1.79    0.31
   7   6   6    1.65    0.36
  -7   6  -6    1.83    0.53
   8  -6   6   -0.11    0.32
  -8   6  -6    0.51    0.20
  17   0  -7    0.73    0.69
 -17   0   7    0.02    0.26
 -16   0   7    3.84    0.57
  16   0  -7    5.40    0.69
  16   0  -7    2.70    0.99
 -16   0   7    4.89    0.70
  15   0  -7   18.52    1.84
 -15   0   7   16.16    1.75
  15   0  -7   17.37    2.36
 -14   0   7    1.69    0.40
  14   0  -7    1.04    0.53
  14   0  -7    0.90    0.89
 -13   0   7    0.18    0.37
  13   0  -7    0.91    0.52
  13   0  -7    1.83    0.89
 -12   0   7   10.09    1.04
 -12   0   7    9.72    1.09
  12   0  -7    8.74    1.08
  12   0  -7    8.08    1.46
 -11   0   7    2.19    0.44
  11   0  -7    1.33    0.50
  11   0  -7    2.38    0.84
 -11   0   7    2.33    0.44
 -10   0   7    0.59    0.35
  10   0  -7    0.47    0.56
  10   0  -7    0.40    0.73
 -10   0   7    0.27    0.31
  -9   0   7    0.55    0.32
  -8   0   7    4.70    0.63
  -7   0   7    4.52    0.60
  -6   0   7    5.64    0.68
  -5   0   7    2.05    0.35
  -4   0   7    9.13    0.98
  -3   0   7    5.72    0.66
   3   0   7   19.35    1.96
   4   0   7   37.43    3.75
   5   0   7    1.83    0.52
   5   0   7    1.84    0.39
   6   0   7   24.25    2.46
   6   0   7   23.43    2.58
   7   0   7    1.29    0.50
   7   0   7    1.56    0.43
   8   0   7   11.07    1.17
   8   0   7    9.05    1.17
   8   0   7    8.89    0.99
   9   0   7    4.82    0.77
   9   0   7    3.74    0.67
   9   0   7    4.07    0.57
  10   0   7    0.57    0.48
  10   0   7   -0.50    0.55
  10   0   7   -0.34    0.38
  11   0   7    0.76    0.51
  11   0   7    0.15    0.61
  11   0   7   -0.30    0.40
 -12   0  -7    3.88    0.76
  12   0   7    5.15    0.86
  12   0   7    3.12    2.54
 -12   0  -7    3.50    0.53
  12   0   7    3.65    0.60
  13   0   7    1.51    0.47
  13   0   7    0.45    2.41
 -13   0  -7    1.56    0.36
 -13   0  -7    0.68    0.60
  13   0   7    0.37    0.62
  14   0   7    0.16    0.42
  14   0   7    1.08    0.59
 -14   0  -7    0.88    0.33
 -14   0  -7   -0.05    0.56
 -15   0  -7    0.12    0.30
  15   0   7    0.28    0.40
 -15   0  -7    0.14    0.52
  15   0   7    1.12    0.57
 -16   0  -7    2.03    0.46
 -17   0  -7    1.95    0.32
 -17  -1   7   -0.10    0.25
  17  -1  -7   -0.48    0.61
  17   1  -7    0.14    0.34
  17   1  -7   -0.38    0.63
 -17   1   7    0.19    0.26
 -16  -1   7    3.30    0.46
  16  -1  -7    2.39    0.55
  16  -1  -7    2.48    0.85
 -16   1   7    2.39    0.44
  16   1  -7    2.75    0.90
  16   1  -7    2.70    0.55
 -15  -1   7    0.21    0.34
  15  -1  -7    0.80    0.52
  15  -1  -7    0.85    0.83
  15   1  -7    0.29    0.81
  15   1  -7    1.02    0.50
 -15   1   7    0.43    0.37
  14  -1  -7    2.52    0.58
  14  -1  -7    1.21    0.90
 -14  -1   7    1.68    0.41
 -14   1   7    1.60    0.58
  14   1  -7    1.43    0.56
 -14   1   7    1.63    0.45
  14   1  -7    0.89    0.89
  13  -1  -7    2.84    0.63
  13  -1  -7    3.44    0.99
 -13   1   7    2.37    0.49
  13   1  -7    1.98    0.59
 -13   1   7    2.27    0.65
  13   1  -7    2.80    0.94
  12  -1  -7    1.86    0.56
  12  -1  -7    3.22    0.94
 -12   1   7    1.83    0.63
 -12   1   7    2.70    0.49
  12   1  -7    1.21    0.85
  12   1  -7    1.86    0.53
 -11  -1   7    0.09    0.35
  11  -1  -7    0.82    0.48
  11  -1  -7    0.98    0.82
  11   1  -7    0.56    0.77
  11   1  -7    0.28    0.40
 -11   1   7   -0.49    0.36
 -11   1   7   -0.45    0.54
 -11   1   7   -0.40    0.30
  10  -1  -7    2.23    0.57
 -10  -1   7    2.36    0.51
  10  -1  -7    3.21    0.90
  10   1  -7    2.72    0.82
  10   1  -7    2.63    0.49
 -10   1   7    2.82    0.50
 -10   1   7    3.33    0.51
   9  -1  -7   -0.05    0.71
  -9  -1   7    0.60    0.34
  -9   1   7    0.35    0.36
  -9   1   7    0.35    0.32
  -8  -1   7   23.21    2.11
  -8   1   7   15.41    2.43
  -8   1   7   16.95    2.00
  -8   1   7   22.51    2.11
  -7  -1   7   14.43    1.41
  -7   1   7   11.20    1.68
  -7   1   7   13.27    1.43
  -7   1   7   13.29    1.42
  -7   1   7   13.13    1.59
  -6  -1   7   14.86    1.54
  -6   1   7   14.85    1.57
  -6   1   7   14.17    1.85
  -5  -1   7   11.78    1.29
  -5   1   7   12.85    1.33
  -4  -1   7   12.51    1.27
  -4   1   7   11.47    1.30
  -3  -1   7    8.21    0.91
  -3   1   7    8.83    0.95
  -2  -1   7    4.37    0.47
  -2  -1   7    4.35    0.57
  -2   1   7    3.34    0.51
  -1  -1   7    4.87    0.54
  -1  -1   7    5.07    0.63
  -1   1   7    4.91    0.59
   0  -1   7   25.32    2.57
   0   1   7   22.09    2.40
   1  -1   7    8.50    0.85
   1  -1   7    5.60    0.72
   1   1   7    7.20    0.80
   2  -1   7    4.58    0.58
   2  -1   7    3.90    0.47
   2   1   7    4.98    0.56
   3  -1   7   14.51    1.39
   3  -1   7   10.97    1.25
   3   1   7   11.49    1.30
   4  -1   7    0.56    0.24
   4  -1   7    0.60    0.24
   4  -1   7    1.51    0.57
   4  -1   7    0.70    0.41
   4   1   7    0.62    0.35
   5  -1   7    8.80    1.38
   5  -1   7   11.03    1.31
   5  -1   7   11.10    1.13
   5   1   7   10.92    1.18
   5   1   7   10.41    1.22
   6  -1   7    3.48    0.54
   6  -1   7    3.50    0.65
   6   1   7    3.83    0.60
   6   1   7    4.26    0.69
   7  -1   7    1.77    0.53
   7  -1   7    0.76    0.38
   7   1   7    2.11    0.54
   7   1   7    1.36    0.47
   8  -1   7    0.07    0.38
   8  -1   7    0.24    0.51
   8  -1   7    0.70    0.37
   8   1   7    1.44    0.53
   8   1   7    0.63    0.30
   8   1   7   -0.12    0.45
   9  -1   7    1.68    0.46
   9  -1   7    2.11    0.50
   9  -1   7    2.75    0.65
   9   1   7    1.62    0.39
   9   1   7    1.67    0.53
   9   1   7    2.53    0.65
  10  -1   7    1.76    0.52
  10  -1   7    2.52    0.50
  10  -1   7    1.66    0.65
  10   1   7    2.52    0.62
  10   1   7    2.29    0.45
  10   1   7    3.22    0.71
 -11  -1  -7    1.73    0.37
 -11  -1  -7    1.66    0.57
  11  -1   7    1.70    0.65
  11  -1   7    0.67    0.51
  11  -1   7    2.07    0.49
  11   1   7    1.43    0.44
  11   1   7    1.35    0.58
  11   1   7    1.54    0.70
 -12  -1  -7    3.39    0.54
  12  -1   7    3.61    0.62
 -12  -1  -7    3.58    0.75
  12  -1   7    5.14    0.84
  12   1   7    3.59    0.85
 -12   1  -7    4.52    0.55
 -12   1  -7    3.42    0.79
  12   1   7    3.78    0.60
 -13  -1  -7    1.77    0.40
  13  -1   7    2.03    0.68
 -13  -1  -7    2.46    0.65
  13  -1   7    1.94    0.52
 -13   1  -7    2.18    0.42
  13   1   7    3.53    0.77
 -13   1  -7    1.84    0.68
  13   1   7    1.84    0.50
  14  -1   7    1.93    0.62
 -14  -1  -7    1.36    0.62
  14  -1   7    1.43    2.36
  14  -1   7    1.31    0.47
 -14  -1  -7    1.59    0.39
  14   1   7    2.40    0.71
 -14   1  -7    2.14    0.66
 -14   1  -7    1.55    0.40
  14   1   7    2.05    0.47
  15  -1   7    0.25    2.02
 -15  -1  -7    1.16    0.32
 -15  -1  -7    0.30    0.52
 -15   1  -7    1.05    0.32
  15   1   7    0.50    0.58
 -15   1  -7    0.07    0.52
  15   1   7    0.34    0.38
 -16  -1  -7    0.49    0.46
  16  -1   7   -0.37    1.72
 -16  -1  -7    0.50    0.26
 -16   1  -7    0.68    0.49
 -16   1  -7    0.92    0.27
 -17  -1  -7    0.60    0.20
 -17   1  -7    0.37    0.20
  16  -2  -7    2.90    0.77
  16  -2  -7    1.19    0.42
 -16  -2   7    1.80    0.35
  16   2  -7    2.59    0.79
 -16   2   7    2.55    0.40
  16   2  -7    2.56    0.47
  15  -2  -7    2.22    0.54
 -15  -2   7    2.95    0.42
  15  -2  -7    3.52    0.87
  15   2  -7    1.19    0.84
 -15   2   7    2.44    0.46
  15   2  -7    2.17    0.54
  14  -2  -7   -0.33    0.50
  14  -2  -7    0.09    0.82
  14   2  -7    1.47    0.51
 -14   2   7    0.14    0.38
  14   2  -7   -0.23    0.83
  13  -2  -7    5.34    1.26
  13  -2  -7    7.24    0.93
  13   2  -7    5.12    1.22
  13   2  -7    7.45    0.87
 -13   2   7    7.03    0.85
  12  -2  -7    4.75    0.73
  12  -2  -7    4.52    1.07
 -12   2   7    3.24    0.60
  12   2  -7    3.53    0.60
  12   2  -7    2.65    0.94
 -11  -2   7    4.13    0.61
  11  -2  -7    2.87    0.65
  11  -2  -7    1.70    0.96
  11   2  -7    3.43    0.56
  11   2  -7    3.83    0.92
 -11   2   7    2.45    0.54
 -11   2   7    2.81    0.55
  10  -2  -7    0.25    0.50
 -10  -2   7    0.41    0.38
  10  -2  -7    0.16    0.81
  10   2  -7    0.97    0.76
  10   2  -7    0.93    0.39
 -10   2   7    0.85    0.39
 -10   2   7    0.77    0.52
 -10   2   7    0.77    0.43
  -9  -2   7    2.88    0.49
   9  -2  -7    3.17    0.59
   9  -2  -7    2.71    0.89
   9   2  -7    0.87    0.72
  -9   2   7    2.03    0.50
  -9   2   7    2.43    0.60
  -9   2   7    1.52    0.47
  -8  -2   7    7.71    0.89
   8  -2  -7    7.41    1.24
  -8   2   7    7.34    0.99
  -8   2   7    7.59    0.85
  -8   2   7    5.73    0.92
  -7  -2   7    3.39    0.53
  -7   2   7    2.54    0.56
  -7   2   7    3.83    0.52
  -7   2   7    2.51    0.62
  -6  -2   7    9.55    1.07
  -6   2   7    9.28    1.09
  -6   2   7    9.08    1.19
  -5  -2   7    3.13    0.59
  -5  -2   7    3.69    0.51
  -5   2   7    2.56    0.53
  -4  -2   7    4.88    0.56
  -4  -2   7    3.17    0.57
  -4  -2   7    3.45    0.75
  -4   2   7    4.41    0.61
  -3  -2   7    1.95    0.48
  -3  -2   7    1.84    0.37
  -3  -2   7    2.20    0.36
  -3  -2   7    1.96    0.60
  -3   2   7    1.95    0.48
  -2  -2   7   23.27    2.70
  -2  -2   7   23.75    2.52
  -2  -2   7   24.40    2.63
  -2   2   7   28.19    2.56
  -1  -2   7   18.79    2.28
  -1  -2   7   19.17    2.25
  -1  -2   7   21.01    2.14
  -1   2   7   24.42    2.18
   0  -2   7    5.66    0.87
   0  -2   7    7.75    0.91
   0  -2   7    7.97    0.82
   0   2   7    7.85    0.91
   1  -2   7   15.35    1.84
   1  -2   7   14.59    1.81
   1  -2   7   16.85    1.72
   1   2   7   19.05    1.77
   2  -2   7   17.32    1.78
   2  -2   7   15.91    2.34
   2  -2   7   16.23    1.88
   2   2   7   18.27    2.18
   2   2   7   17.54    1.84
   3  -2   7    1.75    0.50
   3  -2   7    2.25    0.35
   3   2   7    2.04    0.48
   4  -2   7    5.29    0.63
   4  -2   7    5.12    0.73
   4   2   7    4.52    0.76
   4   2   7    6.07    0.76
   5  -2   7   -0.27    0.43
   5  -2   7    0.00    0.26
   5   2   7   -0.09    0.44
   5   2   7    0.46    0.45
   5   2   7    0.57    0.50
   6  -2   7    4.17    0.69
   6  -2   7    3.83    0.54
   6   2   7    3.79    0.68
   6   2   7    4.66    0.76
   6   2   7    3.69    0.63
   6   2   7    3.22    0.48
   7  -2   7    0.28    0.49
   7  -2   7    0.49    0.39
   7  -2   7   -0.41    0.30
   7   2   7   -0.47    0.31
   7   2   7   -0.62    0.50
   7   2   7    0.96    0.49
   8  -2   7    1.06    0.57
   8  -2   7    1.03    0.41
   8  -2   7    1.61    0.45
   8   2   7    1.50    0.58
   8   2   7    1.54    0.63
   8   2   7    1.50    0.38
   9  -2   7    0.23    0.54
   9  -2   7    1.23    0.47
  -9  -2  -7    1.23    0.54
   9  -2   7    0.33    0.41
  -9  -2  -7   -0.51    0.39
   9  -2   7    0.41    0.44
   9   2   7    0.81    0.37
   9   2   7    0.71    0.60
   9   2   7   -0.21    0.52
 -10  -2  -7    0.20    0.33
 -10  -2  -7   -0.46    0.52
  10  -2   7   -0.21    0.44
  10  -2   7    0.52    0.57
  10  -2   7    0.30    0.45
  10   2   7    0.42    0.38
  10   2   7    1.14    0.67
  10   2   7   -0.02    0.57
 -11  -2  -7    0.84    0.36
 -11  -2  -7   -0.21    0.53
  11  -2   7    0.02    0.58
  11  -2   7    0.66    0.47
  11   2   7    1.08    0.42
  11   2   7    0.40    0.64
 -11   2  -7    1.28    0.37
 -12  -2  -7    2.55    0.48
  12  -2   7    2.32    0.68
  12  -2   7    2.98    0.58
 -12  -2  -7    3.61    0.71
  12   2   7    2.51    0.52
 -12   2  -7    2.84    0.76
  12   2   7    3.49    0.79
 -12   2  -7    3.20    0.49
 -13  -2  -7    1.77    0.63
 -13  -2  -7    2.14    0.40
  13  -2   7    2.72    0.53
 -13   2  -7    1.37    0.67
 -13   2  -7    1.88    0.40
  13   2   7    1.97    0.47
  13   2   7    2.19    0.72
 -14  -2  -7    0.27    0.30
  14  -2   7    0.85    2.15
 -14  -2  -7    0.78    0.53
  14   2   7    1.13    0.41
 -14   2  -7    0.52    0.56
  14   2   7    2.37    0.66
 -14   2  -7    0.03    0.30
  15  -2   7   -0.80    1.97
 -15  -2  -7    1.55    0.51
 -15  -2  -7    1.33    0.30
  15   2   7    0.38    0.36
 -15   2  -7    1.07    0.55
 -15   2  -7    1.03    0.30
  16  -2   7   -0.65    1.52
 -16  -2  -7    0.38    0.22
 -16   2  -7    1.10    0.24
  15  -3  -7    1.81    0.69
  15   3  -7    0.94    0.73
  15   3  -7    2.17    0.44
 -15   3   7    2.28    0.38
  14  -3  -7    3.03    0.81
  14  -3  -7    2.47    0.50
  14   3  -7    3.09    0.52
 -14   3   7    1.94    0.45
  14   3  -7    1.71    0.84
  13  -3  -7    3.48    0.92
  13  -3  -7    2.28    0.58
 -13   3   7    1.87    0.51
  13   3  -7    2.04    0.90
  13   3  -7    3.53    0.57
  12  -3  -7    0.91    0.54
  12  -3  -7   -0.09    0.86
  12   3  -7    1.23    0.45
  12   3  -7    1.09    0.86
 -12   3   7    0.68    0.45
  11  -3  -7    1.20    0.61
  11  -3  -7    1.37    0.93
 -11   3   7    2.93    0.56
  11   3  -7    2.97    0.50
  11   3  -7    2.24    0.89
  10  -3  -7    1.87    0.93
  10  -3  -7    2.60    0.64
 -10   3   7    1.89    0.55
  10   3  -7    1.27    0.83
  10   3  -7    2.86    0.48
  -9  -3   7    3.35    0.60
   9  -3  -7    2.59    0.98
   9  -3  -7    3.19    0.68
   9   3  -7    3.97    0.86
  -9   3   7    1.87    0.61
  -9   3   7    2.57    0.57
   9   3  -7    2.80    0.49
  -8  -3   7    5.27    0.78
   8  -3  -7    5.59    1.12
   8  -3  -7    5.33    0.81
   8   3  -7    5.07    0.65
  -8   3   7    4.03    0.79
   8   3  -7    6.36    1.00
  -8   3   7    5.98    0.76
  -7  -3   7    9.16    1.00
   7  -3  -7    7.14    1.25
   7  -3  -7    7.54    0.98
  -7   3   7    5.65    0.97
  -7   3   7    7.68    0.91
  -6  -3   7    1.37    0.42
   6  -3  -7    2.06    0.79
  -6   3   7    1.85    0.54
  -6   3   7    1.70    0.47
   5  -3  -7   18.39    2.50
  -5  -3   7   19.88    1.99
  -5   3   7   16.81    1.93
  -5   3   7   18.99    2.01
  -4  -3   7    3.98    0.59
  -4  -3   7    3.32    0.64
  -4   3   7    3.60    0.65
  -4   3   7    3.30    0.55
  -4   3   7    3.53    0.65
  -3  -3   7    2.48    0.54
  -3  -3   7    2.55    0.47
  -3   3   7    1.89    0.55
  -3   3   7    2.59    0.45
  -3   3   7    2.00    0.55
  -2  -3   7    3.75    0.51
  -2  -3   7    2.36    0.55
  -2   3   7    1.84    0.58
  -2   3   7    3.43    0.48
  -2   3   7    2.65    0.59
  -1  -3   7    0.73    0.42
  -1  -3   7    0.43    0.33
  -1   3   7    1.25    0.48
  -1   3   7    1.21    0.47
   0  -3   7    6.86    0.79
   0  -3   7    6.13    0.85
   0   3   7    6.27    0.85
   0   3  -7    6.28    1.05
   0   3   7    4.84    0.87
   1  -3   7    1.10    0.37
   1  -3   7    2.13    0.53
  -1   3  -7    1.10    0.69
   1   3   7    0.70    0.53
   1   3   7    2.74    0.54
   2  -3   7    3.65    0.63
   2  -3   7    2.93    0.52
   2   3   7    2.80    0.66
   2   3   7    3.61    0.65
  -2   3  -7    3.36    0.84
   2   3   7    3.33    0.46
   3  -3   7    5.98    0.75
   3  -3   7    5.17    0.69
   3  -3   7    6.81    0.86
   3   3   7    6.02    0.91
  -3   3  -7    6.20    1.11
   3   3   7    4.90    0.84
   3   3   7    5.73    0.66
   4  -3   7    1.66    0.42
   4  -3   7    2.91    0.58
   4  -3   7    2.26    0.46
   4   3   7    2.23    0.64
   4   3   7    1.85    0.58
  -4   3  -7    2.57    0.85
   4   3   7    1.82    0.39
   5  -3   7   11.11    1.26
   5  -3   7   12.02    1.38
   5  -3   7   10.51    1.22
  -5   3  -7   11.37    1.72
   5   3   7   10.12    1.34
   5   3   7   17.21    1.80
   5   3   7   11.13    1.16
   6  -3   7    1.53    0.46
   6  -3   7    0.41    0.35
  -6  -3  -7    1.45    0.58
   6  -3   7    1.56    0.56
   6   3   7    2.31    0.63
   6   3   7    0.22    0.56
   6   3   7    0.99    0.35
   6   3   7    1.12    0.56
   7  -3   7    1.53    0.41
   7  -3   7    0.72    0.46
   7  -3   7    1.37    0.54
  -7  -3  -7    0.36    0.56
  -7  -3  -7    1.22    0.41
   7   3   7    0.81    0.58
   7   3   7    1.28    0.61
   7   3   7    1.15    0.38
  -8  -3  -7    7.43    0.80
   8  -3   7    5.95    0.85
  -8  -3  -7    6.61    1.04
   8  -3   7    8.10    0.84
   8  -3   7    6.06    0.95
   8   3   7    6.28    0.98
   8   3   7    6.88    0.80
   8   3   7    4.76    0.99
  -9  -3  -7    0.45    0.42
   9  -3   7    0.62    0.47
   9  -3   7    0.66    0.57
  -9  -3  -7    1.22    0.61
   9   3   7    0.68    0.65
   9   3   7    0.90    0.43
  -9   3  -7    2.19    0.90
  -9   3  -7    0.17    0.35
 -10  -3  -7    0.47    0.36
 -10  -3  -7    1.66    0.61
  10  -3   7    0.53    0.47
  10  -3   7    1.29    0.51
  10  -3   7    1.83    0.60
 -10   3  -7    1.28    0.38
  10   3   7    1.39    0.67
 -10   3  -7    0.85    0.85
  10   3   7    0.40    0.41
  11  -3   7   -0.11    0.46
 -11  -3  -7   -0.03    0.32
 -11  -3  -7    0.66    0.59
  11   3   7   -0.32    0.61
  11   3   7   -0.01    0.39
 -11   3  -7    0.33    0.82
 -11   3  -7   -0.43    0.66
 -11   3  -7    0.14    0.32
  12  -3   7   -1.30    2.21
 -12  -3  -7    2.13    0.41
 -12  -3  -7    3.27    0.66
  12   3   7    1.45    0.68
 -12   3  -7    1.76    0.72
  12   3   7    1.94    0.45
 -12   3  -7    2.61    0.86
 -12   3  -7    2.19    0.42
 -13  -3  -7    0.80    0.52
  13  -3   7   -0.24    2.03
 -13  -3  -7    1.06    0.32
  13   3   7    1.47    0.61
 -13   3  -7    1.34    0.61
  13   3   7    0.91    0.39
 -13   3  -7    1.30    0.34
 -14  -3  -7    0.84    0.27
 -14  -3  -7    0.49    0.46
  14  -3   7   -1.04    1.77
  14   3   7    0.78    0.34
 -14   3  -7    0.82    0.28
 -14   3  -7    1.19    0.54
 -15  -3  -7    0.13    0.19
  15  -3   7   -0.05    1.58
 -15   3  -7    0.58    0.22
  14   4  -7    1.54    0.35
  13  -4  -7    0.18    0.32
  13  -4  -7    0.05    0.61
 -13   4   7    0.06    0.31
  13   4  -7   -0.58    0.66
  13   4  -7    0.41    0.35
  12  -4  -7    3.25    0.85
  12  -4  -7    3.18    0.54
  12   4  -7    4.30    0.56
  12   4  -7    2.49    0.86
 -12   4   7    3.15    0.53
  11  -4  -7    1.18    0.48
  11  -4  -7    0.76    0.79
  11   4  -7    0.77    0.41
  11   4  -7    1.91    0.82
 -11   4   7    0.67    0.40
  10  -4  -7    0.46    0.51
  10  -4  -7    0.22    0.80
  10   4  -7    0.83    0.79
  10   4  -7    1.21    0.39
 -10   4   7   -0.12    0.41
   9  -4  -7    7.41    1.37
   9  -4  -7    7.39    1.02
  -9   4   7    8.47    0.98
   9   4  -7    8.37    0.90
   9   4  -7    7.45    1.26
   8  -4  -7    6.09    1.21
   8  -4  -7    6.46    0.92
   8   4  -7    6.78    0.78
   8   4  -7    6.94    1.13
  -8   4   7    6.34    0.86
   7  -4  -7    2.80    0.65
   7  -4  -7    2.53    0.90
   7   4  -7    2.74    0.49
  -7   4   7    3.59    0.59
   7   4  -7    2.90    0.83
   6  -4  -7    7.42    1.00
  -6  -4   7    9.43    1.06
  -6  -4   7    8.95    1.07
   6  -4  -7    6.99    1.30
   6   4  -7    8.12    0.87
   6   4  -7    7.09    1.19
  -6   4   7    4.21    1.01
  -6   4   7    9.80    0.99
  -5  -4   7    7.91    0.92
   5  -4  -7    6.66    1.18
  -5  -4   7    6.66    0.93
   5  -4  -7    6.52    0.90
   5   4  -7    6.39    0.77
  -5   4   7    6.91    0.84
  -5   4   7    5.08    0.92
  -4  -4   7    0.46    0.41
  -4  -4   7   -0.03    0.35
   4  -4  -7   -0.13    0.66
   4  -4  -7    0.06    0.47
  -4   4   7    0.72    0.51
  -4   4   7    0.28    0.41
  -3  -4   7    2.84    0.64
   3  -4  -7    2.76    0.82
   3  -4  -7    4.71    0.65
  -3  -4   7    2.94    0.56
  -3  -4   7    3.16    0.63
  -3   4   7    3.66    0.56
  -3   4   7    1.70    0.64
  -2  -4   7    3.37    0.75
  -2  -4   7    3.67    0.74
   2  -4  -7    6.06    0.73
   2  -4  -7    5.18    0.95
  -2  -4   7    4.70    0.70
  -2   4   7    4.98    0.81
  -2   4   7    4.74    0.65
  -1  -4   7    8.24    1.14
  -1  -4   7    8.06    1.11
   1  -4  -7    8.92    1.30
  -1  -4   7    9.49    1.09
   1  -4  -7    8.33    0.98
  -1   4   7    9.29    0.97
  -1   4   7    7.73    1.13
   0  -4   7    4.34    0.64
   0  -4  -7    4.72    0.85
   0  -4  -7    4.07    0.62
   0  -4   7    4.40    0.72
   0  -4   7    3.25    0.67
   0   4   7    3.08    0.73
   0   4   7    3.11    0.73
   0   4   7    3.76    0.59
   0   4  -7    4.21    0.97
   1  -4   7   12.66    1.39
  -1  -4  -7   11.18    1.28
  -1  -4  -7   12.24    1.73
   1  -4   7   13.01    1.49
   1  -4   7   11.62    1.56
  -1   4  -7   17.28    1.88
   1   4   7   11.22    1.45
   1   4   7   12.98    1.30
   1   4   7   10.82    1.56
  -2  -4  -7    2.06    0.49
   2  -4   7    2.06    0.47
   2  -4   7    2.50    0.58
  -2  -4  -7    2.38    0.69
   2  -4   7    2.41    0.61
   2   4   7    2.97    0.69
  -2   4  -7    1.87    0.89
   2   4   7    2.64    0.47
   2   4   7    1.85    0.62
   3  -4   7    3.36    0.59
  -3  -4  -7    2.77    0.55
   3  -4   7    3.30    0.68
   3  -4   7    3.91    0.71
  -3  -4  -7    4.67    0.78
  -3   4  -7    4.78    1.06
   3   4   7    2.25    0.69
   3   4   7    3.80    0.55
   4  -4   7    8.37    1.04
   4  -4   7    8.45    1.15
  -4  -4  -7    8.68    1.27
   4  -4   7    9.55    1.00
  -4  -4  -7    8.00    0.95
   4  -4   7   11.03    1.23
  -4   4  -7    9.15    1.52
   4   4   7    9.93    0.98
   4   4   7    5.80    1.15
   4   4   7    8.95    1.23
   5  -4   7    1.50    0.43
  -5  -4  -7    1.42    0.59
   5  -4   7    0.73    0.55
   5  -4   7    0.88    0.45
  -5  -4  -7    0.75    0.40
   5  -4   7    1.24    0.50
  -5   4  -7    0.25    0.92
   5   4   7    0.21    0.58
   5   4   7    1.29    0.40
  -6  -4  -7    3.35    0.53
  -6  -4  -7    2.88    0.71
   6  -4   7    2.30    0.70
   6  -4   7    3.06    0.59
   6   4   7    2.38    0.48
  -6   4  -7    1.80    1.05
  -7  -4  -7    2.62    0.53
  -7  -4  -7    2.91    0.71
   7  -4   7    3.07    0.58
  -7  -4  -7    2.57    0.69
   7  -4   7    2.40    0.71
   7   4   7    3.05    0.50
  -7   4  -7    2.98    0.51
  -7   4  -7    2.05    1.03
   8  -4   7    2.84    0.53
  -8  -4  -7    1.03    0.44
  -8  -4  -7    0.98    0.64
  -8   4  -7    1.30    0.41
   8   4   7    1.81    0.45
  -8   4  -7    1.24    0.94
   9  -4   7    4.66    0.68
  -9  -4  -7    4.17    0.59
  -9  -4  -7    4.26    0.84
  -9  -4  -7    5.44    0.66
  -9   4  -7    6.13    1.13
  -9   4  -7    3.19    0.91
  -9   4  -7    5.29    0.62
   9   4   7    3.52    0.63
   9   4   7    4.33    0.86
  10  -4   7    0.74    0.49
 -10  -4  -7    0.60    0.55
  10  -4   7    0.65    2.06
 -10  -4  -7    0.59    0.33
 -10   4  -7    0.59    0.82
  10   4   7    1.20    0.41
  10   4   7   -0.50    0.60
 -10   4  -7   -0.25    0.65
 -10   4  -7    0.65    0.35
  11  -4   7    0.44    0.42
 -11  -4  -7    0.64    0.50
 -11  -4  -7    0.65    0.29
  11  -4   7    2.35    1.94
  11   4   7    0.44    0.58
 -11   4  -7    0.18    0.60
 -11   4  -7    0.97    0.35
  11   4   7    0.65    0.38
 -11   4  -7    1.66    0.77
 -12  -4  -7    2.10    0.52
  12  -4   7    3.36    1.78
 -12  -4  -7    1.00    0.28
  12  -4   7    1.44    0.44
 -12   4  -7    0.82    0.57
  12   4   7    0.81    0.34
 -12   4  -7    0.97    0.31
 -13  -4  -7    0.07    0.39
  13  -4   7    1.10    1.47
 -13  -4  -7   -0.04    0.20
 -13   4  -7    0.42    0.24
 -14   4  -7    0.10    0.17
  12   5  -7    2.15    0.35
  11  -5  -7    0.72    0.53
  11   5  -7   -0.54    0.59
 -11   5   7    0.47    0.28
  11   5  -7    0.51    0.30
  10  -5  -7    2.87    0.49
  10  -5  -7    2.50    0.78
  10   5  -7    4.53    0.52
  10   5  -7    3.15    0.79
 -10   5   7    4.19    0.53
   9  -5  -7    0.58    0.37
   9  -5  -7    0.42    0.65
   9   5  -7    1.10    0.33
  -9   5   7    0.44    0.38
   9   5  -7    0.47    0.65
   8  -5  -7   -0.16    0.67
   8  -5  -7    0.07    0.38
   8   5  -7   -0.41    0.31
   8   5  -7    0.45    0.69
  -8   5   7   -0.48    0.36
   7  -5  -7    0.33    0.71
   7  -5  -7    0.89    0.43
  -7   5   7    0.68    0.42
   7   5  -7    0.30    0.33
   7   5  -7    0.77    0.71
   6  -5  -7    0.14    0.72
  -6  -5   7    1.23    0.43
   6  -5  -7   -0.33    0.44
   6   5  -7    1.08    0.72
   6   5  -7    0.38    0.33
  -6   5   7    0.85    0.44
   5  -5  -7    1.49    0.48
  -5  -5   7    0.37    0.41
   5  -5  -7    0.21    0.71
   5   5  -7    0.25    0.72
  -5   5   7    0.25    0.42
   5   5  -7    0.75    0.34
  -4  -5   7    2.82    0.59
   4  -5  -7    2.71    0.82
   4  -5  -7    4.15    0.60
   4   5  -7    2.06    0.79
   4   5  -7    2.21    0.44
  -4   5   7    2.08    0.53
   3  -5  -7    1.04    0.50
   3  -5  -7    1.16    0.75
  -3  -5   7    2.12    0.55
   3   5  -7    2.06    0.41
   3   5  -7    1.10    0.70
  -3   5   7    1.85    0.51
  -2  -5   7    1.49    0.50
   2  -5  -7    0.05    0.43
   2  -5  -7    0.90    0.67
  -2   5   7    0.69    0.43
   2   5  -7    0.37    0.34
   2   5  -7    1.44    0.66
   1  -5  -7    2.38    0.51
  -1  -5   7    1.46    0.54
   1  -5  -7    1.52    0.70
  -1   5   7    2.51    0.50
   1   5  -7    1.99    0.41
   1   5  -7    1.43    0.68
   0  -5   7    1.39    0.60
   0  -5   7    2.06    0.57
   0  -5  -7    2.48    0.50
   0  -5  -7    2.13    0.71
   0   5  -7    2.24    0.68
   0   5  -7    2.06    0.43
   0   5   7    2.07    0.48
  -1  -5  -7    1.17    0.41
   1  -5   7    0.85    0.47
  -1  -5  -7    0.61    0.60
   1  -5   7    0.73    0.56
  -1   5  -7    0.95    0.36
   1   5   7    0.31    0.39
  -1   5  -7   -0.17    0.78
  -2  -5  -7    2.53    0.52
   2  -5   7    2.39    0.68
  -2  -5  -7    3.35    0.75
   2  -5   7    3.16    0.69
   2  -5   7    2.37    0.64
  -2   5  -7    4.11    0.99
   2   5   7    2.96    0.52
  -2   5  -7    4.03    0.54
   3  -5   7    3.34    0.75
   3  -5   7    3.65    0.77
  -3  -5  -7    3.74    0.61
  -3  -5  -7    5.78    0.92
   3  -5   7    4.10    0.75
  -3   5  -7    5.66    0.64
  -3   5  -7    4.96    0.91
  -3   5  -7    3.92    1.07
   3   5   7    3.77    0.60
  -4  -5  -7    1.01    0.58
  -4  -5  -7    0.15    0.37
   4  -5   7    0.66    0.44
   4   5   7    0.58    0.38
  -4   5  -7    0.88    0.68
  -4   5  -7    1.12    0.89
  -4   5  -7    0.38    0.34
  -5  -5  -7    1.81    0.43
  -5  -5  -7    1.65    0.63
   5  -5   7    1.41    0.46
  -5   5  -7    1.29    0.72
  -5   5  -7    1.82    0.41
   5   5   7    1.29    0.41
  -5   5  -7    1.97    0.94
  -6  -5  -7    1.82    0.62
  -6  -5  -7    2.15    0.43
  -6   5  -7    1.41    0.41
  -6   5  -7    1.37    0.89
   6   5   7    0.61    0.39
  -6   5  -7    1.83    0.70
   7  -5   7   -0.71    0.45
  -7  -5  -7    0.14    0.54
  -7  -5  -7    0.26    0.34
  -7   5  -7    0.10    0.33
   7   5   7    0.09    0.34
  -7   5  -7    0.07    0.62
  -7   5  -7   -0.11    0.84
  -8  -5  -7    0.54    0.29
  -8  -5  -7    0.92    0.52
   8  -5   7    0.60    0.47
   8   5   7    0.93    0.38
  -8   5  -7    0.83    0.61
  -8   5  -7    0.17    0.32
  -8   5  -7    0.43    0.80
  -9  -5  -7    0.31    0.26
   9  -5   7    0.70    0.44
  -9  -5  -7    0.39    0.46
   9   5   7    0.08    0.33
  -9   5  -7    0.91    0.58
  -9   5  -7    1.14    0.32
  10  -5   7    0.01    0.37
 -10  -5  -7   -0.05    0.39
 -10  -5  -7    0.16    0.21
  10   5   7   -0.06    0.29
 -10   5  -7    0.60    0.49
 -10   5  -7    0.07    0.25
 -11  -5  -7    0.66    0.19
  11  -5   7    0.08    0.32
 -11   5  -7    0.76    0.23
   8   6  -7    1.86    0.32
   7  -6  -7   -0.07    0.45
  -7   6   7    0.37    0.29
   7   6  -7    0.42    0.23
  -6  -6   7    0.30    0.28
   6  -6  -7    0.01    0.49
  -6   6   7    0.31    0.31
   6   6  -7   -0.64    0.52
   6   6  -7    0.49    0.26
   5  -6  -7    3.33    0.43
   5  -6  -7    3.46    0.71
  -5  -6   7    2.56    0.49
   5   6  -7    2.99    0.42
   5   6  -7    1.89    0.67
  -5   6   7    2.56    0.45
  -4  -6   7    1.19    0.39
   4  -6  -7    1.24    0.57
   4  -6  -7    1.43    0.33
  -4   6   7    0.96    0.36
   4   6  -7    0.54    0.30
   4   6  -7    0.72    0.60
   3  -6  -7   -0.35    0.27
   3  -6  -7   -0.89    0.50
  -3  -6   7   -0.27    0.32
   3   6  -7    0.63    0.60
   3   6  -7    0.39    0.27
  -3   6   7   -0.02    0.33
   2  -6  -7    0.93    0.32
   2  -6  -7    0.05    0.52
  -2  -6   7    0.33    0.37
   2   6  -7    0.26    0.30
  -2   6   7    0.59    0.34
   2   6  -7    0.47    0.59
  -1  -6   7    0.93    0.43
   1  -6  -7    1.33    0.35
   1  -6  -7    0.88    0.55
   1   6  -7    0.53    0.59
   1   6  -7    1.01    0.32
  -1   6   7    0.76    0.36
   0  -6   7    0.66    0.37
   0  -6  -7    0.61    0.55
   0  -6  -7    0.71    0.32
   0   6  -7   -0.55    0.54
   0   6   7    0.57    0.34
   0   6  -7    0.71    0.30
   1  -6   7    0.90    0.41
  -1  -6  -7    1.53    0.36
  -1  -6  -7    1.74    0.57
  -1   6  -7    1.39    0.35
   1   6   7    1.02    0.37
  -1   6  -7    2.07    0.61
  -2  -6  -7    3.33    0.65
  -2  -6  -7    3.05    0.45
   2  -6   7    2.01    0.50
  -2   6  -7    2.85    0.67
   2   6   7    2.74    0.45
  -2   6  -7    2.39    0.43
   3  -6   7    0.52    0.35
  -3  -6  -7    0.74    0.31
  -3  -6  -7    1.32    0.50
  -3   6  -7    0.28    0.28
   3   6   7    1.01    0.33
  -3   6  -7    1.08    0.53
  -4  -6  -7    3.47    0.43
  -4  -6  -7    2.43    0.58
   4  -6   7    1.22    0.49
   4  -6   7    2.72    0.48
  -4   6  -7    2.12    0.61
  -4   6  -7    2.57    0.41
   4   6   7    2.86    0.42
  -5  -6  -7    0.93    0.46
   5  -6   7    0.60    0.39
  -5  -6  -7    0.61    0.28
  -5   6  -7    1.54    0.51
  -5   6  -7    0.46    0.28
   5   6   7    0.45    0.29
  -6  -6  -7    1.05    0.23
  -6  -6  -7    0.29    0.41
   6  -6   7    0.13    0.36
   6   6   7    0.60    0.28
  -6   6  -7    0.37    0.25
   7  -6   7    0.13    0.34
  -7   6  -7    0.26    0.22
   8  -6   7    0.16    0.30
  -8   6  -7    0.08    0.18
  17   0  -8   -0.16    0.35
  16   0  -8    0.73    0.45
 -16   0   8    1.11    0.44
 -16   0   8   -0.36    0.28
  16   0  -8    0.68    0.75
 -15   0   8   -0.20    0.32
  15   0  -8    0.11    0.81
 -15   0   8   -0.99    0.44
  15   0  -8    0.38    0.50
  14   0  -8   20.95    2.17
 -14   0   8   21.05    2.10
  14   0  -8   20.88    2.88
  13   0  -8   12.32    1.98
 -13   0   8   16.06    1.57
  13   0  -8   14.83    1.62
 -12   0   8    7.26    0.78
  12   0  -8    5.43    1.17
  12   0  -8    5.19    0.83
 -11   0   8    1.94    0.45
  11   0  -8    2.36    0.88
 -11   0   8    2.23    0.43
  11   0  -8    1.63    0.53
 -10   0   8    1.82    0.39
 -10   0   8    1.26    0.39
  -9   0   8    4.42    0.58
  -9   0   8    5.02    0.66
  -8   0   8    3.50    0.53
  -8   0   8    3.32    0.47
  -7   0   8   11.27    1.22
  -6   0   8    0.75    0.40
  -6   0   8    1.30    0.31
  -5   0   8   24.52    2.32
  -5   0   8   20.47    2.76
  -4   0   8    2.66    0.59
  -4   0   8    3.28    0.42
  -3   0   8   25.35    2.54
   4   0   8    9.12    0.98
   4   0   8    9.11    1.05
   4   0   8    8.08    1.19
   5   0   8   -0.64    0.43
   5   0   8    0.42    0.31
   6   0   8    6.40    0.84
   6   0   8    5.48    0.72
   7   0   8    0.85    0.52
   7   0   8    0.58    0.40
   8   0   8    2.27    0.62
   8   0   8    2.13    0.52
   9   0   8    1.29    0.49
   9   0   8    1.31    0.37
   9   0   8    0.00    2.11
   9   0   8   -0.38    0.54
  10   0   8    0.32    0.51
  10   0   8    0.16    0.57
  10   0   8   -0.44    0.37
  10   0   8   -1.28    2.29
  11   0   8    0.98    0.43
  11   0   8    1.75    0.56
  11   0   8    1.59    2.40
  11   0   8    0.23    0.64
  12   0   8   17.55    1.65
 -12   0  -8   15.91    1.64
  12   0   8   12.91    3.89
  12   0   8   16.70    2.01
 -13   0  -8    0.68    0.34
  13   0   8    1.09    0.64
  13   0   8    1.77    2.33
  14   0   8    0.31    0.58
 -14   0  -8   -0.46    0.56
 -14   0  -8    0.59    0.32
  15   0   8    1.76    0.60
 -15   0  -8    1.51    0.34
 -15   0  -8    1.51    0.56
 -16   0  -8    3.02    0.52
 -17   0  -8   -0.11    0.18
  17  -1  -8    0.62    0.36
  17   1  -8    1.39    0.37
 -16  -1   8    0.24    0.27
  16  -1  -8    0.53    0.42
  16  -1  -8    0.28    0.70
 -16  -1   8    0.70    0.44
 -16   1   8   -0.31    0.28
  16   1  -8    0.22    0.42
  16   1  -8    0.59    0.75
  15  -1  -8    2.61    0.61
  15  -1  -8    3.69    0.93
 -15  -1   8    3.77    0.50
 -15   1   8    2.87    0.49
 -15   1   8    3.57    0.62
  15   1  -8    3.03    0.61
  15   1  -8    0.87    0.87
  14  -1  -8    1.17    0.54
 -14  -1   8    0.29    0.34
  14  -1  -8    0.59    0.89
  14   1  -8    1.13    0.53
 -14   1   8    0.89    0.40
  14   1  -8    0.29    0.83
 -14   1   8    0.97    0.50
 -13  -1   8    2.50    0.47
  13  -1  -8    3.91    0.66
  13  -1  -8    2.14    0.96
 -13   1   8    2.55    0.68
 -13   1   8    2.29    0.50
  13   1  -8    2.68    0.95
  13   1  -8    2.68    0.61
  12  -1  -8    1.18    0.52
  12  -1  -8    1.38    0.88
  12   1  -8    0.03    0.81
 -12   1   8    0.64    0.40
 -12   1   8    0.52    0.56
  12   1  -8    0.04    0.46
  11  -1  -8    5.77    1.24
 -11  -1   8    5.67    0.86
  11  -1  -8    5.75    0.86
  11   1  -8    5.66    1.18
 -11   1   8    8.32    0.90
 -11   1   8    7.63    0.84
  11   1  -8    7.02    0.82
 -11   1   8    7.55    1.04
  10  -1  -8    4.95    1.08
 -10  -1   8    5.92    0.74
  10  -1  -8    4.08    0.74
 -10   1   8    5.85    0.89
 -10   1   8    5.94    0.67
 -10   1   8    3.79    0.67
  -9  -1   8    1.37    0.38
  -9   1   8    0.24    0.54
  -9   1   8    1.32    0.39
  -9   1   8    0.87    0.35
  -8  -1   8    9.46    1.04
  -8   1   8    8.57    1.21
  -8   1   8    9.10    0.97
  -8   1   8    9.08    1.04
  -7  -1   8   23.54    2.33
  -7   1   8   21.68    2.69
  -7   1   8   20.51    2.74
  -7   1   8   24.34    2.34
  -6  -1   8    0.28    0.26
  -6   1   8    0.31    0.36
  -6   1   8   -0.09    0.46
  -6   1   8   -0.27    0.38
  -5  -1   8    2.02    0.36
  -5  -1   8    2.78    0.51
  -5   1   8    1.51    0.40
  -4  -1   8   17.00    1.87
  -4  -1   8   15.95    2.30
  -4   1   8   23.02    2.31
  -4   1   8   18.62    1.90
  -3  -1   8  127.13   12.74
  -3  -1   8  125.19   14.88
  -3   1   8  132.73   12.75
  -3   1   8  128.82   14.87
  -2  -1   8   62.42    7.58
  -2   1   8   67.06    6.47
  -1  -1   8   61.46    6.02
  -1  -1   8   60.40    6.63
  -1   1   8   53.72    5.62
  -1   1   8   50.68    6.59
   0  -1   8   25.34    2.97
   0  -1   8   22.51    2.63
   0   1   8   22.93    2.45
   0   1   8   27.39    2.95
   1  -1   8   37.93    4.34
   1  -1   8   36.94    3.90
   1   1   8   34.77    3.65
   2  -1   8   14.90    1.77
   2   1   8   17.07    1.67
   3  -1   8   32.22    3.30
   3  -1   8   29.54    3.18
   3   1   8   29.66    3.09
   4  -1   8   63.18    6.15
   4  -1   8   59.81    6.25
   4  -1   8   55.21    7.24
   4   1   8   65.25    6.18
   4   1   8   64.43    6.24
   5  -1   8   12.63    1.60
   5  -1   8   11.26    1.74
   5  -1   8   14.89    1.43
   5   1   8   14.43    1.64
   5   1   8   13.59    1.46
   6  -1   8   12.77    1.28
   6  -1   8   13.42    1.49
   6   1   8    9.42    1.40
   6   1   8    8.79    1.32
   6   1   8   14.60    1.97
   6   1   8   13.53    1.32
   7  -1   8   14.58    1.67
   7  -1   8   13.27    1.45
   7   1   8   10.08    1.51
   7   1   8   14.00    1.50
   7   1   8   17.30    1.88
   8  -1   8    0.95    0.54
   8  -1   8   -0.02    0.39
   8   1   8    0.06    0.56
   8   1   8    0.40    0.30
   8   1   8    0.74    0.48
   9  -1   8    7.13    0.95
   9  -1   8    4.77    0.81
   9   1   8    6.07    0.68
   9   1   8    6.16    0.96
   9   1   8    5.55    0.87
  10  -1   8    4.18    0.73
  10  -1   8    2.57    0.61
  10   1   8    2.47    0.74
  10   1   8    2.05    0.47
  10   1   8    2.42    0.64
  11  -1   8   17.03    1.86
  11  -1   8    7.21    3.63
  11   1   8   16.97    1.91
  11   1   8   14.81    1.49
  12  -1   8    5.97    0.96
  12  -1   8    1.88    2.73
 -12  -1  -8    6.18    0.72
  12   1   8    5.68    0.75
 -12   1  -8    6.56    0.72
  12   1   8    5.91    1.01
 -13  -1  -8   11.63    1.61
  13  -1   8    4.85    3.27
  13  -1   8   14.41    1.58
 -13  -1  -8   12.65    1.28
  13   1   8   12.99    1.29
  13   1   8   13.26    1.55
 -13   1  -8   12.01    1.28
  14  -1   8    0.30    2.25
 -14  -1  -8    3.16    0.47
  14  -1   8    3.51    0.72
 -14  -1  -8    4.44    0.75
 -14   1  -8    3.39    0.71
 -14   1  -8    3.00    0.47
  14   1   8    3.59    0.77
 -15  -1  -8    2.34    0.60
 -15  -1  -8    2.69    0.39
  15  -1   8    0.19    1.95
 -15   1  -8    2.33    0.39
  15   1   8    1.30    0.61
 -15   1  -8    2.57    0.62
  16  -1   8   -0.21    1.57
 -16  -1  -8    0.07    0.23
 -16   1  -8    0.30    0.24
  16  -2  -8    0.52    0.63
  16  -2  -8    0.38    0.36
  16   2  -8    0.20    0.68
  16   2  -8    0.75    0.38
 -16   2   8    0.91    0.29
 -15  -2   8   -0.10    0.27
  15  -2  -8    0.14    0.44
  15  -2  -8    0.96    0.73
  15   2  -8    0.82    0.45
  15   2  -8   -0.16    0.74
 -15   2   8   -0.33    0.31
  14  -2  -8    1.59    0.84
  14  -2  -8    1.11    0.53
  14   2  -8    1.14    0.52
  14   2  -8    0.12    0.80
 -14   2   8    0.63    0.37
  13  -2  -8    1.69    0.59
  13  -2  -8    2.28    0.96
  13   2  -8    2.39    0.93
 -13   2   8    1.80    0.47
  13   2  -8    2.27    0.54
  12  -2  -8    3.22    0.66
  12  -2  -8    2.62    1.00
  12   2  -8    3.21    0.56
 -12   2   8    3.20    0.58
  12   2  -8    2.11    0.93
  11  -2  -8   24.29    3.13
  11  -2  -8   23.71    2.36
 -11   2   8   25.03    2.35
 -11   2   8   23.83    2.75
  11   2  -8   21.63    2.25
  11   2  -8   21.94    2.90
  10  -2  -8   31.18    2.89
  10  -2  -8   28.87    3.72
 -10  -2   8   30.33    3.04
  10   2  -8   27.54    2.78
 -10   2   8   32.78    2.89
 -10   2   8   26.62    3.02
 -10   2   8   29.84    3.38
  -9  -2   8    8.47    1.02
   9  -2  -8    8.47    1.03
   9  -2  -8    8.60    1.42
  -9   2   8    8.47    1.16
  -9   2   8    8.87    0.98
  -9   2   8    7.78    1.01
   8  -2  -8   46.31    5.92
  -8  -2   8   51.93    5.11
  -8   2   8   48.71    5.63
  -8   2   8   53.37    4.77
  -8   2   8   51.59    5.13
  -7  -2   8   19.95    2.00
  -7   2   8   19.17    1.95
  -7   2   8   16.86    2.31
  -6  -2   8   29.46    2.83
  -6   2   8   23.83    3.16
  -6   2   8   28.08    2.84
  -6   2   8   28.08    2.67
  -5  -2   8    3.11    0.61
  -5  -2   8    3.84    0.52
  -5   2   8    3.08    0.56
  -5   2   8    3.18    0.63
  -4  -2   8    5.93    0.79
  -4  -2   8    7.52    0.80
  -4  -2   8    5.84    0.95
  -3  -2   8   69.29    6.86
  -3  -2   8   66.33    8.05
  -3  -2   8   64.66    6.93
  -3   2   8   74.45    6.88
  -2  -2   8   51.20    4.95
  -2  -2   8   46.58    5.85
  -2  -2   8   46.23    5.03
  -2   2   8   52.88    4.98
  -1  -2   8   37.70    3.66
  -1  -2   8   35.28    4.39
  -1  -2   8   33.62    3.74
  -1   2   8   37.95    3.69
   0  -2   8   11.30    1.29
   0  -2   8   11.15    1.20
   0  -2   8   11.15    1.52
   0   2   8   10.98    1.26
   1  -2   8   20.65    2.27
   1  -2   8   20.92    2.69
   1  -2   8   18.00    2.31
   1  -2   8   22.44    2.16
   1   2   8   22.40    2.58
   1   2   8   22.33    2.21
   2  -2   8   17.42    1.99
   2  -2   8   21.35    2.45
   2  -2   8   17.39    1.85
   2   2   8   18.29    1.91
   2   2   8   17.74    2.22
   3  -2   8   60.31    7.38
   3  -2   8   66.95    6.24
   3  -2   8   59.93    6.33
   3   2   8   64.06    6.28
   3   2   8   60.21    6.89
   4  -2   8    6.74    0.81
   4  -2   8    7.51    0.91
   4   2   8    7.51    0.91
   4   2   8    6.35    0.95
   5  -2   8   25.92    2.92
   5  -2   8   27.82    2.78
   5   2   8   31.14    3.63
   5   2   8   26.24    2.83
   5   2   8   27.64    3.22
   5   2   8   25.19    2.90
   6  -2   8    0.52    0.50
   6  -2   8    1.04    0.34
   6   2   8    2.29    0.58
   6   2   8   -0.59    0.51
   6   2   8    0.50    0.30
   6   2   8   -0.09    0.47
   7  -2   8   15.74    1.57
   7  -2   8   13.51    1.32
   7  -2   8    5.50    3.17
   7  -2   8   11.17    1.48
   7   2   8   11.59    1.42
   7   2   8   11.56    1.40
   7   2   8   10.87    1.19
   8  -2   8    1.22    0.46
   8  -2   8    0.69    0.52
   8  -2   8    2.20    0.64
   8   2   8    1.23    0.57
   8   2   8    1.22    0.63
   8   2   8    1.90    0.39
   9  -2   8    7.60    0.95
   9  -2   8    7.65    0.99
   9  -2   8    5.16    0.84
   9   2   8    5.48    0.98
   9   2   8    5.01    0.94
   9   2   8    5.61    0.70
  10  -2   8   20.06    2.20
 -10  -2  -8   18.01    1.87
  10  -2   8   10.43    4.23
  10   2   8   20.04    2.21
  10   2   8   20.60    1.84
 -11  -2  -8   27.46    2.50
  11  -2   8   26.30    2.84
 -11  -2  -8   23.08    3.05
  11   2   8   27.18    2.48
  11   2   8   25.90    2.88
 -12  -2  -8    0.08    0.56
  12  -2   8    0.59    0.56
 -12  -2  -8    0.09    0.33
  12  -2   8   -1.40    2.39
  12   2   8    0.11    0.38
 -12   2  -8    1.16    0.35
  12   2   8   -0.02    0.62
 -13  -2  -8    9.89    1.14
  13  -2   8   10.52    1.34
 -13   2  -8   10.85    1.13
  13   2   8   11.16    1.41
  13   2   8   11.25    1.15
 -14  -2  -8    0.72    0.50
 -14  -2  -8    0.24    0.30
  14  -2   8   -1.36    1.98
 -14   2  -8    0.61    0.30
  14   2   8    0.40    0.58
 -14   2  -8    0.39    0.56
 -15  -2  -8    1.36    0.50
 -15  -2  -8    1.35    0.30
  15  -2   8    0.01    1.82
 -15   2  -8    0.70    0.54
 -15   2  -8    1.92    0.32
 -16  -2  -8    2.13    0.32
 -16   2  -8    2.10    0.30
  15  -3  -8    5.48    0.72
  15  -3  -8    5.12    0.96
 -15   3   8    8.09    0.73
  14  -3  -8    3.06    0.58
  14  -3  -8    3.51    0.86
  14   3  -8    2.97    0.90
  14   3  -8    4.32    0.60
 -14   3   8    4.69    0.54
  13  -3  -8    0.62    0.49
  13  -3  -8    1.11    0.79
  13   3  -8    0.36    0.82
 -13   3   8    1.26    0.40
  13   3  -8    2.11    0.48
  12  -3  -8    1.80    0.57
  12  -3  -8    2.22    0.91
  12   3  -8    1.26    0.48
 -12   3   8    0.77    0.44
  12   3  -8    0.29    0.86
  11  -3  -8    2.18    0.60
  11  -3  -8    1.33    0.92
 -11   3   8    1.13    0.46
  11   3  -8    1.15    0.44
  11   3  -8    1.66    0.86
  10  -3  -8   14.01    2.13
  10  -3  -8   13.52    1.64
  10   3  -8   15.22    1.53
  10   3  -8   16.20    2.16
 -10   3   8   17.38    1.73
   9  -3  -8    2.96    0.96
   9  -3  -8    2.16    0.65
  -9   3   8    2.07    0.54
   9   3  -8    2.35    0.47
   8  -3  -8    9.86    1.55
  -8  -3   8   10.38    1.17
   8  -3  -8   10.99    1.20
  -8   3   8   12.34    1.14
  -8   3   8    6.50    1.17
   7  -3  -8    6.40    1.25
  -7  -3   8    8.71    0.97
   7  -3  -8    6.62    0.93
  -7   3   8    5.31    0.94
  -7   3   8    8.22    0.89
   6  -3  -8    6.69    1.24
  -6  -3   8    8.13    0.97
   6  -3  -8    7.44    0.97
  -6   3   8    5.78    0.96
  -6   3   8    8.64    0.90
  -5  -3   8   16.48    1.87
  -5  -3   8   16.55    1.75
  -5   3   8   16.04    1.77
  -5   3   8   14.14    2.03
  -5   3   8   17.89    1.73
  -4  -3   8    7.92    0.98
  -4  -3   8    7.71    1.05
  -4  -3   8    7.77    1.03
  -4   3   8    8.04    1.03
  -4   3   8    8.65    0.91
  -4   3   8    8.50    1.10
  -3  -3   8   13.24    1.51
  -3  -3   8   13.82    1.38
  -3  -3   8   12.20    1.52
  -3   3   8   11.66    1.53
  -3   3   8   10.91    1.37
  -3   3   8   12.36    1.42
  -2  -3   8    9.67    1.24
  -2  -3   8   13.12    1.44
  -2  -3   8   11.77    1.38
  -2   3   8   10.47    1.24
  -2   3   8   12.37    1.30
  -2   3   8   10.62    1.38
  -1  -3   8   22.89    2.25
  -1  -3   8   18.73    2.12
  -1   3   8   22.39    2.45
  -1   3   8   20.70    2.17
  -1   3   8   18.90    2.01
   0  -3   8   67.75    6.59
   0  -3   8   67.21    6.50
   0   3   8   60.46    6.00
   0   3   8   63.72    7.15
   0   3   8   66.30    6.53
   1  -3   8   52.13    5.03
   1  -3   8   48.86    5.40
   1  -3   8   49.73    5.11
  -1   3  -8   48.29    6.14
   1   3   8   47.75    4.63
   1   3   8   50.40    5.06
   1   3   8   52.92    5.57
   2  -3   8    9.87    1.28
   2  -3   8   10.15    1.16
   2  -3   8   11.51    1.30
   2   3   8   11.03    1.48
   2   3   8    9.97    1.23
   2   3   8   10.25    1.34
   2   3   8    9.26    1.06
  -2   3  -8   12.07    1.59
   3  -3   8   32.17    3.37
   3  -3   8   33.07    3.25
   3  -3   8   31.03    3.11
   3   3   8   28.19    3.16
  -3   3  -8   25.22    3.95
   3   3   8   29.41    2.87
   3   3   8   35.24    3.56
   4  -3   8    3.74    0.66
   4  -3   8    2.24    0.48
   4  -3   8    2.84    0.57
  -4   3  -8    3.90    0.93
   4   3   8    2.87    0.65
   4   3   8    2.73    0.43
   4   3   8    3.30    0.69
   5  -3   8    1.44    0.39
   5  -3   8    0.88    0.51
   5  -3   8    0.14    0.32
   5   3   8    0.20    0.48
   5   3   8   -0.13    0.30
   6  -3   8    2.46    2.58
   6  -3   8    8.88    1.08
   6  -3   8    7.29    0.93
   6   3   8    8.17    0.87
   6   3   8    8.12    1.08
   7  -3   8    0.89    0.55
   7  -3   8    0.77    0.55
  -7  -3  -8    1.46    0.43
   7  -3   8    0.49    0.39
   7  -3   8   -2.72    2.15
   7   3   8    1.68    0.39
   7   3   8    0.25    0.57
   7   3   8    0.60    0.61
   8  -3   8    4.66    0.76
  -8  -3  -8    3.92    0.60
   8  -3   8    0.03    2.35
   8  -3   8    4.76    0.75
   8  -3   8    3.26    0.61
  -8  -3  -8    3.93    0.79
   8   3   8    3.39    0.55
   8   3   8    3.17    0.79
   8   3   8    2.65    0.77
   9  -3   8   -2.29    2.22
   9  -3   8    1.75    0.64
  -9  -3  -8    0.39    0.58
   9  -3   8    0.65    0.53
  -9  -3  -8    2.51    0.47
   9   3   8    0.39    0.64
   9   3   8    1.32    0.42
 -10  -3  -8    0.88    0.59
 -10  -3  -8    1.22    0.39
  10  -3   8   -2.81    2.26
  10  -3   8    1.11    0.56
  10  -3   8    1.85    0.60
  10   3   8    1.88    0.43
  10   3   8    0.57    0.64
 -10   3  -8    1.57    0.89
 -10   3  -8    1.69    0.41
 -11  -3  -8    1.06    0.35
 -11  -3  -8    0.98    0.58
  11  -3   8    0.20    2.22
  11  -3   8    1.04    0.50
 -11   3  -8    1.21    0.36
  11   3   8   -0.28    0.37
 -11   3  -8    0.03    0.80
  11   3   8    0.06    0.61
  12  -3   8   -0.59    2.16
 -12  -3  -8    2.11    0.62
 -12  -3  -8    3.11    0.44
 -12   3  -8    2.63    0.41
  12   3   8    1.19    0.67
  12   3   8    1.66    0.43
 -12   3  -8    3.76    0.88
 -13  -3  -8    0.86    0.50
 -13  -3  -8    0.98    0.30
  13  -3   8    0.22    1.91
 -13   3  -8    0.90    0.31
  13   3   8    0.67    0.57
 -14  -3  -8   -0.38    0.21
 -14  -3  -8   -0.19    0.41
  14  -3   8    0.64    1.70
 -14   3  -8    0.39    0.25
 -15  -3  -8    0.74    0.20
  15  -3   8   -1.18    1.37
 -15   3  -8    0.52    0.22
  14   4  -8    1.38    0.33
  13  -4  -8    0.93    0.34
  13  -4  -8    1.14    0.61
  13   4  -8   -0.28    0.65
  13   4  -8    1.61    0.38
 -13   4   8    1.61    0.32
  12  -4  -8    1.75    0.73
  12  -4  -8    1.37    0.43
  12   4  -8    1.49    0.76
 -12   4   8    1.42    0.39
  12   4  -8    1.58    0.42
  11  -4  -8    3.58    0.60
  11  -4  -8    2.88    0.87
  11   4  -8    2.73    0.88
  11   4  -8    3.36    0.54
 -11   4   8    3.00    0.52
  10  -4  -8    2.09    0.87
  10  -4  -8    2.77    0.60
 -10   4   8    1.44    0.49
  10   4  -8    3.83    0.89
  10   4  -8    2.90    0.48
   9  -4  -8    5.21    1.13
   9  -4  -8    5.23    0.81
   9   4  -8    4.75    1.05
  -9   4   8    5.18    0.73
   9   4  -8    5.74    0.68
   8  -4  -8    7.50    1.29
   8  -4  -8    6.29    0.89
  -8   4   8    6.38    0.83
   8   4  -8    6.34    0.75
   8   4  -8    6.17    1.10
   7  -4  -8   14.06    1.99
   7  -4  -8   15.74    1.65
   7   4  -8   13.12    1.41
  -7   4   8   14.83    1.50
   6  -4  -8    3.07    0.88
   6  -4  -8    2.05    0.60
  -6  -4   8    2.05    0.50
  -6   4   8    1.85    0.52
   6   4  -8    2.28    0.43
  -5  -4   8    4.40    0.69
   5  -4  -8    4.94    1.02
  -5  -4   8    4.68    0.72
   5  -4  -8    4.18    0.74
  -5   4   8    2.25    0.73
  -5   4   8    5.97    0.68
  -4  -4   8   11.78    1.43
  -4  -4   8    9.63    1.28
   4  -4  -8   12.66    1.64
   4  -4  -8   11.40    1.26
  -4   4   8   12.05    1.23
  -4   4   8   10.88    1.39
   3  -4  -8    0.44    0.71
   3  -4  -8   -0.46    0.46
  -3  -4   8    0.33    0.42
  -3  -4   8    0.09    0.35
  -3  -4   8    0.40    0.51
  -3   4   8   -0.22    0.48
  -3   4   8   -0.45    0.39
  -2  -4   8    5.16    0.84
   2  -4  -8    4.84    1.00
  -2  -4   8    4.90    0.77
   2  -4  -8    6.17    0.79
  -2  -4   8    7.00    0.87
  -2   4   8    5.06    0.70
  -2   4   8    5.04    0.85
  -1  -4   8   64.17    5.81
   1  -4  -8   62.00    5.28
   1  -4  -8   53.25    6.50
  -1  -4   8   60.88    6.14
  -1  -4   8   54.16    5.70
  -1   4   8   59.93    5.28
  -1   4   8   45.29    5.72
  -1   4   8   54.03    6.29
   0  -4   8   56.45    5.14
   0  -4   8   52.77    5.43
   0  -4  -8   48.21    4.65
   0  -4  -8   47.35    5.75
   0  -4   8   48.01    5.04
   0   4   8   52.57    4.66
   0   4   8   44.41    5.07
   0   4   8   49.56    5.58
   1  -4   8   14.50    1.75
  -1  -4  -8   17.63    2.10
   1  -4   8   17.44    1.91
  -1  -4  -8   13.99    1.67
   1  -4   8   15.63    1.94
   1   4   8   19.60    1.63
   1   4   8   12.43    1.79
   1   4   8   16.11    2.14
  -1   4  -8   19.97    2.32
  -2  -4  -8    0.37    0.40
   2  -4   8    1.05    0.49
   2  -4   8    1.18    0.52
   2  -4   8    0.32    0.53
  -2  -4  -8    1.23    0.61
   2  -4   8    0.29    0.38
   2   4   8   -0.30    0.53
   2   4   8    2.23    0.63
  -2   4  -8    1.91    0.88
   2   4   8    0.33    0.37
  -3  -4  -8    1.80    0.44
   3  -4   8    0.58    0.39
   3  -4   8    0.55    0.52
   3  -4   8    1.28    0.50
  -3  -4  -8    2.03    0.65
   3  -4   8    1.18    0.57
   3   4   8    2.20    0.66
   3   4   8    1.72    0.60
   3   4   8    1.95    0.40
  -3   4  -8    0.79    0.91
  -4  -4  -8    5.77    0.91
  -4  -4  -8    4.37    0.65
   4  -4   8    4.31    0.71
   4  -4   8    4.52    0.76
   4  -4   8    6.14    0.90
   4   4   8    3.83    0.84
   4   4   8    4.53    0.86
   4   4   8    4.89    0.64
  -4   4  -8    7.09    1.22
  -5  -4  -8   11.00    1.32
  -5  -4  -8   13.70    1.70
   5  -4   8   12.21    1.49
   5  -4   8   12.01    1.52
  -5   4  -8   11.87    1.85
   5   4   8   12.19    1.26
  -6  -4  -8   21.43    2.28
   6  -4   8   26.26    2.62
  -6  -4  -8   21.17    2.83
   6  -4   8   25.03    2.72
   6   4   8   25.50    2.26
  -6   4  -8   21.88    3.14
   7  -4   8   26.62    2.80
  -7  -4  -8   25.50    2.35
   7  -4   8   23.75    2.66
  -7  -4  -8   21.87    2.88
   7   4   8   26.83    2.34
  -7   4  -8   21.56    3.20
  -7   4  -8   22.59    2.35
   8  -4   8    4.58    0.87
  -8  -4  -8    5.57    0.95
  -8  -4  -8    5.87    0.71
  -8   4  -8    6.47    1.23
   8   4   8    4.62    0.68
  -8   4  -8    5.37    0.68
  -9  -4  -8   11.54    1.67
   9  -4   8   14.35    1.64
  -9  -4  -8   12.54    1.36
  -9  -4  -8   12.29    1.38
  -9   4  -8   13.67    1.37
  -9   4  -8   15.03    1.96
   9   4   8   13.79    1.35
 -10  -4  -8    0.73    0.55
  10  -4   8    0.04    1.93
 -10  -4  -8    1.07    0.34
  10  -4   8    0.75    0.49
  10   4   8    1.06    0.38
 -10   4  -8    0.35    0.35
 -10   4  -8    1.79    0.82
  11  -4   8   -0.20    1.75
 -11  -4  -8    0.08    0.26
 -11  -4  -8   -0.07    0.46
  11  -4   8   -0.10    0.41
 -11   4  -8    0.13    0.29
  11   4   8    0.24    0.31
  12  -4   8    0.58    1.56
 -12  -4  -8    1.51    0.29
  12  -4   8    1.08    0.42
 -12  -4  -8    1.11    0.46
 -12   4  -8    1.53    0.32
 -13  -4  -8    2.95    0.34
 -13   4  -8    1.98    0.32
  11   5  -8    1.07    0.31
  10  -5  -8    1.17    0.61
  10  -5  -8    1.18    0.34
  10   5  -8    1.11    0.64
 -10   5   8    1.29    0.33
  10   5  -8    1.26    0.34
   9  -5  -8    7.93    0.86
   9  -5  -8    6.78    1.15
  -9   5   8    7.36    0.83
   9   5  -8    5.83    1.09
   9   5  -8    8.29    0.86
   8  -5  -8    3.47    0.88
   8  -5  -8    5.21    0.65
   8   5  -8    2.53    0.83
  -8   5   8    3.36    0.56
   8   5  -8    4.80    0.55
   7  -5  -8    4.79    0.67
   7  -5  -8    3.73    0.93
   7   5  -8    4.67    0.59
   7   5  -8    2.68    0.88
  -7   5   8    5.08    0.63
   6  -5  -8    8.87    1.42
   6  -5  -8   10.13    1.06
  -6  -5   8    9.44    1.13
  -6   5   8    9.10    1.00
   6   5  -8    8.27    0.94
   6   5  -8    7.14    1.27
   5  -5  -8    2.30    0.57
  -5  -5   8    2.66    0.59
   5  -5  -8    2.58    0.87
   5   5  -8    3.02    0.83
  -5   5   8    3.37    0.54
   5   5  -8    3.02    0.45
   4  -5  -8    5.68    0.72
   4  -5  -8    3.76    0.96
  -4  -5   8    4.50    0.75
   4   5  -8    5.24    0.62
  -4   5   8    4.05    0.65
   3  -5  -8   19.60    1.93
   3  -5  -8   18.96    2.48
  -3  -5   8   19.77    2.18
   3   5  -8   18.33    1.83
  -3   5   8   17.28    1.86
   2  -5  -8    9.02    0.94
   2  -5  -8    9.27    1.28
  -2  -5   8    7.13    1.04
  -2   5   8    6.79    0.89
   2   5  -8    7.44    0.86
  -1  -5   8    5.52    0.89
   1  -5  -8    6.83    1.06
   1   5  -8    6.41    0.74
   0  -5   8   29.76    3.17
   0  -5  -8   33.31    2.85
   0  -5  -8   28.50    3.56
   0  -5   8   28.32    3.32
   0   5  -8   25.69    2.81
   0   5   8   32.64    2.83
  -1  -5  -8   31.72    3.11
   1  -5   8   35.51    3.64
  -1  -5  -8   31.77    3.87
   1   5   8   34.55    3.10
  -1   5  -8   30.21    3.09
  -2  -5  -8   11.91    1.53
   2  -5   8   10.13    1.35
   2  -5   8   10.76    1.39
   2  -5   8   11.95    1.39
  -2  -5  -8   10.08    1.15
  -2   5  -8   10.89    1.19
  -2   5  -8    8.58    1.55
   2   5   8   11.04    1.14
   3  -5   8    1.46    0.60
  -3  -5  -8    1.79    0.46
  -3  -5  -8    1.55    0.66
   3  -5   8    1.95    0.58
   3  -5   8    1.97    0.53
   3   5   8    2.48    0.43
  -3   5  -8    1.94    0.90
  -3   5  -8    2.19    0.44
  -4  -5  -8    6.19    0.73
   4  -5   8    3.83    0.83
   4  -5   8    4.58    0.85
   4  -5   8    5.00    0.82
  -4  -5  -8    6.54    0.99
  -4   5  -8    5.46    1.08
   4   5   8    6.16    0.69
  -4   5  -8    5.91    0.72
   5  -5   8   13.04    1.57
  -5  -5  -8   12.24    1.33
  -5  -5  -8   12.43    1.62
   5  -5   8   11.68    1.46
  -5   5  -8   11.66    1.29
  -5   5  -8   11.90    1.78
   5   5   8   12.26    1.25
  -6  -5  -8    4.25    0.56
   6  -5   8    2.12    0.64
  -6   5  -8    3.24    0.49
   6   5   8    3.18    0.49
  -6   5  -8    2.68    0.99
  -7  -5  -8    1.46    0.55
  -7  -5  -8    0.99    0.36
   7  -5   8    0.58    0.48
   7   5   8    0.09    0.35
  -7   5  -8    0.52    0.82
  -7   5  -8    0.70    0.34
  -8  -5  -8    1.93    0.36
   8  -5   8    1.55    0.50
  -8  -5  -8    1.86    0.56
   8   5   8    1.57    0.39
  -8   5  -8    2.32    0.40
  -9  -5  -8    0.94    0.27
  -9  -5  -8    1.65    0.48
   9  -5   8    0.41    0.42
  -9   5  -8    1.13    0.32
   9   5   8    0.79    0.32
 -10  -5  -8    1.46    0.26
 -10  -5  -8    1.11    0.45
  10  -5   8    1.26    0.42
 -10   5  -8    1.77    0.31
  11  -5   8    0.16    0.30
 -11   5  -8    0.22    0.20
   8   6  -8    0.81    0.23
   7   6  -8    0.13    0.22
   6  -6  -8    3.35    0.66
   6  -6  -8    3.01    0.41
  -6   6   8    2.74    0.42
   6   6  -8    3.11    0.41
   5  -6  -8    6.13    0.92
   5  -6  -8    7.18    0.67
  -5  -6   8    5.64    0.74
   5   6  -8    3.44    0.87
  -5   6   8    5.09    0.65
   5   6  -8    7.08    0.68
   4  -6  -8    0.27    0.29
   4  -6  -8   -0.07    0.50
  -4  -6   8    0.83    0.35
  -4   6   8    1.14    0.32
   4   6  -8    0.98    0.28
   4   6  -8    0.55    0.58
   3  -6  -8    3.60    0.45
   3  -6  -8    2.87    0.70
  -3  -6   8    2.23    0.47
   3   6  -8    1.10    0.66
  -3   6   8    3.18    0.43
   3   6  -8    3.27    0.42
   2  -6  -8    9.17    1.22
  -2  -6   8    7.14    1.04
   2  -6  -8   10.13    0.93
   2   6  -8    8.22    0.87
  -2   6   8    7.47    0.89
   1  -6  -8    3.30    0.62
   1  -6  -8    1.37    0.37
  -1  -6   8    1.54    0.43
   1   6  -8    1.93    0.65
  -1   6   8    0.84    0.35
   1   6  -8    2.34    0.36
   0  -6  -8    0.22    0.49
   0  -6  -8    0.54    0.32
   0  -6   8    0.70    0.36
   0   6  -8    0.80    0.29
   0   6   8    0.52    0.30
   0   6  -8    0.48    0.58
  -1  -6  -8    1.66    0.33
   1  -6   8    0.01    0.33
  -1  -6  -8    1.01    0.50
   1   6   8    0.97    0.31
  -1   6  -8    1.84    0.58
  -1   6  -8    0.41    0.28
   2  -6   8    3.58    0.58
  -2  -6  -8    4.09    0.51
  -2  -6  -8    3.51    0.68
   2   6   8    3.25    0.46
  -2   6  -8    3.24    0.45
  -3  -6  -8    1.02    0.32
  -3  -6  -8    1.23    0.48
   3  -6   8    0.73    0.34
  -3   6  -8    1.60    0.32
   3   6   8    1.16    0.30
   4  -6   8    1.00    0.33
  -4  -6  -8    1.16    0.48
  -4  -6  -8    1.86    0.32
   4  -6   8    0.86    0.40
   4   6   8    0.71    0.29
  -4   6  -8    1.45    0.31
  -5  -6  -8    0.98    0.46
   5  -6   8    0.87    0.41
  -5  -6  -8    1.38    0.30
   5   6   8    1.37    0.30
  -5   6  -8    1.51    0.31
  -6  -6  -8    0.57    0.21
   6  -6   8    0.53    0.35
  -6   6  -8    0.77    0.26
   7  -6   8   -0.19    0.31
  -7   6  -8   -0.14    0.20
  17   0  -9   -0.24    0.34
 -16   0   9    2.41    0.39
  16   0  -9    2.27    0.82
  16   0  -9    3.00    0.53
 -15   0   9    0.50    0.32
 -15   0   9    0.80    0.48
  15   0  -9    0.15    0.49
  15   0  -9   -0.04    0.79
  14   0  -9    5.99    0.96
 -14   0   9    9.19    1.11
  14   0  -9    6.55    1.31
 -14   0   9    8.02    0.87
  13   0  -9    0.88    0.53
 -13   0   9    0.54    0.37
 -13   0   9    0.30    0.58
  13   0  -9    1.07    0.90
 -12   0   9    4.75    0.60
  12   0  -9    3.05    0.68
 -12   0   9    4.96    0.85
  12   0  -9    2.31    1.00
 -11   0   9    0.81    0.37
 -11   0   9    0.07    0.34
  11   0  -9    0.43    0.48
 -10   0   9    4.00    0.59
 -10   0   9    5.28    0.67
  -9   0   9   -0.18    0.30
  -9   0   9    0.94    0.33
  -8   0   9    0.62    0.31
  -8   0   9    0.80    0.32
  -7   0   9   10.78    1.17
  -7   0   9   10.54    1.38
  -6   0   9    0.70    0.28
  -6   0   9    1.17    0.45
  -6   0   9    0.69    0.50
  -5   0   9    3.52    0.60
  -5   0   9    1.79    0.38
  -5   0   9    3.54    0.55
  -4   0   9    0.72    0.24
  -4   0   9    0.52    0.43
  -2   0   9    0.23    0.59
  -1   0   9    1.79    0.54
   0   0   9    8.48    1.20
   2   0   9    1.68    0.55
   3   0   9    0.09    0.43
   3   0   9    0.53    0.42
   4   0   9   38.43    3.73
   4   0   9   33.84    4.27
   5   0   9    5.87    1.08
   5   0   9    6.18    0.84
   6   0   9    2.22    0.60
   7   0   9    5.40    0.72
   7   0   9    5.12    0.85
   8   0   9    0.06    0.55
   8   0   9    1.15    0.46
   8   0   9    0.34    2.12
   9   0   9    1.53    0.50
   9   0   9   -0.79    2.25
   9   0   9    1.37    0.63
  10   0   9   -0.35    0.60
  10   0   9    0.61    2.34
  10   0   9    1.34    0.54
  11   0   9    1.61    0.72
  11   0   9    1.07    2.38
  12   0   9    7.56    1.05
  12   0   9    2.84    2.69
  13   0   9    1.07    0.65
 -13   0  -9    1.41    0.37
  13   0   9    2.38    2.27
 -14   0  -9    0.36    0.31
  14   0   9   -0.19    0.55
 -15   0  -9    0.01    0.26
 -16   0  -9    1.60    0.31
  17   1  -9    1.68    0.38
  16  -1  -9   -0.26    0.66
  16  -1  -9    0.50    0.42
  16   1  -9   -0.24    0.67
 -16   1   9   -0.02    0.26
  16   1  -9    0.66    0.41
 -15  -1   9    2.09    0.38
  15  -1  -9    1.10    0.79
  15  -1  -9    2.30    0.56
 -15  -1   9    2.26    0.58
 -15   1   9    2.61    0.41
 -15   1   9    2.69    0.56
  15   1  -9    1.75    0.55
  15   1  -9    1.56    0.86
  14  -1  -9    0.38    0.51
 -14  -1   9    0.98    0.33
  14  -1  -9    0.79    0.87
 -14   1   9    0.61    0.36
  14   1  -9    0.43    0.84
  14   1  -9    1.13    0.54
 -14   1   9    0.24    0.50
 -13  -1   9    0.44    0.33
  13  -1  -9   -0.38    0.90
  13  -1  -9   -0.29    0.50
 -13   1   9   -0.28    0.53
 -13   1   9    0.02    0.36
  13   1  -9    0.57    0.88
  13   1  -9    0.61    0.50
  12  -1  -9    5.25    1.23
 -12  -1   9    6.74    0.76
  12  -1  -9    5.65    0.86
  12   1  -9    5.85    0.84
 -12   1   9    7.00    0.81
 -12   1   9    8.47    1.04
  12   1  -9    5.50    1.21
 -11  -1   9    0.69    0.35
  11  -1  -9    1.07    0.87
  11  -1  -9    1.44    0.54
  11   1  -9    0.41    0.44
 -11   1   9    0.55    0.40
 -11   1   9    0.51    0.56
 -10  -1   9   12.34    1.31
 -10   1   9   11.58    1.52
 -10   1   9   11.55    1.22
 -10   1   9   11.01    1.29
  -9  -1   9    1.97    0.45
  -9   1   9    2.03    0.42
  -9   1   9    0.65    0.62
  -9   1   9    2.01    0.42
  -8  -1   9    6.18    0.74
  -8   1   9    5.42    0.72
  -8   1   9    4.53    0.88
  -8   1   9    5.17    0.66
  -7  -1   9    9.67    0.99
  -7   1   9    7.17    1.15
  -7   1   9    7.95    0.91
  -7   1   9    9.56    1.00
  -7   1   9    8.52    1.18
  -6  -1   9    1.71    0.36
  -6   1   9    1.59    0.55
  -6   1   9    1.44    0.49
  -5  -1   9    4.84    0.84
  -5  -1   9    5.67    0.70
  -5   1   9    5.80    0.85
  -5   1   9    5.90    0.73
  -5   1   9    7.27    0.90
  -4  -1   9   48.57    6.09
  -4   1   9   52.79    6.08
  -4   1   9   54.04    5.20
  -3  -1   9   37.45    4.54
  -3   1   9   39.22    3.84
  -3   1   9   37.78    4.52
  -2  -1   9   38.55    4.57
  -2   1   9   38.23    4.54
  -2   1   9   38.46    3.85
  -1  -1   9   55.50    7.01
  -1   1   9   63.96    6.99
   0  -1   9   25.40    2.91
   0  -1   9   32.97    3.30
   0  -1   9   23.60    2.80
   0   1   9   27.12    3.25
   1  -1   9   12.99    1.65
   1  -1   9   16.59    2.00
   1  -1   9   14.00    1.67
   1   1   9   17.35    1.91
   2  -1   9   13.29    1.55
   2  -1   9   10.98    1.46
   2  -1   9   14.35    1.82
   2   1   9   14.79    1.69
   3  -1   9   10.34    1.57
   3  -1   9   12.74    1.47
   3   1   9   13.20    1.60
   4  -1   9   -0.08    0.53
   4  -1   9   -0.10    0.44
   4   1   9    1.13    0.38
   4   1   9   -0.16    0.43
   5  -1   9   14.23    1.65
   5  -1   9   13.22    1.92
   5   1   9   13.25    1.46
   5   1   9   14.80    1.64
   5   1   9   12.19    1.60
   5   1   9   14.31    2.05
   6  -1   9    5.55    0.84
   6   1   9    5.31    0.85
   6   1   9    5.12    0.75
   6   1   9    7.93    1.11
   6   1   9    4.58    0.86
   7  -1   9    9.62    2.61
   7  -1   9    8.91    0.99
   7   1   9    4.47    0.82
   7   1   9    6.67    0.96
   7   1   9    5.50    0.90
   8  -1   9   -1.14    2.23
   8  -1   9    0.58    0.57
   8  -1   9    0.32    0.43
   8   1   9    0.22    0.59
   8   1   9    1.24    0.50
   9  -1   9    1.94    0.52
   9  -1   9    0.33    2.40
   9  -1   9    1.93    0.64
   9   1   9    0.77    0.66
   9   1   9    1.20    0.56
  10  -1   9    2.14    0.57
  10  -1   9    1.91    0.69
  10  -1   9    1.27    2.52
  10   1   9    1.55    0.68
  10   1   9    1.39    0.62
  11  -1   9    6.38    1.06
  11  -1   9    4.62    2.79
  11   1   9    7.97    1.09
 -12  -1  -9   -0.08    0.31
  12  -1   9   -0.52    2.40
  12  -1   9    1.04    0.60
  12   1   9   -0.51    0.59
  13  -1   9    0.44    0.56
 -13  -1  -9    0.11    0.32
  13  -1   9   -2.20    2.27
  13   1   9   -0.68    0.58
 -13   1  -9    0.49    0.33
  14  -1   9    1.62    0.58
 -14  -1  -9    2.48    0.38
  14  -1   9   -0.51    2.08
  14   1   9    1.72    0.63
 -14   1  -9    2.13    0.41
  15  -1   9   -0.13    1.77
 -15  -1  -9    0.85    0.50
 -15  -1  -9    0.29    0.26
 -15   1  -9    0.14    0.26
 -16  -1  -9    0.04    0.21
 -16   1  -9    0.18    0.21
  16  -2  -9    0.14    0.33
  16   2  -9    0.62    0.37
  15  -2  -9    1.07    0.45
  15  -2  -9    1.37    0.73
 -15   2   9    1.35    0.33
  15   2  -9    0.97    0.75
  15   2  -9    1.48    0.47
  14  -2  -9    1.09    0.54
  14  -2  -9   -0.03    0.74
 -14  -2   9    0.61    0.29
  14   2  -9   -0.07    0.79
  14   2  -9    1.02    0.49
 -14   2   9    0.39    0.35
  13  -2  -9    0.49    0.54
  13  -2  -9    1.06    0.90
 -13  -2   9    1.03    0.33
  13   2  -9    1.02    0.50
  13   2  -9   -0.78    0.84
 -13   2   9    1.47    0.40
  12  -2  -9    1.62    0.59
  12  -2  -9    1.06    0.96
 -12   2   9    1.47    0.45
 -12   2   9    2.24    0.60
  12   2  -9    1.25    0.91
  12   2  -9    1.57    0.49
  11  -2  -9    1.43    0.58
  11  -2  -9    1.92    0.93
 -11   2   9    1.39    0.45
  11   2  -9    1.18    0.46
 -11   2   9    1.06    0.59
  10  -2  -9    6.35    1.27
  10  -2  -9    6.47    0.91
 -10   2   9    6.62    0.83
 -10   2   9    6.51    0.99
  -9  -2   9   12.54    1.34
   9  -2  -9    9.72    1.28
  -9   2   9   12.59    1.51
  -9   2   9   11.69    1.32
  -9   2   9   11.74    1.25
  -8  -2   9    0.73    0.38
  -8   2   9    0.32    0.41
  -8   2   9    1.25    0.41
  -8   2   9    0.17    0.53
  -8   2   9    0.97    0.55
  -7  -2   9    3.84    0.58
  -7   2   9    2.71    0.60
  -7   2   9    3.69    0.70
  -7   2   9    2.92    0.72
  -7   2   9    4.15    0.55
  -6  -2   9    9.35    1.11
  -6   2   9    8.87    1.25
  -6   2   9    9.94    1.03
  -6   2   9   11.64    1.37
  -6   2   9   10.18    1.57
  -6   2   9    8.54    1.15
  -5  -2   9    3.39    0.52
  -5  -2   9    3.14    0.56
  -5   2   9    4.21    0.70
  -5   2   9    3.63    0.60
  -5   2   9    3.37    0.92
  -5   2   9    2.92    0.50
  -5   2   9    4.78    0.72
  -4  -2   9    5.27    0.81
  -4  -2   9    7.68    1.06
  -4  -2   9    6.83    0.82
  -4   2   9    7.47    1.20
  -4   2   9    6.82    0.94
  -4   2   9    7.04    0.86
  -3  -2   9    5.46    0.63
  -3  -2   9    4.42    0.67
  -3  -2   9    4.80    0.90
  -3   2   9    3.99    0.78
  -3   2   9    5.72    0.70
  -3   2   9    5.06    0.79
  -2  -2   9   17.11    1.92
  -2  -2   9   14.73    2.28
  -2   2   9   16.57    2.19
  -2   2   9   18.56    1.81
  -2   2   9   17.46    2.11
  -1  -2   9    8.03    1.22
  -1  -2   9    9.11    1.03
  -1   2   9    7.89    1.07
  -1   2   9    8.43    1.15
  -1   2   9    8.07    0.99
   0  -2   9   18.21    1.98
   0  -2   9   17.56    2.40
   0   2   9   18.59    2.26
   0   2   9   18.68    1.89
   0   2   9   15.49    2.16
   1  -2   9    1.64    0.63
   1  -2   9    1.19    0.46
   1   2   9    1.66    0.47
   1   2   9    1.81    0.48
   1   2   9    1.65    0.50
   2  -2   9   14.24    1.72
   2  -2   9   12.49    1.51
   2   2   9   11.10    1.37
   2   2   9   12.55    1.52
   2   2   9   12.45    1.64
   3  -2   9   16.73    1.83
   3  -2   9   10.74    1.26
   3   2   9   10.34    1.35
   3   2   9    9.36    1.55
   3   2   9   10.23    1.23
   4  -2   9    6.46    0.88
   4   2   9    5.82    0.96
   4   2   9    6.84    0.86
   5  -2   9    5.59    0.84
   5   2   9    5.53    0.78
   5   2   9    5.62    0.84
   5   2   9    3.92    1.02
   6  -2   9    4.84    2.85
   6  -2   9    9.62    1.19
   6  -2   9   11.29    1.22
   6   2   9    9.48    1.14
   6   2   9    7.52    1.11
   6   2   9    8.65    1.20
   7  -2   9    6.49    0.93
   7  -2   9    7.05    0.93
   7  -2   9    3.40    2.67
   7   2   9    5.09    0.90
   7   2   9    6.32    0.95
   7   2   9    5.25    0.93
   8  -2   9    1.11    0.59
   8  -2   9    0.49    0.50
   8  -2   9   -1.98    2.35
   8   2   9    0.42    0.61
   8   2   9    0.10    0.56
   9  -2   9   -0.88    2.42
   9  -2   9    2.37    0.68
   9  -2   9    3.29    0.66
   9   2   9    1.81    0.72
   9   2   9    1.89    0.69
  10  -2   9   -0.33    2.40
  10  -2   9    1.58    0.67
  10   2   9    2.37    0.71
  11  -2   9   -3.05    2.35
 -11  -2  -9    0.80    0.36
  11  -2   9    2.65    0.64
  11   2   9    0.90    0.65
  12  -2   9   -2.97    2.18
  12  -2   9    0.33    0.54
 -12  -2  -9    1.18    0.36
 -12   2  -9   -0.02    0.34
  12   2   9    0.50    0.63
  13  -2   9   -0.56    0.47
  13  -2   9   -0.02    2.12
 -13  -2  -9    0.28    0.32
 -13  -2  -9   -0.13    0.52
 -13   2  -9    0.30    0.32
  13   2   9    0.69    0.59
 -14  -2  -9    0.75    0.29
 -14  -2  -9    0.67    0.51
  14  -2   9   -1.83    1.85
 -14   2  -9    0.99    0.30
 -15  -2  -9   -0.32    0.22
  15  -2   9    0.10    1.62
 -15   2  -9    0.09    0.23
  15  -3  -9    0.03    0.29
  15   3  -9    0.09    0.33
  14  -3  -9    4.83    1.05
  14  -3  -9    6.96    0.80
 -14   3   9    8.81    0.82
  14   3  -9    7.10    0.78
  14   3  -9    3.11    1.03
  13  -3  -9    0.30    0.73
  13  -3  -9    1.39    0.49
 -13   3   9    0.64    0.34
  13   3  -9    0.77    0.43
  13   3  -9    0.87    0.78
  12  -3  -9    1.10    0.84
  12  -3  -9    2.36    0.61
  12   3  -9   -0.03    0.85
 -12   3   9    1.91    0.43
  12   3  -9    2.02    0.49
  11  -3  -9    0.95    0.58
  11  -3  -9    0.91    0.87
 -11   3   9    0.14    0.39
  11   3  -9   -0.23    0.83
  11   3  -9    0.31    0.40
  10  -3  -9    3.65    0.76
  10  -3  -9    3.27    1.05
  10   3  -9    3.55    0.57
 -10   3   9    5.39    0.67
   9  -3  -9    4.86    0.81
   9  -3  -9    5.03    1.12
   9   3  -9    4.86    0.63
  -9   3   9    4.29    0.66
  -9   3   9    4.02    0.83
   8  -3  -9    1.05    0.89
  -8  -3   9    1.32    0.47
   8  -3  -9    2.47    0.63
  -8   3   9    1.44    0.47
   7  -3  -9    0.79    0.56
   7  -3  -9   -0.59    0.80
  -7  -3   9   -0.25    0.36
  -7   3   9    0.01    0.45
  -7   3   9    0.66    0.41
  -7   3   9   -0.42    0.50
  -6  -3   9    5.18    0.70
  -6   3   9    4.90    0.64
  -6   3   9    3.12    0.70
  -6   3   9    4.42    0.79
  -5  -3   9    0.39    0.35
  -5  -3   9    0.21    0.35
  -5   3   9    0.15    0.37
  -5   3   9    0.33    0.45
  -5   3   9    0.07    0.51
  -4  -3   9    2.92    0.61
  -4  -3   9    3.57    0.54
  -4  -3   9    2.25    0.51
  -4   3   9    3.41    0.66
  -4   3   9    3.09    0.49
  -4   3   9    2.17    0.58
  -3  -3   9    2.54    0.59
  -3  -3   9    3.01    0.55
  -3  -3   9    3.11    0.50
  -3   3   9    2.01    0.58
  -3   3   9    3.16    0.46
  -3   3   9    2.22    0.63
  -2  -3   9    1.32    0.44
  -2  -3   9    1.35    0.51
  -2  -3   9    1.60    0.39
  -2   3   9    1.97    0.53
  -2   3   9    1.33    0.38
  -2   3   9    0.79    0.53
  -1  -3   9    6.70    0.99
  -1  -3   9   10.52    1.09
  -1  -3   9    7.24    0.93
  -1   3   9    8.21    1.08
  -1   3   9    8.17    1.02
  -1   3   9    7.22    0.86
   0  -3   9   11.63    1.33
   0  -3   9   10.53    1.36
   0   3   9   12.56    1.43
   0   3   9    9.84    1.29
   0   3   9   10.91    1.13
   1  -3   9    3.48    0.57
   1  -3   9    3.31    0.63
   1   3   9    1.74    0.58
   1   3   9    2.73    0.41
   1   3   9    2.27    0.64
   2  -3   9    1.99    0.56
   2  -3   9    2.33    0.52
   2  -3   9    0.88    0.51
   2   3   9    1.94    0.36
   2   3   9    2.09    0.58
  -2   3  -9    2.57    0.85
   2   3   9    2.08    0.63
   2   3   9    2.51    0.64
   3  -3   9    2.21    0.58
   3  -3   9    2.70    0.57
   3  -3   9    1.72    0.50
   3   3   9    1.26    0.57
   3   3   9    1.63    0.35
   3   3   9    1.43    0.61
  -3   3  -9    2.13    0.87
   4  -3   9    0.00    0.51
   4  -3   9    0.93    0.44
   4  -3   9    0.99    0.50
   4   3   9    1.82    0.60
  -4   3  -9    1.19    0.85
   4   3   9    1.05    0.56
   4   3   9    0.72    0.30
   5  -3   9   -0.14    0.49
   5  -3   9    0.88    0.41
   5  -3   9    0.79    2.14
   5  -3   9    1.07    0.55
   5   3   9    1.09    0.32
   5   3   9    0.74    0.56
   6  -3   9   -0.08    2.16
   6  -3   9   -0.29    0.50
   6  -3   9   -0.37    0.53
   6   3   9    1.19    0.57
   6   3   9    0.76    0.34
   6   3   9    1.81    0.63
   7  -3   9    0.89    2.21
   7  -3   9    1.81    0.60
   7  -3   9    2.64    0.67
   7   3   9    1.43    0.63
   7   3   9    1.53    0.40
   8  -3   9    1.61    0.65
   8  -3   9    2.09    0.60
   8  -3   9    2.03    2.36
  -8  -3  -9    1.59    0.50
   8   3   9    2.33    0.44
   8   3   9    2.78    0.72
   9  -3   9    0.25    0.57
   9  -3   9   -0.17    0.50
   9  -3   9   -1.98    2.23
  -9  -3  -9    0.00    0.41
  -9   3  -9    1.08    0.89
   9   3   9   -0.44    0.62
   9   3   9    0.33    0.36
  10  -3   9    0.57    0.57
  10  -3   9   -3.29    2.18
  10  -3   9   -0.09    0.51
 -10  -3  -9    1.01    0.58
 -10  -3  -9    0.80    0.37
 -10   3  -9    2.62    0.92
  10   3   9    0.66    0.67
  10   3   9    0.48    0.36
 -11  -3  -9    0.47    0.34
  11  -3   9   -1.59    2.11
  11  -3   9    0.71    0.53
  11  -3   9    0.27    0.48
 -11  -3  -9    0.52    0.57
 -11   3  -9    1.40    0.83
  11   3   9   -0.02    0.58
 -11   3  -9    1.31    0.38
  12  -3   9    0.35    2.03
 -12  -3  -9    0.74    0.31
 -12  -3  -9    0.47    0.51
 -12   3  -9    0.40    0.31
  12   3   9    1.06    0.60
 -13  -3  -9    2.49    0.35
 -13  -3  -9    2.41    0.57
  13  -3   9    0.32    1.82
 -13   3  -9    1.95    0.37
  14  -3   9   -0.39    1.52
 -14  -3  -9    0.49    0.22
 -14   3  -9    0.42    0.23
  13  -4  -9   -0.02    0.29
  13   4  -9   -0.15    0.31
  12  -4  -9    0.77    0.39
  12  -4  -9   -0.01    0.62
  12   4  -9    1.06    0.37
 -12   4   9    1.48    0.31
  12   4  -9   -0.43    0.68
  11  -4  -9    3.39    0.89
  11  -4  -9    3.28    0.63
  11   4  -9    3.19    0.91
 -11   4   9    4.37    0.55
  11   4  -9    4.14    0.57
  10  -4  -9    1.67    0.84
  10  -4  -9    2.45    0.61
  10   4  -9    2.93    0.49
 -10   4   9    2.32    0.47
 -10   4   9    3.44    0.66
  10   4  -9    2.10    0.82
   9  -4  -9    0.56    0.80
   9  -4  -9    0.91    0.55
  -9   4   9    1.68    0.42
  -9   4   9    1.14    0.54
   9   4  -9    0.91    0.38
   8  -4  -9    3.53    0.98
   8  -4  -9    2.58    0.68
   8   4  -9    3.26    0.48
  -8   4   9    3.23    0.55
   7  -4  -9    4.55    0.74
   7  -4  -9    2.81    0.96
  -7   4   9    3.79    0.60
   7   4  -9    3.68    0.55
  -6  -4   9    2.00    0.50
   6  -4  -9    1.75    0.84
   6  -4  -9    2.51    0.65
  -6   4   9    2.78    0.49
   5  -4  -9    6.12    1.28
   5  -4  -9    8.47    1.00
  -5  -4   9    8.53    1.07
  -5   4   9    7.72    0.91
   4  -4  -9    0.91    0.75
  -4  -4   9    1.24    0.46
   4  -4  -9    2.10    0.56
  -4   4   9    0.90    0.43
   3  -4  -9    1.41    0.74
   3  -4  -9    1.44    0.54
  -3  -4   9    1.18    0.47
  -3  -4   9    1.06    0.42
  -3  -4   9    1.49    0.56
  -3   4   9    1.49    0.44
  -3   4   9    0.82    0.53
   2  -4  -9   15.20    1.66
   2  -4  -9   18.27    2.09
  -2  -4   9   13.88    1.67
  -2  -4   9   18.96    1.88
  -2  -4   9   16.62    1.85
  -2   4   9   14.69    2.03
  -2   4   9   12.71    1.71
  -2   4   9   15.57    1.56
   1  -4  -9    2.34    0.51
  -1  -4   9    0.83    0.55
  -1  -4   9    1.35    0.44
  -1  -4   9    1.36    0.50
  -1   4   9    1.66    0.42
  -1   4   9    1.88    0.64
  -1   4   9    1.98    0.61
   0  -4   9    8.89    1.14
   0  -4   9    8.42    1.05
   0  -4   9    8.43    1.14
   0  -4  -9    9.27    1.00
   0   4   9    9.39    1.23
   0   4   9    7.24    1.14
   0   4   9    8.44    0.96
   1  -4   9    2.93    0.65
   1  -4   9    2.63    0.56
  -1  -4  -9    2.62    0.53
   1  -4   9    3.12    0.62
   1  -4   9    2.92    0.52
   1   4   9    2.52    0.69
   1   4   9    2.75    0.67
   1   4   9    1.40    0.66
   1   4   9    2.58    0.45
  -2  -4  -9    4.06    0.68
   2  -4   9    5.20    0.85
   2  -4   9    5.00    0.87
   2  -4   9    4.74    0.80
  -2   4  -9    5.25    1.15
   2   4   9    5.10    0.62
   2   4   9    5.02    0.87
   2   4   9    4.74    0.84
   3  -4   9    3.52    0.68
   3  -4   9    3.79    0.74
  -3  -4  -9    1.50    0.54
   3  -4   9    3.23    0.64
   3   4   9    3.72    0.51
   3   4   9    5.74    0.83
  -3   4  -9    3.24    1.07
   4  -4   9    3.59    0.70
   4  -4   9    3.47    0.62
  -4  -4  -9    2.72    0.74
   4  -4   9    1.89    0.68
  -4  -4  -9    2.95    0.53
  -4   4  -9    2.83    1.04
   4   4   9    2.62    0.47
   4   4   9    3.42    0.74
  -5  -4  -9    2.37    0.71
   5  -4   9    3.17    0.58
   5  -4   9    2.71    0.70
  -5  -4  -9    2.55    0.51
   5   4   9    1.89    0.43
  -5   4  -9    3.17    1.07
   6  -4   9    2.59    0.69
  -6  -4  -9    3.02    0.53
  -6  -4  -9    1.75    0.69
   6  -4   9    2.65    0.68
   6   4   9    2.95    0.47
  -6   4  -9    4.07    1.08
  -7  -4  -9    1.50    0.43
   7  -4   9    1.43    0.61
  -7  -4  -9    0.92    0.63
   7  -4   9    0.34    0.55
  -7   4  -9    0.78    0.93
   7   4   9    0.75    0.38
   8  -4   9   -0.36    0.49
  -8  -4  -9    0.33    0.38
   8  -4   9   -0.04    0.54
  -8  -4  -9    1.18    0.61
   8   4   9    0.49    0.36
  -8   4  -9    1.29    0.91
  -8   4  -9   -0.13    0.35
  -9  -4  -9    1.12    0.58
   9  -4   9    1.28    0.51
  -9  -4  -9   -0.06    0.34
  -9   4  -9    0.55    0.36
   9   4   9    0.84    0.36
  -9   4  -9    1.04    0.88
 -10  -4  -9    0.75    0.49
  10  -4   9   -0.17    0.44
 -10  -4  -9    0.47    0.30
 -10   4  -9    0.31    0.32
  11  -4   9    1.07    1.58
 -11  -4  -9   -0.23    0.44
 -11  -4  -9    0.04    0.25
  11  -4   9    0.37    0.41
 -11   4  -9    0.48    0.28
  12  -4   9    0.54    0.37
 -12  -4  -9    0.63    0.23
  12  -4   9    0.72    1.37
 -12   4  -9    0.55    0.26
 -13  -4  -9    1.23    0.22
 -13   4  -9    1.14    0.24
  11   5  -9    0.22    0.26
  10  -5  -9    0.54    0.29
  10  -5  -9    0.64    0.56
  10   5  -9    0.87    0.32
   9  -5  -9    1.69    0.40
   9  -5  -9    1.30    0.66
  -9   5   9    1.70    0.34
   9   5  -9    1.55    0.68
   9   5  -9    1.58    0.35
   8  -5  -9    2.78    0.52
   8  -5  -9    2.48    0.76
   8   5  -9    3.00    0.44
  -8   5   9    2.96    0.45
   7  -5  -9    4.10    0.90
   7  -5  -9    5.33    0.66
  -7   5   9    3.68    0.56
   7   5  -9    3.86    0.53
  -6  -5   9    0.08    0.34
   6  -5  -9   -0.18    0.45
   6  -5  -9    0.30    0.67
   6   5  -9    0.73    0.33
  -6   5   9    0.30    0.35
   5  -5  -9    1.16    0.76
  -5  -5   9    2.28    0.50
   5  -5  -9    1.82    0.52
   5   5  -9    1.60    0.39
  -5   5   9    1.34    0.40
   4  -5  -9    0.84    0.47
   4  -5  -9    0.92    0.73
  -4  -5   9    0.74    0.42
   4   5  -9    0.83    0.36
  -4   5   9    1.00    0.40
   3  -5  -9    1.25    0.72
   3  -5  -9    0.77    0.45
  -3  -5   9    0.69    0.44
  -3   5   9    0.89    0.39
   3   5  -9    0.80    0.34
   2  -5  -9    4.25    0.63
   2  -5  -9    3.68    0.87
  -2  -5   9    2.55    0.62
   2   5  -9    4.31    0.54
  -2   5   9    3.51    0.55
  -1  -5   9    2.66    0.59
   1  -5  -9    2.54    0.80
   1  -5  -9    2.86    0.56
  -1   5   9    3.30    0.50
   1   5  -9    3.20    0.50
   0  -5  -9    0.62    0.40
   0  -5  -9    0.31    0.62
   0  -5   9    0.38    0.41
   0  -5   9   -0.23    0.51
   0   5  -9    0.47    0.34
   0   5   9    1.07    0.36
  -1  -5  -9    3.34    0.81
   1  -5   9    2.84    0.69
  -1  -5  -9    3.25    0.56
   1  -5   9    3.66    0.65
  -1   5  -9    3.17    0.53
   1   5   9    3.29    0.50
   2  -5   9    0.34    0.41
   2  -5   9    0.39    0.48
   2  -5   9    0.32    0.51
  -2  -5  -9    0.34    0.39
  -2  -5  -9    0.04    0.61
  -2   5  -9    0.94    0.36
   2   5   9    0.65    0.34
   3  -5   9    2.45    0.55
   3  -5   9    2.13    0.63
   3  -5   9    2.17    0.62
  -3  -5  -9    1.62    0.69
  -3  -5  -9    2.59    0.50
   3   5   9    2.42    0.44
  -3   5  -9    2.95    0.94
  -3   5  -9    3.63    0.51
   4  -5   9    0.90    0.52
   4  -5   9    0.56    0.51
  -4  -5  -9    1.19    0.58
   4  -5   9    0.40    0.38
  -4  -5  -9    0.85    0.39
   4   5   9    0.88    0.33
  -4   5  -9    0.31    0.36
  -4   5  -9    0.58    0.84
   5  -5   9    2.86    0.62
  -5  -5  -9    1.60    0.62
   5  -5   9    1.71    0.55
   5  -5   9    1.88    0.47
  -5  -5  -9    2.58    0.47
  -5   5  -9    2.65    0.46
  -5   5  -9    2.34    0.89
   5   5   9    1.60    0.38
  -6  -5  -9    1.07    0.39
  -6  -5  -9    0.79    0.55
   6  -5   9    0.77    0.49
  -6   5  -9    0.88    0.36
   6   5   9    0.56    0.33
  -6   5  -9    1.22    0.84
   7  -5   9    0.66    0.47
  -7  -5  -9    0.28    0.50
  -7  -5  -9    0.64    0.34
  -7   5  -9    0.37    0.33
   7   5   9    0.85    0.33
  -8  -5  -9    0.74    0.29
  -8  -5  -9    0.90    0.48
   8  -5   9    1.17    0.46
  -8   5  -9    1.06    0.32
   9  -5   9    0.66    0.42
  -9  -5  -9    1.75    0.47
  -9  -5  -9    1.15    0.28
  -9   5  -9    1.60    0.32
  10  -5   9    0.28    0.33
 -10  -5  -9    0.25    0.18
 -10   5  -9    0.03    0.22
   7   6  -9    0.43    0.22
   6  -6  -9    0.79    0.25
   6   6  -9    0.80    0.25
   5  -6  -9    2.18    0.36
   5  -6  -9    2.48    0.59
  -5  -6   9    1.83    0.40
   5   6  -9    2.67    0.36
   4  -6  -9    2.08    0.55
  -4  -6   9    1.46    0.37
   4  -6  -9    1.15    0.32
   4   6  -9    1.90    0.33
  -4   6   9    1.66    0.30
   3  -6  -9    1.66    0.35
   3  -6  -9    1.60    0.55
  -3  -6   9    1.08    0.37
   3   6  -9    1.36    0.30
  -3   6   9    1.37    0.30
  -2  -6   9    1.38    0.39
   2  -6  -9    2.15    0.39
   2  -6  -9    2.01    0.59
  -2   6   9    1.85    0.34
   2   6  -9    2.78    0.36
  -1  -6   9    0.59    0.31
   1  -6  -9    0.60    0.30
   1  -6  -9    0.47    0.49
   1   6  -9    0.21    0.27
  -1   6   9    0.29    0.27
   0  -6   9    1.88    0.42
   0  -6  -9    1.65    0.37
   0  -6  -9    1.52    0.55
   0   6   9    1.60    0.32
   0   6  -9    1.43    0.33
   1  -6   9    1.80    0.42
  -1  -6  -9    2.28    0.38
  -1  -6  -9    2.20    0.56
   1   6   9    1.59    0.33
  -1   6  -9    2.32    0.36
   2  -6   9   -0.02    0.29
  -2  -6  -9    0.33    0.45
  -2  -6  -9   -0.06    0.29
   2   6   9    0.70    0.25
  -2   6  -9    0.30    0.25
  -3  -6  -9    1.04    0.45
  -3  -6  -9    0.84    0.29
   3  -6   9    0.57    0.30
  -3   6  -9    0.45    0.26
  -4  -6  -9    1.13    0.43
   4  -6   9    0.44    0.28
   4  -6   9    0.81    0.35
  -4  -6  -9    0.03    0.27
  -4   6  -9    0.91    0.26
   5  -6   9    0.13    0.35
  -5  -6  -9    0.40    0.24
  -5   6  -9    0.49    0.23
  -6  -6  -9    0.25    0.18
  -6   6  -9    0.45    0.21
  16   0 -10    1.34    0.44
  15   0 -10    0.39    0.77
  15   0 -10    0.45    0.48
 -15   0  10    1.33    0.48
  14   0 -10    0.59    0.52
 -14   0  10    1.57    0.55
  14   0 -10   -0.65    0.81
 -13   0  10    0.21    0.33
 -13   0  10    0.53    0.57
  13   0 -10   -0.55    0.50
  13   0 -10    0.74    0.90
 -12   0  10    5.08    0.62
 -12   0  10    3.99    0.87
  12   0 -10    4.14    0.73
 -11   0  10   21.43    2.14
 -11   0  10   21.66    2.65
 -10   0  10    8.57    1.34
 -10   0  10    9.74    1.13
 -10   0  10   10.47    1.04
  -9   0  10   20.77    2.15
  -9   0  10   20.18    2.57
  -8   0  10   15.13    2.14
  -8   0  10   16.90    1.73
  -7   0  10   10.87    1.21
  -7   0  10   11.59    1.44
  -6   0  10    4.93    0.69
  -6   0  10    2.46    0.46
  -6   0  10    3.99    0.70
  -5   0  10    0.06    0.73
  -5   0  10   -0.08    0.48
  -5   0  10    0.38    0.45
  -4   0  10   24.00    3.03
  -4   0  10   25.26    2.91
  -4   0  10   26.15    3.40
  -3   0  10   70.68    8.24
  -2   0  10    9.98    1.45
  -1   0  10   13.85    1.83
   0   0  10    3.00    0.63
   1   0  10   66.61    7.78
   2   0  10   71.46    7.98
   2   0  10   65.05    6.88
   3   0  10   23.09    2.89
   3   0  10   23.62    2.51
   4   0  10   -0.52    0.44
   4   0  10   -0.01    0.48
   4   0  10    0.01    0.61
   5   0  10   40.61    5.52
   5   0  10   44.81    4.42
   6   0  10   26.51    2.82
   6   0  10   28.78    3.54
   6   0  10   24.03    2.30
   7   0  10    4.54    2.23
   7   0  10    2.94    0.46
   7   0  10    1.98    0.66
   8   0  10   18.79    4.12
   8   0  10   19.49    2.22
   8   0  10   17.94    1.74
   9   0  10    1.42    0.66
   9   0  10    1.20    2.35
  10   0  10    4.19    2.47
  10   0  10    2.17    0.74
  11   0  10    5.02    0.92
  11   0  10    4.63    2.59
  12   0  10    2.04    0.70
  12   0  10    1.72    2.31
  13   0  10    1.41    2.12
 -13   0 -10    2.28    0.43
  13   0  10    2.95    0.73
 -14   0 -10    0.86    0.33
  14   0  10    0.77    0.55
 -15   0 -10    0.34    0.25
 -16   0 -10    0.68    0.23
  16  -1 -10    2.15    0.48
  16   1 -10    1.91    0.45
  15  -1 -10    2.34    0.86
  15  -1 -10    2.79    0.60
 -15  -1  10    3.84    0.60
  15   1 -10    1.34    0.83
 -15   1  10    3.41    0.54
  15   1 -10    2.50    0.58
  14  -1 -10    2.67    0.63
 -14  -1  10    2.91    0.65
  14  -1 -10    2.88    0.93
  14   1 -10    3.10    0.62
  14   1 -10    0.85    0.89
 -14   1  10    3.35    0.47
 -14   1  10    2.99    0.62
 -13  -1  10    0.03    0.55
  13  -1 -10    0.93    0.89
  13  -1 -10   -0.12    0.50
  13   1 -10    1.62    0.91
 -13   1  10    0.39    0.35
  13   1 -10    1.76    0.53
 -13   1  10    0.29    0.52
  12  -1 -10    2.79    1.02
  12  -1 -10    2.79    0.63
 -12   1  10    3.10    0.71
 -12   1  10    2.62    0.47
  12   1 -10    2.37    0.58
  11  -1 -10    4.38    0.75
 -11   1  10    5.07    0.64
 -11   1  10    4.23    0.82
 -10  -1  10    8.09    1.06
 -10   1  10    8.19    1.03
 -10   1  10    9.60    0.97
 -10   1  10    9.28    1.25
  -9  -1  10    8.79    1.02
  -9   1  10    8.32    0.93
  -9   1  10    9.41    1.24
  -9   1  10    7.81    1.02
  -8  -1  10   26.66    2.71
  -8   1  10   25.70    3.12
  -8   1  10   26.82    3.19
  -8   1  10   26.01    2.70
  -7  -1  10    7.21    0.87
  -7  -1  10    6.84    0.74
  -7   1  10    7.09    1.05
  -7   1  10    7.32    0.87
  -7   1  10    7.29    1.06
  -6  -1  10   12.40    1.56
  -6   1  10   12.31    1.57
  -6   1  10   12.88    1.36
  -6   1  10   11.62    1.92
  -6   1  10   13.01    1.70
  -5  -1  10   18.74    2.69
  -5  -1  10   21.22    2.37
  -5  -1  10   17.57    2.25
  -5   1  10   17.69    1.93
  -5   1  10   19.22    2.35
  -5   1  10   17.79    2.75
  -5   1  10   17.39    2.27
  -4  -1  10   40.40    4.76
  -4  -1  10   42.47    5.07
  -4   1  10   43.46    5.06
  -4   1  10   47.67    5.56
  -4   1  10   41.20    4.77
  -3  -1  10   22.02    2.80
  -3   1  10   21.46    2.65
  -3   1  10   23.71    2.78
  -3   1  10   23.14    3.11
  -2  -1  10   11.74    1.66
  -2  -1  10   10.96    1.37
  -2   1  10   11.72    1.57
  -2   1  10   11.85    1.57
  -1  -1  10   33.09    3.71
  -1  -1  10   38.52    4.34
  -1   1  10   34.43    4.07
  -1   1  10   38.98    4.31
   0  -1  10   32.25    3.61
   0  -1  10   37.17    4.20
   0   1  10   37.71    4.18
   0   1  10   33.01    3.95
   1  -1  10   14.16    1.85
   1  -1  10   14.09    1.49
   1   1  10   12.71    1.59
   1   1  10   12.38    1.75
   2  -1  10   87.12    9.95
   2  -1  10   83.11    8.58
   2   1  10   81.17    9.32
   2   1  10   88.51   10.69
   2   1  10   86.52    9.91
   3  -1  10   33.20    3.27
   3  -1  10   30.48    3.79
   3   1  10   29.71    3.56
   3   1  10   30.82    4.04
   3   1  10   31.03    3.72
   4  -1  10    3.01    0.80
   4  -1  10    2.85    0.63
   4  -1  10    2.23    0.80
   4   1  10    3.89    0.68
   4   1  10    3.40    0.81
   4   1  10    2.74    0.60
   5  -1  10   32.62    4.59
   5  -1  10   37.76    3.72
   5  -1  10   35.58    4.29
   5   1  10   34.49    4.03
   5   1  10   34.92    3.68
   5   1  10   36.02    4.61
   6  -1  10    9.61    1.16
   6  -1  10   13.13    2.93
   6   1  10    7.74    1.19
   6   1  10    9.05    0.93
   6   1  10    8.14    1.12
   7  -1  10   25.94    2.65
   7  -1  10   21.23    2.67
   7  -1  10   25.27    4.91
   7   1  10   22.28    2.89
   7   1  10   25.73    2.64
   7   1  10   23.30    2.16
   8  -1  10    6.17    2.76
   8  -1  10    5.38    0.93
   8   1  10    5.70    0.93
   9  -1  10    9.27    1.21
   9  -1  10    7.73    2.97
   9   1  10    7.66    1.17
  10  -1  10   27.63    6.13
  10  -1  10   34.83    3.33
  10   1  10   28.51    3.30
  11  -1  10    8.41    3.65
  11  -1  10   17.80    1.84
  11   1  10   15.27    1.82
 -12  -1 -10    4.73    0.61
  12  -1  10    2.84    2.53
  12  -1  10    5.00    0.86
  12   1  10    5.51    0.91
 -13  -1 -10    8.63    0.94
  13  -1  10   10.35    1.19
  13  -1  10    4.88    2.69
  13   1  10    8.19    1.17
 -13   1 -10    9.00    0.96
  14  -1  10    3.86    2.26
 -14  -1 -10    7.27    0.73
 -14   1 -10    6.69    0.73
  14   1  10    5.97    0.93
 -15  -1 -10    2.05    0.31
  15  -1  10    1.71    1.62
 -15   1 -10    2.21    0.32
  16  -2 -10    2.51    0.43
  16   2 -10    3.23    0.48
  15  -2 -10    1.67    0.47
  15  -2 -10    1.28    0.70
  15   2 -10    2.54    0.49
  14  -2 -10    0.08    0.74
 -14  -2  10    0.32    0.45
  14  -2 -10    0.23    0.48
  14   2 -10    0.00    0.44
  14   2 -10   -0.27    0.76
 -14   2  10    1.44    0.66
  13  -2 -10    4.56    1.04
  13  -2 -10    3.65    0.72
 -13   2  10    4.03    0.57
 -13   2  10    5.11    1.01
  13   2 -10    5.42    0.67
  13   2 -10    2.65    1.00
  12  -2 -10    5.13    0.81
  12  -2 -10    5.59    1.19
 -12   2  10    5.26    0.69
 -12   2  10    7.03    0.90
  12   2 -10    5.16    0.72
  11  -2 -10    4.18    0.73
  11  -2 -10    3.45    1.09
 -11   2  10    3.94    0.60
  11   2 -10    3.32    0.57
 -11   2  10    4.94    0.79
  10  -2 -10    2.05    0.60
 -10   2  10    2.05    0.44
 -10   2  10    1.45    0.59
  -9  -2  10    3.19    0.66
  -9   2  10    5.50    0.84
  -9   2  10    3.54    1.17
  -9   2  10    4.78    0.83
  -9   2  10    5.77    0.66
  -9   2  10    5.32    0.72
  -8  -2  10    8.03    0.95
  -8   2  10    6.35    1.07
  -8   2  10    7.83    0.85
  -8   2  10    6.73    0.94
  -8   2  10    7.45    1.07
  -8   2  10    7.38    1.43
  -7  -2  10    1.27    0.39
  -7   2  10    0.71    0.61
  -7   2  10    1.60    0.58
  -7   2  10    0.62    0.46
  -7   2  10    1.05    0.88
  -7   2  10    1.04    0.38
  -6   2  10    1.72    0.85
  -6   2  10    2.40    0.63
  -6   2  10    1.48    0.48
  -6   2  10    2.20    0.59
  -5  -2  10    6.31    0.95
  -5   2  10    9.15    1.10
  -5   2  10    6.82    0.96
  -5   2  10    8.76    1.39
  -5   2  10    8.70    1.16
  -4  -2  10    2.27    0.77
  -4  -2  10    3.66    0.59
  -4   2  10    3.35    0.69
  -4   2  10    2.67    0.64
  -4   2  10    1.80    0.82
  -4   2  10    2.00    0.52
  -3  -2  10    2.56    0.76
  -3  -2  10    2.40    0.56
  -3   2  10    2.84    0.82
  -3   2  10    2.68    0.62
  -3   2  10    2.12    0.51
  -3   2  10    2.97    0.62
  -2  -2  10    6.12    1.03
  -2  -2  10    4.83    0.78
  -2   2  10    5.17    1.03
  -2   2  10    5.27    0.88
  -2   2  10    5.32    0.72
  -2   2  10    6.20    0.86
  -1  -2  10   41.84    4.35
  -1  -2  10   34.28    3.68
  -1   2  10   35.41    4.57
  -1   2  10   33.57    4.01
  -1   2  10   35.03    3.59
  -1   2  10   34.30    4.24
   0  -2  10   12.31    1.66
   0  -2  10   15.26    1.96
   0   2  10   17.25    1.87
   0   2  10   13.76    1.55
   0   2  10   13.42    1.91
   0   2  10   15.18    2.08
   1  -2  10   18.22    2.08
   1  -2  10   19.63    2.55
   1   2  10   16.89    2.36
   1   2  10   22.38    2.31
   1   2  10   17.59    2.58
   2  -2  10    6.44    0.82
   2  -2  10    5.00    1.00
   2   2  10    5.24    0.87
   2   2  10    5.04    0.98
   2   2  10    5.52    0.88
   3  -2  10    0.95    0.40
   3  -2  10    2.34    0.73
   3  -2  10    1.76    0.53
   3   2  10    0.72    0.55
   3   2  10   -0.25    0.60
   4  -2  10    9.19    1.08
   4  -2  10    7.31    1.09
   4  -2  10    8.65    1.11
   4   2  10    8.20    1.32
   4   2  10    7.65    1.02
   4   2  10    8.28    1.12
   4   2  10    8.59    0.90
   5  -2  10   12.74    1.38
   5  -2  10   10.40    1.36
   5  -2  10   10.91    1.44
   5  -2  10   12.60    3.14
   5   2  10   10.00    1.66
   5   2  10   10.30    1.28
   5   2  10   11.19    1.41
   6  -2  10    3.57    0.72
   6  -2  10    6.53    2.56
   6  -2  10    3.12    0.71
   6   2  10    2.73    0.67
   6   2  10    3.73    0.75
   6   2  10    4.01    0.78
   7  -2  10    3.10    0.68
   7  -2  10    0.34    2.36
   7  -2  10    1.99    0.62
   7   2  10    2.07    0.68
   7   2  10    3.12    0.72
   7   2  10    2.59    0.66
   8  -2  10    2.69    2.63
   8  -2  10    7.56    1.05
   8  -2  10    8.14    1.04
   8   2  10    6.26    0.98
   8   2  10    5.59    1.01
   9  -2  10   19.79    2.41
   9  -2  10   24.14    2.41
   9  -2  10   17.07    4.68
   9   2  10   22.27    2.39
  10  -2  10    4.65    0.84
  10  -2  10   -0.93    2.47
  10   2  10    6.64    0.92
 -11  -2 -10    4.50    0.54
  11  -2  10   -0.77    2.44
  11  -2  10    3.21    0.75
  11   2  10    3.96    0.81
  12  -2  10    4.70    0.81
 -12  -2 -10    5.23    0.60
  12  -2  10    1.22    2.34
  12   2  10    4.78    0.88
  13  -2  10    2.58    0.61
 -13  -2 -10    2.77    0.41
  13  -2  10    2.06    2.05
  13   2  10    4.19    0.72
 -13   2 -10    2.86    0.42
 -14  -2 -10   -0.16    0.24
  14  -2  10   -1.40    1.67
 -14   2 -10    0.22    0.25
 -15  -2 -10    4.25    0.42
  15  -2  10    0.42    1.51
 -15   2 -10    3.18    0.39
  15   3 -10    1.09    0.35
  14  -3 -10    0.72    0.39
  14   3 -10    1.03    0.40
 -13  -3  10    2.47    0.54
  13  -3 -10    1.92    0.53
  13  -3 -10    1.93    0.75
  13   3 -10    0.45    0.79
  13   3 -10    2.80    0.48
  12  -3 -10    1.23    0.81
  12  -3 -10    2.22    0.57
  12   3 -10    1.69    0.47
 -12   3  10    1.12    0.37
  11  -3 -10    2.60    0.95
  11  -3 -10    2.66    0.68
 -11   3  10    3.39    0.51
  11   3 -10    3.34    0.58
  10  -3 -10    4.07    1.11
  10  -3 -10    4.03    0.74
  10   3 -10    4.42    0.60
 -10   3  10    4.77    0.61
   9  -3 -10   13.25    2.02
   9  -3 -10   10.99    1.54
  -9   3  10   15.26    1.59
  -9   3  10   17.69    1.91
   8  -3 -10    3.30    0.73
  -8   3  10    4.31    0.57
  -8   3  10    2.88    0.72
  -8   3  10    3.46    0.78
  -7  -3  10    1.33    0.50
  -7   3  10    2.72    0.67
  -7   3  10    2.30    0.49
  -7   3  10    5.31    0.78
  -6   3  10    5.40    0.65
  -6   3  10    5.44    0.91
  -6   3  10    3.63    0.72
  -6   3  10    4.75    0.87
  -5  -3  10    8.56    1.10
  -5   3  10    9.31    1.19
  -5   3  10    5.69    1.04
  -5   3  10    9.84    0.98
  -5   3  10    8.88    1.25
  -4  -3  10    7.40    0.98
  -4  -3  10    7.68    0.99
  -4   3  10    8.91    1.16
  -4   3  10    4.70    0.93
  -4   3  10    7.11    1.08
  -4   3  10    8.23    0.82
  -3  -3  10    6.78    0.97
  -3  -3  10    7.18    0.99
  -3   3  10    7.17    1.07
  -3   3  10    8.44    0.83
  -3   3  10    6.90    0.98
  -3   3  10    7.83    1.18
  -2  -3  10   22.79    2.58
  -2  -3  10   25.44    2.68
  -2   3  10   24.35    2.83
  -2   3  10   21.76    2.50
  -2   3  10   25.13    2.99
  -1  -3  10   11.11    1.39
  -1  -3  10   13.77    1.38
  -1  -3  10   11.65    1.41
  -1   3  10   10.59    1.52
  -1   3  10    9.24    1.28
  -1   3  10   10.64    1.43
   0  -3  10    5.20    0.82
   0  -3  10    6.80    0.87
   0  -3  10    6.11    0.82
   0   3  10    4.60    0.90
   0   3  10    5.54    0.93
   0   3  10    4.81    0.83
   1  -3  10   11.88    1.41
   1  -3  10    9.78    1.38
   1  -3  10   12.56    1.40
   1   3  10   12.13    1.46
   1   3  10   10.43    1.56
   1   3  10   10.26    1.33
   2  -3  10    5.64    0.83
   2  -3  10    6.60    0.82
   2  -3  10    4.14    0.78
   2   3  10    3.25    0.83
   2   3  10    4.51    0.78
   3  -3  10   19.86    2.33
   3  -3  10   20.56    2.25
   3  -3  10   21.22    2.29
   3   3  10   23.68    2.54
   3   3  10   17.10    2.13
  -3   3 -10   18.22    2.79
   4  -3  10   30.35    3.08
   4  -3  10   27.69    3.16
   4  -3  10   27.26    3.20
   4   3  10   37.69    3.42
   4   3  10   23.70    2.96
  -4   3 -10   28.56    3.70
   5  -3  10    4.42    0.69
   5  -3  10    3.93    0.80
   5  -3  10    4.24    0.79
   5  -3  10    5.23    2.29
   5   3  10    4.63    0.84
   5   3  10    3.27    0.78
  -5   3 -10    4.40    1.10
   6  -3  10    7.86    1.07
   6  -3  10    8.51    2.65
   6  -3  10    6.98    1.05
   6   3  10    8.16    1.12
   6   3  10    4.81    1.01
   7  -3  10   17.25    2.07
   7  -3  10   17.06    2.03
   8  -3  10   20.08    5.38
   8  -3  10   29.95    2.89
   8  -3  10   27.34    3.01
   9  -3  10    2.91    0.66
   9  -3  10    1.30    0.59
   9  -3  10    0.62    2.27
  -9  -3 -10    1.53    0.48
  -9   3 -10    3.00    0.96
  10  -3  10    2.30    0.58
  10  -3  10    1.78    0.62
 -10  -3 -10    1.88    0.43
  10  -3  10    0.17    2.19
  10   3  10    1.82    0.66
 -10   3 -10    1.98    0.90
 -11  -3 -10   10.43    1.06
  11  -3  10    9.97    1.26
  11  -3  10   11.11    1.30
  11  -3  10    5.14    2.77
  11   3  10    9.53    1.29
 -11   3 -10   10.77    1.06
 -11   3 -10   10.01    1.51
 -12  -3 -10    3.79    0.49
  12  -3  10    2.08    2.03
 -12   3 -10    4.32    0.50
 -13  -3 -10    1.28    0.30
  13  -3  10    1.59    1.64
 -13   3 -10    1.51    0.31
 -14  -3 -10    2.79    0.35
 -14   3 -10    3.14    0.36
  13  -4 -10    0.57    0.28
  13   4 -10    0.41    0.30
  12  -4 -10    0.22    0.57
  12  -4 -10    0.80    0.36
  12   4 -10    0.19    0.33
  11  -4 -10    1.01    0.45
  11  -4 -10    0.88    0.68
  11   4 -10    1.12    0.38
 -11   4  10    1.11    0.30
  10  -4 -10    1.55    0.80
  10  -4 -10    3.03    0.59
  10   4 -10    2.94    0.48
 -10   4  10    2.22    0.41
   9  -4 -10    1.33    0.56
   9  -4 -10    1.35    0.81
  -9   4  10    1.03    0.36
   9   4 -10    1.32    0.41
  -9   4  10    1.26    0.54
   8  -4 -10    0.46    0.79
   8  -4 -10    1.46    0.55
   8   4 -10    0.41    0.36
  -8   4  10    0.63    0.53
  -8   4  10    0.04    0.35
   7  -4 -10    8.72    1.09
   7  -4 -10    8.74    1.46
  -7   4  10   10.16    1.34
  -7   4  10    8.11    0.98
  -6  -4  10    3.97    0.63
   6  -4 -10    4.19    0.73
   6  -4 -10    3.79    0.97
  -6   4  10    3.44    0.80
  -6   4  10    4.15    0.57
  -5  -4  10    5.88    0.85
   5  -4 -10    5.99    1.12
   5  -4 -10    6.04    0.86
  -5   4  10    5.29    0.70
   4  -4 -10   10.73    1.30
  -4  -4  10   12.34    1.45
  -4   4  10   11.72    1.22
   3  -4 -10   29.91    2.95
  -3  -4  10   34.91    3.25
  -3  -4  10   29.97    3.37
  -3   4  10   29.42    2.88
  -3   4  10   28.55    3.52
  -2  -4  10   16.01    1.88
  -2  -4  10   16.50    1.87
   2  -4 -10   15.06    1.67
  -2   4  10   15.45    1.56
  -2   4  10   16.25    2.11
  -2   4  10   14.98    2.06
  -1  -4  10    5.08    0.81
  -1  -4  10    6.59    0.89
  -1   4  10    4.55    0.90
  -1   4  10    4.90    0.94
   0  -4  10   19.27    2.45
   0  -4  10   20.83    2.46
   0  -4  10   22.23    2.39
   0   4  10   19.99    2.71
   0   4  10   25.58    2.63
   0   4  10   21.77    2.05
   1  -4  10    3.89    0.68
   1  -4  10    4.27    0.77
   1  -4  10    4.28    0.75
   1   4  10    2.91    0.78
   1   4  10    4.20    0.53
   1   4  10    3.54    0.80
   2  -4  10    3.97    0.77
   2  -4  10    3.54    0.69
   2  -4  10    5.41    0.85
   3  -4  10   24.12    2.55
  -3  -4 -10   19.79    2.21
   3  -4  10   23.69    2.59
   3  -4  10   22.81    2.64
   3   4  10   22.87    2.16
   3   4  10   26.54    2.78
  -3   4 -10   21.03    2.99
   4  -4  10   16.95    1.81
  -4  -4 -10   11.51    1.52
   4  -4  10   15.46    1.84
   4  -4  10   16.28    1.90
   4   4  10   14.54    1.48
  -4   4 -10   16.34    2.18
   4   4  10   17.88    2.04
   5  -4  10   29.44    3.21
   5  -4  10   31.11    3.05
   5  -4  10   30.15    3.13
  -5  -4 -10   25.93    2.68
  -5   4 -10   24.92    3.58
   6  -4  10    3.25    0.75
  -6  -4 -10    4.42    0.61
   6  -4  10    3.49    0.74
  -6   4 -10    3.53    1.11
   7  -4  10    1.16    0.58
   7  -4  10    1.05    0.54
  -7  -4 -10    0.61    0.42
  -7   4 -10    0.26    0.90
   8  -4  10   11.84    1.46
  -8  -4 -10   10.10    1.19
   8  -4  10   12.01    1.40
  -8   4 -10   10.49    1.64
  -9  -4 -10    1.05    0.52
   9  -4  10    0.39    0.49
   9  -4  10    0.19    0.47
  -9  -4 -10    0.68    0.32
  -9   4 -10    1.42    0.82
  -9   4 -10    0.19    0.33
  10  -4  10    0.79    0.46
 -10  -4 -10    0.50    0.29
 -10  -4 -10    0.61    0.48
 -10   4 -10    0.74    0.32
  11  -4  10    2.70    0.53
 -11  -4 -10    3.31    0.39
 -11   4 -10    2.72    0.39
 -12  -4 -10    0.66    0.23
 -12   4 -10    1.07    0.25
  10  -5 -10    2.71    0.39
  10   5 -10    2.08    0.38
   9  -5 -10    2.05    0.70
   9  -5 -10    3.98    0.53
   9   5 -10    3.88    0.48
   8  -5 -10    5.98    1.08
   8  -5 -10    7.68    0.84
   8   5 -10    7.18    0.77
   7  -5 -10    3.35    0.86
   7  -5 -10    5.64    0.68
   7   5 -10    4.38    0.55
  -7   5  10    4.28    0.54
   6  -5 -10    0.25    0.67
  -6  -5  10    0.83    0.35
   6  -5 -10    0.29    0.44
   6   5 -10    0.42    0.32
  -6   5  10   -0.49    0.47
  -6   5  10    1.06    0.33
  -5  -5  10    1.04    0.40
   5  -5 -10    0.96    0.47
   5  -5 -10    0.19    0.68
   5   5 -10    1.31    0.35
  -5   5  10    0.84    0.56
  -5   5  10    0.91    0.34
  -4  -5  10    2.62    0.53
   4  -5 -10    2.55    0.55
   4  -5 -10    1.53    0.77
   4   5 -10    2.51    0.43
  -4   5  10    2.33    0.42
  -4   5  10    1.88    0.66
   3  -5 -10    4.59    1.00
  -3  -5  10    5.69    0.83
   3  -5 -10    6.08    0.77
  -3   5  10    4.99    0.65
  -3   5  10    6.75    1.01
   3   5 -10    5.74    0.68
   2  -5 -10   18.75    1.81
  -2  -5  10   17.47    2.04
   2  -5 -10   15.63    2.32
  -2   5  10   18.15    1.70
  -2   5  10   16.90    2.26
   1  -5 -10   13.88    1.77
   1  -5 -10   12.95    1.41
  -1  -5  10   13.42    1.60
  -1   5  10   12.76    1.79
  -1   5  10   12.55    1.30
   0  -5  10   12.75    1.54
   0  -5 -10   12.22    1.36
   0  -5  10   13.51    1.55
   0  -5 -10   12.71    1.70
   0   5  10   11.95    1.26
  -1  -5 -10    7.01    0.83
   1  -5  10    5.66    0.94
  -1  -5 -10    8.65    1.15
   1  -5  10    6.23    0.98
   1   5  10    7.73    0.79
   2  -5  10    6.08    0.92
  -2  -5 -10    7.56    1.04
   2  -5  10    5.28    0.87
  -2  -5 -10    6.79    0.75
   2  -5  10    5.21    0.85
   2   5  10    5.60    0.67
   3  -5  10    4.59    0.82
  -3  -5 -10    5.41    0.68
   3  -5  10    6.10    0.86
   3  -5  10    4.74    0.75
  -3  -5 -10    4.80    0.89
   4  -5  10    1.61    0.43
   4  -5  10    1.96    0.58
  -4  -5 -10    1.17    0.61
  -4  -5 -10    1.13    0.42
   4  -5  10    1.46    0.54
  -4   5 -10    1.95    0.42
  -4   5 -10    2.76    0.90
  -5  -5 -10    0.19    0.35
   5  -5  10    0.32    0.46
   5  -5  10    0.05    0.32
   5  -5  10   -0.17    0.47
  -5  -5 -10    0.19    0.51
  -5   5 -10    0.25    0.33
  -6  -5 -10    4.29    0.78
  -6  -5 -10    4.69    0.60
   6  -5  10    4.93    0.76
  -6   5 -10    4.13    0.55
   7  -5  10    2.28    0.53
  -7  -5 -10    1.67    0.39
  -7  -5 -10    1.58    0.54
  -7   5 -10    1.51    0.36
  -8  -5 -10    1.84    0.52
   8  -5  10    1.77    0.49
  -8  -5 -10    2.29    0.36
  -8   5 -10    2.51    0.35
  -9  -5 -10    1.97    0.29
   9  -5  10    1.14    0.43
  -9   5 -10    1.68    0.28
   6   6 -10    0.08    0.21
   5  -6 -10    1.04    0.28
   5   6 -10    1.63    0.28
   4  -6 -10    0.75    0.25
  -4  -6  10    0.15    0.26
   4   6 -10    0.26    0.23
  -3  -6  10    1.61    0.41
   3  -6 -10    2.83    0.39
   3   6 -10    2.72    0.36
   2  -6 -10    1.09    0.50
  -2  -6  10    0.69    0.32
   2  -6 -10    1.06    0.31
   2   6 -10    1.33    0.28
   1  -6 -10    1.26    0.51
   1  -6 -10    0.95    0.32
  -1  -6  10    1.03    0.33
   1   6 -10    1.18    0.30
   0  -6 -10    2.26    0.35
   0  -6 -10    1.19    0.48
   0  -6  10    0.98    0.35
   0   6 -10    0.95    0.29
  -1  -6 -10    3.04    0.62
   1  -6  10    2.93    0.52
  -1  -6 -10    4.45    0.48
  -1   6 -10    2.93    0.40
  -2  -6 -10    5.36    0.55
   2  -6  10    3.13    0.56
  -2   6 -10    4.37    0.48
   3  -6  10    1.07    0.30
  -3  -6 -10    1.02    0.29
  -3   6 -10    1.42    0.29
  -4  -6 -10    1.65    0.32
  -4   6 -10    2.14    0.33
  -5  -6 -10    0.78    0.22
  -5   6 -10    1.15    0.24
  16   0 -11    2.46    0.48
  15   0 -11    0.33    0.72
 -15   0  11    1.15    0.45
 -15   0  11   -0.05    0.62
  15   0 -11    0.11    0.43
 -14   0  11   -0.41    0.47
  14   0 -11    0.00    0.48
 -13   0  11    0.89    0.57
  13   0 -11    1.05    0.55
  12   0 -11    0.42    0.53
 -12   0  11    1.44    0.63
 -11   0  11    4.61    0.87
 -10   0  11    1.06    0.62
  -9   0  11   15.79    1.90
  -9   0  11   14.57    1.61
  -8   0  11   -0.75    0.55
  -7   0  11    2.06    0.97
  -7   0  11    1.87    0.39
  -7   0  11    2.32    0.65
  -7   0  11    2.21    0.62
  -6   0  11    1.09    0.29
  -6   0  11   -1.21    0.79
  -6   0  11    1.02    0.54
  -6   0  11   -0.16    0.53
  -5   0  11    6.77    1.06
  -5   0  11    7.20    1.03
  -5   0  11    7.99    1.39
  -4   0  11    5.57    1.19
  -4   0  11    5.17    0.92
  -4   0  11    7.43    0.99
  -3   0  11    3.57    0.92
  -3   0  11    2.68    0.68
  -3   0  11    4.82    0.75
  -2   0  11    2.68    0.65
  -2   0  11    3.37    0.80
  -2   0  11    1.80    0.56
  -1   0  11    1.09    0.48
  -1   0  11    1.09    0.52
  -1   0  11    0.82    0.64
   0   0  11    3.84    0.75
   0   0  11    3.68    0.83
   1   0  11    2.29    0.68
   1   0  11    1.89    0.60
   2   0  11    3.49    0.76
   2   0  11    2.04    0.66
   2   0  11    2.19    0.54
   3   0  11   -0.02    0.63
   3   0  11    0.15    0.47
   3   0  11    0.05    0.55
   4   0  11    3.69    0.65
   4   0  11    3.89    0.41
   4   0  11    3.63    0.79
   4   0  11    3.76    0.91
   5   0  11    0.99    0.29
   5   0  11    1.10    0.57
   5   0  11    0.99    0.48
   5   0  11    0.87    0.72
   6   0  11    4.33    1.07
   6   0  11    7.71    2.41
   6   0  11    4.38    0.84
   6   0  11    5.48    0.60
   7   0  11    0.10    0.35
   7   0  11    0.74    0.60
   7   0  11    0.52    2.11
   8   0  11    9.73    1.02
   8   0  11    8.50    1.27
   8   0  11   12.46    3.08
   9   0  11    2.98    0.79
   9   0  11    6.25    2.46
  10   0  11    3.51    0.84
  10   0  11    5.79    2.48
  11   0  11    4.45    0.87
  11   0  11    4.20    2.47
  12   0  11   -1.03    0.56
  12   0  11    2.27    2.12
 -13   0 -11    0.27    0.31
  13   0  11   -0.13    0.54
 -14   0 -11   -0.12    0.25
 -15   0 -11    0.16    0.22
  16  -1 -11   -0.56    0.33
  16   1 -11    0.18    0.36
  15  -1 -11   -0.46    0.65
  15  -1 -11    0.28    0.41
  15   1 -11    0.18    0.44
 -15   1  11    0.17    0.59
  14  -1 -11    1.11    0.50
  14  -1 -11    1.18    0.81
 -14  -1  11    0.97    0.51
  14   1 -11    1.48    0.50
 -14   1  11    0.98    0.47
 -14   1  11    0.31    0.70
  13  -1 -11    0.51    0.53
 -13  -1  11   -0.12    0.51
  13   1 -11    1.16    0.51
 -13   1  11    1.15    0.54
 -12  -1  11    1.56    0.62
  12  -1 -11    0.84    0.55
  12   1 -11    1.54    0.51
 -12   1  11    1.53    0.60
 -11  -1  11   12.33    1.70
 -11   1  11   14.51    1.81
 -10  -1  11    6.64    1.06
 -10   1  11    6.14    1.03
  -9  -1  11    9.31    1.31
  -9   1  11   11.35    1.34
  -9   1  11    8.00    1.06
  -8  -1  11   -0.34    0.57
  -8   1  11    0.05    0.33
  -8   1  11    0.55    0.54
  -8   1  11    1.74    0.63
  -7  -1  11   11.12    1.16
  -7  -1  11   11.34    1.51
  -7  -1  11   12.34    1.87
  -7   1  11   13.18    1.55
  -7   1  11   10.98    1.88
  -7   1  11   11.24    1.61
  -6  -1  11   10.14    1.49
  -6  -1  11   10.73    1.70
  -6  -1  11   10.10    1.83
  -6  -1  11   11.63    1.45
  -6   1  11   12.57    1.48
  -6   1  11   13.06    1.88
  -6   1  11   10.46    1.57
  -6   1  11   11.34    1.11
  -5  -1  11    7.46    1.04
  -5  -1  11    6.77    1.08
  -5  -1  11    8.36    1.29
  -5   1  11    6.18    0.76
  -5   1  11    8.20    1.12
  -5   1  11    8.60    1.07
  -5   1  11    8.34    1.40
  -4  -1  11   19.11    2.38
  -4  -1  11   18.56    2.79
  -4  -1  11   19.22    2.53
  -4   1  11   18.39    2.39
  -4   1  11   19.71    2.86
  -4   1  11   22.36    2.50
  -3  -1  11    1.96    0.72
  -3  -1  11    1.97    0.60
  -3   1  11    0.97    0.51
  -3   1  11    1.22    0.76
  -3   1  11    0.78    0.52
  -2  -1  11    2.74    0.75
  -2  -1  11    3.04    0.73
  -2   1  11    3.69    0.65
  -2   1  11    2.12    0.60
  -2   1  11    0.84    0.75
  -1  -1  11    7.12    0.89
  -1  -1  11    7.48    1.16
  -1  -1  11    7.14    1.09
  -1   1  11    7.30    1.05
  -1   1  11    6.26    1.19
  -1   1  11    5.86    0.94
   0  -1  11   12.15    1.50
   0  -1  11   11.55    1.24
   0  -1  11    8.78    1.49
   0   1  11    9.74    1.32
   0   1  11   10.98    1.59
   0   1  11   10.66    1.42
   1  -1  11   11.45    1.64
   1  -1  11   14.08    2.01
   1  -1  11   15.65    2.00
   1   1  11   15.65    1.92
   1   1  11   12.91    1.70
   1   1  11   15.19    2.03
   2  -1  11    0.76    0.60
   2  -1  11    0.46    0.47
   2   1  11    1.77    0.66
   2   1  11    0.95    0.53
   2   1  11    1.89    0.55
   3  -1  11    7.68    1.00
   3  -1  11    7.93    1.30
   3  -1  11    9.31    1.27
   3  -1  11    8.05    1.03
   3   1  11    7.81    1.07
   3   1  11    8.21    0.80
   3   1  11    8.04    1.28
   3   1  11    8.37    1.19
   3   1  11    6.03    1.06
   4  -1  11   14.66    2.14
   4  -1  11   15.74    1.80
   4  -1  11   13.91    2.22
   4  -1  11   16.32    1.84
   4   1  11   15.21    2.22
   4   1  11   14.97    1.83
   4   1  11   15.94    1.41
   4   1  11   13.90    1.87
   5  -1  11    3.66    0.65
   5  -1  11    3.87    0.94
   5  -1  11    3.96    0.91
   5  -1  11    5.63    2.27
   5  -1  11    3.98    0.72
   5  -1  11    4.06    0.73
   5   1  11    4.02    0.72
   5   1  11    2.51    0.73
   5   1  11    2.35    0.75
   5   1  11    3.90    0.48
   6  -1  11    1.92    2.17
   6  -1  11    2.22    0.64
   6  -1  11    2.78    0.84
   6   1  11    1.26    0.38
   6   1  11    1.05    0.61
   6   1  11    1.33    0.63
   6   1  11    2.98    0.86
   7  -1  11    5.39    2.51
   7  -1  11    2.99    0.75
   7   1  11    2.78    0.72
   7   1  11    3.45    0.52
   7   1  11    2.82    0.74
   8  -1  11    2.95    0.72
   8  -1  11   -0.15    2.39
   8   1  11    2.58    0.74
   8   1  11    2.86    0.53
   9  -1  11    4.59    2.61
   9  -1  11    3.93    0.83
   9   1  11    4.26    0.86
  10  -1  11    0.91    2.50
  10  -1  11    2.40    0.73
  10   1  11    2.21    0.70
  11  -1  11    3.97    0.82
  11  -1  11    4.60    2.55
  11   1  11    4.66    0.87
  12  -1  11    2.49    0.65
  12  -1  11   -1.29    2.13
  12   1  11    1.06    0.64
  13  -1  11    1.45    0.57
 -13  -1 -11    1.94    0.37
  13  -1  11    1.56    2.00
  13   1  11    1.40    0.60
 -13   1 -11    1.98    0.38
 -14  -1 -11   -0.34    0.25
  14  -1  11    0.50    1.65
 -14   1 -11   -0.47    0.24
 -15  -1 -11    0.07    0.21
 -15   1 -11   -0.12    0.21
  15  -2 -11    0.97    0.40
  15   2 -11    0.50    0.39
  14  -2 -11    0.59    0.46
 -14  -2  11    0.51    0.42
  14  -2 -11   -0.18    0.68
  14   2 -11    1.18    0.44
 -14   2  11    1.30    0.61
  13  -2 -11    0.67    0.51
 -13  -2  11    0.37    0.49
  13  -2 -11   -0.13    0.77
  13   2 -11   -0.03    0.44
 -13   2  11    0.93    0.68
  12  -2 -11    3.80    0.70
 -12  -2  11    5.04    0.79
  12  -2 -11    4.00    1.05
 -12   2  11    4.42    0.73
  12   2 -11    3.56    0.59
 -12   2  11    3.04    0.99
 -11  -2  11   14.43    1.64
  11  -2 -11    9.16    1.31
 -11   2  11   13.42    1.60
 -11   2  11   11.69    1.91
  10  -2 -11    4.36    0.74
 -10  -2  11    4.12    0.87
 -10   2  11    4.54    1.20
 -10   2  11    6.18    0.89
  -9  -2  11    1.74    0.62
  -9   2  11    0.66    0.58
  -9   2  11    1.20    0.58
  -9   2  11   -0.77    0.88
  -8  -2  11   19.69    2.30
  -8   2  11   20.40    2.75
  -8   2  11   17.45    2.29
  -8   2  11   18.62    2.32
  -8   2  11   16.93    1.95
  -7  -2  11    1.63    0.59
  -7   2  11   -0.50    0.84
  -7   2  11    1.69    0.62
  -7   2  11   -0.07    0.42
  -7   2  11    0.71    0.57
  -6   2  11   14.07    1.75
  -6   2  11   13.48    1.88
  -6   2  11   13.80    2.11
  -5  -2  11   13.25    2.08
  -5  -2  11   11.81    1.51
  -5  -2  11   12.87    1.54
  -5  -2  11   11.59    1.75
  -5   2  11   11.97    1.42
  -5   2  11   13.78    1.97
  -5   2  11   15.65    1.67
  -5   2  11   12.73    1.79
  -4  -2  11    2.53    0.56
  -4  -2  11    1.83    0.74
  -4  -2  11    2.39    0.61
  -4  -2  11    3.28    0.50
  -4   2  11    1.67    0.45
  -4   2  11    1.99    0.67
  -4   2  11    1.80    0.82
  -4   2  11    1.23    0.62
  -3  -2  11   13.98    2.11
  -3  -2  11   14.50    1.65
  -3  -2  11   17.12    2.08
  -3  -2  11   11.77    1.63
  -3   2  11   12.88    1.38
  -3   2  11   13.86    2.12
  -3   2  11   14.50    1.91
  -3   2  11   14.89    1.90
  -2  -2  11    6.50    1.14
  -2  -2  11    8.30    0.97
  -2  -2  11    7.37    0.95
  -2   2  11    7.18    1.08
  -2   2  11    6.61    1.22
  -2   2  11    6.37    0.75
  -2   2  11    7.14    1.01
  -1  -2  11    0.86    0.37
  -1  -2  11    0.56    0.47
  -1  -2  11    1.23    0.65
  -1   2  11    0.23    0.50
  -1   2  11    0.81    0.55
  -1   2  11    0.08    0.32
  -1   2  11    0.81    0.65
   0  -2  11    5.52    0.76
   0  -2  11    4.14    0.87
   0  -2  11    4.74    0.68
   0   2  11    3.80    0.87
   0   2  11    4.56    0.78
   0   2  11    2.67    0.51
   0   2  11    3.43    0.73
   1  -2  11    2.98    0.62
   1  -2  11    3.07    0.55
   1  -2  11    3.62    0.79
   1  -2  11    2.16    0.60
   1   2  11    2.72    0.77
   1   2  11    1.58    0.61
   1   2  11    2.18    0.63
   1   2  11    2.48    0.43
   2  -2  11    5.73    1.03
   2  -2  11    4.79    0.72
   2  -2  11    5.72    0.78
   2  -2  11    5.75    0.81
   2   2  11    4.17    0.83
   2   2  11    4.00    0.57
   2   2  11    4.28    0.84
   2   2  11    3.92    0.92
   3  -2  11    2.96    0.81
   3  -2  11    1.43    0.55
   3  -2  11    2.10    1.96
   3  -2  11    1.77    0.48
   3  -2  11    2.35    0.59
   3   2  11    0.21    0.69
   3   2  11    1.84    0.39
   3   2  11    1.40    0.62
   4  -2  11    2.66    0.66
   4  -2  11    2.37    0.56
   4  -2  11    2.84    0.63
   4  -2  11    3.82    2.17
   4   2  11    2.49    0.45
   4   2  11    3.38    0.71
   4   2  11    2.73    0.82
   5  -2  11    2.97    0.58
   5  -2  11    4.04    2.32
   5  -2  11    2.79    0.66
   5  -2  11    2.54    0.66
   5   2  11    2.25    0.47
   5   2  11    1.83    0.69
   5   2  11    3.39    0.92
   6  -2  11    4.72    2.39
   6  -2  11    1.53    0.61
   6  -2  11    2.26    0.66
   6   2  11    1.82    0.67
   7  -2  11    2.97    0.75
   7  -2  11    3.22    0.68
   7  -2  11    2.87    2.42
   7   2  11    2.07    0.71
   7   2  11    3.73    0.76
   8  -2  11    2.15    0.72
   8  -2  11    8.06    2.61
   8  -2  11    3.14    0.72
   8   2  11    2.05    0.75
   9  -2  11   -0.24    0.58
   9  -2  11    0.74    0.55
   9  -2  11   -0.31    2.41
   9   2  11    1.16    0.65
  10  -2  11    4.66    2.51
  10  -2  11    4.33    0.81
  10   2  11    3.94    0.84
  11  -2  11    0.78    2.39
  11  -2  11    1.76    0.61
  11   2  11    1.64    0.66
  12  -2  11   -0.54    1.96
  12  -2  11    0.52    0.49
 -12  -2 -11    0.26    0.31
  12   2  11    0.71    0.57
 -13  -2 -11    0.38    0.28
  13  -2  11   -1.61    1.71
 -13   2 -11    1.05    0.30
 -14  -2 -11   -0.28    0.22
  14  -2  11   -1.01    1.44
 -14   2 -11    0.32    0.23
  14  -3 -11    2.72    0.46
  14   3 -11    2.44    0.47
  13  -3 -11    2.05    0.49
  13  -3 -11    0.94    0.66
  13   3 -11    2.05    0.43
  12  -3 -11    0.48    0.74
  12  -3 -11    0.97    0.50
  12   3 -11    0.96    0.42
  11  -3 -11    0.77    0.56
  11  -3 -11    0.13    0.80
  11   3 -11    0.52    0.42
  10  -3 -11    0.77    0.61
  10  -3 -11    1.07    0.91
  10   3 -11    2.51    0.48
   9  -3 -11    1.49    0.62
  -9   3  11    1.51    0.66
  -9   3  11    1.92    0.62
   8  -3 -11    0.49    0.58
  -8   3  11    1.02    0.61
  -8   3  11    0.29    0.56
  -7   3  11   14.21    1.69
  -7   3  11   12.14    1.77
  -6   3  11    3.63    0.80
  -6   3  11    3.36    0.77
  -5  -3  11    9.40    1.01
  -5   3  11    7.39    1.14
  -5   3  11    6.73    1.07
  -5   3  11    4.66    0.93
  -4  -3  11    2.59    0.61
  -4  -3  11    1.93    0.47
  -4   3  11    1.39    0.67
  -4   3  11    2.10    0.65
  -4   3  11    0.48    0.51
  -3  -3  11   -0.23    0.47
  -3  -3  11    1.19    0.41
  -3   3  11    0.01    0.47
  -3   3  11    0.35    0.55
  -3   3  11    0.82    0.63
  -2  -3  11    2.83    0.60
  -2  -3  11    2.34    0.66
  -2  -3  11    1.70    0.51
  -2   3  11    1.72    0.56
  -2   3  11    2.89    0.66
  -2   3  11    2.58    0.76
  -1  -3  11    5.40    0.77
  -1  -3  11    5.08    0.76
  -1  -3  11    4.54    0.70
  -1   3  11    1.69    0.67
  -1   3  11    3.72    0.85
  -1   3  11    4.29    0.82
   0  -3  11    0.68    0.41
   0  -3  11    0.34    0.52
   0  -3  11    0.89    0.54
   0   3  11    1.14    0.60
   0   3  11    0.83    0.62
   0   3  11    0.61    0.52
   1  -3  11   11.54    1.44
   1  -3  11   14.16    1.46
   1  -3  11   11.93    1.53
   1   3  11    9.15    1.54
   1   3  11   11.38    1.51
   2  -3  11    2.09    0.65
   2  -3  11    2.49    0.54
   2  -3  11    1.12    0.57
   2   3  11    1.23    0.63
   2   3  11    3.18    0.70
   3  -3  11   12.72    1.42
   3  -3  11   11.66    1.40
   3  -3  11    9.55    1.39
   3   3  11    9.42    1.41
   4  -3  11    2.10    0.52
   4  -3  11    1.41    0.64
   4  -3  11    1.44    0.60
  -4   3 -11    3.67    1.01
   4   3  11    1.87    0.67
   5  -3  11    9.98    1.40
   5  -3  11    9.41    3.04
   5  -3  11   12.47    1.50
   5  -3  11   13.48    1.48
  -5   3 -11   11.02    1.73
   5   3  11   10.87    1.50
   6  -3  11    3.21    0.74
   6  -3  11    2.70    0.71
   6  -3  11    3.17    2.27
   6   3  11    3.85    0.79
  -6   3 -11    3.47    1.10
   7  -3  11    2.01    0.67
   7  -3  11    2.65    0.68
   7  -3  11    3.03    2.25
  -7   3 -11    2.54    1.01
   8  -3  11    0.54    0.56
   8  -3  11    0.00    0.52
   8  -3  11    0.28    2.15
  -8   3 -11    1.31    0.92
  -9  -3 -11   -0.06    0.43
   9  -3  11    0.87    0.54
   9  -3  11    0.90    2.09
  -9  -3 -11    0.50    0.37
   9  -3  11    0.97    0.56
  -9   3 -11    1.88    0.90
  10  -3  11    1.60    0.58
  10  -3  11    1.29    2.06
 -10  -3 -11    0.94    0.38
  10  -3  11    1.58    0.53
 -10   3 -11    3.13    0.89
  11  -3  11   -0.64    1.79
  11  -3  11    0.59    0.46
 -11  -3 -11   -0.16    0.29
 -12  -3 -11    1.58    0.32
  12  -3  11   -0.02    1.65
 -12   3 -11    1.68    0.34
 -13  -3 -11    1.45    0.28
  13  -3  11    0.47    1.39
 -13   3 -11    1.43    0.29
  12  -4 -11    0.63    0.33
  12   4 -11    0.06    0.31
  11  -4 -11    0.63    0.41
  11  -4 -11    0.55    0.59
  11   4 -11    0.31    0.33
  10  -4 -11   -0.24    0.65
  10  -4 -11    0.25    0.44
  10   4 -11    0.70    0.36
   9  -4 -11    3.08    0.59
   9  -4 -11    1.25    0.77
  -9   4  11    0.82    0.55
   9   4 -11    1.98    0.42
   8  -4 -11   10.76    1.25
   8  -4 -11   12.23    1.65
  -8   4  11   10.97    1.49
   8   4 -11   10.80    1.12
   7  -4 -11    2.44    0.92
   7  -4 -11    2.67    0.67
  -7   4  11    3.78    0.76
  -6  -4  11   15.31    1.74
   6  -4 -11   16.00    1.64
  -6   4  11   13.59    1.97
  -5  -4  11    3.61    0.67
   5  -4 -11    4.48    0.76
  -5   4  11    4.31    0.87
  -4  -4  11    2.28    0.53
   4  -4 -11    0.74    0.56
  -4   4  11    1.76    0.72
  -4   4  11    1.99    0.69
   3  -4 -11    2.03    0.57
  -3  -4  11    1.54    0.57
  -3  -4  11    0.80    0.45
  -3   4  11    1.59    0.67
  -3   4  11    0.89    0.65
  -2  -4  11    5.41    0.86
  -2  -4  11    5.08    0.81
  -2   4  11    4.50    0.96
  -2   4  11    5.55    0.94
  -1  -4  11    0.78    0.53
  -1  -4  11    1.97    0.51
  -1   4  11    1.38    0.66
  -1   4  11    0.45    0.63
   0  -4  11    1.21    0.47
   0  -4  11    0.95    0.55
   0  -4  11    1.45    0.55
   0   4  11    1.00    0.64
   0   4  11    0.99    0.62
   1  -4  11    1.46    0.57
   1  -4  11    0.82    0.47
   1  -4  11    0.74    0.56
   1   4  11    1.30    0.64
   2  -4  11    7.84    1.15
   2  -4  11    8.54    1.12
   2  -4  11    7.94    1.15
   2   4  11    7.14    1.18
   3  -4  11    1.30    0.62
   3  -4  11    1.75    0.61
   3  -4  11    1.15    0.49
   3   4  11    3.42    0.72
   4  -4  11    5.10    0.92
   4  -4  11    5.23    0.91
   4  -4  11    6.98    0.90
   4   4  11    5.47    0.98
  -4   4 -11    5.24    1.24
   5  -4  11    3.80    0.74
  -5  -4 -11    2.54    0.53
   5  -4  11    3.74    0.62
   5  -4  11    2.72    0.68
  -5   4 -11    2.31    1.02
   6  -4  11    0.83    0.55
  -6  -4 -11    0.33    0.40
   6  -4  11    1.16    0.54
  -6   4 -11   -0.17    0.86
   7  -4  11    6.03    0.85
   7  -4  11    2.90    0.75
  -7  -4 -11    4.68    0.63
  -7   4 -11    5.40    1.14
   8  -4  11    1.60    0.55
   8  -4  11    0.14    0.50
  -8  -4 -11    0.54    0.40
  -9  -4 -11    1.23    0.35
   9  -4  11    1.90    0.52
 -10  -4 -11    0.69    0.27
  10  -4  11    0.26    0.41
 -10   4 -11    0.43    0.28
  11  -4  11    0.35    0.37
 -11  -4 -11   -0.10    0.21
 -11   4 -11   -0.20    0.22
   9  -5 -11    1.77    0.36
   9   5 -11    1.76    0.34
   8  -5 -11    1.96    0.45
   8   5 -11    2.63    0.37
   7  -5 -11    5.06    0.96
   7  -5 -11    5.91    0.73
   7   5 -11    5.45    0.63
   6  -5 -11    0.44    0.42
   6  -5 -11    0.29    0.60
   6   5 -11    0.61    0.30
   5  -5 -11    3.44    0.78
  -5  -5  11    2.23    0.48
   5  -5 -11    2.44    0.54
  -5   5  11    2.69    0.66
   5   5 -11    3.49    0.46
   4  -5 -11   -0.04    0.61
   4  -5 -11    0.17    0.42
  -4  -5  11    0.37    0.34
  -4   5  11    0.39    0.53
   4   5 -11    0.48    0.31
   3  -5 -11    5.08    1.00
   3  -5 -11    5.44    0.74
  -3  -5  11    5.40    0.79
  -3   5  11    5.47    0.93
   2  -5 -11    1.58    0.49
   2  -5 -11    1.81    0.69
  -2  -5  11    1.92    0.48
  -2   5  11    1.96    0.63
  -1  -5  11    1.49    0.45
   1  -5 -11    2.01    0.66
   1  -5 -11    0.55    0.43
  -1   5  11    0.71    0.57
   0  -5 -11    1.80    0.66
   0  -5 -11    1.72    0.46
   0  -5  11    1.32    0.45
   1  -5  11    1.57    0.45
  -1  -5 -11    1.99    0.45
   1  -5  11    0.79    0.53
   2  -5  11    3.81    0.70
   2  -5  11    3.71    0.62
   2  -5  11    3.12    0.67
  -2  -5 -11    3.28    0.55
   3  -5  11    1.33    0.52
  -3  -5 -11    1.47    0.39
   3  -5  11    0.08    0.35
   3  -5  11    0.98    0.51
   4  -5  11    0.79    0.49
  -4  -5 -11    0.58    0.38
   4  -5  11    1.27    0.49
   4  -5  11    0.96    0.38
  -5  -5 -11    1.84    0.42
   5  -5  11    1.47    0.51
   5  -5  11    1.83    0.42
  -6  -5 -11    1.51    0.39
   6  -5  11    2.01    0.52
  -6   5 -11    1.95    0.38
  -7  -5 -11    0.48    0.31
   7  -5  11    0.20    0.42
  -7   5 -11    0.89    0.28
  -8  -5 -11    0.64    0.25
   8  -5  11    0.63    0.39
  -8   5 -11    0.52    0.25
  -9  -5 -11    1.92    0.29
   4  -6 -11    0.34    0.23
   3  -6 -11    0.34    0.24
  -3  -6  11    0.08    0.25
   3   6 -11    0.45    0.22
  -2  -6  11    0.20    0.27
   2  -6 -11    1.08    0.28
   2   6 -11    0.74    0.23
   1  -6 -11    5.20    0.52
  -1  -6  11    2.58    0.53
   1   6 -11    4.46    0.46
   0  -6 -11    0.96    0.28
   0  -6  11    0.73    0.30
   0   6 -11    1.35    0.27
  -1  -6 -11    1.73    0.31
   1  -6  11    0.97    0.32
  -1   6 -11    1.63    0.29
   2  -6  11    1.24    0.33
  -2  -6 -11    1.80    0.31
  -2   6 -11    1.43    0.24
  -3  -6 -11    1.15    0.27
  16   0 -12    1.42    0.38
  15   0 -12    2.27    0.50
 -14   0  12    4.36    0.64
  14   0 -12    3.17    0.60
 -14   0  12    2.11    0.82
 -13   0  12    0.65    0.52
  13   0 -12    0.38    0.49
 -13   0  12   -0.95    0.73
 -12   0  12    4.59    1.29
  12   0 -12    6.49    0.90
 -12   0  12    8.39    1.06
 -11   0  12    3.75    0.75
 -11   0  12    1.61    1.01
 -10   0  12    8.11    1.10
 -10   0  12    4.94    1.35
  -9   0  12   20.78    2.51
  -9   0  12   19.00    2.88
  -8   0  12    0.52    0.36
  -8   0  12    0.04    0.60
  -8   0  12   -1.32    0.88
  -7   0  12    0.37    0.57
  -7   0  12    0.13    0.58
  -7   0  12    2.32    2.08
  -7   0  12   -0.65    0.87
  -7   0  12    0.60    0.33
  -7   0  12   -0.20    0.59
  -6   0  12   38.71    5.29
  -6   0  12   44.00    6.62
  -6   0  12   33.01    4.17
  -6   0  12   34.34    4.37
  -6   0  12   34.40    3.23
  -6   0  12   33.79    4.89
  -5   0  12   70.45    7.98
  -5   0  12   69.73    8.14
  -5   0  12   77.33    9.40
  -5   0  12   75.81    6.46
  -5   0  12   76.06    8.65
  -4   0  12    6.24    0.67
  -4   0  12    6.80    0.92
  -4   0  12    5.79    1.23
  -4   0  12    2.62    2.41
  -4   0  12    6.81    1.01
  -4   0  12    6.79    0.98
  -4   0  12    6.59    1.03
  -3   0  12    3.27    0.62
  -3   0  12    2.70    0.90
  -3   0  12    4.01    0.77
  -3   0  12    3.74    0.69
  -2   0  12   42.04    4.33
  -2   0  12   37.23    5.15
  -2   0  12   42.42    4.74
  -2   0  12   35.95    4.45
  -1   0  12    8.76    1.15
  -1   0  12    7.97    1.25
  -1   0  12    8.35    1.13
  -1   0  12    9.81    1.43
   0   0  12    1.10    0.63
   0   0  12    2.11    0.73
   0   0  12    2.29    0.58
   0   0  12    2.05    0.49
   1   0  12   12.82    1.59
   1   0  12   10.88    1.67
   1   0  12   10.08    1.41
   2   0  12    1.56    0.66
   2   0  12    0.69    0.60
   2   0  12    0.41    0.42
   3   0  12   14.50    2.09
   3   0  12   13.42    1.54
   3   0  12   13.97    1.82
   3   0  12   15.78    3.16
   3   0  12   11.50    1.66
   4   0  12   30.09    3.21
   4   0  12   33.27    5.48
   4   0  12   28.00    3.21
   4   0  12   27.22    3.83
   4   0  12   25.18    3.50
   4   0  12   29.06    3.05
   4   0  12   27.90    2.51
   5   0  12   24.18    3.02
   5   0  12   28.71    2.90
   5   0  12   29.09    3.67
   5   0  12   27.31    3.03
   5   0  12   25.02    5.24
   5   0  12   26.38    2.38
   6   0  12    3.40    0.76
   6   0  12    4.25    0.80
   6   0  12    3.74    0.53
   6   0  12    9.06    2.38
   6   0  12    4.86    1.07
   7   0  12   -0.19    0.61
   7   0  12    3.01    2.14
   7   0  12   -0.10    0.36
   8   0  12    7.21    2.66
   9   0  12    1.19    2.19
   9   0  12    0.23    0.62
  10   0  12    3.01    2.33
  10   0  12    3.29    0.78
  11   0  12    7.77    1.11
  11   0  12    7.21    2.57
  12   0  12    1.19    1.86
  12   0  12    0.23    0.56
 -14   0 -12    0.90    0.27
  15  -1 -12    0.64    0.41
  15   1 -12    0.23    0.39
 -14  -1  12    1.96    0.65
  14  -1 -12    1.19    0.47
 -14  -1  12    0.47    0.44
  14   1 -12   -0.17    0.43
 -14   1  12    0.68    0.42
 -14   1  12   -0.07    0.62
 -13  -1  12    9.59    1.18
 -13  -1  12    7.00    1.31
  13  -1 -12    7.17    0.97
  13   1 -12    6.89    0.95
 -13   1  12    9.75    1.46
 -13   1  12    9.97    1.14
 -12  -1  12    7.27    1.46
 -12  -1  12    9.75    1.26
 -12   1  12    9.73    1.65
 -12   1  12   10.81    1.32
 -11  -1  12    7.63    1.45
 -11  -1  12    8.38    1.18
 -11   1  12    6.14    1.48
 -11   1  12   10.11    1.23
 -10  -1  12   21.12    2.43
 -10  -1  12   19.97    2.87
 -10   1  12   15.37    2.82
 -10   1  12   21.50    2.43
  -9  -1  12   15.66    2.29
  -9  -1  12   14.81    1.81
  -9   1  12   14.08    1.83
  -9   1  12   12.26    2.23
  -8  -1  12    1.65    0.63
  -8  -1  12    0.45    0.35
  -8  -1  12   -0.25    0.84
  -8   1  12    0.08    0.59
  -8   1  12   -1.76    0.87
  -8   1  12    1.44    0.59
  -7  -1  12    7.58    0.78
  -7  -1  12    7.66    1.34
  -7  -1  12    7.81    1.11
  -7  -1  12    8.00    1.30
  -7   1  12    5.26    1.41
  -7   1  12    5.71    1.12
  -7   1  12    7.69    0.81
  -7   1  12    9.02    1.16
  -6  -1  12   18.12    2.54
  -6  -1  12   14.64    2.27
  -6  -1  12   17.26    2.34
  -6  -1  12   18.39    2.78
  -6   1  12   18.77    2.32
  -6   1  12   18.41    1.69
  -6   1  12   17.66    2.73
  -6   1  12   18.06    2.30
  -6   1  12   17.58    2.61
  -6   1  12   20.48    3.73
  -5  -1  12    4.32    0.77
  -5  -1  12    4.24    1.01
  -5  -1  12    4.59    0.85
  -5  -1  12    4.54    0.80
  -5   1  12    4.46    0.84
  -5   1  12    3.18    1.04
  -5   1  12    3.57    0.78
  -5   1  12    7.55    2.18
  -5   1  12    3.70    0.52
  -4  -1  12   12.51    1.57
  -4  -1  12   12.76    1.84
  -4  -1  12   15.35    1.65
  -4  -1  12   11.56    1.48
  -4  -1  12   13.33    1.69
  -4   1  12   14.60    1.72
  -4   1  12   11.37    1.86
  -4   1  12   15.29    2.78
  -4   1  12   14.23    1.97
  -4   1  12   13.12    1.58
  -4   1  12   10.41    1.19
  -4   1  12   10.03    1.50
  -3  -1  12    8.32    1.06
  -3  -1  12    6.60    1.17
  -3  -1  12    7.05    0.91
  -3   1  12    5.98    0.66
  -3   1  12    6.23    0.95
  -3   1  12    5.22    0.96
  -3   1  12    5.72    1.00
  -3   1  12    5.31    2.40
  -3   1  12    8.38    1.27
  -3   1  12    5.55    1.03
  -2  -1  12    3.13    0.69
  -2  -1  12    2.44    0.73
  -2  -1  12    2.31    0.49
  -2   1  12    1.54    0.33
  -2   1  12    2.00    0.61
  -2   1  12    2.40    0.61
  -2   1  12    1.60    0.56
  -2   1  12    0.86    0.62
  -2   1  12    2.21    0.78
  -1  -1  12    7.20    1.06
  -1  -1  12    7.17    0.88
  -1  -1  12    7.68    1.12
  -1   1  12    4.89    0.63
  -1   1  12    5.15    0.95
  -1   1  12    7.72    1.06
  -1   1  12    6.12    1.15
  -1   1  12    6.23    0.95
  -1   1  12    6.55    0.94
   0  -1  12   13.06    2.12
   0  -1  12   14.22    1.70
   0  -1  12   16.45    2.02
   0  -1  12   11.85    1.66
   0   1  12   14.27    1.77
   0   1  12   14.59    1.93
   0   1  12   14.08    1.33
   0   1  12   17.72    2.12
   0   1  12   15.09    1.97
   1  -1  12   15.89    2.03
   1  -1  12   13.02    1.68
   1  -1  12   16.87    1.63
   1  -1  12   14.53    1.98
   1  -1  12   12.67    1.66
   1   1  12   13.16    2.13
   1   1  12   14.25    1.71
   1   1  12   14.43    1.29
   1   1  12   12.80    1.90
   1   1  12   12.63    1.73
   2  -1  12    8.58    1.05
   2  -1  12    8.20    1.11
   2  -1  12    8.56    1.31
[truncated: 95,471 more chars]
