# Supplementary material for: Tunable Endo/Exo Selectivity in Direct Catalytic Asymmetric 1,3‐Dipolar Cycloadditions with Polyfunctional Lewis Acid / Azolium–Aryloxide Catalysts
Source: Angew Chem Int Ed Engl. 2025 Jul 7;64(34):e202508024. doi: 10.1002/anie.202508024 (PMC12363618; doi:10.1002/anie.202508024)
Supplement: Supplementary file 2 — Supporting Information [file ANIE-64-e202508024-s001.zip › s3009lc.cif]

 
data_s3009lc
 
_audit_creation_method            'SHELXL-2014/7'
_shelx_SHELXL_version_number      '2014/7'
_chemical_name_systematic         ?
_chemical_name_common             ?
_chemical_melting_point           ?
_chemical_formula_moiety          'C24 H26 N2 O4'
_chemical_formula_sum
 'C24 H26 N2 O4' 
_chemical_formula_weight          406.47

loop_
 _atom_type_symbol
 _atom_type_description
 _atom_type_scat_dispersion_real
 _atom_type_scat_dispersion_imag
 _atom_type_scat_source
 'C'  'C'   0.0181   0.0091
 'International Tables Vol C Tables 4.2.6.8 and 6.1.1.4'
 'H'  'H'   0.0000   0.0000
 'International Tables Vol C Tables 4.2.6.8 and 6.1.1.4'
 'N'  'N'   0.0311   0.0180
 'International Tables Vol C Tables 4.2.6.8 and 6.1.1.4'
 'O'  'O'   0.0492   0.0322
 'International Tables Vol C Tables 4.2.6.8 and 6.1.1.4'
 
_space_group_crystal_system       orthorhombic
_space_group_IT_number            19
_space_group_name_H-M_alt         'P 21 21 21'
_space_group_name_Hall            'P 2ac 2ab'
 
_shelx_space_group_comment
;
The symmetry employed for this shelxl refinement is uniquely defined
by the following loop, which should always be used as a source of
symmetry information in preference to the above space-group names.
They are only intended as comments.
;
 
loop_
 _space_group_symop_operation_xyz
 'x, y, z'
 '-x+1/2, -y, z+1/2'
 '-x, y+1/2, -z+1/2'
 'x+1/2, -y+1/2, -z'
 
_cell_length_a                    5.9843(2)
_cell_length_b                    13.6421(4)
_cell_length_c                    25.6347(8)
_cell_angle_alpha                 90
_cell_angle_beta                  90
_cell_angle_gamma                 90
_cell_volume                      2092.78(11)
_cell_formula_units_Z             4
_cell_measurement_temperature     160(2)
_cell_measurement_reflns_used     3031
_cell_measurement_theta_min       3.448
_cell_measurement_theta_max       66.457
 
_exptl_crystal_description        needle
_exptl_crystal_colour             colourless
_exptl_crystal_density_meas       ?
_exptl_crystal_density_method     ?
_exptl_crystal_density_diffrn     1.290          
_exptl_crystal_F_000              864
_exptl_transmission_factor_min    ?
_exptl_transmission_factor_max    ?
_exptl_crystal_size_max           0.310
_exptl_crystal_size_mid           0.040
_exptl_crystal_size_min           0.030
_exptl_absorpt_coefficient_mu     0.714
_shelx_estimated_absorpt_T_min    0.809
_shelx_estimated_absorpt_T_max    0.979
_exptl_absorpt_correction_type    multi-scan
_exptl_absorpt_correction_T_min   0.7264
_exptl_absorpt_correction_T_max   0.8642
_exptl_absorpt_process_details    'Blessing, 1995'
_exptl_absorpt_special_details    ?
_diffrn_ambient_temperature       160(2)
_diffrn_radiation_wavelength      1.54178
_diffrn_radiation_type            CuK\a
_diffrn_source                    I\mS
_diffrn_measurement_device_type   'Bruker Kappa APEXII Duo'
_diffrn_measurement_method        'Omega + Phi Scans'
_diffrn_detector_area_resol_mean  ?
_diffrn_reflns_number             12599
_diffrn_reflns_av_unetI/netI      0.0480
_diffrn_reflns_av_R_equivalents   0.0569
_diffrn_reflns_limit_h_min        -7
_diffrn_reflns_limit_h_max        6
_diffrn_reflns_limit_k_min        -16
_diffrn_reflns_limit_k_max        16
_diffrn_reflns_limit_l_min        -30
_diffrn_reflns_limit_l_max        27
_diffrn_reflns_theta_min          3.448
_diffrn_reflns_theta_max          66.457
_diffrn_reflns_theta_full         66.457
_diffrn_measured_fraction_theta_max   0.982
_diffrn_measured_fraction_theta_full  0.982
_diffrn_reflns_Laue_measured_fraction_max    0.982
_diffrn_reflns_Laue_measured_fraction_full   0.982
_diffrn_reflns_point_group_measured_fraction_max   0.972
_diffrn_reflns_point_group_measured_fraction_full  0.972
_reflns_number_total              3578
_reflns_number_gt                 3031
_reflns_threshold_expression      'I > 2\s(I)'
_reflns_Friedel_coverage          0.692
_reflns_Friedel_fraction_max      0.958
_reflns_Friedel_fraction_full     0.958
 
_reflns_special_details
;
 Reflections were merged by SHELXL according to the crystal
 class for the calculation of statistics and refinement.
 
 _reflns_Friedel_fraction is defined as the number of unique
 Friedel pairs measured divided by the number that would be
 possible theoretically, ignoring centric projections and
 systematic absences.
;
 
_computing_data_collection        'Bruker APEXII Software Suite, 2008'
_computing_cell_refinement        'Bruker APEXII Software Suite, 2008'
_computing_data_reduction         'Bruker APEXII Software Suite, 2008'
_computing_structure_solution     'SHELXS-2014/7 (Sheldrick, 2014)'
_computing_structure_refinement   'SHELXL-2014/7 (Sheldrick, 2014)'
_computing_molecular_graphics     'SHELXTL-plus, XP (Sheldrick, 1998)'
_computing_publication_material   ?
_refine_special_details           ?
_refine_ls_structure_factor_coef  Fsqd
_refine_ls_matrix_type            full
_refine_ls_weighting_scheme       calc
_refine_ls_weighting_details
'w=1/[\s^2^(Fo^2^)+(0.0484P)^2^] where P=(Fo^2^+2Fc^2^)/3'
_atom_sites_solution_primary      direct
_atom_sites_solution_secondary    difmap
_atom_sites_solution_hydrogens    mixed
_refine_ls_hydrogen_treatment     mixed
_refine_ls_extinction_method      'SHELXL-2014/7 (Sheldrick 2014'
_refine_ls_extinction_coef        0.0015(3)
_refine_ls_extinction_expression
 'Fc^*^=kFc[1+0.001xFc^2^\l^3^/sin(2\q)]^-1/4^'
_refine_ls_abs_structure_details
;
 Flack x determined using 1107 quotients [(I+)-(I-)]/[(I+)+(I-)]
 (Parsons, Flack and Wagner, Acta Cryst. B69 (2013) 249-259).
;
_refine_ls_abs_structure_Flack    0.05(18)
_chemical_absolute_configuration  ad
_refine_ls_number_reflns          3578
_refine_ls_number_parameters      279
_refine_ls_number_restraints      0
_refine_ls_R_factor_all           0.0481
_refine_ls_R_factor_gt            0.0378
_refine_ls_wR_factor_ref          0.0935
_refine_ls_wR_factor_gt           0.0889
_refine_ls_goodness_of_fit_ref    1.023
_refine_ls_restrained_S_all       1.023
_refine_ls_shift/su_max           0.000
_refine_ls_shift/su_mean          0.000
 
loop_
 _atom_site_label
 _atom_site_type_symbol
 _atom_site_fract_x
 _atom_site_fract_y
 _atom_site_fract_z
 _atom_site_U_iso_or_equiv
 _atom_site_adp_type
 _atom_site_occupancy
 _atom_site_site_symmetry_order  
 _atom_site_calc_flag
 _atom_site_refinement_flags_posn
 _atom_site_refinement_flags_adp
 _atom_site_refinement_flags_occupancy
 _atom_site_disorder_assembly
 _atom_site_disorder_group
O1 O 0.3030(4) 0.90393(15) 0.11889(8) 0.0398(5) Uani 1 1 d . . . . .
N1 N 0.5626(4) 0.86988(16) 0.05562(8) 0.0315(6) Uani 1 1 d . . . . .
C1 C 0.4500(5) 0.8517(2) 0.10166(10) 0.0304(6) Uani 1 1 d . . . . .
N2 N 0.9367(4) 0.75949(18) 0.15128(9) 0.0301(5) Uani 1 1 d . . . . .
H2A H 1.013(5) 0.814(2) 0.1438(12) 0.038(9) Uiso 1 1 d . . . . .
O2 O 0.8106(4) 0.79390(17) 0.00150(8) 0.0456(6) Uani 1 1 d . . . . .
C2 C 0.5454(5) 0.7596(2) 0.12582(10) 0.0283(6) Uani 1 1 d . . . . .
H2 H 0.4249 0.7137 0.1374 0.034 Uiso 1 1 calc R U . . .
O3 O 0.8261(4) 0.52263(15) 0.10079(8) 0.0401(5) Uani 1 1 d . . . . .
C3 C 0.6889(5) 0.7147(2) 0.08223(10) 0.0292(6) Uani 1 1 d . . . . .
H3 H 0.6199 0.6534 0.0682 0.035 Uiso 1 1 calc R U . . .
O4 O 1.1209(3) 0.56970(13) 0.14918(7) 0.0329(5) Uani 1 1 d . . . . .
C4 C 0.6999(5) 0.7940(2) 0.04111(10) 0.0328(7) Uani 1 1 d . . . . .
C5 C 0.9178(5) 0.6944(2) 0.10648(10) 0.0289(6) Uani 1 1 d . . . . .
H5 H 1.0353 0.7130 0.0806 0.035 Uiso 1 1 calc R U . . .
C6 C 0.7134(5) 0.7831(2) 0.17113(10) 0.0291(6) Uani 1 1 d . . . . .
H6 H 0.7071 0.8550 0.1784 0.035 Uiso 1 1 calc R U . . .
C7 C 0.5140(5) 0.9534(2) 0.02226(11) 0.0378(7) Uani 1 1 d . . . . .
H7A H 0.3499 0.9613 0.0197 0.045 Uiso 1 1 calc R U . . .
H7B H 0.5716 0.9398 -0.0132 0.045 Uiso 1 1 calc R U . . .
C8 C 0.6142(5) 1.0482(2) 0.04147(10) 0.0332(7) Uani 1 1 d . . . . .
C9 C 0.8195(6) 1.0527(3) 0.06581(12) 0.0468(9) Uani 1 1 d . . . . .
H9 H 0.9027 0.9945 0.0719 0.056 Uiso 1 1 calc R U . . .
C10 C 0.9044(7) 1.1437(4) 0.08155(13) 0.0671(13) Uani 1 1 d . . . . .
H10 H 1.0451 1.1477 0.0985 0.080 Uiso 1 1 calc R U . . .
C11 C 0.7813(9) 1.2279(3) 0.07210(14) 0.0708(14) Uani 1 1 d . . . . .
H11 H 0.8375 1.2897 0.0831 0.085 Uiso 1 1 calc R U . . .
C12 C 0.5828(9) 1.2231(3) 0.04747(13) 0.0622(11) Uani 1 1 d . . . . .
H12 H 0.5012 1.2814 0.0405 0.075 Uiso 1 1 calc R U . . .
C13 C 0.4985(6) 1.1343(2) 0.03243(11) 0.0422(8) Uani 1 1 d . . . . .
H13 H 0.3576 1.1317 0.0154 0.051 Uiso 1 1 calc R U . . .
C14 C 0.9445(5) 0.5854(2) 0.11909(10) 0.0297(6) Uani 1 1 d . . . . .
C15 C 1.1907(5) 0.4686(2) 0.16347(11) 0.0352(7) Uani 1 1 d . . . . .
C16 C 1.0044(6) 0.4152(2) 0.19107(13) 0.0421(8) Uani 1 1 d . . . . .
H16A H 0.9505 0.4551 0.2202 0.063 Uiso 1 1 calc R U . . .
H16B H 1.0602 0.3524 0.2043 0.063 Uiso 1 1 calc R U . . .
H16C H 0.8816 0.4033 0.1666 0.063 Uiso 1 1 calc R U . . .
C17 C 1.3824(6) 0.4875(2) 0.20061(14) 0.0519(9) Uani 1 1 d . . . . .
H17A H 1.4974 0.5263 0.1829 0.078 Uiso 1 1 calc R U . . .
H17B H 1.4464 0.4248 0.2119 0.078 Uiso 1 1 calc R U . . .
H17C H 1.3275 0.5235 0.2311 0.078 Uiso 1 1 calc R U . . .
C18 C 1.2711(6) 0.4168(3) 0.11480(13) 0.0485(9) Uani 1 1 d . . . . .
H18A H 1.1483 0.4124 0.0896 0.073 Uiso 1 1 calc R U . . .
H18B H 1.3219 0.3506 0.1239 0.073 Uiso 1 1 calc R U . . .
H18C H 1.3951 0.4537 0.0994 0.073 Uiso 1 1 calc R U . . .
C19 C 0.6554(5) 0.7284(2) 0.22109(10) 0.0282(6) Uani 1 1 d . . . . .
C20 C 0.8077(5) 0.6674(2) 0.24541(10) 0.0334(7) Uani 1 1 d . . . . .
H20 H 0.9509 0.6575 0.2303 0.040 Uiso 1 1 calc R U . . .
C21 C 0.7525(5) 0.6203(2) 0.29194(10) 0.0380(8) Uani 1 1 d . . . . .
H21 H 0.8569 0.5771 0.3078 0.046 Uiso 1 1 calc R U . . .
C22 C 0.5485(6) 0.6357(2) 0.31496(11) 0.0412(8) Uani 1 1 d . . . . .
H22 H 0.5122 0.6043 0.3469 0.049 Uiso 1 1 calc R U . . .
C23 C 0.3956(6) 0.6977(2) 0.29099(11) 0.0387(8) Uani 1 1 d . . . . .
H23 H 0.2545 0.7093 0.3068 0.046 Uiso 1 1 calc R U . . .
C24 C 0.4477(5) 0.7425(2) 0.24442(10) 0.0332(7) Uani 1 1 d . . . . .
H24 H 0.3405 0.7835 0.2280 0.040 Uiso 1 1 calc R U . . .
 
loop_
 _atom_site_aniso_label
 _atom_site_aniso_U_11
 _atom_site_aniso_U_22
 _atom_site_aniso_U_33
 _atom_site_aniso_U_23
 _atom_site_aniso_U_13
 _atom_site_aniso_U_12
O1 0.0345(12) 0.0395(12) 0.0455(12) 0.0035(10) 0.0026(10) 0.0081(10)
N1 0.0390(14) 0.0290(13) 0.0265(11) 0.0027(10) -0.0006(11) 0.0049(12)
C1 0.0284(15) 0.0309(15) 0.0317(13) -0.0015(12) -0.0051(13) -0.0037(13)
N2 0.0253(13) 0.0318(13) 0.0333(12) 0.0002(10) 0.0005(11) -0.0038(11)
O2 0.0480(13) 0.0580(14) 0.0307(10) 0.0073(10) 0.0085(10) 0.0106(12)
C2 0.0233(14) 0.0312(15) 0.0303(13) 0.0048(11) -0.0013(12) -0.0020(12)
O3 0.0384(12) 0.0364(11) 0.0455(12) 0.0003(10) -0.0107(11) -0.0049(10)
C3 0.0300(15) 0.0307(15) 0.0268(13) -0.0013(12) -0.0017(12) -0.0013(14)
O4 0.0304(12) 0.0278(11) 0.0404(10) 0.0012(9) -0.0067(9) 0.0024(8)
C4 0.0341(16) 0.0371(17) 0.0274(14) -0.0011(12) -0.0027(14) 0.0018(14)
C5 0.0268(15) 0.0335(15) 0.0264(13) 0.0012(11) 0.0003(13) 0.0005(12)
C6 0.0268(15) 0.0320(15) 0.0284(13) -0.0016(12) -0.0010(12) -0.0005(13)
C7 0.0426(19) 0.0360(17) 0.0347(14) 0.0073(13) -0.0102(14) -0.0016(14)
C8 0.0370(17) 0.0384(17) 0.0242(13) 0.0033(12) 0.0044(13) -0.0036(14)
C9 0.040(2) 0.062(2) 0.0377(16) 0.0034(15) 0.0010(15) -0.0072(18)
C10 0.062(3) 0.107(4) 0.0323(16) 0.002(2) 0.0006(18) -0.044(3)
C11 0.122(4) 0.054(3) 0.0361(18) -0.0002(17) 0.011(2) -0.034(3)
C12 0.104(3) 0.042(2) 0.0399(17) 0.0003(16) 0.012(2) -0.004(2)
C13 0.058(2) 0.0362(18) 0.0324(14) 0.0037(13) 0.0087(15) 0.0054(16)
C14 0.0279(15) 0.0353(15) 0.0260(13) -0.0004(12) 0.0023(13) 0.0001(13)
C15 0.0331(17) 0.0273(15) 0.0453(16) 0.0011(13) -0.0056(15) 0.0038(13)
C16 0.042(2) 0.0345(16) 0.0495(17) 0.0084(14) -0.0012(16) -0.0001(15)
C17 0.050(2) 0.0351(18) 0.071(2) 0.0015(16) -0.0243(19) 0.0050(16)
C18 0.043(2) 0.0433(19) 0.059(2) -0.0093(17) 0.0053(17) 0.0056(15)
C19 0.0295(16) 0.0286(15) 0.0263(12) -0.0025(12) -0.0028(12) -0.0014(12)
C20 0.0319(16) 0.0397(17) 0.0288(14) -0.0042(12) -0.0020(13) 0.0021(14)
C21 0.041(2) 0.0451(19) 0.0277(14) 0.0011(13) -0.0063(14) 0.0048(15)
C22 0.050(2) 0.0476(19) 0.0259(13) 0.0015(13) 0.0019(14) -0.0036(17)
C23 0.0345(17) 0.0484(19) 0.0332(15) -0.0064(13) 0.0049(14) -0.0005(15)
C24 0.0321(16) 0.0383(17) 0.0294(13) -0.0029(12) -0.0021(13) 0.0020(13)
 
_geom_special_details
;
 All esds (except the esd in the dihedral angle between two l.s. planes)
 are estimated using the full covariance matrix.  The cell esds are taken
 into account individually in the estimation of esds in distances, angles
 and torsion angles; correlations between esds in cell parameters are only
 used when they are defined by crystal symmetry.  An approximate (isotropic)
 treatment of cell esds is used for estimating esds involving l.s. planes.
;
 
loop_
 _geom_bond_atom_site_label_1
 _geom_bond_atom_site_label_2
 _geom_bond_distance
 _geom_bond_site_symmetry_2
 _geom_bond_publ_flag
O1 C1 1.215(4) . ?
N1 C4 1.373(4) . ?
N1 C1 1.381(4) . ?
N1 C7 1.454(3) . ?
C1 C2 1.513(4) . ?
N2 C5 1.456(4) . ?
N2 C6 1.466(4) . ?
N2 H2A 0.89(3) . ?
O2 C4 1.212(3) . ?
C2 C3 1.537(4) . ?
C2 C6 1.569(4) . ?
C2 H2 1.0000 . ?
O3 C14 1.206(3) . ?
C3 C4 1.513(4) . ?
C3 C5 1.529(4) . ?
C3 H3 1.0000 . ?
O4 C14 1.325(3) . ?
O4 C15 1.487(3) . ?
C5 C14 1.530(4) . ?
C5 H5 1.0000 . ?
C6 C19 1.522(4) . ?
C6 H6 1.0000 . ?
C7 C8 1.508(4) . ?
C7 H7A 0.9900 . ?
C7 H7B 0.9900 . ?
C8 C9 1.379(5) . ?
C8 C13 1.383(4) . ?
C9 C10 1.401(5) . ?
C9 H9 0.9500 . ?
C10 C11 1.386(6) . ?
C10 H10 0.9500 . ?
C11 C12 1.347(6) . ?
C11 H11 0.9500 . ?
C12 C13 1.367(5) . ?
C12 H12 0.9500 . ?
C13 H13 0.9500 . ?
C15 C16 1.508(4) . ?
C15 C18 1.513(4) . ?
C15 C17 1.513(4) . ?
C16 H16A 0.9800 . ?
C16 H16B 0.9800 . ?
C16 H16C 0.9800 . ?
C17 H17A 0.9800 . ?
C17 H17B 0.9800 . ?
C17 H17C 0.9800 . ?
C18 H18A 0.9800 . ?
C18 H18B 0.9800 . ?
C18 H18C 0.9800 . ?
C19 C20 1.383(4) . ?
C19 C24 1.393(4) . ?
C20 C21 1.395(4) . ?
C20 H20 0.9500 . ?
C21 C22 1.372(5) . ?
C21 H21 0.9500 . ?
C22 C23 1.390(5) . ?
C22 H22 0.9500 . ?
C23 C24 1.377(4) . ?
C23 H23 0.9500 . ?
C24 H24 0.9500 . ?
 
loop_
 _geom_angle_atom_site_label_1
 _geom_angle_atom_site_label_2
 _geom_angle_atom_site_label_3
 _geom_angle
 _geom_angle_site_symmetry_1
 _geom_angle_site_symmetry_3
 _geom_angle_publ_flag
C4 N1 C1 112.9(2) . . ?
C4 N1 C7 123.4(2) . . ?
C1 N1 C7 123.1(3) . . ?
O1 C1 N1 124.0(3) . . ?
O1 C1 C2 127.7(3) . . ?
N1 C1 C2 108.3(2) . . ?
C5 N2 C6 109.7(2) . . ?
C5 N2 H2A 112(2) . . ?
C6 N2 H2A 111(2) . . ?
C1 C2 C3 104.2(2) . . ?
C1 C2 C6 112.0(2) . . ?
C3 C2 C6 105.2(2) . . ?
C1 C2 H2 111.7 . . ?
C3 C2 H2 111.7 . . ?
C6 C2 H2 111.7 . . ?
C4 C3 C5 111.9(2) . . ?
C4 C3 C2 104.2(2) . . ?
C5 C3 C2 106.1(2) . . ?
C4 C3 H3 111.4 . . ?
C5 C3 H3 111.4 . . ?
C2 C3 H3 111.4 . . ?
C14 O4 C15 121.1(2) . . ?
O2 C4 N1 123.7(3) . . ?
O2 C4 C3 127.3(3) . . ?
N1 C4 C3 108.9(2) . . ?
N2 C5 C3 106.3(2) . . ?
N2 C5 C14 114.7(2) . . ?
C3 C5 C14 110.8(2) . . ?
N2 C5 H5 108.3 . . ?
C3 C5 H5 108.3 . . ?
C14 C5 H5 108.3 . . ?
N2 C6 C19 113.1(2) . . ?
N2 C6 C2 106.4(2) . . ?
C19 C6 C2 112.2(2) . . ?
N2 C6 H6 108.3 . . ?
C19 C6 H6 108.3 . . ?
C2 C6 H6 108.3 . . ?
N1 C7 C8 113.6(2) . . ?
N1 C7 H7A 108.8 . . ?
C8 C7 H7A 108.8 . . ?
N1 C7 H7B 108.8 . . ?
C8 C7 H7B 108.8 . . ?
H7A C7 H7B 107.7 . . ?
C9 C8 C13 119.0(3) . . ?
C9 C8 C7 122.7(3) . . ?
C13 C8 C7 118.3(3) . . ?
C8 C9 C10 119.5(4) . . ?
C8 C9 H9 120.3 . . ?
C10 C9 H9 120.3 . . ?
C11 C10 C9 119.4(4) . . ?
C11 C10 H10 120.3 . . ?
C9 C10 H10 120.3 . . ?
C12 C11 C10 120.7(4) . . ?
C12 C11 H11 119.7 . . ?
C10 C11 H11 119.7 . . ?
C11 C12 C13 120.1(4) . . ?
C11 C12 H12 120.0 . . ?
C13 C12 H12 120.0 . . ?
C12 C13 C8 121.4(4) . . ?
C12 C13 H13 119.3 . . ?
C8 C13 H13 119.3 . . ?
O3 C14 O4 125.5(3) . . ?
O3 C14 C5 123.1(3) . . ?
O4 C14 C5 111.3(2) . . ?
O4 C15 C16 110.9(2) . . ?
O4 C15 C18 108.6(2) . . ?
C16 C15 C18 113.4(3) . . ?
O4 C15 C17 102.1(2) . . ?
C16 C15 C17 110.3(3) . . ?
C18 C15 C17 111.0(3) . . ?
C15 C16 H16A 109.5 . . ?
C15 C16 H16B 109.5 . . ?
H16A C16 H16B 109.5 . . ?
C15 C16 H16C 109.5 . . ?
H16A C16 H16C 109.5 . . ?
H16B C16 H16C 109.5 . . ?
C15 C17 H17A 109.5 . . ?
C15 C17 H17B 109.5 . . ?
H17A C17 H17B 109.5 . . ?
C15 C17 H17C 109.5 . . ?
H17A C17 H17C 109.5 . . ?
H17B C17 H17C 109.5 . . ?
C15 C18 H18A 109.5 . . ?
C15 C18 H18B 109.5 . . ?
H18A C18 H18B 109.5 . . ?
C15 C18 H18C 109.5 . . ?
H18A C18 H18C 109.5 . . ?
H18B C18 H18C 109.5 . . ?
C20 C19 C24 118.5(2) . . ?
C20 C19 C6 121.6(3) . . ?
C24 C19 C6 119.8(2) . . ?
C19 C20 C21 120.5(3) . . ?
C19 C20 H20 119.8 . . ?
C21 C20 H20 119.8 . . ?
C22 C21 C20 120.5(3) . . ?
C22 C21 H21 119.7 . . ?
C20 C21 H21 119.7 . . ?
C21 C22 C23 119.3(3) . . ?
C21 C22 H22 120.4 . . ?
C23 C22 H22 120.4 . . ?
C24 C23 C22 120.3(3) . . ?
C24 C23 H23 119.9 . . ?
C22 C23 H23 119.9 . . ?
C23 C24 C19 120.9(3) . . ?
C23 C24 H24 119.5 . . ?
C19 C24 H24 119.5 . . ?
 
loop_
 _geom_torsion_atom_site_label_1
 _geom_torsion_atom_site_label_2
 _geom_torsion_atom_site_label_3
 _geom_torsion_atom_site_label_4
 _geom_torsion
 _geom_torsion_site_symmetry_1
 _geom_torsion_site_symmetry_2
 _geom_torsion_site_symmetry_3
 _geom_torsion_site_symmetry_4
 _geom_torsion_publ_flag
C4 N1 C1 O1 -172.0(3) . . . . ?
C7 N1 C1 O1 -0.9(4) . . . . ?
C4 N1 C1 C2 9.2(3) . . . . ?
C7 N1 C1 C2 -179.7(2) . . . . ?
O1 C1 C2 C3 169.0(3) . . . . ?
N1 C1 C2 C3 -12.3(3) . . . . ?
O1 C1 C2 C6 -77.9(4) . . . . ?
N1 C1 C2 C6 100.8(3) . . . . ?
C1 C2 C3 C4 10.7(3) . . . . ?
C6 C2 C3 C4 -107.3(2) . . . . ?
C1 C2 C3 C5 129.0(2) . . . . ?
C6 C2 C3 C5 11.0(3) . . . . ?
C1 N1 C4 O2 178.5(3) . . . . ?
C7 N1 C4 O2 7.5(5) . . . . ?
C1 N1 C4 C3 -1.9(3) . . . . ?
C7 N1 C4 C3 -172.9(3) . . . . ?
C5 C3 C4 O2 59.4(4) . . . . ?
C2 C3 C4 O2 173.6(3) . . . . ?
C5 C3 C4 N1 -120.2(3) . . . . ?
C2 C3 C4 N1 -6.0(3) . . . . ?
C6 N2 C5 C3 26.5(3) . . . . ?
C6 N2 C5 C14 -96.3(3) . . . . ?
C4 C3 C5 N2 90.3(3) . . . . ?
C2 C3 C5 N2 -22.7(3) . . . . ?
C4 C3 C5 C14 -144.5(2) . . . . ?
C2 C3 C5 C14 102.5(3) . . . . ?
C5 N2 C6 C19 104.4(2) . . . . ?
C5 N2 C6 C2 -19.2(3) . . . . ?
C1 C2 C6 N2 -108.2(3) . . . . ?
C3 C2 C6 N2 4.3(3) . . . . ?
C1 C2 C6 C19 127.6(3) . . . . ?
C3 C2 C6 C19 -119.9(2) . . . . ?
C4 N1 C7 C8 -111.1(3) . . . . ?
C1 N1 C7 C8 78.7(4) . . . . ?
N1 C7 C8 C9 35.8(4) . . . . ?
N1 C7 C8 C13 -146.7(3) . . . . ?
C13 C8 C9 C10 1.0(4) . . . . ?
C7 C8 C9 C10 178.5(3) . . . . ?
C8 C9 C10 C11 -0.4(5) . . . . ?
C9 C10 C11 C12 -0.8(5) . . . . ?
C10 C11 C12 C13 1.3(5) . . . . ?
C11 C12 C13 C8 -0.7(5) . . . . ?
C9 C8 C13 C12 -0.5(4) . . . . ?
C7 C8 C13 C12 -178.1(3) . . . . ?
C15 O4 C14 O3 0.1(4) . . . . ?
C15 O4 C14 C5 -175.5(2) . . . . ?
N2 C5 C14 O3 137.0(3) . . . . ?
C3 C5 C14 O3 16.7(4) . . . . ?
N2 C5 C14 O4 -47.2(3) . . . . ?
C3 C5 C14 O4 -167.5(2) . . . . ?
C14 O4 C15 C16 -58.2(3) . . . . ?
C14 O4 C15 C18 67.0(3) . . . . ?
C14 O4 C15 C17 -175.7(2) . . . . ?
N2 C6 C19 C20 3.1(4) . . . . ?
C2 C6 C19 C20 123.5(3) . . . . ?
N2 C6 C19 C24 -179.4(2) . . . . ?
C2 C6 C19 C24 -59.0(3) . . . . ?
C24 C19 C20 C21 0.7(4) . . . . ?
C6 C19 C20 C21 178.2(3) . . . . ?
C19 C20 C21 C22 -1.7(4) . . . . ?
C20 C21 C22 C23 1.0(5) . . . . ?
C21 C22 C23 C24 0.6(5) . . . . ?
C22 C23 C24 C19 -1.5(5) . . . . ?
C20 C19 C24 C23 0.8(4) . . . . ?
C6 C19 C24 C23 -176.7(3) . . . . ?
 
_refine_diff_density_max    0.154
_refine_diff_density_min   -0.141
_refine_diff_density_rms    0.033

_shelx_res_file
;

    s3009lc.res created by SHELXL-2014/7


TITL s3009lc in P2(1)2(1)2(1)
CELL 1.54178   5.9843  13.6421  25.6347  90.000  90.000  90.000
ZERR    4.00   0.0002   0.0004   0.0008   0.000   0.000   0.000
LATT -1
SYMM 0.5-X, -Y, 0.5+Z
SYMM -X, 0.5+Y, 0.5-Z
SYMM 0.5+X, 0.5-Y, -Z
SFAC C H N O
UNIT 96 104 8 16
TEMP -113.150
SIZE 0.03 0.04 0.31
REM Tmax: 0.8642 Tmin: 0.7264 (multi-scan)
REM needle, colourless
OMIT 0 133.2
OMIT 0 1 2
L.S. 14
BOND $H
CONF
ACTA
WPDB -1
FMAP 2
PLAN 20

WGHT    0.048400
EXTI    0.001531
FVAR       0.25753
MOLE 1
O1    4    0.302961    0.903933    0.118890    11.00000    0.03454    0.03946 =
         0.04548    0.00353    0.00256    0.00813
N1    3    0.562568    0.869879    0.055618    11.00000    0.03900    0.02897 =
         0.02647    0.00267   -0.00059    0.00487
C1    1    0.450005    0.851724    0.101660    11.00000    0.02844    0.03092 =
         0.03174   -0.00151   -0.00511   -0.00365
N2    3    0.936746    0.759493    0.151276    11.00000    0.02527    0.03176 =
         0.03332    0.00015    0.00050   -0.00376
H2A   2    1.013486    0.813513    0.143774    11.00000    0.03781
O2    4    0.810607    0.793903    0.001503    11.00000    0.04801    0.05799 =
         0.03072    0.00726    0.00846    0.01056
C2    1    0.545386    0.759599    0.125823    11.00000    0.02326    0.03123 =
         0.03027    0.00476   -0.00130   -0.00197
AFIX  13
H2    2    0.424891    0.713727    0.137423    11.00000   -1.20000
AFIX   0
O3    4    0.826076    0.522628    0.100794    11.00000    0.03840    0.03638 =
         0.04548    0.00034   -0.01069   -0.00489
C3    1    0.688902    0.714661    0.082232    11.00000    0.02996    0.03073 =
         0.02677   -0.00130   -0.00174   -0.00134
AFIX  13
H3    2    0.619898    0.653364    0.068155    11.00000   -1.20000
AFIX   0
O4    4    1.120861    0.569696    0.149183    11.00000    0.03043    0.02780 =
         0.04043    0.00125   -0.00673    0.00239
C4    1    0.699932    0.794039    0.041108    11.00000    0.03406    0.03710 =
         0.02739   -0.00107   -0.00271    0.00183
C5    1    0.917782    0.694375    0.106479    11.00000    0.02682    0.03354 =
         0.02638    0.00116    0.00030    0.00054
AFIX  13
H5    2    1.035278    0.713006    0.080573    11.00000   -1.20000
AFIX   0
C6    1    0.713357    0.783061    0.171127    11.00000    0.02683    0.03202 =
         0.02840   -0.00162   -0.00098   -0.00046
AFIX  13
H6    2    0.707055    0.855015    0.178427    11.00000   -1.20000
AFIX   0
C7    1    0.514014    0.953444    0.022260    11.00000    0.04264    0.03598 =
         0.03474    0.00734   -0.01016   -0.00161
AFIX  23
H7A   2    0.349940    0.961347    0.019669    11.00000   -1.20000
H7B   2    0.571578    0.939785   -0.013209    11.00000   -1.20000
AFIX   0
C8    1    0.614205    1.048201    0.041468    11.00000    0.03695    0.03844 =
         0.02416    0.00330    0.00439   -0.00362
C9    1    0.819498    1.052669    0.065809    11.00000    0.04037    0.06232 =
         0.03775    0.00344    0.00098   -0.00723
AFIX  43
H9    2    0.902713    0.994465    0.071857    11.00000   -1.20000
AFIX   0
C10   1    0.904373    1.143699    0.081545    11.00000    0.06156    0.10736 =
         0.03232    0.00211    0.00064   -0.04371
AFIX  43
H10   2    1.045134    1.147674    0.098549    11.00000   -1.20000
AFIX   0
C11   1    0.781271    1.227899    0.072100    11.00000    0.12203    0.05434 =
         0.03608   -0.00024    0.01091   -0.03372
AFIX  43
H11   2    0.837458    1.289656    0.083110    11.00000   -1.20000
AFIX   0
C12   1    0.582769    1.223051    0.047467    11.00000    0.10435    0.04245 =
         0.03990    0.00031    0.01218   -0.00416
AFIX  43
H12   2    0.501235    1.281366    0.040537    11.00000   -1.20000
AFIX   0
C13   1    0.498518    1.134302    0.032428    11.00000    0.05808    0.03625 =
         0.03241    0.00373    0.00867    0.00542
AFIX  43
H13   2    0.357603    1.131717    0.015418    11.00000   -1.20000
AFIX   0
C14   1    0.944505    0.585354    0.119091    11.00000    0.02790    0.03527 =
         0.02596   -0.00040    0.00226    0.00011
C15   1    1.190673    0.468557    0.163467    11.00000    0.03309    0.02730 =
         0.04527    0.00113   -0.00561    0.00381
C16   1    1.004424    0.415171    0.191072    11.00000    0.04212    0.03454 =
         0.04953    0.00840   -0.00125   -0.00009
AFIX 137
H16A  2    0.950458    0.455097    0.220249    11.00000   -1.50000
H16B  2    1.060155    0.352382    0.204326    11.00000   -1.50000
H16C  2    0.881604    0.403336    0.166582    11.00000   -1.50000
AFIX   0
C17   1    1.382360    0.487479    0.200607    11.00000    0.04982    0.03509 =
         0.07091    0.00155   -0.02426    0.00497
AFIX 137
H17A  2    1.497398    0.526297    0.182900    11.00000   -1.50000
H17B  2    1.446358    0.424849    0.211893    11.00000   -1.50000
H17C  2    1.327490    0.523549    0.231086    11.00000   -1.50000
AFIX   0
C18   1    1.271071    0.416752    0.114796    11.00000    0.04295    0.04327 =
         0.05942   -0.00927    0.00530    0.00556
AFIX 137
H18A  2    1.148295    0.412417    0.089603    11.00000   -1.50000
H18B  2    1.321894    0.350620    0.123858    11.00000   -1.50000
H18C  2    1.395114    0.453653    0.099391    11.00000   -1.50000
AFIX   0
C19   1    0.655418    0.728436    0.221087    11.00000    0.02952    0.02864 =
         0.02634   -0.00253   -0.00277   -0.00139
C20   1    0.807650    0.667402    0.245410    11.00000    0.03186    0.03969 =
         0.02879   -0.00415   -0.00196    0.00213
AFIX  43
H20   2    0.950869    0.657501    0.230317    11.00000   -1.20000
AFIX   0
C21   1    0.752474    0.620266    0.291941    11.00000    0.04111    0.04508 =
         0.02767    0.00108   -0.00633    0.00484
AFIX  43
H21   2    0.856927    0.577143    0.307820    11.00000   -1.20000
AFIX   0
C22   1    0.548484    0.635704    0.314960    11.00000    0.05010    0.04760 =
         0.02585    0.00146    0.00190   -0.00359
AFIX  43
H22   2    0.512186    0.604333    0.346942    11.00000   -1.20000
AFIX   0
C23   1    0.395576    0.697718    0.290986    11.00000    0.03450    0.04841 =
         0.03317   -0.00635    0.00492   -0.00054
AFIX  43
H23   2    0.254453    0.709284    0.306801    11.00000   -1.20000
AFIX   0
C24   1    0.447681    0.742468    0.244418    11.00000    0.03206    0.03826 =
         0.02943   -0.00290   -0.00212    0.00199
AFIX  43
H24   2    0.340473    0.783484    0.227969    11.00000   -1.20000

AFIX   0
HKLF 4

REM  s3009lc in P2(1)2(1)2(1)
REM R1 =  0.0378 for    3031 Fo > 4sig(Fo)  and  0.0481 for all    3578 data
REM    279 parameters refined using      0 restraints

END

WGHT      0.0480      0.0000

REM Highest difference peak  0.154,  deepest hole -0.141,  1-sigma level  0.033
Q1    1   1.0370  0.4162  0.2315  11.00000  0.05    0.15
Q2    1   0.6133  0.7729  0.1498  11.00000  0.05    0.14
Q3    1   0.4424  0.7470  0.1370  11.00000  0.05    0.13
Q4    1   0.7711  1.0576  0.0317  11.00000  0.05    0.12
Q5    1   1.1889  0.2720  0.2227  11.00000  0.05    0.12
Q6    1   1.0497  0.4801  0.2296  11.00000  0.05    0.12
Q7    1   0.9354  1.2078  0.0804  11.00000  0.05    0.12
Q8    1   0.8747  0.8083  0.0312  11.00000  0.05    0.12
Q9    1   1.1578  0.4857  0.1180  11.00000  0.05    0.12
Q10   1   0.6707  0.9385 -0.0224  11.00000  0.05    0.11
Q11   1   0.5641  1.0129  0.0365  11.00000  0.05    0.11
Q12   1   1.0059  0.9000  0.1762  11.00000  0.05    0.11
Q13   1   0.5951  0.7390  0.1078  11.00000  0.05    0.11
Q14   1   1.1079  0.4332  0.1189  11.00000  0.05    0.11
Q15   1   0.9698  0.7914  0.0107  11.00000  0.05    0.11
Q16   1   1.3946  0.5519  0.0808  11.00000  0.05    0.11
Q17   1   1.0794  0.3325  0.1801  11.00000  0.05    0.11
Q18   1   0.7007  1.2115  0.0704  11.00000  0.05    0.11
Q19   1   1.3657  0.5595  0.2272  11.00000  0.05    0.10
Q20   1   0.3977  0.9082  0.1512  11.00000  0.05    0.10
;
_shelx_res_checksum   63429

_shelx_hkl_file
;
  -1   0   0    0.24    0.24
  -2   0   0    5.58    0.73
   2   0   0    9.21    1.02
   3   0   0   -0.12    0.47
  -3   0   0    0.23    0.50
   4   0   0    1.05    0.70
  -4   0   0    1.15    0.80
   4   0   0    1.55    1.00
  -5   0   0   -0.28    0.86
   5   0   0   -0.34    1.10
  -6   0   0    0.21    0.83
   6   0   0    0.69    1.08
   0   1   0   -0.56    0.06
  -1  -1   0  162.05    5.43
   2  -1   0   13.77    0.98
   2   1   0   13.33    1.17
  -2  -1   0   14.11    1.00
   3   1   0   50.54    2.93
   3   1   0   50.30    2.39
  -3   1   0   51.97    2.60
   3  -1   0   56.29    2.50
   4   1   0   36.22    2.60
  -4  -1   0   36.69    2.71
   4  -1   0   36.85    2.22
  -4   1   0   32.83    2.69
  -4   1   0   35.62    2.31
   4  -1   0   35.94    2.75
  -5  -1   0    4.20    1.31
   5   1   0    8.10    1.70
  -5   1   0    5.64    1.46
   5  -1   0    3.97    0.94
   5  -1   0    5.70    1.55
   6  -1   0   -0.06    1.02
   6   1   0    2.17    1.12
  -6  -1   0    0.28    0.84
  -6   1   0    0.77    0.90
   0   2   0  439.25   14.09
   1   2   0  130.03    5.09
  -1   2   0  128.36    4.42
   1  -2   0  123.66    4.14
  -2   2   0    4.23    0.67
   2  -2   0    2.81    0.56
   2   2   0    2.98    0.69
   3   2   0   70.38    3.62
  -3   2   0   70.69    3.14
   3   2   0   61.94    2.84
   3  -2   0   65.19    2.88
   4   2   0    8.05    1.18
   4  -2   0    7.93    1.18
  -4   2   0   14.59    1.89
   4  -2   0   14.91    2.08
   4   2   0   12.26    1.57
  -4  -2   0   10.82    1.62
  -4   2   0   10.77    1.42
  -5   2   0    0.51    0.94
  -5  -2   0    0.59    0.97
   5  -2   0    1.20    0.80
   5   2   0   -0.65    0.94
   5  -2   0    0.97    1.25
   6   2   0    7.22    1.41
  -6   2   0    6.40    1.38
   6  -2   0    9.71    1.79
   0   3   0   -0.38    0.17
   1   3   0   17.66    1.20
   1  -3   0   17.70    0.90
  -1   3   0   16.28    0.99
   2  -3   0   23.07    1.31
   2   3   0   23.39    1.26
  -2   3   0   25.10    1.47
   2   3   0   24.65    1.74
   3   3   0    5.05    0.83
   3  -3   0    4.52    0.82
  -3   3   0    4.80    0.88
   3   3   0    5.05    1.09
   4  -3   0   92.88    5.14
  -4   3   0   98.40    5.12
  -4   3   0  105.65    4.74
   4  -3   0  102.89    4.47
   4   3   0  103.20    4.88
   4  -3   0  111.85    4.47
   4   3   0  110.73    5.49
   5   3   0    0.57    1.01
   5  -3   0    0.51    1.27
  -5  -3   0   -0.06    0.90
  -5   3   0    0.83    0.94
   5  -3   0    1.27    0.79
   6  -3   0    5.28    1.46
  -6   3   0    5.78    1.29
   6   3   0    5.52    1.28
   0   4   0  152.06    5.14
   0   4   0  154.64    6.11
   1   4   0  108.53    4.48
  -1   4   0  104.24    3.78
   1   4   0  101.59    3.33
   1  -4   0  101.83    3.44
  -2   4   0   62.78    2.74
   2  -4   0   60.97    2.47
   2   4   0   58.58    2.35
   2   4   0   63.40    3.21
   3  -4   0   46.09    2.28
  -3   4   0   42.71    2.47
   3   4   0   46.23    2.21
   3   4   0   49.49    3.01
   4   4   0   27.85    2.54
  -4   4   0   27.09    1.89
  -4   4   0   29.14    2.46
   4   4   0   28.65    2.17
   4  -4   0   27.46    2.11
  -4   4   0   28.43    2.16
   4  -4   0   22.56    2.57
   5  -4   0   -1.34    0.66
   5   4   0    1.07    0.97
  -5   4   0    0.07    0.92
   5  -4   0    0.50    1.33
   6   4   0    5.67    1.24
  -6   4   0    3.07    1.06
   6  -4   0    4.77    1.44
   0   5   0    0.44    0.29
   0   5   0   -0.17    0.40
   1   5   0  153.53    6.12
   1  -5   0  140.96    4.64
  -1   5   0  139.80    5.14
  -2   5   0    6.68    0.93
   2  -5   0    8.00    0.82
   2   5   0    7.77    1.21
   3   5   0    2.95    0.81
  -3   5   0    2.99    0.96
   3   5   0    3.13    1.06
   3  -5   0    2.48    0.74
  -3   5   0    4.12    0.93
   4  -5   0   28.69    2.79
   4   5   0   26.45    2.14
  -4   5   0   24.41    2.12
  -4   5   0   28.85    2.52
   4   5   0   26.66    2.59
   4  -5   0   26.36    2.09
  -5  -5   0   10.02    1.19
   5  -5   0   12.27    2.15
   5  -5   0    6.88    1.19
  -5   5   0   11.09    1.88
   5   5   0    8.42    1.48
   6   5   0   -0.65    0.78
   6  -5   0   -0.13    1.00
  -6   5   0   -0.33    0.78
   0   6   0  258.73    9.06
   0   6   0  285.95   10.81
   1   6   0    1.18    0.33
   1   6   0    0.90    0.60
  -1   6   0    1.00    0.46
   2   6   0    2.23    0.87
  -2   6   0    3.58    0.75
   3   6   0    9.49    1.62
  -3   6   0    8.39    1.39
   3   6   0    9.95    1.22
  -3   6   0   11.29    1.47
  -4   6   0   11.90    1.92
   4   6   0   11.26    1.50
   4   6   0   12.97    2.11
   4  -6   0   10.28    1.43
   5  -6   0    6.85    1.20
  -5   6   0    4.41    1.43
   5  -6   0    5.22    1.70
  -5  -6   0    7.29    1.08
   5   6   0    8.40    1.52
  -6   6   0    0.32    0.77
  -6   6   0    0.26    0.64
   6   6   0    1.13    0.84
   6  -6   0    0.93    1.00
   0   7   0    0.37    0.60
   1   7   0  192.29    7.92
  -1   7   0  173.21    6.53
  -2   7   0   23.07    1.70
   2   7   0   27.18    2.23
   3   7   0    2.27    1.16
  -3   7   0    2.74    1.01
   3   7   0    2.16    0.81
  -3   7   0    2.38    0.97
  -3  -7   0    2.25    0.74
   3  -7   0    1.56    0.85
   4   7   0    3.72    1.56
   4  -7   0    5.07    1.17
  -4   7   0    4.45    1.39
  -4  -7   0    6.73    1.10
   4   7   0    5.57    1.23
   5   7   0    6.18    1.25
   5  -7   0    5.69    1.06
  -5   7   0    5.89    1.47
  -5  -7   0    4.14    0.87
   6   7   0   -0.29    0.65
  -6   7   0    0.04    0.69
   0   8   0    4.33    1.01
  -1   8   0   33.69    2.28
   1   8   0   35.56    2.55
   2   8   0   37.33    2.79
   2   8   0   32.45    2.10
  -2   8   0   32.41    2.46
   3   8   0    0.35    1.05
   3  -8   0    0.25    0.73
   3   8   0    0.29    0.74
  -3  -8   0   -0.23    0.60
  -3   8   0    0.29    0.84
  -4  -8   0   14.58    1.47
   4  -8   0   16.32    1.79
  -4   8   0   12.28    1.96
   4   8   0   13.52    1.61
   5  -8   0    1.54    0.78
  -5   8   0    0.59    1.03
  -5  -8   0    0.88    0.60
   5   8   0   -0.39    0.83
   0   9   0   -0.26    0.72
   0   9   0   -0.25    0.62
  -1   9   0    0.97    0.82
  -1   9   0    1.53    0.86
   1   9   0    0.72    0.66
   1   9   0    0.02    0.78
  -2   9   0    1.70    0.90
   2   9   0    0.92    1.06
  -2  -9   0    2.56    0.78
   2  -9   0    0.86    0.79
  -2   9   0    0.43    0.84
   2   9   0    2.09    0.82
   3  -9   0    1.72    0.87
  -3   9   0    0.65    1.04
   3   9   0    2.09    1.00
   3   9   0    0.63    1.23
  -3  -9   0    2.34    0.81
   4  -9   0   18.11    1.94
  -4  -9   0   22.21    1.70
   4   9   0   19.68    1.89
  -4   9   0   17.34    2.36
   5  -9   0   16.96    1.40
  -5  -9   0   16.60    1.27
  -5   9   0   16.01    1.97
   5   9   0   16.21    1.60
   0  10   0    3.43    1.23
   0 -10   0    1.65    0.73
   0  10   0    2.24    0.91
   1  10   0   16.55    2.24
  -1 -10   0   18.58    1.58
   1  10   0   18.28    1.79
   1 -10   0   18.67    1.72
  -1  10   0   14.15    1.85
  -1  10   0   16.21    1.91
  -2 -10   0   70.60    3.27
   2  10   0   63.42    4.45
  -2  10   0   75.90    4.19
   2  10   0   71.46    3.77
   2 -10   0   72.02    3.62
   3 -10   0    7.31    1.31
  -3  10   0    7.92    1.72
   3  10   0   11.08    1.61
  -3 -10   0    7.40    1.12
  -4 -10   0   -0.14    0.57
   4 -10   0   -1.48    0.67
  -4  10   0    0.15    1.04
   4  10   0   -0.36    0.84
   5  10   0    0.34    0.75
  -5 -10   0    0.21    0.45
  -5  10   0    0.36    0.90
   0 -11   0   -0.06    0.63
   0  11   0   -0.18    0.98
   0  11   0    0.35    0.97
  -1  11   0   24.80    2.47
   1 -11   0   22.22    2.02
   1  11   0   23.75    2.60
   1  11   0   24.84    2.15
  -1 -11   0   21.29    1.85
  -1  11   0   21.23    2.30
   2  11   0    5.19    1.27
   2 -11   0    4.02    1.08
  -2 -11   0    4.94    0.97
  -2  11   0    4.16    1.35
  -2  11   0    4.98    1.42
  -3  11   0    6.96    1.62
   3 -11   0    6.69    1.24
  -3 -11   0    5.97    1.00
   3  11   0    5.44    1.27
  -4 -11   0    5.48    0.88
  -4  11   0    5.20    1.37
   4  11   0    6.32    1.25
   4 -11   0    7.07    1.08
   0 -12   0   14.55    1.53
   0  12   0   13.46    1.93
   0  12   0   16.22    2.33
   1 -12   0    2.11    0.90
  -1  12   0    2.62    1.28
  -1 -12   0    1.68    0.80
   1  12   0    1.63    1.11
  -2  12   0    9.44    1.78
   2  12   0    7.76    1.47
  -2 -12   0   10.00    1.24
   2 -12   0    6.76    1.25
   3  12   0    2.15    1.07
  -3 -12   0    2.82    0.81
  -3  12   0    0.93    1.17
   3 -12   0    0.87    0.82
   4  12   0    0.52    0.76
  -4 -12   0   -0.84    0.44
  -4  12   0    0.04    1.01
   4 -12   0   -0.07    0.55
   0 -13   0   -0.44    0.71
   0  13   0    0.35    1.12
   1  13   0   -0.51    1.11
   1  13   0    2.53    1.20
  -1 -13   0    2.08    0.82
  -1  13   0    1.52    1.25
   1 -13   0    0.96    0.85
  -2 -13   0   23.37    1.80
  -2  13   0   21.63    2.33
   2 -13   0   27.38    2.06
   2  13   0   21.09    2.08
  -3  13   0   -0.55    1.05
  -3 -13   0   -0.50    0.53
   3  13   0    1.25    0.99
   3 -13   0   -0.36    0.64
  -4 -13   0    5.28    0.64
   0  14   0   16.53    2.06
   0 -14   0   18.06    1.73
  -1  14   0    0.78    1.13
   1  14   0   -0.47    1.09
  -1 -14   0   -0.74    0.64
   1 -14   0    0.86    0.75
   1  14   0   -0.42    1.03
   2 -14   0    0.58    0.69
  -2 -14   0    0.09    0.63
  -2  14   0    0.89    1.13
   2  14   0   -0.74    0.96
   3 -14   0    4.58    0.76
  -3  14   0    3.21    0.92
  -3 -14   0    2.89    0.65
   0  15   0    0.15    0.85
   0  15   0    0.24    1.00
   0 -15   0   -0.12    0.60
   1  15   0    6.44    1.25
   1 -15   0    5.28    0.92
  -1 -15   0    5.99    0.90
  -1  15   0    2.68    0.93
  -1  15   0    3.89    1.19
  -2 -15   0    1.22    0.60
  -2  15   0    0.61    0.82
   2 -15   0    1.69    0.64
   0 -16   0    2.30    0.61
   0  16   0    2.44    0.87
  -1  16   0    4.66    1.01
   1   0  -1   45.76    2.13
  -1   0   1   49.74    1.86
   1   0  -1   49.50    1.75
  -2   0   1   39.34    1.85
   2   0   1   36.60    2.02
   2   0  -1   37.48    2.10
   2   0  -1   40.22    1.76
  -2   0  -1   42.10    1.89
   3   0  -1    0.35    0.48
   3   0   1    0.39    0.49
  -3   0  -1    0.51    0.51
  -3   0   1    0.34    0.48
  -4   0   1    7.60    1.51
   4   0   1    7.84    1.21
   4   0  -1    7.43    1.12
  -4   0  -1    7.12    1.45
   4   0   1    9.16    1.63
   4   0  -1    9.75    1.64
   5   0  -1    0.22    1.09
   5   0   1    1.04    0.73
  -5   0   1    0.29    0.89
  -5   0  -1    0.23    0.87
   5   0   1    0.87    1.09
  -6   0  -1    5.88    1.34
   6   0   1    5.41    1.47
  -6   0   1    5.22    1.33
   6   0  -1    5.32    1.49
   0   1   1  379.29   11.78
   0  -1  -1  404.85   11.78
   0  -1   1  378.83   11.76
   0   1  -1  392.02   11.76
   1   1  -1  904.07   28.16
  -1  -1   1  954.39   29.68
   1  -1  -1  916.80   28.19
  -2   1   1    6.95    0.80
   2   1  -1    7.81    0.99
   2   1  -1    7.53    0.76
   2  -1  -1    5.75    0.69
  -2  -1   1    8.23    0.81
   2   1   1    7.74    0.90
   3  -1   1   10.36    1.11
  -3   1   1   13.46    1.23
   3   1  -1   10.69    1.38
   3   1  -1   12.76    1.11
  -3   1  -1   11.58    1.17
  -3  -1   1   12.76    1.15
   3   1   1   13.48    1.41
   3  -1  -1   11.55    1.09
   3   1   1   11.45    1.08
   4  -1   1    3.04    1.19
  -4   1   1    1.88    0.80
  -4  -1  -1    2.23    0.96
   4  -1   1    2.48    0.79
  -4   1   1    1.98    0.98
   4   1  -1    3.49    1.16
   4   1  -1    1.98    0.82
   4   1   1    1.56    0.76
  -4   1  -1    1.95    0.92
   4  -1  -1    1.14    0.71
   4  -1  -1    3.06    1.18
   4   1   1    2.31    1.12
  -4  -1   1    2.18    0.99
  -5   1   1    8.74    1.70
   5  -1   1   10.70    1.95
  -5  -1  -1    6.45    1.39
   5  -1   1    8.71    1.20
   5   1  -1    7.16    1.57
   5   1   1    8.24    1.62
   5  -1  -1    6.32    1.63
  -5   1  -1    6.61    1.47
  -5  -1   1    6.91    1.49
   5   1   1    9.11    1.16
  -6  -1  -1   -0.65    0.77
   6   1  -1    0.01    0.95
  -6   1   1   -0.76    0.78
   6  -1   1   -0.10    1.04
  -6  -1   1    0.51    0.94
   6   1   1    0.14    0.96
  -6   1  -1   -0.03    0.80
   6  -1  -1   -0.75    1.01
  -7   1  -1    3.49    0.64
   0  -2   1  156.03    4.80
   0   2   1  158.82    5.20
   0   2  -1  162.49    5.13
   0   2   1  153.11    4.85
   0  -2  -1  162.12    4.85
   1   2  -1  306.44   11.76
  -1   2   1  306.56   10.18
   1   2  -1  311.50    9.56
  -1   2  -1  309.83   10.19
   1  -2  -1  314.40    9.63
   1   2   1  303.50   11.69
  -2   2   1    9.29    0.87
   2   2  -1    9.59    1.18
   2   2  -1   10.43    0.88
   2  -2  -1    8.74    0.85
  -2   2  -1   10.42    0.95
   2   2   1    9.79    1.09
   3   2  -1   29.83    2.18
   3   2  -1   25.75    1.59
   3  -2   1   28.15    1.68
  -3   2   1   26.54    1.76
   3   2   1   26.83    1.63
   3  -2  -1   26.65    1.62
   3   2   1   29.55    2.09
  -3   2  -1   27.05    1.74
   4  -2   1   39.10    3.00
   4   2  -1   38.98    2.67
  -4   2   1   43.29    2.58
   4   2  -1   42.38    3.00
   4   2  -1   39.20    2.35
  -4  -2  -1   43.00    2.86
  -4   2   1   35.18    2.81
  -4   2  -1   42.28    2.52
   4  -2  -1   38.19    2.93
   4  -2  -1   45.09    2.42
   4   2   1   41.63    2.42
   4   2   1   39.90    2.73
  -4   2  -1   45.34    2.95
   5  -2   1    8.03    1.22
  -5  -2  -1    4.77    1.28
   5  -2   1   13.09    2.19
  -5   2   1    9.10    1.72
   5   2  -1   11.15    1.80
  -5  -2   1    7.64    1.42
   5  -2  -1    9.36    1.17
   5   2   1   11.31    1.90
  -5   2  -1    8.70    1.60
   5  -2  -1   11.03    1.97
  -6   2   1    4.91    1.23
   6  -2   1    9.76    1.84
   6   2  -1    8.56    1.53
  -6   2  -1    5.37    1.27
   6  -2  -1    7.82    1.55
   6   2   1   10.38    1.72
  -7   2  -1    0.06    0.45
   0  -3  -1  172.32    5.19
   0   3  -1  169.81    6.56
   0   3   1  162.61    5.21
   0   3  -1  174.12    5.56
   1   3  -1   40.64    2.04
  -1   3   1   36.87    1.66
   1   3  -1   36.90    1.40
   1  -3  -1   37.52    1.50
   1   3   1   39.08    1.93
  -1   3  -1   39.99    1.67
   2   3  -1   25.28    1.28
  -2   3   1   24.87    1.48
   2  -3   1   25.11    1.35
   2   3  -1   23.59    1.72
   2  -3  -1   24.88    1.33
  -2   3  -1   24.54    1.47
   2   3   1   24.17    1.65
   3  -3   1   68.38    2.96
   3   3  -1   66.28    2.86
   3   3  -1   67.10    3.70
  -3   3   1   67.78    3.19
   3   3   1   65.18    2.87
  -3   3  -1   66.93    3.16
   3   3   1   67.83    3.60
   3  -3  -1   68.21    2.93
  -4   3   1    5.92    1.28
  -4  -3  -1    5.21    1.19
   4   3  -1    5.96    1.27
  -4   3   1    6.57    1.08
   4   3  -1    6.14    1.39
   4  -3   1    4.67    0.98
   4  -3   1    3.24    1.32
  -4   3   1    4.37    1.06
   4   3  -1    3.33    1.00
   4  -3   1    5.35    1.04
   4  -3  -1    6.45    1.10
  -4   3  -1    5.33    1.10
   4  -3  -1    5.87    1.08
  -4   3  -1    3.98    1.16
   4   3   1    7.64    1.37
   4  -3  -1    5.55    1.43
   4   3   1    6.10    1.12
   5  -3   1   16.76    1.75
   5  -3   1   13.60    2.18
  -5   3   1   13.65    2.01
   5   3  -1   12.70    1.85
   5   3   1   15.61    1.98
   5  -3  -1   13.45    1.47
  -5   3  -1   12.50    1.94
   5  -3  -1   13.78    2.21
   6   3  -1    0.78    1.01
   6  -3   1    1.62    1.14
  -6   3   1    1.63    0.97
  -6   3  -1    4.12    1.17
  -6  -3   1    2.06    0.66
   6   3   1    1.08    0.98
   6  -3  -1    2.28    1.21
   0   4  -1  155.43    6.13
   0   4   1  152.16    5.19
   1  -4   1  200.22    6.52
   1   4  -1  199.74    6.36
   1   4  -1  210.50    8.21
  -1   4   1  209.44    7.05
   1   4   1  214.94    8.19
   1  -4  -1  204.34    6.51
  -1   4  -1  202.24    7.01
   2   4  -1    5.05    0.61
   2   4  -1    4.07    0.91
  -2   4   1    7.05    0.90
   2   4   1    4.69    0.93
   2  -4  -1    6.31    0.73
   3  -4   1   55.69    2.54
  -3   4   1   55.14    2.79
   3   4  -1   50.36    3.16
   3   4  -1   51.05    2.37
   3   4   1   54.27    2.47
  -3   4  -1   50.18    2.71
   3  -4  -1   51.47    2.47
   3   4   1   53.98    3.16
   4  -4   1    1.93    0.81
   4   4  -1   -0.03    0.75
  -4   4   1    1.19    0.82
  -4   4   1    1.91    0.82
   4   4  -1    1.03    1.07
  -4   4   1    0.81    0.95
  -4   4  -1   -0.19    0.71
  -4   4  -1   -0.87    0.74
   4  -4  -1    1.57    1.12
   4  -4  -1    0.48    0.74
   4   4   1    2.01    0.96
   5   4  -1    1.37    1.05
   5  -4   1    0.12    1.35
   5  -4   1    1.09    0.87
  -5   4   1   -0.28    0.89
   5   4   1    1.00    1.05
   5  -4  -1    3.86    1.54
   5  -4  -1    1.32    0.77
  -5   4  -1    1.96    1.11
   6   4  -1    9.49    1.49
  -6   4   1    2.77    1.03
   6  -4   1    6.08    1.56
  -6   4  -1    6.84    1.39
  -6  -4   1    6.83    0.86
   6  -4  -1    6.62    1.50
   6   4   1    5.15    1.18
   0   5   1   43.87    1.84
   0   5   1   47.97    2.33
   0   5  -1   43.18    1.76
   0   5  -1   48.53    2.33
   1  -5   1   38.63    1.54
   1   5  -1   44.79    2.33
  -1   5   1   41.26    1.90
  -1   5  -1   40.43    1.85
   1  -5  -1   40.44    1.53
   1   5   1   42.39    2.31
  -2   5   1  104.23    4.21
   2   5  -1  105.41    4.93
   2  -5   1  106.08    3.80
  -2   5  -1  101.13    4.16
   2   5   1  102.72    4.86
   2  -5  -1  106.87    3.77
   3  -5   1   -0.31    0.52
  -3   5   1   -0.01    0.61
   3   5  -1   -0.14    0.70
   3   5  -1   -0.17    0.60
  -3   5  -1    0.63    0.63
   3   5   1    0.21    0.77
   3   5   1   -0.94    0.60
  -3   5  -1   -0.61    0.63
   3  -5  -1   -0.04    0.52
   4   5  -1    3.13    1.33
  -4   5   1    1.40    0.93
   4  -5   1    1.63    0.84
  -4   5   1    0.88    0.88
   4   5  -1    0.57    0.80
   4   5   1    2.19    0.97
  -4   5  -1    1.63    1.03
   4  -5  -1    1.61    0.85
   4  -5  -1    1.94    1.30
  -4   5  -1    2.46    0.99
  -5  -5  -1    1.19    0.65
   5  -5   1    0.15    0.80
   5   5  -1    1.37    1.02
  -5   5   1    1.81    1.11
  -5   5  -1    1.74    1.15
   5   5   1    1.84    1.06
   5  -5  -1    0.39    0.74
   5  -5  -1   -0.58    1.19
   6   5  -1    2.62    1.01
  -6   5   1    1.74    0.92
   6  -5   1    1.66    1.10
  -6   5  -1    1.03    0.84
  -6  -5   1    2.04    0.61
  -6   5  -1    2.18    0.80
   6   5   1    1.98    0.94
   6  -5  -1    1.41    1.09
   0   6  -1   21.85    1.54
   0   6   1   18.93    1.46
   0   6   1   18.84    1.11
   0   6  -1   19.26    1.04
  -1   6   1   37.24    1.84
   1   6  -1   35.73    2.28
   1   6   1   35.97    1.59
  -1   6  -1   35.15    1.76
   1   6   1   37.19    2.24
  -2   6   1   21.14    1.55
   2   6  -1   25.99    2.02
   2   6   1   22.82    1.95
  -2   6  -1   21.53    1.55
   3   6  -1   41.06    2.96
  -3   6   1   38.30    2.47
   3   6  -1   40.96    2.34
  -3   6   1   41.21    2.84
   3   6   1   43.98    2.45
   3   6   1   41.34    2.98
  -3   6  -1   40.97    2.46
  -3   6  -1   42.22    2.77
   4   6  -1   26.24    2.71
  -4  -6  -1   27.90    1.86
   4  -6   1   26.15    2.27
  -4   6   1   26.67    2.59
   4   6  -1   30.11    2.18
   4  -6  -1   23.91    2.85
  -4   6  -1   24.90    2.17
  -4   6  -1   28.11    2.52
   4  -6  -1   26.93    2.22
   4   6   1   27.95    2.15
  -5   6   1   13.26    1.95
  -5  -6  -1   16.52    1.46
   5  -6   1   16.79    1.84
   5   6  -1   17.85    1.81
   5  -6  -1   15.09    2.37
  -5   6  -1   15.43    2.15
   5  -6  -1   17.61    1.71
  -5  -6   1   20.36    1.64
   5   6   1   20.30    1.90
  -6   6   1    2.60    0.81
  -6   6   1    2.94    0.95
   6   6  -1    2.45    0.83
  -6  -6   1    4.98    0.68
  -6   6  -1    2.30    0.78
  -6   6  -1    3.15    1.02
   6  -6  -1    4.30    1.21
   6   6   1    4.75    1.06
   0   7  -1    0.18    0.57
   0   7   1    0.18    0.40
   0   7   1    0.83    0.61
   1   7  -1    5.72    1.09
  -1   7   1    5.77    0.83
  -1   7  -1    8.46    0.93
   1   7   1    6.53    1.15
  -1   7  -1    7.66    1.10
  -2   7   1    6.80    1.09
   2   7  -1    6.96    1.01
   2   7  -1    6.57    1.30
   2   7   1    6.82    1.28
  -2   7  -1    7.86    1.12
  -3   7   1    9.76    1.64
   3  -7   1   14.06    1.58
  -3  -7  -1   10.71    1.24
  -3   7   1   11.36    1.55
   3   7  -1   11.17    1.88
   3   7  -1   11.67    1.32
   3  -7  -1   10.17    1.33
  -3   7  -1    9.97    1.60
   3   7   1   12.54    1.93
  -3   7  -1   10.65    1.44
   3   7   1   13.35    1.53
   4   7  -1   31.89    3.02
   4   7  -1   29.91    2.19
   4  -7   1   28.58    2.41
  -4   7   1   32.31    2.87
  -4  -7  -1   32.85    2.03
  -4   7  -1   31.59    2.79
   4  -7  -1   32.26    2.39
  -4  -7   1   32.02    2.08
   4   7   1   31.00    2.29
  -5  -7  -1   16.20    1.41
  -5   7   1   18.66    2.20
   5   7  -1   20.90    1.82
   5  -7   1   18.05    1.81
   5  -7  -1   19.31    1.65
   5  -7  -1   13.58    2.22
  -5   7  -1   12.76    1.89
   5   7   1   17.68    1.80
  -5   7  -1   17.33    1.79
  -5  -7   1   16.28    1.49
  -6   7   1    4.39    1.04
   6   7  -1    8.07    1.15
  -6   7  -1    6.86    1.19
   6   7   1    9.46    1.26
   0   8   1    2.23    0.81
   0   8  -1    2.35    0.81
   1   8  -1   85.84    4.48
  -1   8   1   81.63    4.18
   1   8   1   80.92    4.37
  -1   8  -1   86.26    4.23
   2   8  -1    8.52    1.15
   2   8  -1   10.42    1.69
  -2   8   1    8.61    1.26
  -2   8   1    8.25    1.43
   2   8   1    9.27    1.23
   2   8   1    6.64    1.40
  -2   8  -1    7.40    1.31
  -3  -8  -1    1.37    0.70
   3   8  -1    0.42    0.72
   3  -8   1    0.74    0.82
  -3   8   1    1.09    0.97
  -3   8   1    2.14    1.01
   3   8  -1    0.90    1.04
   3   8   1    1.45    0.85
  -3   8  -1    1.64    0.99
   3  -8  -1    1.67    0.83
   3   8   1    1.92    1.20
  -3  -8   1    1.60    0.77
  -4   8   1   11.81    2.00
   4  -8   1    9.19    1.41
  -4  -8  -1   10.54    1.29
   4   8  -1   11.89    1.60
  -4  -8   1   11.65    1.35
   4   8   1   12.66    1.65
  -4   8  -1   12.40    1.96
   4  -8  -1    8.45    1.35
   5  -8   1    2.75    0.87
  -5   8   1    2.33    1.13
  -5  -8  -1    3.16    0.72
   5   8  -1    3.78    1.11
  -5   8  -1    3.15    1.20
  -5  -8   1    2.91    0.77
   5  -8  -1    2.20    0.77
   5   8   1    3.45    1.11
   0   9  -1   21.70    1.84
   0   9   1   21.37    2.01
   0   9  -1   32.15    2.35
   0   9   1   19.62    1.84
  -1   9   1   33.91    2.44
   1   9  -1   31.22    2.18
   1   9  -1   33.81    2.68
  -1   9   1   31.11    2.42
   1   9   1   30.97    2.15
  -1   9  -1   33.42    2.43
   1   9   1   32.42    2.56
  -1   9  -1   31.26    2.34
   2  -9   1   16.37    1.64
   2   9  -1   15.74    2.26
   2   9  -1   13.11    1.53
  -2   9   1   13.00    1.84
  -2  -9  -1   13.03    1.30
   2  -9  -1   13.09    1.49
   2   9   1   15.22    1.56
   2   9   1   10.00    1.78
  -2   9  -1   15.17    1.69
  -2  -9   1   14.04    1.44
  -2   9  -1   12.04    1.66
  -3  -9  -1    3.29    0.82
  -3   9   1    4.63    1.41
   3   9  -1    1.44    1.32
   3  -9   1    2.73    0.98
   3   9  -1    2.91    1.00
  -3   9  -1    2.14    1.04
  -3  -9   1    1.76    0.80
   3   9   1    1.81    1.31
   3  -9  -1    1.41    0.88
   3   9   1    2.04    0.99
  -3   9  -1    2.12    1.21
   4  -9   1    7.55    1.31
  -4  -9  -1    9.02    1.15
  -4   9   1    5.24    1.54
   4   9  -1    7.81    1.33
   4  -9  -1    6.27    1.16
  -4   9  -1    6.94    1.61
   4   9   1    8.79    1.51
  -4  -9   1    7.86    1.13
   5   9  -1    4.40    1.05
  -5   9   1    2.58    1.08
   5  -9   1    4.09    0.85
  -5  -9  -1    4.14    0.70
  -5   9  -1    4.59    1.22
   5   9   1    5.55    1.16
  -5  -9   1    4.70    0.80
   0 -10  -1    0.13    0.60
   0  10  -1    0.91    0.89
   0  10   1    0.82    0.93
   0  10  -1   -0.57    0.84
   0  10   1   -0.17    0.71
   0 -10   1   -0.12    0.64
  -1 -10  -1    3.26    0.77
   1  10  -1    4.68    1.37
  -1  10   1    4.12    1.20
   1 -10   1    4.11    0.96
   1  10  -1    3.31    1.01
  -1  10   1    4.73    1.25
  -1 -10   1    4.18    0.87
   1  10   1    4.39    1.10
  -1  10  -1    0.10    0.87
   1 -10  -1    3.06    0.86
  -1  10  -1    3.27    1.13
   1  10   1    5.66    1.41
  -2  10   1    6.24    1.34
  -2  10   1    5.19    1.44
   2  10  -1    3.67    1.40
   2  10  -1    4.44    1.12
   2 -10   1    8.04    1.28
  -2 -10  -1    6.47    1.01
  -2 -10   1    7.81    1.10
   2  10   1    7.64    1.78
   2  10   1    8.21    1.38
  -2  10  -1    5.09    1.27
   2 -10  -1    8.17    1.26
  -2  10  -1    7.33    1.55
   3  10  -1   33.20    2.41
   3 -10   1   31.88    2.51
  -3  10   1   36.72    2.96
  -3 -10  -1   32.71    2.09
  -3  10  -1   35.12    2.91
   3 -10  -1   35.96    2.50
  -3 -10   1   36.32    2.17
   3  10   1   32.70    2.47
  -4  10   1    4.86    1.44
   4  10  -1    5.84    1.26
  -4 -10  -1    6.70    0.97
   4 -10   1    4.47    1.11
  -4  10  -1    6.00    1.50
  -4 -10   1    4.73    0.90
   4 -10  -1    2.67    0.94
   4  10   1    6.06    1.28
   5  10  -1   14.69    1.42
   5 -10   1   13.47    1.14
  -5 -10  -1   12.20    1.01
  -5  10   1    9.39    1.46
  -5 -10   1   13.52    1.06
   5  10   1   13.15    1.41
  -5  10  -1   14.35    1.63
   0 -11   1    7.62    1.14
   0 -11  -1    9.45    1.22
   0  11  -1    7.69    1.72
   0  11  -1   10.00    1.58
   0  11   1    7.93    1.50
   0  11   1    6.75    1.52
  -1  11   1   28.15    2.67
   1 -11   1   30.13    2.14
   1  11  -1   26.36    2.77
  -1 -11  -1   28.02    1.95
  -1  11   1   29.02    2.64
   1  11  -1   28.46    2.34
  -1  11  -1   27.20    2.55
  -1 -11   1   24.48    1.99
   1  11   1   29.76    2.37
   1  11   1   26.72    2.67
  -1  11  -1   27.03    2.55
   1 -11  -1   26.42    2.08
   2  11  -1   40.74    3.51
  -2  11   1   42.67    3.19
   2  11  -1   42.63    2.78
   2 -11   1   45.39    2.73
  -2 -11  -1   42.41    2.46
  -2  11  -1   39.93    3.10
   2 -11  -1   44.67    2.75
  -2 -11   1   41.66    2.41
   2  11   1   45.38    2.93
  -2  11  -1   33.89    2.98
   3 -11   1    9.74    1.41
  -3  11   1   12.72    1.99
  -3 -11  -1    9.73    1.20
   3  11  -1    9.02    1.45
   3  11   1    8.88    1.53
  -3  11  -1   10.63    1.82
  -3 -11   1    8.07    1.14
   3 -11  -1   10.11    1.42
   4 -11   1    1.17    0.79
   4  11  -1   -0.18    0.85
  -4  11   1    1.52    1.14
  -4 -11  -1    0.55    0.61
   4  11   1    1.57    0.98
  -4  11  -1    0.64    1.11
   4 -11  -1    0.75    0.69
  -4 -11   1   -0.48    0.55
  -5 -11   1    0.06    0.43
   0 -12   1    4.79    1.02
   0  12  -1    4.70    1.56
   0 -12  -1    4.41    0.99
   0  12  -1    4.00    1.30
   0  12   1    6.33    1.75
   0  12   1    4.99    1.44
  -1  12   1    9.17    1.72
   1 -12   1    7.53    1.23
   1  12  -1    8.58    1.54
  -1 -12  -1    8.65    1.19
   1 -12  -1    9.16    1.31
  -1 -12   1    8.25    1.20
   1  12   1   12.44    1.80
  -1  12  -1    8.13    1.65
  -2  12   1    7.63    1.67
  -2 -12  -1    9.93    1.24
   2 -12   1    8.33    1.38
   2  12  -1    8.37    1.47
  -2 -12   1    9.40    1.21
  -2  12  -1    8.00    1.63
   2 -12  -1    9.03    1.35
   2  12   1    7.72    1.50
   3  12  -1    1.50    0.98
  -3 -12  -1    0.15    0.66
   3 -12   1   -0.87    0.73
  -3  12   1    0.36    1.10
   3  12   1    0.79    1.02
  -3  12  -1    0.14    1.14
   3 -12  -1    0.49    0.77
  -3 -12   1    0.81    0.71
  -4 -12  -1    1.56    0.56
  -4  12   1    3.26    1.21
   4 -12   1    1.59    0.68
   4  12  -1    1.75    0.81
  -4 -12   1    1.39    0.61
  -4  12  -1    2.30    1.17
   4  12   1    1.46    0.82
   4 -12  -1    1.17    0.64
   0  13   1    1.00    1.19
   0 -13  -1    0.36    0.73
   0  13  -1    0.63    1.18
   0 -13   1   -0.47    0.71
  -1  13   1    1.23    1.27
  -1 -13  -1    1.52    0.80
   1 -13   1    1.19    0.84
   1  13  -1    0.73    1.21
   1  13  -1    1.84    1.16
   1 -13  -1    0.58    0.80
  -1  13  -1    0.87    1.14
  -1 -13   1    2.43    0.83
   1  13   1    1.01    1.12
   2  13  -1    6.20    1.36
  -2  13   1    6.20    1.53
   2 -13   1    8.98    1.31
  -2 -13  -1    7.77    1.09
   2 -13  -1    5.08    1.09
  -2 -13   1    6.17    1.03
   2  13   1    8.80    1.57
  -2  13  -1    7.61    1.59
   3  13  -1    8.16    1.32
   3 -13   1    6.12    1.02
  -3 -13  -1    6.94    0.91
  -3  13   1    5.98    1.43
   3 -13  -1    7.42    1.01
  -3 -13   1    6.09    0.91
  -3  13  -1    4.49    1.19
  -3  13  -1    6.70    1.45
   3  13   1    7.22    1.29
   4 -13   1    0.20    0.52
  -4 -13   1    1.10    0.47
   0  14   1    7.71    1.61
   0 -14   1    7.28    1.17
   0  14  -1    8.83    1.56
   0  14  -1   10.34    1.81
   0 -14  -1    8.43    1.18
  -1 -14  -1   15.16    1.47
   1  14  -1   13.34    1.78
  -1  14   1    9.60    1.75
   1 -14   1   12.01    1.42
   1  14  -1   10.23    1.75
  -1 -14   1   14.00    1.50
  -1  14  -1   11.44    1.74
   1  14   1   13.50    1.85
   1 -14  -1   15.31    1.55
   2  14  -1    1.87    1.09
  -2  14   1   -0.12    1.08
  -2 -14  -1    0.91    0.64
   2 -14   1    1.96    0.82
   2 -14  -1    1.80    0.76
  -2  14  -1    2.86    1.21
  -2  14  -1    1.96    1.10
   2  14   1    1.93    1.08
  -2 -14   1    1.14    0.65
  -3 -14  -1    3.36    0.63
  -3  14   1    1.64    0.85
  -3  14   1    2.30    0.84
   3 -14   1    2.93    0.73
  -3 -14   1    3.21    0.65
   3 -14  -1    2.93    0.69
  -3  14  -1    2.70    0.93
   0 -15  -1    0.88    0.69
   0  15  -1    1.51    0.96
   0 -15   1    2.71    0.82
   0  15   1    2.28    1.00
   0  15   1    2.29    1.12
  -1  15   1    4.99    1.26
  -1 -15  -1    4.91    0.84
  -1  15   1    4.76    1.21
   1 -15   1    4.53    0.89
   1  15   1    6.51    1.31
  -1  15  -1    5.35    1.24
  -1 -15   1    4.16    0.86
   1 -15  -1    5.63    0.90
   2 -15   1    6.81    0.87
  -2  15   1    6.62    1.23
  -2 -15  -1    5.85    0.79
  -2  15  -1    6.04    1.21
   2 -15  -1    6.45    0.82
  -2 -15   1    8.47    0.92
   0  16  -1    0.34    0.77
   0 -16   1   -0.52    0.48
   0 -16  -1    0.24    0.50
  -1  16   1    1.19    0.74
  -1 -16   1    0.55    0.49
  -1  16  -1    0.54    0.68
   0   0  -2   36.98    1.21
  -1   0   2  169.95    5.68
   1   0  -2  165.17    6.59
   1   0  -2  172.74    5.39
   2   0   2    0.42    0.42
   2   0  -2   -0.05    0.37
  -2   0  -2   -0.26    0.27
  -2   0   2    0.25    0.39
   2   0  -2    0.03    0.47
   3   0  -2   89.69    3.59
  -3   0   2   91.28    3.83
   4   0   2    0.33    0.97
  -4   0  -2    1.17    0.85
   4   0  -2    0.26    0.95
  -4   0   2   -0.02    0.58
   4   0   2   -0.17    0.64
   4   0  -2    0.07    0.63
   5   0  -2    3.23    1.33
   5   0   2    4.35    0.95
   5   0   2    5.94    1.57
  -5   0   2    2.63    1.19
  -5   0  -2    4.20    1.31
   6   0  -2    2.43    1.22
  -6   0   2    3.01    1.10
  -6   0  -2    1.46    0.96
   6   0   2    2.82    1.25
  -7   0  -2    4.40    0.77
   0  -1  -2   29.81    1.00
   0   1  -2   29.00    0.97
   1   1  -2   53.90    1.90
   1   1  -2   48.47    2.39
  -1   1   2   51.63    2.04
   1  -1  -2   54.56    1.93
  -1  -1   2   53.45    1.99
  -1   1  -2   56.12    2.06
   2   1  -2   26.75    1.79
  -2   1   2   23.78    1.40
   2   1  -2   27.02    1.33
   2  -1  -2   26.59    1.34
   2   1   2   23.55    1.52
  -2   1  -2   24.55    1.41
  -2  -1   2   23.80    1.34
   3   1  -2   39.01    2.01
   3   1  -2   41.84    2.59
  -3   1   2   44.03    2.27
  -3   1  -2   41.03    2.21
   3  -1  -2   40.04    2.06
  -3  -1   2   38.06    2.12
   3   1   2   40.96    2.44
  -4   1   2   16.26    1.61
   4  -1   2   17.32    1.54
   4   1  -2   16.43    1.76
   4  -1   2   14.79    2.03
  -4   1   2   16.56    1.99
  -4  -1  -2   17.53    1.98
   4   1  -2   15.87    1.47
   4   1   2   17.11    1.54
  -4   1  -2   17.35    1.97
   4  -1  -2   16.49    1.47
   4  -1  -2   19.09    2.23
   4   1   2   18.81    2.10
   5   1  -2   44.42    3.14
  -5   1   2   42.60    3.23
   5  -1   2   44.04    2.64
  -5  -1  -2   46.08    3.14
   5  -1   2   39.55    3.19
   5   1   2   46.38    3.19
  -5   1  -2   45.96    3.20
   5   1   2   46.22    2.44
   5  -1  -2   49.28    3.37
   6   1  -2    3.18    1.24
   6  -1   2    3.35    1.33
  -6   1   2    2.81    1.16
  -6   1  -2    3.80    1.15
   6  -1  -2    5.13    1.42
  -6  -1   2    5.10    1.36
   6   1   2    4.73    1.34
  -7   1  -2    0.38    0.47
   0   2  -2    5.26    0.31
   0  -2  -2    5.42    0.32
   0  -2   2    5.74    0.27
   1   2  -2  753.14   22.54
  -1   2   2  727.13   23.88
   1   2  -2  727.26   27.54
   1  -2  -2  754.49   22.61
   1   2   2  727.77   27.41
  -1   2  -2  745.71   23.87
  -2   2   2   31.80    1.67
   2   2  -2   33.57    1.53
   2   2  -2   30.97    1.99
  -2   2  -2   32.32    1.69
  -2  -2   2   35.14    1.60
   2  -2  -2   34.69    1.60
   2   2   2   31.51    1.88
  -3   2   2   46.25    2.40
   3   2  -2   46.27    2.80
   3  -2   2   40.71    2.13
   3   2  -2   42.23    2.10
  -3   2  -2   40.39    2.27
   3  -2  -2   44.65    2.16
   3   2   2   45.28    2.63
  -4   2   2   19.33    1.72
   4  -2   2   17.15    1.57
   4   2  -2   19.09    1.88
   4  -2   2   19.57    2.28
  -4   2   2   15.84    2.00
   4  -2   2   16.30    1.73
  -4   2   2   18.53    1.61
   4   2  -2   16.32    1.50
   4   2  -2   21.92    2.16
  -4  -2  -2   18.01    1.98
   4   2   2   19.48    1.64
   4   2   2   18.37    1.83
   4  -2  -2   19.05    1.56
  -4   2  -2   18.45    2.06
   4  -2  -2   25.08    2.66
   5  -2   2    9.28    1.35
   5   2  -2    7.01    1.47
  -5  -2  -2    7.48    1.47
  -5   2   2    6.94    1.58
   5  -2   2    5.99    1.66
   5   2   2    8.03    1.10
   5  -2  -2    6.05    1.66
  -5   2  -2    6.43    1.49
   5   2   2   11.20    1.83
   6   2  -2    2.82    1.21
   6  -2   2    2.93    1.33
  -6   2   2    3.38    1.11
   6   2   2    3.79    1.22
   6  -2  -2    3.37    1.30
  -6   2  -2    3.08    1.12
   0   3  -2  892.74   32.39
   0   3   2  880.86   28.07
   0   3  -2  870.50   27.94
   0  -3  -2  876.19   26.50
   0  -3   2  853.10   26.43
   1   3  -2  222.96    8.71
   1   3  -2  222.22    6.91
  -1   3   2  225.28    7.52
  -1   3  -2  214.20    7.45
   1   3   2  223.49    8.60
   1  -3  -2  223.69    7.01
  -2   3   2    1.82    0.55
   2   3  -2    1.93    0.71
   2   3  -2    2.26    0.49
  -2   3  -2    2.47    0.58
   2   3   2    1.74    0.62
   2  -3  -2    1.58    0.48
   3  -3   2   20.02    1.47
   3   3  -2   22.74    1.46
  -3   3   2   23.38    1.67
   3   3  -2   26.30    2.11
  -3   3  -2   23.04    1.62
   3   3   2   21.11    1.47
   3   3   2   24.01    1.91
   3  -3  -2   21.27    1.45
  -4  -3  -2   13.19    1.71
  -4   3   2   14.97    1.54
  -4   3   2    9.32    1.62
   4  -3   2   12.50    1.48
   4   3  -2   14.60    1.64
   4  -3   2   13.51    1.49
   4   3  -2   13.20    1.45
  -4   3   2   14.40    1.75
   4   3  -2   11.70    1.77
   4  -3  -2   14.70    1.41
   4  -3  -2   11.00    1.29
   4   3   2   11.57    1.37
  -4   3  -2   15.50    1.73
   4   3   2   12.05    1.20
   4  -3  -2   10.75    1.76
  -4   3  -2   13.38    1.74
   4   3   2   18.21    1.98
   5  -3   2    0.03    1.26
   5  -3   2    1.12    0.83
   5   3  -2    0.85    1.01
  -5   3   2    0.14    0.99
  -5   3  -2    0.16    0.94
   5   3   2    1.54    1.07
   5  -3  -2    1.83    1.28
   6  -3   2    1.00    1.10
   6   3  -2    1.27    1.01
  -6   3   2    0.64    0.90
  -6   3  -2    1.67    0.91
   6   3   2    0.29    0.91
   6  -3  -2    1.20    1.15
   0   4  -2    1.08    0.46
   0   4  -2    1.36    0.25
   0  -4  -2    0.71    0.18
   0   4   2    1.15    0.30
   1   4  -2  428.79   13.29
  -1   4   2  437.93   14.38
   1   4  -2  441.99   16.65
  -1   4  -2  427.42   14.30
   1   4   2  443.41   16.57
   1  -4  -2  434.73   13.44
   2  -4   2  100.68    3.80
   2   4  -2  104.96    4.84
   2   4  -2  105.32    3.64
  -2   4   2  103.46    4.16
   2  -4  -2  106.09    3.78
   2   4   2  104.61    4.73
  -2   4  -2  109.57    4.13
   3   4  -2    3.20    0.71
   3  -4   2    4.16    0.80
  -3   4   2    3.31    0.84
   3   4  -2    2.12    0.91
  -3   4  -2    4.10    0.85
   3   4   2    2.84    0.76
   3   4   2    3.40    1.00
   3  -4  -2    3.43    0.72
  -4   4   2    5.68    1.26
   4   4  -2    7.20    1.64
   4  -4   2    9.04    1.33
  -4   4   2    7.76    1.54
  -4   4   2    7.64    1.15
   4   4  -2    8.37    1.36
  -4   4  -2    6.89    1.43
   4  -4  -2    6.61    1.16
  -4   4  -2    6.71    1.21
   4   4   2    9.31    1.47
   4   4   2    8.83    1.01
   4  -4  -2    9.01    1.75
  -5  -4  -2   51.14    2.62
  -5   4   2   53.58    3.63
   5  -4   2   54.84    3.08
   5   4  -2   57.57    3.29
   5  -4  -2   53.62    2.78
  -5   4  -2   56.20    3.69
   5   4   2   63.36    3.48
   5  -4  -2   49.47    3.74
  -6   4   2    1.85    1.03
   6  -4   2    5.79    1.47
   6   4  -2    6.06    1.28
   6   4   2    4.59    1.14
  -6  -4   2    3.98    0.74
   6  -4  -2    4.31    1.35
  -6   4  -2    2.27    0.99
   0   5   2   11.78    0.79
   0   5  -2   12.29    1.09
  -1   5   2   41.82    1.94
   1  -5   2   38.93    1.59
   1   5  -2   42.23    2.35
   1  -5  -2   43.43    1.59
   1   5   2   44.65    2.32
  -1   5  -2   42.84    1.88
   2   5  -2   51.45    2.92
  -2   5   2   48.02    2.43
   2  -5   2   48.78    2.14
  -2   5  -2   48.17    2.37
   2   5   2   52.30    2.87
   2  -5  -2   49.47    2.09
   3   5  -2    8.09    1.43
   3  -5   2    8.21    1.05
   3   5  -2    8.80    1.16
  -3   5   2    9.29    1.27
  -3   5  -2    9.06    1.41
   3  -5  -2   11.63    1.18
   3   5   2   11.46    1.35
  -3   5  -2    9.49    1.23
   3   5   2    9.54    1.50
  -4   5   2    4.59    0.98
   4   5  -2    5.87    1.49
  -4   5   2    5.72    1.39
   4   5  -2    5.21    1.12
  -4   5   2    6.42    1.31
   4  -5   2    4.59    1.08
   4   5   2    5.07    1.13
  -4   5  -2    3.99    1.08
   4  -5  -2    4.89    1.02
  -4   5  -2    3.35    1.14
   4  -5  -2    6.02    1.59
   5   5  -2   36.86    2.55
   5  -5   2   34.58    2.48
  -5  -5  -2   32.86    2.00
  -5   5   2   35.33    2.90
  -5   5  -2   38.08    2.97
   5  -5  -2   32.93    3.15
   5  -5  -2   33.63    2.14
   5   5   2   36.47    2.58
   6   5  -2    7.84    1.25
  -6   5   2    5.55    1.26
  -6   5  -2    6.34    1.27
   6   5   2    8.33    1.26
   6  -5  -2   10.10    1.74
  -6   5  -2   10.08    1.36
  -6  -5   2    9.01    0.96
   0   6   2    6.26    0.70
   0   6   2    5.56    0.89
   0   6  -2    5.10    0.87
  -1   6   2   21.42    1.36
   1   6  -2   24.06    1.76
   1   6   2   21.94    1.66
  -1   6  -2   21.28    1.30
   2   6  -2   37.33    2.55
  -2   6   2   35.15    2.09
   2   6   2   34.13    2.42
  -2   6  -2   35.73    2.00
   3   6  -2   20.51    1.58
  -3   6   2   16.86    1.91
   3   6  -2   23.15    2.15
  -3   6   2   17.99    1.67
   3  -6  -2   23.10    2.53
   3   6   2   22.19    2.13
  -3   6  -2   20.92    1.73
  -3   6  -2   20.18    1.95
   3   6   2   20.45    1.70
  -4  -6  -2   31.38    2.01
   4  -6   2   32.42    2.47
  -4   6   2   29.43    2.70
   4   6  -2   33.99    2.25
   4   6   2   35.05    2.37
  -4   6  -2   28.45    2.28
   4  -6  -2   31.01    2.31
  -4   6  -2   29.61    2.66
   4  -6  -2   33.66    3.03
  -5  -6  -2   22.68    1.67
   5   6  -2   27.08    2.09
   5  -6   2   24.96    2.18
   5  -6  -2   25.31    1.88
  -5   6  -2   30.37    2.63
  -5  -6   2   25.12    1.85
   5  -6  -2   26.33    2.76
   5   6   2   26.72    2.22
  -6   6   2    4.84    1.13
   6   6  -2   11.49    1.37
  -6   6   2    8.49    1.15
   6   6   2    9.58    1.26
  -6   6  -2    8.14    1.32
  -6   6  -2    9.24    1.21
   6  -6  -2   10.24    1.67
  -6  -6   2   10.89    0.96
   0   7   2   51.55    2.78
   0   7  -2   51.94    2.82
   0   7   2   44.12    2.14
   1   7  -2   30.67    2.23
  -1   7   2   28.19    1.69
  -1   7  -2   32.33    2.05
   1   7   2   31.09    2.17
  -2   7   2   60.13    3.11
   2   7  -2   75.62    3.98
   2   7  -2   63.96    3.06
   2   7   2   73.01    3.87
  -2   7  -2   63.40    3.03
  -2   7  -2   61.20    3.40
   3   7  -2   13.51    2.04
   3   7  -2   13.93    1.38
   3  -7   2   16.33    1.72
  -3   7   2   14.21    1.72
  -3  -7  -2   13.17    1.34
  -3   7   2    9.87    1.59
  -3   7  -2   10.62    1.56
   3  -7  -2   12.49    1.92
   3   7   2   13.14    1.47
   3   7   2   11.98    1.86
  -3   7  -2   14.13    1.69
   3  -7  -2   13.03    1.45
   4  -7   2   11.60    1.52
  -4  -7  -2   13.66    1.45
   4   7  -2    9.12    1.96
   4   7  -2   16.04    1.65
  -4   7   2   13.97    2.05
   4  -7  -2   14.87    1.57
   4   7   2   17.89    1.95
   4  -7  -2   11.75    2.13
  -4   7  -2   13.66    1.99
  -5   7   2    5.55    1.43
  -5  -7  -2    7.48    0.95
   5  -7   2    7.54    1.23
   5   7  -2    7.15    1.30
   5   7   2    9.23    1.49
  -5   7  -2    6.68    1.50
  -5  -7   2    8.32    1.15
  -5   7  -2    8.32    1.30
   5  -7  -2    7.57    1.06
   5  -7  -2    8.25    1.92
   6   7  -2    2.52    0.78
  -6   7   2    2.95    0.96
  -6  -7   2    2.63    0.53
   6  -7  -2    1.90    0.96
   6   7   2    3.02    0.92
  -6   7  -2    2.92    0.99
   0   8  -2   26.90    2.09
   0   8   2   29.28    2.13
  -1   8   2    0.73    0.59
   1   8  -2    1.58    0.84
  -1   8  -2    0.51    0.66
   1   8   2    1.48    0.82
   2   8  -2   36.54    2.78
  -2   8   2   35.17    2.60
  -2   8   2   33.00    2.22
   2   8  -2   33.28    2.11
   2   8   2   32.46    2.17
  -2   8  -2   32.92    2.29
   2   8   2   34.42    2.66
  -2   8  -2   31.73    2.44
  -3   8   2    4.61    1.35
   3  -8   2    5.20    1.17
   3   8  -2    5.26    1.07
  -3  -8  -2    5.61    0.94
   3   8  -2    6.20    1.65
  -3   8   2    5.02    1.26
  -3  -8   2    7.04    1.11
   3   8   2    5.13    1.13
  -3   8  -2    4.87    1.31
   3   8   2    2.60    1.32
   3  -8  -2    2.35    0.85
  -4  -8  -2   32.19    2.04
   4   8  -2   34.37    2.33
  -4   8   2   34.44    2.95
   4  -8   2   41.13    2.71
   4  -8  -2   32.11    2.34
  -4   8  -2   38.03    2.94
   4   8   2   35.08    2.43
  -4  -8   2   29.60    2.16
   4  -8  -2   28.05    3.00
   5  -8   2    1.09    0.78
   5   8  -2    1.76    0.88
  -5   8   2    0.31    0.96
  -5  -8  -2    0.95    0.58
  -5  -8   2    0.78    0.66
   5   8   2    1.05    0.93
   5  -8  -2    0.81    1.28
  -5   8  -2    0.93    1.05
   0   9  -2   26.30    1.96
   0   9   2   29.96    2.31
   0   9   2   23.64    2.02
   0   9  -2   26.70    2.21
  -1   9   2   16.15    1.88
   1   9  -2   16.17    1.54
   1   9  -2   18.62    2.05
  -1   9   2   15.74    1.74
   1   9   2   16.33    1.68
   1   9   2   17.16    1.94
  -1   9  -2   15.87    1.85
  -1   9  -2   17.83    1.74
  -2   9   2    0.23    0.89
   2   9  -2    2.05    0.88
   2  -9   2    3.36    1.00
   2   9  -2    1.41    1.05
  -2  -9  -2    2.49    0.75
   2  -9  -2    1.98    0.79
  -2   9  -2    0.77    0.84
  -2  -9   2    1.96    0.76
   2   9   2    1.31    1.03
   2   9   2    2.06    0.88
  -2   9  -2    1.73    0.94
  -3   9   2    3.86    1.36
   3   9  -2    7.86    1.88
   3  -9   2    6.70    1.23
  -3  -9  -2    6.81    1.01
   3   9  -2    5.56    1.17
  -3  -9   2    5.36    1.02
   3   9   2    3.78    1.55
   3  -9  -2    4.32    1.06
  -3   9  -2    4.78    1.37
   3   9   2    4.71    1.19
   4   9  -2    4.77    1.16
   4  -9   2    4.37    1.10
  -4  -9  -2    4.45    0.87
  -4   9   2    4.10    1.46
   4   9   2    4.35    1.26
  -4  -9   2    5.09    0.98
   4  -9  -2    3.12    0.92
  -4   9  -2    3.81    1.37
  -5  -9  -2    9.55    0.93
   5  -9   2   11.56    1.27
  -5   9   2    6.19    1.33
   5   9  -2   12.16    1.36
   5  -9  -2   10.48    1.90
  -5  -9   2   10.24    1.07
   5   9   2    8.29    1.35
  -5   9  -2    9.55    1.56
   0  10  -2    0.38    0.95
   0  10  -2    0.06    0.82
   0  10   2    0.20    0.77
   0 -10   2    0.83    0.70
   0  10   2    0.16    0.83
   0 -10  -2    0.25    0.59
   1 -10   2    4.75    0.96
  -1 -10  -2    4.28    0.85
   1  10  -2    4.16    1.07
  -1  10   2    3.20    1.11
  -1  10   2    3.77    1.19
   1  10  -2    5.71    1.51
   1 -10  -2    2.91    0.80
  -1  10  -2    4.91    1.29
   1  10   2    2.98    1.01
   1  10   2    5.18    1.42
  -1  10  -2    2.58    1.04
  -1 -10   2    4.05    0.90
  -2 -10  -2   18.29    1.65
  -2  10   2   21.90    2.44
  -2  10   2   17.47    2.00
   2 -10   2   23.06    2.02
   2  10  -2   21.83    1.95
   2  10  -2   20.43    2.69
   2 -10  -2   21.36    1.87
  -2  10  -2   19.57    2.07
  -2  10  -2   21.43    2.25
   2  10   2   22.46    2.09
   2  10   2   20.00    2.44
  -2 -10   2   20.32    1.68
   3 -10   2    6.26    1.22
  -3  10   2    4.46    1.46
  -3 -10  -2    4.87    0.95
   3  10  -2    6.54    1.28
  -3  10  -2    5.98    1.48
  -3 -10   2    5.50    1.05
   3 -10  -2    4.78    1.10
   3  10   2    5.93    1.32
   4 -10   2    5.95    1.20
  -4  10   2    4.44    1.40
  -4 -10  -2    6.63    0.98
   4  10  -2    6.23    1.24
   4 -10  -2    6.58    1.09
   4  10   2    9.88    1.55
  -4  10  -2    6.45    1.51
  -4 -10   2    8.73    1.15
  -5  10   2    0.33    0.82
   5  10  -2    0.10    0.67
   5 -10   2    0.15    0.60
  -5  10  -2    0.12    0.96
  -5 -10   2    0.51    0.49
   5  10   2    0.56    0.75
   0  11  -2   98.19    4.83
   0  11   2   97.94    5.47
   0  11   2  103.33    5.01
   0 -11  -2   93.52    4.17
   0 -11   2   96.91    4.20
   0  11  -2   88.49    5.31
   1  11  -2   11.43    1.56
   1  11  -2   12.06    2.10
  -1 -11  -2   10.17    1.23
   1 -11   2    8.36    1.26
  -1  11   2   11.93    1.80
  -1  11   2    9.48    1.72
   1  11   2    8.38    1.83
   1  11   2    8.89    1.57
   1 -11  -2    9.80    1.27
  -1  11  -2    7.88    1.63
  -1  11  -2    9.04    1.62
  -1 -11   2    8.18    1.15
   2 -11   2   28.43    2.29
   2  11  -2   27.86    2.28
  -2 -11  -2   29.06    1.97
  -2  11   2   25.04    2.48
  -2  11   2   30.17    2.76
   2  11  -2   25.69    2.87
   2  11   2   33.38    2.46
  -2  11  -2   30.83    2.61
  -2 -11   2   28.62    2.08
   2 -11  -2   30.36    2.28
  -3  11   2   14.08    2.17
   3  11  -2   14.91    1.72
   3 -11   2   12.66    1.64
  -3 -11  -2   14.67    1.49
  -3 -11   2   13.04    1.41
  -3  11  -2   14.50    2.09
   3  11   2   17.00    1.87
   3 -11  -2   12.47    1.51
  -4  11   2    1.80    1.18
   4  11  -2    1.87    0.95
  -4 -11  -2    2.23    0.68
   4 -11   2    2.80    0.91
  -4  11  -2    1.75    1.15
   4 -11  -2    3.35    0.82
   4  11   2    2.26    1.05
  -4 -11   2    2.70    0.75
  -5 -11   2    1.19    0.46
   0 -12  -2   72.18    3.55
   0 -12   2   72.90    3.60
   0  12  -2   71.06    4.02
   0  12   2   75.60    4.31
   1  12  -2   18.38    2.09
   1  12  -2   17.00    2.20
   1 -12   2   15.99    1.75
  -1  12   2   20.20    2.35
  -1 -12  -2   16.48    1.74
  -1  12  -2   20.58    2.26
  -1 -12   2   22.25    1.83
   1 -12  -2   20.99    1.93
   1  12   2   19.56    2.13
  -2  12   2   14.84    2.21
   2  12  -2   17.09    1.89
   2 -12   2   18.20    1.97
  -2 -12  -2   17.25    1.65
  -2 -12   2   18.93    1.68
  -2  12  -2   13.25    1.93
   2  12   2   20.87    2.11
   2 -12  -2   16.72    1.76
  -3  12   2    1.99    1.25
  -3 -12  -2    1.26    0.70
   3  12  -2    0.91    0.95
   3 -12   2    2.05    0.93
   3 -12  -2    1.43    0.77
   3  12   2    0.70    0.99
  -3 -12   2    1.38    0.74
  -3  12  -2    0.04    1.12
   4 -12   2   -0.12    0.59
  -4 -12  -2    0.38    0.51
  -4  12   2    0.02    0.96
   4  12  -2   -0.17    0.69
  -4 -12   2    0.16    0.51
   4  12   2    0.60    0.75
  -4  12  -2    0.62    1.02
   0 -13   2   -0.10    0.71
   0  13  -2    0.06    1.04
   0 -13  -2    0.72    0.79
   0  13   2    0.44    1.20
  -1  13   2   -0.78    1.09
   1 -13   2    0.07    0.76
   1  13  -2    0.68    1.11
   1  13  -2   -0.28    1.01
  -1 -13  -2   -0.31    0.70
   1  13   2    1.23    1.16
  -1  13  -2    0.37    1.12
   1 -13  -2    1.99    0.87
  -1 -13   2    0.61    0.74
  -2 -13  -2    0.62    0.67
  -2  13   2   -1.25    1.06
   2  13  -2   -0.72    0.91
   2 -13   2   -0.12    0.80
   2 -13  -2    0.45    0.76
  -2  13  -2    0.20    1.05
  -2 -13   2    0.99    0.71
   2  13   2    0.42    1.07
  -3 -13  -2    2.47    0.69
  -3  13   2    3.12    1.21
   3 -13   2    1.96    0.79
   3  13  -2    2.69    1.07
   3 -13  -2    2.09    0.68
  -3  13  -2    1.77    1.15
   3  13   2    3.33    1.10
  -3 -13   2    2.09    0.70
  -3  13  -2    2.05    0.99
   4 -13   2    0.09    0.49
  -4 -13   2   -0.13    0.42
   0  14  -2    5.54    1.49
   0  14  -2    5.30    1.33
   0  14   2    6.46    1.53
   0 -14   2    4.85    1.06
   0 -14  -2    5.16    1.00
  -1 -14  -2    0.84    0.73
  -1  14   2    2.00    1.23
   1 -14   2    1.91    0.87
   1  14  -2    1.30    1.06
   1  14  -2    2.02    1.22
  -1 -14   2    2.15    0.84
  -1  14  -2   -0.28    1.12
  -1  14  -2    1.15    1.13
   1  14   2    2.43    1.23
   1 -14  -2    1.28    0.78
  -2  14   2    2.22    1.21
   2 -14   2    1.66    0.79
  -2 -14  -2    1.22    0.66
  -2  14  -2    0.97    1.11
   2  14   2    1.78    1.08
  -2  14  -2    0.29    0.94
  -2 -14   2    0.93    0.68
   2 -14  -2    1.35    0.67
  -3 -14  -2   11.44    0.96
   3 -14   2   13.08    1.14
  -3  14   2    9.55    1.43
  -3  14   2    4.78    1.09
   3  14   2   11.80    1.35
  -3 -14   2    9.48    0.96
  -3  14  -2    7.86    1.20
   0  15   2    0.77    1.08
   0  15   2    0.04    0.85
   0 -15  -2    0.63    0.59
   0  15  -2    0.12    0.85
   0 -15   2    1.60    0.73
  -1  15   2   -1.03    0.99
  -1 -15  -2   -0.23    0.53
   1 -15   2    0.25    0.65
  -1 -15   2    1.00    0.67
  -1  15  -2   -0.27    0.80
   1  15   2    0.09    0.83
   1 -15  -2    0.02    0.59
   2 -15   2    2.47    0.68
  -2  15   2    2.77    0.98
  -2 -15  -2    2.09    0.57
  -2  15  -2    1.89    0.87
   2 -15  -2    2.63    0.60
  -2 -15   2    2.65    0.67
   0 -16   2    0.64    0.52
   0  16  -2   -0.20    0.72
  -1  16   2    1.30    0.74
   1 -16   2   -0.37    0.46
  -1 -16   2    0.65    0.51
  -1  16  -2    0.28    0.70
   0   0  -3    0.32    0.12
   1   0  -3    8.00    0.61
  -1   0   3    9.43    0.68
   1   0  -3    8.08    0.85
  -2   0   3   15.12    1.11
   2   0  -3   15.19    1.01
   2   0  -3   13.78    1.37
   3   0  -3   36.63    1.93
  -3   0   3   39.78    2.12
   4   0   3   88.86    3.95
   4   0   3   77.84    4.40
   4   0  -3   86.71    4.46
   4   0  -3   93.03    3.89
  -4   0   3   89.59    4.08
  -4   0  -3   88.94    4.42
   5   0   3   43.51    2.56
   5   0   3   44.66    3.24
   5   0  -3   44.52    3.26
  -5   0  -3   45.70    3.13
   6   0  -3    5.68    1.40
   6   0   3    6.39    1.48
  -6   0  -3    3.90    1.15
  -7   0  -3    1.04    0.50
   0   1  -3   78.57    2.58
   0  -1  -3   84.09    2.60
   1   1  -3   47.16    2.28
   1   1  -3   48.67    1.75
  -1   1   3   46.58    1.90
   1  -1  -3   48.65    1.79
  -1  -1   3   50.29    1.84
  -1   1  -3   49.79    1.91
   2   1  -3   69.05    2.67
  -2   1   3   72.24    2.91
   2   1  -3   71.46    3.42
   2  -1  -3   71.89    2.72
  -2   1  -3   74.15    2.91
  -2  -1   3   71.00    2.84
   2   1   3   64.82    3.10
  -3   1   3   74.73    3.42
   3   1  -3   75.22    3.99
   3   1  -3   79.06    3.21
   3  -1  -3   73.67    3.17
  -3  -1   3   82.21    3.41
  -3   1  -3   81.44    3.46
   3   1   3   76.88    3.73
  -4  -1  -3   13.75    1.80
   4  -1   3   12.48    1.48
  -4   1   3   16.68    1.80
   4   1  -3   16.28    1.98
   4   1  -3   12.91    1.39
   4  -1  -3   17.54    2.09
   4   1   3   16.03    1.91
  -4   1  -3   12.24    1.68
   4   1   3   14.75    1.58
   5   1  -3   14.77    2.04
  -5  -1  -3   17.16    2.01
   5  -1   3   13.35    2.11
   5  -1   3   14.68    1.55
  -5   1   3   12.52    1.91
  -5   1  -3   14.04    1.90
   5  -1  -3   12.26    1.95
   5   1   3   22.86    2.48
   5   1   3   14.81    1.55
   6   1  -3    2.76    1.13
  -6   1   3    1.54    0.99
   6  -1   3    0.37    1.09
  -6   1  -3    1.82    0.96
   6  -1  -3    0.20    1.09
   6   1   3    1.80    1.17
  -7   1  -3    0.57    0.48
   0   2  -3   28.81    1.03
   0  -2  -3   31.18    1.08
   1   2  -3   32.37    1.74
   1   2  -3   34.12    1.26
   1   2   3   30.81    1.53
  -1   2  -3   31.33    1.41
  -1  -2   3   31.59    1.26
   1  -2  -3   31.63    1.32
   2   2  -3   91.91    4.24
   2   2  -3   92.47    3.31
  -2   2   3   91.18    3.63
  -2   2  -3   93.41    3.61
   2  -2  -3   96.31    3.39
  -2  -2   3   89.64    3.45
   2   2   3   89.81    4.01
   3   2  -3   32.88    1.83
  -3   2   3   37.67    2.14
   3   2  -3   35.93    2.53
   3  -2  -3   35.46    1.89
  -3   2  -3   36.46    2.07
   3   2   3   37.92    2.29
  -4  -2  -3   30.80    2.44
  -4   2   3   30.56    2.02
   4   2  -3   29.86    2.27
   4  -2   3   30.99    2.16
   4  -2   3   29.85    2.04
   4   2  -3   32.45    2.64
  -4   2   3   29.61    2.57
  -4   2   3   30.56    2.17
   4  -2  -3   24.86    2.47
   4  -2  -3   34.25    2.05
   4   2   3   27.19    2.31
   4   2   3   30.85    1.89
  -4   2  -3   29.10    2.43
   4   2   3   27.79    2.01
  -5   2   3   13.19    1.96
  -5  -2  -3   17.54    2.21
   5  -2   3   16.06    1.68
   5  -2   3   14.67    2.22
   5   2  -3   13.84    1.90
  -5  -2  -3   12.17    1.29
   5   2   3   18.85    2.29
   5  -2  -3   18.30    2.42
  -5   2  -3   18.15    2.11
   5   2   3   15.34    1.45
  -6   2   3    0.79    0.96
   6  -2   3    0.36    1.10
   6   2  -3    2.07    1.11
   6   2   3    0.48    0.97
   6  -2  -3    0.00    1.06
  -6   2  -3   -0.34    0.81
   0  -3  -3  215.34    6.64
   0   3  -3  218.84    8.25
   0   3   3  210.10    7.12
   0   3  -3  213.84    6.92
  -1   3   3  109.86    3.99
   1   3  -3  108.28    4.67
   1   3  -3  111.16    3.56
  -1   3  -3  108.21    3.91
   1  -3  -3  113.55    3.67
   1   3   3  110.94    4.52
  -2   3   3  114.24    4.42
   2   3  -3  116.40    5.17
   2   3  -3  115.25    3.97
   2   3   3  113.06    4.95
   2  -3  -3  115.48    4.07
  -2   3  -3  114.44    4.36
   3   3  -3   11.35    1.05
  -3   3   3    9.27    1.19
   3   3  -3   11.85    1.60
   3  -3   3    8.42    1.02
  -3   3  -3    9.09    1.16
   3  -3  -3    9.84    1.00
   3   3   3   12.24    1.40
  -4   3   3   47.48    3.25
   4   3  -3   46.25    2.47
  -4  -3  -3   54.04    3.17
   4  -3   3   45.31    2.75
   4   3  -3   47.14    2.85
  -4   3   3   49.47    2.64
  -4   3   3   47.61    2.83
   4   3  -3   53.76    3.46
   4   3   3   44.26    2.64
   4  -3  -3   41.52    2.45
   4   3   3   44.16    2.39
   4  -3  -3   47.73    2.55
   4   3   3   48.03    2.94
  -4   3  -3   44.39    3.00
   4  -3  -3   41.53    3.19
   5   3  -3    4.01    1.24
  -5   3   3    2.19    1.16
   5  -3   3    2.94    1.00
  -5  -3  -3    1.88    0.67
  -5   3  -3    2.64    1.17
   5  -3  -3    3.72    1.52
   5   3   3    3.33    1.26
   6   3  -3    2.62    1.07
  -6   3   3    1.96    0.96
   6  -3   3    1.07    0.70
  -6   3  -3    2.21    1.02
   6   3   3    2.19    1.03
   6  -3  -3    2.71    1.27
   0  -4  -3   82.90    2.69
   0   4  -3   77.96    2.81
   0   4  -3   88.07    3.60
   0   4   3   85.75    3.04
  -1   4   3  158.39    5.56
   1   4  -3  155.71    4.91
   1   4  -3  159.25    6.49
  -1   4  -3  154.68    5.44
   1   4   3  160.67    6.37
   1  -4  -3  154.60    5.06
   2   4  -3   13.56    0.90
  -2   4   3   13.21    1.17
   2   4  -3   14.77    1.45
  -2   4  -3   16.02    1.19
   2  -4  -3   13.85    1.01
   2   4   3   15.27    1.38
   3   4  -3   34.21    1.77
  -3   4   3   34.64    2.15
   3   4  -3   32.12    2.45
   3  -4   3   33.06    1.89
  -3   4  -3   31.95    2.02
   3  -4  -3   33.82    1.86
   3   4   3   36.08    2.46
   4   4  -3   13.91    1.66
  -4   4   3   11.06    1.83
  -4   4   3   12.22    1.69
  -4   4   3   12.88    1.42
   4   4  -3    9.95    1.79
   4  -4   3    9.60    1.39
   4  -4  -3   13.14    2.09
  -4   4  -3    9.96    1.56
   4  -4  -3   10.87    1.33
  -4   4  -3    8.71    1.35
   4   4   3   12.44    1.19
   4   4   3   10.74    1.56
  -5  -4  -3   17.59    1.44
   5   4  -3   20.75    1.93
   5  -4   3   18.38    1.96
  -5   4   3   20.24    2.30
   5   4   3   21.92    2.11
   5  -4  -3   13.32    2.17
  -5   4  -3   19.60    2.32
   6   4  -3   12.71    1.46
  -6   4   3   11.22    1.76
   6  -4   3   11.91    1.22
   6  -4  -3    9.58    1.65
  -6  -4   3   11.25    1.15
  -6   4  -3   12.27    1.64
  -6   4  -3   12.80    1.46
   6   4   3    9.14    1.36
   0   5  -3  146.89    5.75
   0  -5  -3  131.51    4.32
   0   5   3  135.26    4.83
   1  -5   3   30.77    1.33
  -1   5   3   31.38    1.64
   1   5  -3   34.31    2.04
   1   5   3   30.47    1.88
   1  -5  -3   34.07    1.31
  -1   5  -3   30.84    1.53
   2   5  -3    4.88    1.04
   2  -5   3    6.21    0.76
  -2   5   3    5.31    0.89
   2   5   3    6.59    1.09
   2  -5  -3    7.15    0.75
  -2   5  -3    5.60    0.86
   3  -5   3    8.06    1.05
  -3   5   3   10.40    1.37
   3   5  -3    9.14    1.14
   3   5  -3    9.20    1.55
   3  -5  -3   10.13    1.11
  -3   5  -3    8.65    1.35
   3   5   3   10.19    1.51
   3   5   3    7.79    1.16
  -3   5  -3    9.87    1.24
  -4   5   3   24.22    1.84
  -4   5   3   19.83    2.33
   4   5  -3   26.77    2.00
   4   5  -3   22.40    2.44
   4  -5   3   20.95    2.15
  -4  -5  -3   21.79    1.60
  -4   5   3   21.75    2.06
   4  -5  -3   22.65    1.96
   4  -5  -3   24.49    2.60
  -4   5  -3   21.72    2.24
  -4   5  -3   20.87    1.90
   4   5   3   21.06    1.60
   4   5   3   24.03    2.02
   5  -5   3   20.35    2.08
  -5   5   3   23.31    2.43
  -5  -5  -3   16.52    1.47
   5   5  -3   21.78    1.95
  -5   5  -3   22.27    2.43
   5   5   3   23.77    2.09
   5  -5  -3   25.10    2.99
   6   5  -3   12.18    1.47
  -6   5   3    3.27    1.07
   6  -5   3    7.08    0.89
  -6   5  -3   10.01    1.53
  -6  -5   3    6.77    0.91
   6  -5  -3    6.70    1.41
  -6   5  -3    7.65    1.22
   6   5   3    8.28    1.30
   0   6  -3  225.35    8.86
   0   6   3  219.56    8.82
   0   6   3  208.22    7.47
   1   6  -3   25.49    1.88
  -1   6   3   22.14    1.50
   1   6   3   33.52    1.96
  -1   6  -3   21.93    1.34
  -1   6  -3   29.71    1.78
  -2   6   3   25.39    1.81
   2   6  -3   30.01    2.22
  -2   6  -3   28.49    1.73
   2   6   3   29.85    2.17
  -3   6   3   18.39    1.72
   3   6  -3   21.20    2.17
   3   6  -3   19.88    1.56
  -3   6   3   18.51    2.12
   3   6   3   20.57    2.07
   3  -6  -3   24.55    2.63
  -3   6  -3   20.22    1.91
   3   6   3   21.82    1.75
  -3   6  -3   21.49    1.74
   4   6  -3    2.00    1.28
  -4  -6  -3    1.00    0.64
  -4   6   3    2.15    1.13
   4  -6   3    1.80    0.89
   4   6  -3    1.29    0.86
  -4   6   3    1.21    0.82
  -4   6  -3    0.53    0.93
   4  -6  -3    2.22    1.38
   4  -6  -3    0.89    0.77
   4   6   3    2.09    0.95
   5   6  -3    0.75    0.91
  -5  -6  -3    1.08    0.61
  -5   6   3    0.11    0.97
   5  -6   3    2.07    0.97
  -5   6  -3    1.59    1.10
   5   6   3    1.47    1.00
   5  -6  -3    1.25    1.42
  -5   6  -3    1.20    0.80
  -6   6   3    3.27    1.02
   6   6  -3    5.25    1.06
   6  -6  -3    3.28    1.14
  -6  -6   3    3.91    0.70
  -6   6  -3    4.14    0.93
   6   6   3    6.38    1.12
  -6   6  -3    2.89    1.03
   0   7  -3   94.99    4.44
   0   7   3   89.95    3.62
   0   7   3   93.20    4.40
   1   7  -3   40.40    2.56
  -1   7   3   37.21    2.06
  -1   7  -3   37.84    2.28
   1   7   3   37.82    2.49
   1   7   3   40.40    1.86
   2   7  -3    3.97    0.79
  -2   7   3    3.72    0.88
   2   7  -3    2.98    1.04
  -2   7  -3    1.78    0.79
   2   7   3    2.48    0.79
   2   7   3    2.08    0.95
   3  -7   3   19.73    1.98
  -3  -7  -3   23.82    1.63
  -3   7   3   20.91    1.79
  -3   7   3   19.61    1.86
   3   7  -3   21.06    2.30
   3   7  -3   21.59    1.71
  -3   7   3   21.56    2.24
   3  -7  -3   20.63    1.81
   3   7   3   26.03    1.91
  -3   7  -3   23.73    2.11
   3  -7  -3   20.74    2.46
   3   7   3   20.17    2.21
   4  -7   3    8.96    1.46
   4   7  -3    7.64    1.93
   4   7  -3   11.85    1.38
  -4   7   3    9.54    1.76
  -4  -7  -3   11.31    1.23
   4   7   3    8.18    1.41
  -4   7  -3    6.90    1.54
   4  -7  -3   10.15    2.04
  -4   7  -3   10.55    1.47
   4  -7  -3   10.99    1.39
   5  -7   3    2.97    1.02
  -5   7   3    2.24    1.21
  -5  -7  -3    3.13    0.72
   5   7  -3    3.38    1.08
   5   7   3    4.35    1.19
   5  -7  -3    3.71    1.47
  -5   7  -3    3.01    1.15
  -5   7  -3    4.19    0.99
  -5  -7   3    4.10    0.93
   6   7  -3    0.43    0.64
  -6   7   3    0.00    0.78
  -6   7  -3    0.55    0.57
  -6   7  -3    2.72    0.97
   6  -7  -3    0.11    0.88
  -6  -7   3    0.79    0.46
   6   7   3    0.21    0.74
   0   8   3    5.23    1.12
   0   8  -3    5.52    1.15
   0   8   3    4.71    0.78
   1   8  -3    2.65    0.95
  -1   8   3    3.68    0.85
  -1   8   3    3.42    0.96
  -1   8  -3    3.93    0.98
   1   8   3    3.37    1.00
   1   8   3    2.26    0.84
  -1   8  -3    2.40    0.85
   2   8  -3   55.19    3.62
  -2   8   3   57.21    3.49
  -2   8   3   56.47    3.06
   2   8  -3   54.91    2.87
   2   8   3   57.19    3.03
  -2   8  -3   59.95    3.24
   2   8   3   53.50    3.55
  -2   8  -3   59.30    3.26
   2  -8  -3   57.06    2.87
  -3  -8  -3    9.31    1.11
   3  -8   3    7.95    1.36
  -3   8   3    7.92    1.46
   3   8  -3    9.56    1.84
   3   8  -3    7.03    1.14
  -3   8   3    9.15    1.71
   3   8   3    3.22    1.39
   3  -8  -3    7.40    1.73
   3   8   3    6.62    1.19
  -3  -8   3    7.60    1.17
   3  -8  -3    7.51    1.21
  -3   8  -3    7.43    1.42
   4  -8   3    4.88    1.21
  -4  -8  -3    6.45    0.97
  -4   8   3    5.39    1.56
   4   8  -3    8.49    1.35
   4  -8  -3    6.07    1.17
  -4  -8   3    8.28    1.23
   4  -8  -3   10.22    2.04
   4   8   3    9.13    1.50
  -4   8  -3    7.01    1.55
  -5  -8  -3    2.98    0.68
   5   8  -3    3.73    1.08
  -5   8   3    1.41    1.07
   5  -8   3    2.54    0.91
  -5   8  -3    1.53    1.08
  -5  -8   3    5.09    0.92
   5  -8  -3    2.60    1.36
   5   8   3    4.29    1.16
   0   9   3    1.59    0.86
   0   9   3    3.24    1.05
   0   9  -3    2.72    0.89
   0   9  -3    3.91    1.13
   1   9  -3    6.57    1.07
  -1  -9  -3    4.88    0.83
  -1   9   3    4.84    1.09
  -1   9   3    5.94    1.28
   1   9  -3    7.35    1.51
   1   9   3    3.88    1.02
   1   9   3    5.56    1.37
  -1   9  -3    4.59    1.07
  -1   9  -3    5.27    1.24
   1  -9  -3    4.86    0.90
   2   9  -3    6.80    1.15
  -2   9   3    5.27    1.32
   2   9  -3    9.15    1.73
  -2  -9  -3    8.76    1.06
   2  -9   3    8.18    1.28
   2   9   3    8.71    1.38
  -2   9  -3    5.80    1.22
   2   9   3    6.74    1.57
  -2  -9   3    8.31    1.11
  -2   9  -3    6.59    1.34
   2  -9  -3    7.51    1.14
   3   9  -3    1.00    0.83
   3  -9   3    1.42    0.87
  -3   9   3   -0.70    0.97
   3   9  -3    0.17    1.15
  -3  -9  -3   -0.16    0.57
   3   9   3    0.29    0.88
   3   9   3    0.68    1.33
  -3  -9   3    0.16    0.73
   3  -9  -3    0.23    0.71
  -3   9  -3    2.23    1.13
   3  -9  -3   -0.08    1.27
   4   9  -3    4.37    1.10
   4  -9   3    2.91    1.08
  -4  -9  -3    2.82    0.77
  -4   9   3    2.16    1.32
   4   9   3    3.54    1.21
   4  -9  -3    2.27    1.45
   4  -9  -3    3.01    0.94
  -4  -9   3    2.94    0.87
  -4   9  -3    3.35    1.31
   5   9  -3    7.33    1.15
  -5   9   3    3.30    1.10
   5  -9   3    7.50    1.13
   5   9   3    6.66    1.24
  -5   9  -3    7.36    1.42
   5  -9  -3    5.57    1.45
  -5  -9   3    6.90    0.93
   0  10  -3    0.74    0.93
   0  10   3    0.71    0.86
   0 -10  -3    0.90    0.64
   0  10   3   -0.05    0.81
   0  10  -3   -0.18    0.77
   1  10  -3   17.09    1.74
  -1  10   3   16.39    2.05
   1 -10   3   13.32    1.48
  -1 -10  -3   16.53    1.50
  -1  10   3   16.84    1.91
   1  10  -3   19.30    2.23
  -1 -10   3   14.77    1.43
   1  10   3   18.36    1.90
  -1  10  -3   16.64    1.87
   1 -10  -3   17.94    1.67
   1  10   3   19.30    2.43
  -1  10  -3   17.38    1.96
   2 -10   3   30.19    2.27
  -2  10   3   28.53    2.39
   2  10  -3   28.50    2.78
   2  10  -3   29.09    2.15
  -2 -10  -3   28.48    1.93
  -2  10   3   29.14    2.73
   2  10   3   26.29    2.67
   2 -10  -3   29.54    2.12
  -2 -10   3   25.12    1.89
   2  10   3   30.94    2.34
  -2  10  -3   30.58    2.49
  -2  10  -3   27.03    2.41
   3 -10   3    8.07    1.39
   3  10  -3    7.33    1.26
  -3 -10  -3    7.85    1.08
  -3  10   3    7.24    1.68
   3 -10  -3    6.74    1.19
   3  10   3    9.79    1.56
  -3 -10   3    9.01    1.23
  -3  10  -3    8.73    1.61
  -4 -10  -3    4.43    0.82
   4  10  -3    2.13    1.01
  -4  10   3    3.75    1.36
   4 -10   3    4.82    1.14
  -4 -10   3    2.84    0.85
   4  10   3    6.19    1.35
   4 -10  -3    3.90    0.90
  -4  10  -3    2.97    1.24
   5  10  -3   20.51    1.51
   5 -10   3   19.11    1.44
  -5  10   3   16.73    1.77
  -5  10  -3   15.62    1.63
   5 -10  -3   17.70    1.99
   5  10   3   21.32    1.72
  -5 -10   3   21.69    1.31
   0 -11  -3   58.27    2.97
   0 -11   3   55.40    2.99
   0  11   3   55.20    3.60
   0  11   3   59.74    3.96
   0  11  -3   60.90    3.99
   0  11  -3   55.14    3.34
  -1 -11  -3   44.33    2.43
   1  11  -3   34.23    3.23
  -1  11   3   46.34    3.27
  -1  11   3   42.42    3.23
   1 -11   3   40.51    2.58
   1  11  -3   39.33    2.72
  -1 -11   3   42.95    2.49
   1 -11  -3   46.85    2.66
   1  11   3   45.17    3.05
  -1  11  -3   41.94    2.93
  -1  11  -3   44.47    3.27
   2  11  -3    3.48    1.53
  -2  11   3    2.30    1.27
  -2 -11  -3    3.57    0.86
   2  11  -3    3.02    1.08
   2 -11   3    2.25    0.94
  -2 -11   3    2.23    0.80
   2  11   3    3.03    1.24
   2  11   3    1.84    1.47
  -2  11  -3    2.43    1.16
   2 -11  -3    2.10    0.90
   3 -11   3    3.39    1.10
   3  11  -3    3.96    1.10
  -3  11   3    2.57    1.39
  -3 -11  -3    2.56    0.80
  -3  11  -3    4.28    1.34
   3 -11  -3    2.20    0.89
   3  11   3    5.15    1.33
  -3 -11   3    3.35    0.88
   4 -11   3    2.72    0.89
  -4  11   3    1.50    1.01
  -4 -11  -3    2.65    0.65
   4  11  -3    3.52    1.02
   4  11   3    3.79    1.17
   4 -11  -3    3.15    0.79
  -4 -11   3    3.10    0.80
  -4  11  -3    3.00    1.23
   5 -11   3    3.99    0.64
  -5 -11   3    3.66    0.59
   0  12  -3    0.83    1.05
   0 -12  -3    0.79    0.77
   0  12   3    0.63    1.13
   0 -12   3    1.13    0.81
   1 -12   3   35.16    2.50
  -1  12   3   35.23    3.01
  -1 -12  -3   34.96    2.20
   1  12  -3   30.32    2.97
   1  12  -3   37.07    2.61
   1 -12  -3   35.55    2.32
  -1 -12   3   35.41    2.33
   1  12   3   33.92    2.79
  -1  12  -3   31.24    2.62
   2  12  -3   14.46    1.74
   2 -12   3   12.32    1.56
  -2 -12  -3   13.43    1.44
  -2  12   3    8.53    1.83
  -2  12  -3   12.12    1.79
  -2 -12   3   11.24    1.31
   2 -12  -3   10.10    1.40
   2  12   3   13.77    1.92
  -3  12   3    4.15    1.43
  -3 -12  -3    6.04    0.92
   3 -12   3    6.42    1.24
   3  12  -3    6.34    1.22
  -3 -12   3    4.71    0.95
  -3  12  -3    5.02    1.34
  -3  12  -3    5.61    1.40
   3  12   3    5.60    1.32
   3 -12  -3    4.32    0.93
  -4 -12  -3    4.38    0.67
  -4  12   3    4.28    1.14
   4 -12   3    4.45    0.89
   4  12   3    3.84    1.02
  -4  12  -3    2.80    0.88
  -4 -12   3    5.37    0.78
   0 -13  -3    1.23    0.80
   0 -13   3    0.61    0.78
   0  13   3    0.94    1.15
   0  13  -3   -0.21    1.03
   0  13  -3    0.42    1.13
  -1 -13  -3    2.40    0.82
   1 -13   3    0.55    0.77
  -1  13   3    1.12    1.23
   1  13  -3    0.00    1.15
   1  13  -3    2.57    1.14
  -1  13  -3    1.41    1.10
   1  13   3    1.64    1.23
   1 -13  -3    1.60    0.85
  -1 -13   3    1.82    0.80
  -2  13   3    4.60    1.43
   2 -13   3    1.95    0.96
  -2 -13  -3    3.21    0.85
   2  13  -3    3.72    1.17
   2 -13  -3    3.53    0.90
   2  13   3    3.91    1.27
  -2  13  -3    2.98    1.22
  -2  13  -3    3.70    1.33
  -2 -13   3    3.12    0.86
   3 -13   3    9.85    1.23
  -3 -13  -3    7.58    0.93
  -3  13   3    7.65    1.53
  -3  13  -3    4.77    1.18
   3  13   3   12.57    1.58
   3 -13  -3    8.62    0.98
  -3  13  -3   10.46    1.47
  -3 -13   3    7.52    0.98
   4 -13   3    0.88    0.55
  -4 -13   3    1.61    0.51
   0 -14  -3   -0.66    0.62
   0 -14   3    0.63    0.77
   0  14   3    0.72    1.14
   0  14  -3    0.98    1.09
   1  14  -3    4.10    1.35
   1 -14   3    2.73    0.95
  -1 -14  -3    1.44    0.78
  -1  14   3    2.58    1.26
  -1  14  -3    2.05    1.16
  -1 -14   3    2.59    0.86
   1 -14  -3    2.76    0.82
   1  14   3    2.31    1.22
  -2  14   3    1.83    1.11
  -2 -14  -3    0.75    0.61
   2 -14   3   -0.04    0.74
  -2 -14   3    0.36    0.62
   2 -14  -3    0.80    0.61
  -2  14  -3   -0.12    0.88
   2  14   3    0.89    1.06
  -3  14   3    2.26    1.08
   3 -14   3    2.94    0.74
  -3  14  -3    1.72    0.89
  -3 -14   3    2.35    0.63
   3  14   3    1.00    0.78
   0 -15   3   -0.33    0.66
   0 -15  -3    0.13    0.57
   0  15  -3    0.05    0.86
   0  15   3   -0.41    1.04
  -1 -15  -3    0.62    0.58
  -1  15   3    2.06    1.13
   1 -15   3    2.04    0.77
   1 -15  -3    1.11    0.62
  -1 -15   3    2.99    0.75
   1  15   3    1.05    0.91
  -1  15  -3    2.28    0.98
   2 -15   3    1.09    0.60
  -2 -15   3   -0.48    0.49
  -2  15  -3    0.58    0.83
   0 -16   3    5.59    0.79
   0   0  -4  226.60    7.01
   1   0  -4 1000.00   29.96
   1   0  -4  966.22   36.48
  -1   0   4  983.09   31.56
   2   0  -4    0.32    0.37
  -2   0   4   -0.42    0.34
   2   0  -4    0.14    0.53
   3   0  -4   48.76    2.25
  -3   0   4   44.85    2.37
   4   0  -4    0.25    0.63
  -4   0  -4    0.97    0.80
   4   0   4    0.61    0.69
   4   0  -4    0.57    0.90
   4   0   4    0.79    0.71
  -4   0   4    0.89    0.73
   5   0   4    0.12    1.16
   5   0   4    1.49    0.83
   5   0  -4    0.67    1.17
  -5   0  -4    0.11    0.87
   6   0  -4    9.75    1.64
   6   0   4    7.96    1.56
   0  -1  -4  799.46   23.69
   0   1  -4  758.61   23.66
   1   1  -4   79.21    3.52
  -1   1   4   79.02    2.94
   1   1  -4   82.21    2.74
  -1  -1   4   79.39    2.86
   1  -1  -4   83.96    2.78
   2   1  -4  124.49    4.22
  -2   1   4  122.38    4.55
   2   1  -4  126.16    5.35
  -2  -1   4  122.52    4.44
   2  -1  -4  121.33    4.24
   2   1   4  112.59    4.92
   3   1  -4   24.14    1.54
  -3   1   4   31.80    1.89
   3   1  -4   24.88    2.04
   3  -1  -4   25.30    1.54
  -3  -1   4   25.13    1.63
  -4   1   4   16.22    1.64
   4  -1   4   16.09    1.69
   4   1  -4   16.72    1.51
   4   1  -4   21.95    2.25
   4  -1   4   16.97    1.60
  -4  -1  -4   19.63    2.08
  -4   1   4   17.13    1.60
   4  -1  -4   18.28    2.12
   4  -1  -4   15.81    1.49
   4   1   4   19.27    2.14
   4   1   4   15.61    1.57
  -4   1  -4   16.15    1.89
   4   1   4   15.16    1.56
   5   1  -4    0.08    1.05
   5  -1   4    2.52    0.93
  -5  -1  -4    3.54    1.17
   5   1   4    2.90    0.92
   5  -1  -4    2.47    1.38
   5   1   4    4.69    1.48
  -5   1  -4    2.00    1.10
   6  -1   4    1.69    1.17
   6   1  -4    2.35    1.13
   6  -1   4    3.43    0.81
   6  -1  -4    1.52    1.20
   6   1   4    1.83    1.13
  -6   1  -4    1.97    1.02
   0   2  -4  143.58    5.77
   0   2  -4  149.33    4.68
   0  -2  -4  155.78    4.72
   1   2  -4  436.96   16.73
   1   2  -4  451.55   13.59
  -1   2   4  448.77   14.46
   1   2   4  421.90   16.46
   1  -2  -4  447.12   13.65
  -1  -2   4  429.57   14.24
  -1   2  -4  452.69   14.41
  -2   2   4  285.61    9.85
   2   2  -4  284.66    9.17
   2   2  -4  292.23   11.44
   2  -2  -4  294.56    9.25
  -2   2  -4  291.91    9.81
  -2  -2   4  283.00    9.63
   2   2   4  273.80   11.07
   3   2  -4   43.32    2.08
   3   2  -4   41.54    2.81
  -3   2   4   43.23    2.36
  -3  -2   4   42.15    2.17
   3  -2  -4   41.39    2.09
  -3   2  -4   44.17    2.32
   4  -2   4    6.72    1.19
   4   2  -4    6.86    1.31
   4   2  -4    5.57    1.45
  -4  -2  -4    8.77    1.46
  -4   2   4    6.34    1.04
   4  -2   4    7.17    1.19
  -4   2   4    6.45    1.19
   4   2  -4    6.25    1.07
   4  -2  -4   11.96    1.88
  -4  -2   4    8.13    1.26
   4  -2  -4    5.86    1.05
  -4   2  -4    7.05    1.40
   4   2   4    7.09    1.41
   4   2   4    5.63    1.12
   4   2   4    6.33    0.99
  -5   2   4    5.77    1.60
  -5  -2  -4    3.73    1.20
   5  -2   4    7.52    1.28
   5   2  -4    4.35    1.28
  -5   2  -4    5.43    1.44
   5  -2  -4    5.72    1.61
   5   2   4    5.77    1.05
   5   2   4    4.88    1.44
   6   2  -4   11.08    1.57
  -6   2   4    9.27    1.63
   6  -2   4   11.00    1.21
   6   2   4    8.98    1.49
   6  -2  -4   13.58    2.02
  -6   2  -4   10.42    1.60
   0   3  -4   81.95    3.52
   0  -3  -4   86.18    2.78
   0   3   4   86.01    3.05
  -1   3   4   10.71    0.85
   1   3  -4   11.38    0.62
   1   3  -4   12.36    1.19
  -1   3  -4   11.81    0.80
   1  -3  -4   12.64    0.74
   1   3   4   11.88    0.94
  -2   3   4   40.06    2.02
   2   3  -4   38.93    2.41
   2   3  -4   39.54    1.70
   2   3   4   39.68    2.17
  -2   3  -4   38.65    1.94
   2  -3  -4   42.37    1.83
  -3   3   4    9.66    1.28
   3   3  -4   10.41    1.60
   3   3  -4    8.89    0.98
  -3   3  -4    9.84    1.18
   3  -3  -4    8.51    0.98
   4   3  -4    1.59    0.76
  -4   3   4    2.38    0.96
  -4   3   4    1.83    1.06
  -4   3   4    1.72    0.77
   4   3  -4    0.16    0.99
   4  -3   4    1.27    0.83
  -4  -3  -4    2.40    1.00
   4   3  -4    3.06    0.92
   4   3   4    1.23    0.87
   4  -3  -4    1.27    0.71
   4   3   4    2.15    0.74
  -4   3  -4    2.48    0.99
   4   3   4    1.33    0.99
   4  -3  -4    1.29    1.06
   5  -3   4    9.07    1.43
  -5   3   4    4.65    1.41
   5   3  -4   10.93    1.69
   5   3   4    5.72    0.99
   5   3   4    5.04    1.38
  -5   3  -4    8.26    1.59
   5  -3  -4    6.20    1.66
  -6   3   4   31.94    2.53
   6  -3   4   28.50    1.83
   6   3  -4   32.52    2.28
  -6   3  -4   32.85    2.43
   6  -3  -4   30.27    2.55
   0   4   4   24.11    1.20
   0   4  -4   24.87    1.48
   0  -4  -4   24.41    0.99
  -1   4   4   23.20    1.35
   1   4  -4   26.48    1.67
   1   4  -4   23.74    0.95
   1   4   4   25.49    1.54
  -1   4  -4   25.21    1.24
   1  -4  -4   26.05    1.12
   2   4  -4    1.35    0.40
   2   4  -4    1.24    0.73
  -2   4   4    1.23    0.54
   2  -4  -4    1.58    0.45
  -2   4  -4    1.60    0.54
   2   4   4    1.59    0.68
   3   4  -4   46.86    3.05
   3   4  -4   46.11    2.12
  -3   4   4   49.38    2.61
   3  -4   4   42.56    2.27
  -3   4  -4   43.68    2.41
   3  -4  -4   42.10    2.17
   4  -4   4    5.52    1.19
   4   4  -4    3.09    0.98
  -4   4   4    6.03    1.44
  -4   4   4    6.16    1.30
  -4   4   4    3.04    0.89
  -4  -4  -4    4.51    0.81
   4   4  -4    5.79    1.55
   4   4   4    5.37    1.27
  -4   4  -4    3.28    1.07
   4  -4  -4    5.23    1.46
   4  -4  -4    3.09    0.87
   4   4   4    4.38    0.85
  -5   4   4   11.86    1.86
   5   4  -4   14.67    1.79
   5  -4   4   19.77    2.01
  -5   4  -4   19.32    2.22
   5   4   4   16.97    1.95
   5  -4  -4   17.54    2.43
   6   4  -4    3.82    1.02
  -6  -4  -4    2.21    0.91
   6  -4   4    2.06    0.72
  -6   4   4    2.39    1.04
   6   4   4    2.35    0.86
  -6   4  -4    1.76    0.86
   6  -4  -4    3.40    1.27
  -6   4  -4    3.05    1.08
   0  -5  -4   24.25    1.02
   0   5  -4   25.89    1.60
   0   5   4   26.78    1.31
   1   5  -4  128.92    5.55
  -1   5   4  136.39    4.75
  -1   5  -4  121.00    4.47
   1  -5  -4  127.12    4.15
   1   5   4  122.58    5.37
  -1   5  -4  121.25    5.20
   2   5  -4   29.46    2.22
  -2   5   4   29.20    1.82
   2   5   4   29.03    2.03
   2  -5  -4   29.38    1.48
  -2   5  -4   31.54    1.73
  -3   5   4    0.82    0.68
   3  -5   4    0.12    0.55
   3   5  -4   -0.12    0.57
   3   5  -4    0.20    0.75
   3  -5  -4    0.36    0.92
   3  -5  -4   -0.09    0.53
   3   5   4   -0.16    0.65
  -3   5  -4    0.51    0.60
  -3   5  -4    0.40    0.67
   4   5  -4   17.52    1.65
  -4  -5  -4   18.16    1.45
  -4   5   4   16.42    2.00
   4   5  -4   18.73    2.22
  -4   5   4   13.75    1.98
  -4   5   4   20.83    1.77
   4  -5   4   21.04    2.05
  -4   5  -4   16.87    1.96
   4   5   4   17.81    1.83
   4   5   4   16.39    1.46
   4  -5  -4   18.12    2.44
   4  -5  -4   17.59    1.71
   5  -5   4    1.82    1.02
   5   5  -4    3.57    1.11
  -5   5   4    1.45    1.12
  -5   5  -4    2.37    1.15
   5  -5  -4    1.34    1.35
   5   5   4    2.87    1.15
  -6   5   4    0.13    0.79
   6  -5   4   -0.51    0.58
   6   5  -4    0.65    0.73
  -6   5  -4   -0.39    0.62
   6  -5  -4    0.28    0.99
   6   5   4   -0.12    0.67
  -6  -5   4   -0.75    0.49
  -6   5  -4   -0.75    0.76
   0   6   4  143.85    5.25
   0   6  -4  147.24    6.21
   1   6  -4    8.65    1.22
  -1   6   4    9.09    0.99
   1   6   4   10.67    1.30
  -1   6  -4   11.28    1.11
  -2   6   4   15.03    1.36
   2   6  -4   14.25    1.59
   2   6   4   15.84    1.62
  -2   6  -4   11.68    1.15
   3   6  -4   25.53    1.71
  -3   6   4   26.81    2.03
   3   6  -4   30.98    2.51
  -3   6   4   25.62    2.28
  -3   6  -4   23.85    2.09
   3  -6  -4   21.08    2.23
   3   6   4   24.83    1.91
  -3   6  -4   23.99    1.86
  -4   6   4   -0.03    0.77
   4   6  -4   -1.35    1.02
  -4  -6  -4    0.49    0.60
  -4   6   4    0.98    1.03
   4   6  -4    0.81    0.79
   4  -6   4    0.12    0.76
   4  -6  -4    1.87    1.28
  -4   6  -4    1.40    1.00
   4  -6  -4    0.83    0.77
   4   6   4    1.00    0.94
  -5   6   4    4.91    1.46
   5   6  -4    7.09    1.25
   5  -6   4    3.74    1.08
   5   6   4    8.14    1.43
   5  -6  -4    6.51    1.84
  -5   6  -4    7.35    1.28
  -5   6  -4    7.06    1.46
  -6   6   4    1.35    0.94
   6   6  -4    1.13    0.70
   6  -6   4    1.75    0.64
   6   6   4    0.74    0.71
   6  -6  -4    0.68    0.95
  -6  -6   4    1.08    0.56
  -6   6  -4    1.94    0.73
  -6   6  -4    1.72    0.93
   0   7   4    0.01    0.58
   0   7  -4   -0.67    0.48
   0   7   4    0.20    0.44
   1   7  -4    3.83    0.95
  -1   7   4    3.34    0.73
  -1   7  -4    3.11    0.80
   1   7   4    2.90    0.59
   1   7   4    3.28    0.94
  -2   7   4   11.90    1.43
   2   7  -4    9.57    1.12
   2   7  -4   12.68    1.78
  -2   7  -4   10.83    1.25
  -2   7  -4   11.87    1.43
   2   7   4   11.01    1.29
   2   7   4    9.90    1.46
  -3   7   4    2.23    1.01
  -3   7   4    3.27    0.94
   3   7  -4    3.55    0.87
   3  -7   4    3.41    1.02
  -3  -7  -4    2.54    0.71
  -3   7   4    3.25    1.04
   3   7  -4    2.52    1.12
   3  -7  -4    3.20    1.26
   3   7   4    3.21    0.88
   3   7   4    2.27    0.74
  -3   7  -4    2.09    0.97
   3  -7  -4    3.59    0.91
  -4   7   4    4.96    1.45
   4  -7   4    4.51    1.15
  -4  -7  -4    5.91    0.92
   4   7  -4    8.12    1.32
   4   7  -4    8.93    1.97
  -4   7  -4    4.91    1.11
   4  -7  -4    5.68    1.11
   4  -7  -4    8.08    1.83
   4   7   4    7.43    1.39
  -4   7  -4    7.26    1.47
   5  -7   4    1.48    0.87
   5   7  -4    1.10    0.87
  -5   7   4    0.07    0.91
  -5   7  -4    1.57    1.05
   5   7   4    1.11    0.93
   5  -7  -4    2.38    1.39
  -5   7  -4    0.76    0.73
  -5  -7   4    1.19    0.75
   6  -7   4    5.79    0.74
  -6   7   4    4.78    1.09
   6   7  -4    7.71    1.03
  -6   7  -4    5.41    0.91
  -6   7  -4    5.86    1.09
   6   7   4    6.21    1.09
   6  -7  -4    4.46    1.18
  -6  -7   4    5.38    0.70
   0   8   4    0.20    0.65
   0   8  -4    0.51    0.70
   0   8   4   -0.09    0.49
  -1   8   4   21.93    1.65
   1   8  -4   20.37    1.59
   1   8  -4   26.45    2.21
  -1   8   4   21.57    2.03
  -1   8  -4   18.19    1.77
   1   8   4   21.62    1.99
  -1   8  -4   26.53    1.99
   1   8   4   21.48    1.78
   2   8  -4    0.23    0.82
  -2   8   4    2.04    0.88
   2   8  -4    1.52    0.72
  -2  -8  -4    0.90    0.57
  -2   8   4    0.72    0.89
   2  -8  -4    0.41    0.62
  -2   8  -4   -0.05    0.70
   2   8   4    0.57    0.75
   2   8   4    0.89    0.95
  -2   8  -4    1.27    0.75
   2  -8  -4    1.83    1.17
  -3  -8  -4    8.23    1.05
   3  -8   4    8.81    1.42
   3   8  -4    4.71    1.52
  -3   8   4    6.70    1.46
  -3   8   4    8.37    1.60
   3   8  -4    8.45    1.27
  -3   8   4    7.62    1.15
   3  -8  -4    8.57    1.22
   3   8   4   10.06    1.48
  -3   8  -4    8.28    1.51
   3  -8  -4    7.78    1.75
   4  -8   4    3.32    1.10
   4   8  -4    3.54    1.09
  -4  -8  -4    3.59    0.78
  -4   8   4    4.27    1.41
   4  -8  -4    3.23    0.95
  -4   8  -4    3.55    1.29
   4  -8  -4    3.30    1.51
  -4  -8   4    3.67    0.94
   4   8   4    2.55    1.10
   5   8  -4   12.69    1.41
   5  -8   4   11.16    1.41
  -5   8   4   10.75    1.79
   5   8   4   11.11    1.53
  -5   8  -4   11.42    1.67
   5  -8  -4    7.21    1.68
  -5  -8   4   13.09    1.29
  -6  -8   4    1.19    0.44
   0   9   4   15.43    1.77
   0   9  -4   15.81    1.64
   0   9  -4   16.33    1.77
   0   9   4   19.10    1.93
   1   9  -4   33.38    2.08
  -1   9   4   29.76    2.47
  -1  -9  -4   29.76    1.83
   1   9  -4   29.89    2.58
  -1   9   4   30.52    2.37
   1   9   4   35.25    2.66
  -1   9  -4   30.60    2.27
  -1   9  -4   31.65    2.41
   1   9   4   32.32    2.26
   1  -9  -4   32.44    2.51
   1  -9  -4   27.04    1.94
   2  -9   4    9.22    1.32
  -2   9   4    7.50    1.38
   2   9  -4   11.14    1.96
  -2  -9  -4    8.67    1.04
  -2   9   4    6.36    1.50
   2   9  -4    8.48    1.21
   2  -9  -4   10.34    1.28
   2   9   4   11.85    1.91
  -2   9  -4    8.46    1.43
  -2   9  -4    8.04    1.42
   2  -9  -4   10.59    1.81
   2   9   4    9.62    1.42
  -3   9   4   38.22    3.08
   3  -9   4   37.24    2.72
   3   9  -4   31.36    3.08
  -3  -9  -4   37.26    2.13
   3   9  -4   37.60    2.33
   3   9   4   35.91    2.56
  -3  -9   4   37.58    2.36
  -3   9  -4   37.23    2.78
   3  -9  -4   36.67    3.16
   3  -9  -4   37.93    2.42
   4  -9   4   12.41    1.62
   4   9  -4   13.95    1.57
  -4   9   4    9.70    1.78
  -4  -9  -4   14.23    1.34
   4   9   4   14.81    1.83
   4  -9  -4   14.15    2.38
  -4  -9   4   16.28    1.54
  -4   9  -4   14.32    1.90
   4  -9  -4   14.36    1.44
  -5   9   4    2.54    1.08
   5  -9   4    7.36    1.13
   5   9  -4    6.73    1.09
  -5  -9   4    7.55    0.96
  -5   9  -4    6.90    1.34
   5   9   4    6.21    1.25
   5  -9  -4    6.10    1.50
   0  10   4    4.94    1.26
   0 -10  -4    5.21    0.92
   0  10  -4    4.63    1.31
   0  10   4    3.78    1.10
   0  10  -4    5.06    1.12
   1  10  -4   -0.59    0.98
   1  10  -4    1.66    1.09
  -1  10   4    1.56    0.98
  -1  10   4    0.82    0.90
  -1 -10  -4    0.64    0.61
   1  10  -4    1.43    0.79
   1 -10  -4    0.57    0.62
  -1  10  -4    1.03    0.92
  -1  10  -4    1.15    0.98
   1  10   4    0.39    1.02
   1  10   4    0.42    0.86
   2 -10   4    0.75    0.82
  -2 -10  -4   -0.31    0.55
  -2  10   4   -0.38    0.78
   2  10  -4    1.71    1.22
  -2  10   4   -0.30    0.93
   2  10  -4    0.43    0.81
   2  10   4    0.17    0.86
  -2 -10   4   -0.25    0.71
   2 -10  -4   -0.07    0.68
   2  10   4    0.18    1.19
  -2  10  -4    0.10    0.88
   2 -10  -4   -0.47    1.16
  -3  10   4   -0.35    1.02
   3  10  -4    0.58    0.82
  -3 -10  -4    0.13    0.61
   3 -10   4    0.17    0.84
   3 -10  -4   -0.70    0.68
   3 -10  -4   -1.60    1.21
   3  10   4    0.52    0.99
  -3 -10   4   -0.05    0.68
  -3  10  -4   -0.59    0.96
   4 -10   4    1.95    0.90
  -4 -10  -4    1.87    0.67
  -4  10   4    1.63    1.12
   4  10  -4    2.12    0.95
   4 -10  -4    0.52    1.31
  -4  10  -4    1.77    1.15
  -4 -10   4    2.92    0.84
   4  10   4    1.97    1.03
   5 -10   4    3.53    0.80
  -5  10   4    1.35    0.81
  -5  10  -4    4.99    1.14
  -5 -10   4    3.18    0.66
   5  10   4    2.54    0.88
   5 -10  -4    3.87    1.20
   0  11   4   22.02    2.28
   0 -11   4   18.61    1.87
   0 -11  -4   20.57    1.79
   0  11   4   20.55    2.32
   0  11  -4   16.75    1.97
   0  11  -4   19.82    2.34
   1 -11   4    4.31    1.04
  -1  11   4    4.43    1.39
   1  11  -4    5.78    1.42
  -1 -11  -4    5.50    0.97
   1  11  -4    5.50    1.23
  -1  11   4    4.01    1.37
   1  11  -4    3.33    1.44
   1  11   4    4.48    1.29
   1 -11  -4    4.03    0.95
  -1  11  -4    4.50    1.20
  -1  11  -4    3.32    1.32
   1  11   4    3.48    1.45
  -1 -11   4    5.75    1.01
   2 -11   4   11.41    1.49
  -2  11   4   12.27    2.04
  -2 -11  -4   13.80    1.49
   2  11  -4   16.01    1.71
  -2  11  -4   13.13    1.78
   2  11   4    9.68    1.63
   2 -11  -4    9.45    1.35
  -2 -11   4   10.78    1.30
  -3 -11  -4    0.95    0.67
   3  11  -4    0.75    0.89
   3 -11   4    1.91    0.96
  -3  11   4    1.69    1.26
  -3  11  -4    2.64    1.18
  -3  11  -4    1.83    1.10
   3  11   4    3.00    1.19
   3 -11  -4    1.79    0.79
  -3 -11   4    1.65    0.78
  -4 -11  -4    3.17    0.69
  -4  11   4    1.87    1.08
   4 -11   4    3.02    0.94
   4  11  -4    4.80    1.05
   4  11   4    4.28    1.17
  -4  11  -4    5.25    1.28
  -4 -11   4    3.19    0.78
   4 -11  -4    4.32    1.53
   5 -11   4    0.12    0.51
  -5 -11   4    0.30    0.43
   0 -12   4   36.90    2.46
   0  12   4   37.82    2.97
   0 -12  -4   36.74    2.38
   0  12  -4   38.94    2.74
   1  12  -4   20.73    2.41
   1  12  -4   16.13    1.93
  -1 -12  -4   19.80    1.76
  -1  12   4   16.11    2.25
   1 -12   4   18.91    1.92
  -1  12  -4   18.59    2.03
  -1 -12   4   17.05    1.81
   1 -12  -4   18.31    1.84
   1  12   4   19.26    2.17
  -2  12   4    3.51    1.46
  -2 -12  -4    3.83    0.89
   2  12  -4    2.17    1.05
   2 -12   4    0.99    0.91
  -2 -12   4    3.79    0.91
   2  12   4    4.10    1.40
   2 -12  -4    3.97    0.99
  -2  12  -4    2.68    1.19
   3 -12   4    1.03    0.86
  -3  12   4    0.36    1.05
  -3 -12  -4    0.38    0.61
  -3 -12   4    0.21    0.65
  -3  12  -4   -0.59    1.02
   3  12   4    0.99    1.06
   3 -12  -4    0.42    0.71
  -3  12  -4    0.20    0.97
  -4  12   4    0.44    0.87
   4 -12   4    1.03    0.71
   4  12   4    1.81    0.87
  -4 -12   4    2.12    0.64
   0  13  -4    3.98    1.40
   0 -13   4    5.13    1.07
   0  13  -4    3.93    1.22
   0 -13  -4    5.77    1.07
   0  13   4    4.89    1.54
  -1  13   4   14.45    2.22
   1 -13   4   15.53    1.68
   1  13  -4   11.41    1.84
  -1 -13  -4   15.80    1.58
  -1  13  -4   13.53    1.70
   1 -13  -4   15.13    1.61
   1  13   4   14.58    2.04
  -1 -13   4   14.82    1.58
  -1  13  -4   15.02    2.10
  -2  13   4    7.19    1.61
   2 -13   4    5.80    1.19
  -2 -13  -4    8.53    1.07
  -2 -13   4    7.91    1.12
  -2  13  -4    6.06    1.46
  -2  13  -4    8.36    1.46
   2  13   4    6.42    1.46
   2 -13  -4    8.94    1.17
  -3  13   4    0.50    0.94
   3 -13   4    0.59    0.74
  -3 -13  -4    0.56    0.56
  -3 -13   4    1.16    0.67
  -3  13  -4    0.48    0.92
   3  13   4    0.39    0.92
   4 -13   4    6.24    0.85
  -4 -13   4    4.46    0.68
   0  14   4    0.35    1.13
   0 -14   4    0.86    0.79
   0  14  -4    1.21    1.09
   0 -14  -4   -0.30    0.63
   1  14  -4    2.11    1.17
  -1  14   4    1.90    1.27
   1 -14   4    1.57    0.87
  -1 -14  -4    2.99    0.79
   1  14   4    2.91    1.24
   1 -14  -4    2.98    0.80
  -1  14  -4    2.27    1.10
  -1 -14   4    1.61    0.76
  -2  14   4    0.18    0.99
  -2 -14  -4    0.00    0.57
   2 -14   4   -0.88    0.70
   2 -14  -4   -0.03    0.57
  -2  14  -4    0.56    0.95
   2  14   4   -0.77    0.97
  -2 -14   4    1.07    0.69
  -3  14   4    4.94    1.22
   3 -14   4    3.61    0.80
  -3  14  -4    3.51    0.94
  -3 -14   4    3.29    0.68
   0  15  -4    0.38    0.92
   0  15   4    0.22    1.05
   0 -15  -4    0.13    0.57
   0 -15   4    0.05    0.67
   1 -15   4    2.59    0.82
  -1 -15  -4    1.34    0.62
  -1  15   4    2.65    1.13
  -1 -15   4    3.29    0.78
   1  15   4    0.55    0.85
  -1  15  -4    2.06    0.98
   2 -15   4    2.83    0.72
  -2  15  -4    1.53    0.88
  -2 -15   4    2.08    0.61
   0 -16   4    2.42    0.64
   0   0  -5    0.37    0.21
   1   0  -5  785.15   23.90
  -1   0   5  777.71   25.18
   1   0  -5  781.55   29.15
   2   0  -5  230.84    9.45
   2   0  -5  237.81    7.64
  -2   0   5  233.23    8.09
  -3   0   5   12.09    1.30
   3   0  -5    8.56    0.97
  -4   0   5    2.79    0.91
  -4   0   5    2.28    0.77
   4   0  -5    3.08    1.10
   4   0  -5    1.59    0.77
   4   0   5    3.12    0.88
  -4   0  -5    4.44    1.14
   4   0   5    2.55    0.79
   5   0  -5   15.93    2.12
  -5   0  -5   17.08    2.05
   5   0   5   17.36    1.75
   6   0  -5    3.89    1.33
   6   0   5    3.72    1.28
   6   0   5    3.00    0.81
   0   1  -5  165.81    5.31
   0  -1  -5  171.73    5.33
   1   1  -5   13.47    1.16
   1   1  -5   15.79    0.81
  -1   1   5   15.43    0.94
   1  -1  -5   14.55    0.83
  -1  -1   5   14.66    0.83
   2   1  -5  343.46   13.72
   2   1  -5  354.26   11.10
  -2   1   5  352.17   11.82
   2  -1  -5  351.00   11.14
  -2  -1   5  345.35   11.70
  -3   1   5   97.81    4.36
   3   1  -5  107.99    4.08
   3   1  -5  119.43    5.36
   3  -1  -5  108.24    4.11
  -3  -1   5  102.30    4.29
  -4   1   5    1.86    0.85
   4   1  -5    1.47    0.71
   4   1  -5    1.70    0.96
   4  -1   5    2.73    0.94
   4  -1   5    1.30    0.76
  -4   1   5    1.36    0.77
  -4  -1  -5    2.43    0.94
   4   1   5    1.39    0.71
   4  -1  -5    0.74    0.70
  -4  -1   5    2.48    0.91
  -4   1  -5    2.24    0.94
   4   1   5    1.43    0.79
   4  -1  -5    2.05    1.10
  -4  -1   5    0.67    0.70
  -5  -1  -5   34.84    2.67
  -5   1   5   37.50    2.51
   5  -1   5   29.78    2.31
   5   1  -5   27.26    2.49
   5  -1  -5   30.68    2.82
  -5   1  -5   30.20    2.64
   5   1   5   31.38    2.66
   5   1   5   35.76    2.27
   6   1  -5    5.64    1.38
   6  -1   5    6.63    0.97
   6  -1  -5    7.39    1.64
   6   1   5    4.12    1.27
  -6   1  -5    6.76    1.39
   0   2  -5  201.12    6.28
   0   2  -5  191.54    7.68
   0  -2  -5  210.08    6.32
   1   2  -5  590.62   22.60
  -1   2   5  611.75   19.56
   1   2  -5  611.87   18.41
   1  -2  -5  611.03   18.47
  -1  -2   5  596.29   19.31
   1   2   5  581.52   22.28
  -2   2   5  115.90    4.37
   2   2  -5  114.95    3.96
   2   2  -5  117.38    5.13
  -2  -2   5  113.27    4.14
   2   2   5  104.77    4.67
   2  -2  -5  113.28    4.01
  -3   2   5    5.04    0.91
   3   2  -5    5.26    0.77
   3   2  -5    4.98    1.15
   3  -2  -5    5.65    0.84
  -3  -2   5    4.41    0.79
  -4   2   5   26.45    1.96
   4  -2   5   21.95    2.04
   4   2  -5   22.71    2.03
  -4   2   5   24.31    2.00
  -4  -2  -5   31.25    2.34
   4   2  -5   28.48    1.89
  -4  -2   5   29.22    2.05
   4   2   5   25.57    1.98
   4   2   5   25.27    1.83
  -4   2  -5   25.87    2.27
   4   2   5   23.87    2.20
   4  -2  -5   24.15    2.36
   5   2  -5   19.01    1.98
  -5   2   5   17.60    1.82
   5  -2   5   17.46    1.84
   5  -2  -5   22.09    2.43
   5   2   5   15.10    1.65
   5   2   5   16.10    2.09
  -5   2  -5   19.63    2.11
   6   2  -5   19.62    1.86
   6  -2   5   17.66    1.50
  -6   2  -5   20.21    1.96
   6  -2  -5   20.45    2.11
   6   2   5   18.85    1.92
   0  -3  -5  384.49   11.20
   0   3  -5  347.46   11.13
   0   3   5  362.87   11.90
   0   3  -5  354.17   13.69
   1   3  -5   36.69    2.12
   1   3  -5   38.78    1.43
  -1   3  -5   36.39    1.72
  -1   3  -5   39.85    1.62
   1  -3  -5   37.93    1.53
   1   3   5   37.76    1.87
   2   3  -5   28.18    1.34
   2   3  -5   30.95    2.09
  -2   3   5   25.42    1.58
  -2   3  -5   27.21    1.52
   2  -3  -5   28.57    1.42
   2   3   5   24.12    1.63
  -3   3   5   82.18    3.73
   3   3  -5   80.38    3.23
   3   3  -5   87.31    4.44
   3  -3  -5   80.20    3.32
   3  -3  -5   74.96    4.27
   4  -3   5    4.91    1.14
   4   3  -5    2.66    0.84
  -4   3   5    5.70    1.07
   4   3  -5    7.37    1.60
  -4   3   5    4.64    1.18
  -4  -3  -5    5.12    0.80
   4   3  -5    5.49    1.19
   4   3   5    5.74    1.33
  -4   3  -5    4.92    1.17
   4   3   5    6.01    0.95
   4  -3  -5    6.77    1.56
   5  -3   5   17.26    1.84
  -5   3   5   20.89    1.88
  -5   3   5   21.45    2.64
   5   3  -5   19.76    2.00
  -5   3  -5   20.72    2.19
   5  -3  -5   19.51    2.48
   5   3   5   20.12    2.13
   5   3   5   19.38    1.67
   6  -3   5    6.59    0.98
  -6   3   5    5.96    1.39
   6   3  -5   10.58    1.50
   6  -3  -5    8.99    1.74
  -6   3  -5    9.17    1.54
  -6   3  -5    7.62    1.22
   6   3   5    4.89    1.10
   0   4  -5   86.46    3.79
   0   4   5   88.52    3.27
   0  -4  -5   89.52    2.95
  -1   4   5   30.33    1.57
   1   4  -5   29.57    1.91
   1   4  -5   30.30    1.15
  -1   4  -5   31.28    1.39
  -1   4  -5   29.22    1.59
   1   4   5   29.54    1.71
   1  -4  -5   30.50    1.29
   2   4  -5   41.03    1.68
   2   4  -5   38.02    2.49
  -2   4   5   40.75    2.14
   2   4   5   39.75    2.27
   2  -4  -5   40.87    1.81
  -2   4  -5   39.41    1.97
  -3   4   5   31.72    2.10
   3   4  -5   29.84    2.42
  -3   4  -5   32.49    1.96
   3  -4  -5   30.06    1.74
   3  -4  -5   30.16    2.43
   4   4  -5    8.09    1.32
   4  -4   5    8.45    1.37
  -4   4   5    6.42    1.11
  -4  -4  -5    7.82    0.95
  -4   4   5    4.53    1.20
  -4   4   5    4.58    1.33
   4   4  -5    5.73    1.54
   4   4   5    9.48    1.16
  -4   4  -5    6.00    1.29
   4   4   5    7.70    1.38
   4  -4  -5    8.29    1.66
  -5   4   5    0.49    0.81
   5  -4   5    1.00    0.93
   5   4  -5    1.17    0.95
  -5   4   5    1.34    1.00
   5   4   5    1.39    0.73
   5  -4  -5    2.40    1.41
   5   4   5    0.81    1.04
  -5   4  -5    0.84    0.97
  -6   4   5    2.00    0.97
  -6  -4  -5    1.94    0.88
   6   4  -5    0.86    0.76
   6  -4   5    3.29    0.79
  -6   4  -5    3.81    1.06
   6  -4  -5    4.22    1.33
   6   4   5    1.03    0.75
  -6   4  -5    1.60    0.84
   0   5  -5   40.12    2.19
   0   5   5   39.36    1.81
   0  -5  -5   40.83    1.53
  -1   5   5  166.59    6.05
   1   5  -5  166.12    7.04
   1   5   5  169.56    6.90
   1  -5  -5  171.44    5.42
  -1   5  -5  165.68    6.72
  -1   5  -5  162.14    5.75
   2   5  -5    4.65    1.05
  -2   5   5    5.09    0.91
  -2   5  -5    5.01    0.80
   2   5   5    4.19    0.90
   2  -5  -5    4.12    0.60
  -3   5   5    8.89    1.30
   3   5  -5    9.23    1.58
   3   5  -5   10.21    1.19
   3  -5   5    9.35    1.18
   3  -5  -5    6.59    0.93
   3   5   5   10.02    1.36
  -3   5  -5    6.96    1.21
   3  -5  -5    7.89    1.48
  -3   5  -5    9.29    1.19
  -4   5   5   16.82    2.26
   4  -5   5   19.73    1.99
   4   5  -5   11.50    1.93
  -4   5   5   11.44    1.64
   4   5  -5   13.04    1.45
  -4   5   5   14.81    1.60
  -4  -5  -5   12.99    1.22
   4   5   5   11.83    1.60
   4  -5  -5    8.28    1.78
  -4   5  -5   13.44    1.83
   4   5   5   14.67    1.40
   5  -5   5   20.20    2.13
   5   5  -5   20.81    1.86
  -5   5   5   20.76    1.76
  -5   5   5   21.47    2.40
   5  -5  -5   21.94    2.67
  -5   5  -5   24.00    1.98
   5   5   5   20.59    2.03
  -5   5  -5   21.60    2.22
   6  -5   5    0.65    0.64
   6   5  -5    0.84    0.71
  -6  -5  -5    0.32    0.73
  -6   5   5    0.26    0.85
  -6  -5   5    1.41    0.62
  -6   5  -5    2.47    0.86
   6  -5  -5    2.00    1.12
  -6   5  -5    1.74    0.93
   6   5   5   -0.12    0.62
   0   6  -5   93.39    4.33
   0   6   5   95.92    3.68
   1   6  -5   91.19    4.31
  -1   6   5   87.59    3.63
   1   6   5   80.66    4.10
  -1   6  -5   90.51    4.01
  -2   6   5    1.33    0.68
   2   6  -5    1.42    0.81
   2   6   5    1.33    0.79
  -2   6  -5    1.57    0.62
   3   6  -5   17.36    1.41
  -3  -6  -5   13.26    1.21
  -3   6   5   14.09    1.49
   3   6  -5   15.84    2.14
  -3   6   5   15.21    1.62
  -3   6   5   16.25    2.08
  -3   6  -5   11.58    1.41
  -3   6  -5   14.64    1.41
   3  -6  -5   14.33    1.98
   3   6   5   13.72    1.30
  -3   6  -5   12.61    1.58
   3   6   5   16.03    1.61
  -4  -6  -5   10.08    1.07
  -4  -6  -5   12.26    1.63
   4  -6   5   11.17    1.61
   4   6  -5   13.00    1.51
  -4   6   5   10.33    1.39
  -4   6   5   11.33    1.99
   4   6  -5   13.84    2.28
   4   6   5   12.90    1.69
  -4   6  -5   11.85    1.81
   4  -6  -5    8.92    1.20
   4   6   5   11.40    1.19
   4  -6  -5    8.83    1.87
  -4   6  -5    9.23    1.41
  -5   6   5    9.13    1.68
   5  -6   5   15.81    1.80
   5   6  -5   16.21    1.70
  -5   6  -5   10.55    1.68
   5  -6  -5   12.50    2.21
   5   6   5   10.70    1.60
  -5   6  -5   11.97    1.58
  -6   6   5    0.96    0.95
   6   6  -5    0.00    0.58
   6  -6   5    0.91    0.61
  -6   6  -5    2.02    0.95
  -6  -6   5    0.22    0.51
  -6   6  -5    0.58    0.61
   6   6   5    0.35    0.67
   6  -6  -5    0.71    0.97
   0   7   5    1.27    0.58
   0   7  -5    2.45    0.79
   0   7   5    3.73    0.90
   1   7  -5    4.51    1.06
  -1   7   5    2.98    0.75
  -1   7  -5    2.54    0.79
   1   7   5    3.72    0.96
   1   7   5    2.80    0.62
   2   7  -5    6.59    0.94
  -2   7   5    6.41    1.31
   2   7  -5    6.80    1.41
  -2   7   5    5.99    1.07
   2  -7  -5    5.18    1.22
   2   7   5    8.95    1.22
  -2   7  -5    5.91    1.01
  -2   7  -5    6.25    1.10
   2   7   5    8.98    1.46
  -3   7   5    7.04    1.50
   3  -7   5    5.10    1.18
   3   7  -5    8.37    1.74
  -3   7   5    9.05    1.28
   3   7  -5    9.01    1.16
  -3   7   5    8.25    1.41
  -3  -7  -5    8.53    1.00
   3   7   5    8.10    1.25
   3   7   5    5.95    0.96
   3  -7  -5    9.19    1.80
   3  -7  -5    8.55    1.18
  -3   7  -5    7.46    1.17
  -3   7  -5    6.56    1.32
   4  -7   5   20.52    2.09
  -4   7   5   20.64    2.46
  -4  -7  -5   22.98    1.60
  -4   7   5   20.62    1.80
   4   7  -5   21.63    1.76
   4   7  -5   24.49    2.74
   4  -7  -5   24.14    2.66
  -4   7  -5   20.37    1.91
   4   7   5   23.94    2.07
   4  -7  -5   18.00    1.77
  -4   7  -5   21.80    2.21
  -5   7   5   12.94    1.96
   5  -7   5   15.06    1.73
   5   7  -5   17.99    1.58
  -5   7  -5   19.00    1.78
   5   7   5   14.35    1.73
   5  -7  -5   17.40    2.35
  -5   7  -5   16.69    1.92
  -5  -7   5   18.31    1.62
   6  -7   5    8.74    0.93
  -6   7   5    5.95    1.15
   6   7   5   10.52    1.22
  -6  -7   5    9.49    0.88
  -6   7  -5   10.39    1.22
   6  -7  -5   10.37    1.53
  -6   7  -5   10.69    1.08
   0   8  -5    8.76    1.39
   0   8   5    8.28    1.26
   0   8   5   10.52    1.14
   1   8  -5   36.80    2.68
  -1   8   5   36.12    2.57
  -1   8   5   39.07    2.26
   1   8  -5   37.06    2.09
   1   8   5   41.17    2.68
  -1   8  -5   40.35    2.53
   1   8   5   34.24    2.25
  -1   8  -5   36.10    2.27
   1   8   5   37.25    1.99
  -2  -8  -5   13.23    1.24
   2   8  -5   16.25    1.97
  -2   8   5   16.72    1.69
   2   8  -5   12.22    1.35
  -2   8   5   14.13    1.92
  -2   8   5   16.10    1.59
  -2   8  -5   12.70    1.57
   2   8   5   10.75    1.66
   2  -8  -5   14.54    1.42
   2   8   5   10.84    1.41
   2  -8  -5   16.13    2.06
  -3   8   5   28.60    2.69
   3   8  -5   28.98    1.98
  -3   8   5   31.15    2.11
  -3   8   5   30.17    2.46
   3  -8   5   25.15    2.33
   3   8  -5   29.73    2.83
  -3  -8  -5   29.88    1.79
  -3   8  -5   25.08    2.30
   3  -8  -5   26.60    2.69
   3  -8  -5   29.51    2.08
   3   8   5   30.20    2.27
  -4   8   5   27.53    2.68
   4   8  -5   24.36    1.86
  -4  -8  -5   21.92    1.61
   4  -8   5   21.35    2.23
  -4   8  -5   25.04    2.35
   4   8   5   27.87    2.25
   4  -8  -5   15.04    2.34
   5   8  -5    2.14    0.91
  -5   8   5    2.37    1.04
   5  -8   5    3.33    0.98
  -5  -8   5    4.49    0.90
  -5   8  -5    4.17    1.20
   5  -8  -5    2.51    1.31
   5   8   5    2.95    1.01
  -6  -8   5    0.04    0.38
   0   9  -5    6.61    1.30
   0   9   5    8.51    1.35
   0   9  -5    7.00    1.14
   0  -9  -5    5.41    1.28
   0   9   5   10.05    1.60
  -1  -9  -5   41.64    2.17
  -1   9   5   45.87    2.91
  -1   9   5   36.82    2.83
   1   9  -5   39.35    3.02
   1   9  -5   41.10    2.35
  -1   9   5   41.36    2.49
  -1   9  -5   39.54    2.56
   1  -9  -5   41.36    2.30
   1  -9  -5   38.16    2.80
   1   9   5   46.39    2.72
   1   9   5   39.15    2.94
  -1   9  -5   42.32    2.82
  -2   9   5   17.19    1.66
   2   9  -5   16.60    2.38
  -2   9   5   20.49    2.32
  -2   9   5   18.30    2.00
  -2  -9  -5   20.16    1.57
   2   9  -5   19.55    1.67
   2  -9  -5   19.38    2.31
   2   9   5   20.01    2.24
   2   9   5   16.26    1.86
   2  -9  -5   17.39    1.66
  -2   9  -5   17.08    1.85
   3   9  -5    6.36    1.13
   3   9  -5    6.53    1.79
   3  -9   5    4.64    1.21
  -3   9   5    3.98    1.37
  -3  -9  -5    6.60    0.96
   3  -9  -5    6.28    1.07
  -3   9  -5    7.06    1.45
   3  -9  -5    6.35    1.77
   3   9   5    5.97    1.33
  -3  -9   5    6.31    1.11
   4  -9   5    6.68    1.32
  -4  -9  -5    6.57    0.90
   4   9  -5    5.81    1.11
  -4   9   5    5.77    1.55
   4   9   5    6.37    1.36
  -4   9  -5    5.92    1.40
   4  -9  -5    3.75    1.59
  -4  -9   5    6.24    1.07
   5  -9   5    0.55    0.72
  -5   9   5   -0.52    0.69
  -5  -9   5    1.13    0.65
   5   9   5   -1.48    0.63
  -5   9  -5    0.69    0.95
   5  -9  -5   -0.14    0.98
   0  10   5   51.14    3.20
   0 -10  -5   52.86    3.23
   0  10  -5   45.69    2.84
   0  10   5   48.51    3.35
   0 -10  -5   48.47    2.55
   0  10  -5   50.96    3.44
   1  10  -5   13.46    1.60
  -1  10   5   12.68    1.83
  -1  10   5   14.30    1.98
  -1 -10  -5   14.13    1.38
   1  10  -5   11.73    1.91
   1  10  -5   12.21    1.84
   1  10   5   16.32    1.91
   1 -10  -5   19.49    2.28
   1 -10  -5   11.42    1.30
  -1  10  -5   13.60    1.90
  -1  10  -5   13.05    1.59
   2  10  -5   -0.18    0.73
   2  10  -5   -0.87    1.04
   2 -10   5   -0.26    0.77
  -2  10   5   -0.18    0.94
  -2 -10  -5    0.53    0.65
  -2  10   5   -0.72    0.75
  -2  10  -5   -0.41    0.80
   2 -10  -5    0.52    0.72
   2 -10  -5    0.37    1.10
   2  10   5    0.91    1.24
   2  10   5    0.28    0.89
  -3  10   5    7.03    1.61
   3 -10   5   11.01    1.55
   3  10  -5    9.09    1.27
  -3 -10  -5    9.04    1.10
   3 -10  -5    9.18    1.26
  -3 -10   5    8.58    1.23
  -3  10  -5    7.68    1.44
   3  10   5    6.91    1.42
   3 -10  -5    8.27    1.95
  -4 -10  -5    3.63    0.73
   4  10  -5    2.78    0.94
  -4  10   5    2.08    1.14
   4 -10   5    2.51    1.02
   4 -10  -5    3.66    1.47
  -4  10  -5    4.55    1.27
  -4 -10   5    3.41    0.85
   4  10   5    2.68    1.03
  -5  10   5    0.43    0.84
   5 -10   5    0.93    0.66
   5 -10  -5    2.10    1.06
   5  10   5    0.18    0.83
  -5 -10   5    1.22    0.55
   0 -11  -5   18.52    1.76
   0  11  -5   19.08    2.30
   0  11   5   22.65    2.33
   0  11   5   20.75    2.32
   0  11  -5   20.35    2.04
   1 -11   5    7.31    1.23
  -1  11   5   10.51    1.80
   1  11  -5    8.30    1.34
  -1 -11  -5    7.89    1.10
   1  11  -5   10.33    2.03
  -1  11   5    7.41    1.63
   1  11  -5    7.89    1.59
   1 -11  -5    9.69    1.84
   1 -11  -5    7.46    1.14
   1  11   5    8.02    1.52
   1  11   5   11.56    2.12
  -1  11  -5    5.80    1.57
  -1  11  -5    8.12    1.41
  -2 -11  -5   11.00    1.22
   2  11  -5   10.25    1.44
  -2  11   5    7.14    1.62
   2 -11   5    9.55    1.41
   2 -11  -5    9.63    1.93
   2  11   5   10.83    1.69
  -2  11  -5   11.55    1.63
  -2 -11   5   10.44    1.26
   2 -11  -5   11.64    1.37
  -3  11   5    1.85    1.23
   3 -11   5    2.40    0.98
   3  11  -5    2.52    0.96
  -3 -11  -5    2.68    0.75
   3  11   5    3.84    1.28
  -3  11  -5    2.59    1.16
  -3  11  -5    2.37    1.13
   3 -11  -5    3.27    1.59
   3 -11  -5    2.44    0.80
  -3 -11   5    2.82    0.84
  -4  11   5   22.90    2.27
   4 -11   5   28.31    2.02
   4 -11  -5   23.80    2.46
  -4 -11   5   24.15    1.65
  -4  11  -5   26.72    1.98
   4  11   5   27.26    2.11
   5 -11   5    6.33    0.79
  -5 -11   5    6.90    0.73
   0 -12   5    9.77    1.31
   0  12  -5    8.09    1.40
   0 -12  -5    8.43    1.19
   0  12  -5    6.94    1.66
   0  12   5    4.75    1.49
   1  12  -5    0.37    1.04
   1  12  -5    3.04    1.06
  -1  12   5    2.09    1.27
  -1 -12  -5    3.43    0.87
   1 -12   5    2.54    0.95
  -1 -12   5    4.25    0.96
   1  12   5    2.43    1.23
   1 -12  -5    1.12    0.79
  -1  12  -5    1.74    1.05
  -1  12  -5    3.28    1.28
   2 -12   5   -0.40    0.77
  -2 -12  -5   -0.03    0.62
  -2  12   5    1.65    1.26
  -2 -12   5    0.40    0.70
   2  12   5   -0.31    1.01
  -2  12  -5    0.43    1.00
   2 -12  -5    0.51    0.75
  -2  12  -5    0.36    1.07
  -3  12   5    1.90    1.18
  -3 -12  -5    3.15    0.74
   3 -12   5    5.01    1.13
  -3  12  -5    4.03    1.22
   3 -12  -5    3.04    1.52
   3  12   5    5.23    1.35
  -3 -12   5    2.98    0.81
   4 -12   5    1.37    0.71
  -4  12   5    0.55    0.86
  -4 -12   5   -0.39    0.52
   4  12   5    0.78    0.89
   4 -12  -5    0.12    0.99
   0  13   5   11.35    1.93
   0 -13   5    8.89    1.28
   0 -13  -5   11.11    1.30
   0  13  -5   13.63    2.04
   1  13  -5    2.34    1.20
  -1 -13  -5    2.67    0.87
  -1  13   5    2.69    1.31
   1 -13   5    2.42    0.99
   1  13   5    3.86    1.44
   1 -13  -5    3.37    0.88
  -1  13  -5    2.23    1.24
  -1 -13   5    4.01    0.97
   2 -13   5    3.05    0.98
  -2 -13  -5    1.23    0.66
  -2  13   5    2.52    1.28
  -2 -13   5    3.56    0.85
   2  13   5    1.21    1.13
  -2  13  -5    5.59    1.41
   2 -13  -5    1.71    0.76
   3 -13   5    6.49    1.10
  -3  13   5    3.74    1.20
  -3 -13   5    4.57    0.83
  -3  13  -5    5.61    1.25
   3  13   5    3.85    1.11
   4 -13   5    2.13    0.63
  -4 -13   5    2.00    0.53
   0 -14  -5   27.03    1.88
   0 -14   5   36.72    2.27
   0  14  -5   32.58    2.70
   0  14   5   32.45    2.69
  -1  14   5    2.47    1.20
   1 -14   5    0.93    0.81
   1  14  -5    0.38    1.15
  -1 -14  -5    0.32    0.62
   1 -14  -5    0.98    0.66
  -1 -14   5    0.71    0.75
   1  14   5    1.15    1.16
  -1  14  -5    1.13    1.08
  -2  14   5    0.36    0.97
   2 -14   5    0.18    0.74
  -2  14  -5   -0.13    0.87
  -2 -14   5    0.42    0.64
   2  14   5    0.38    1.04
   3 -14   5    1.20    0.64
  -3 -14   5    1.18    0.57
   0  15  -5    4.88    1.20
   0 -15   5    3.79    0.88
   0  15   5    3.24    1.20
   1 -15   5    1.41    0.75
  -1  15   5    0.10    0.97
  -1 -15   5    0.64    0.66
   1  15   5    0.23    0.85
  -1  15  -5    0.52    0.84
   2 -15   5    6.73    0.94
  -2 -15   5    4.83    0.77
  -2  15  -5    7.27    1.18
   0   0  -6  113.40    3.70
   1   0  -6  389.04   15.22
  -1   0   6  396.58   13.08
   1   0  -6  413.89   12.43
   2   0  -6   29.99    2.07
   2   0  -6   29.96    1.47
  -2   0   6   31.38    1.66
  -3   0   6    8.97    1.16
   3   0  -6    5.95    0.85
   4   0   6    9.17    1.29
   4   0  -6    8.70    1.48
  -4   0   6    9.04    1.34
   4   0  -6    8.98    1.19
  -4   0  -6    6.98    1.28
  -4   0   6    6.20    1.16
   5   0  -6   20.61    2.43
  -5   0  -6   18.81    2.15
  -5   0   6   18.54    1.95
   5   0   6   18.23    1.93
   6   0  -6    0.33    0.97
   6   0   6   -0.37    0.66
   0  -1  -6  679.76   20.55
   0   1  -6  664.17   20.54
  -1   1   6  126.05    4.34
   1   1  -6  123.36    4.03
   1   1  -6  121.45    5.12
   1  -1  -6  122.10    4.06
  -1  -1   6  118.47    4.19
   2   1  -6    3.59    0.55
   2   1  -6    4.76    0.96
  -2   1   6    2.88    0.61
  -2  -1   6    2.56    0.54
   2  -1  -6    3.11    0.55
   3   1  -6   19.38    1.34
  -3   1   6   21.27    1.58
   3   1  -6   19.75    1.97
   3  -1  -6   20.25    1.37
  -3  -1   6   22.32    1.55
   4  -1   6   17.30    1.75
  -4   1   6   10.54    1.34
  -4   1   6   11.38    1.52
   4   1  -6   10.02    1.51
  -4  -1  -6   15.88    1.76
   4   1  -6    7.69    1.13
   4   1   6   17.94    1.68
  -4  -1   6   12.80    1.46
  -4  -1   6   14.73    1.66
   4  -1  -6   13.20    1.77
  -4   1  -6   15.03    1.74
   5   1  -6    2.93    1.27
  -5   1   6    4.48    1.15
  -5  -1  -6    3.37    1.19
   5  -1   6    3.10    1.00
  -5   1  -6    3.65    1.19
   5   1   6    2.41    0.88
   5  -1  -6    3.76    1.44
   6   1  -6    3.84    1.16
   6  -1   6    2.42    0.78
   6  -1  -6    1.76    1.18
   6   1   6    3.83    1.22
   6   1   6    3.96    0.84
   0   2  -6   85.38    3.70
   0   2  -6   90.49    3.02
   0  -2  -6   96.80    3.06
   1   2  -6  348.91   13.47
  -1   2   6  351.38   11.61
   1   2  -6  364.11   10.87
  -1  -2   6  336.55   11.34
   1  -2  -6  346.46   10.92
  -2   2   6   55.02    2.44
   2   2  -6   52.57    2.11
   2   2  -6   50.97    2.86
   2  -2  -6   49.31    2.13
  -2  -2   6   50.23    2.17
   3   2  -6    5.91    1.25
  -3   2   6    5.88    1.00
   3   2  -6    7.13    0.90
   3  -2  -6    6.37    0.86
   3  -2  -6    6.78    1.35
  -3  -2   6    6.60    0.91
  -4  -2  -6   10.07    1.51
   4  -2   6   10.47    1.43
  -4   2   6   11.94    1.64
   4   2  -6    9.79    1.29
   4   2  -6   14.86    1.75
  -4   2   6   11.57    1.47
  -4  -2   6    9.03    1.31
  -4   2  -6   10.30    1.52
   4  -2  -6   11.77    1.88
   4   2   6    9.01    1.21
  -5   2   6   12.62    1.56
   5  -2   6   18.53    1.94
   5   2  -6   15.28    1.88
   5   2   6   14.32    1.53
  -5   2  -6   15.20    1.93
   5  -2  -6   14.39    2.17
   5   2   6   17.45    2.19
   6   2  -6   13.41    1.65
   6  -2   6    9.76    1.22
   6  -2  -6    9.92    1.63
  -6   2  -6   10.92    1.43
   6   2   6    8.33    1.45
  -6   2  -6   10.51    1.51
   0  -3  -6   80.87    2.68
   0   3  -6   75.92    3.33
   0   3  -6   76.99    2.62
   1   3  -6   94.81    4.18
   1   3  -6   98.07    3.14
   1  -3  -6   93.65    3.22
  -1   3  -6   89.15    3.76
   1   3   6   92.99    3.89
  -2   3   6   56.96    2.70
   2   3  -6   60.64    2.32
   2   3  -6   59.89    3.22
   2  -3  -6   60.13    2.41
  -3   3   6   58.07    2.97
   3   3  -6   58.84    3.52
   3   3  -6   58.00    2.53
   3  -3  -6   57.05    2.60
   3  -3  -6   56.69    3.55
   4  -3   6    1.63    0.90
  -4   3   6    1.66    0.88
   4   3  -6    2.20    0.88
   4   3  -6    1.31    1.09
  -4   3   6    0.53    0.66
   4  -3  -6    1.46    1.11
  -4  -3   6    0.69    0.87
   4   3   6    0.30    0.94
  -4   3  -6    2.44    0.95
   4   3   6    0.29    0.66
   5   3  -6    2.37    1.08
  -5   3   6    0.77    0.86
   5  -3   6    0.33    0.90
   5  -3  -6    0.30    1.24
   5   3   6    0.80    1.11
   5   3   6    1.18    0.73
  -5   3  -6    0.28    0.97
   6  -3   6    6.50    1.04
  -6  -3  -6    4.13    0.95
   6   3  -6    9.59    1.36
  -6   3  -6    6.09    1.09
   6   3   6    9.46    1.42
   6  -3  -6    6.08    1.45
  -6   3  -6    9.62    1.42
   0   4  -6    2.44    0.58
   0  -4  -6    2.38    0.36
   0   4   6    2.28    0.45
   1   4  -6   58.54    3.00
  -1   4   6   58.34    2.52
   1   4  -6   60.04    2.05
   1   4   6   56.68    2.76
  -1   4  -6   55.96    2.62
   1  -4  -6   61.97    2.19
   2   4  -6   13.88    1.51
   2   4  -6   14.53    0.90
  -2   4   6   13.50    1.21
   2  -4  -6   14.67    1.03
   2   4   6   14.82    1.36
   3   4  -6   17.13    1.41
   3   4  -6   19.36    2.04
  -3   4   6   20.53    1.70
   3  -4  -6   18.54    2.12
   3  -4  -6   21.30    1.41
  -3   4  -6   18.68    1.70
   3  -4  -6   18.65    2.02
  -4   4   6    2.15    0.87
   4  -4   6    1.20    0.94
   4   4  -6    1.74    1.19
   4   4  -6    1.21    0.80
  -4   4   6    1.93    0.97
   4   4   6    1.29    0.72
  -4   4  -6    1.95    0.97
   4   4   6    1.29    1.00
   4  -4  -6    1.11    1.12
   5   4  -6   15.98    1.71
   5  -4   6   13.50    1.72
  -5   4   6   13.62    1.57
   5   4   6   17.26    1.97
   5  -4  -6   17.62    2.41
  -5   4  -6   17.12    2.04
   5   4   6   13.50    1.42
  -6  -4  -6    2.53    0.79
   6  -4   6    5.28    0.94
   6   4  -6    7.40    1.17
  -6   4   6    2.35    1.09
   6   4   6    4.28    1.04
   6  -4  -6    6.08    1.45
  -6   4  -6    6.84    1.34
  -6   4  -6    6.46    1.11
   0   5   6    4.03    0.61
   0  -5  -6    3.45    0.44
   0   5  -6    3.42    0.72
  -1   5   6  247.00    8.69
   1   5  -6  249.73   10.09
   1   5   6  240.61    9.86
  -1   5  -6  251.50    9.74
   1  -5  -6  253.33    7.92
   2   5  -6   17.75    1.69
  -2   5   6   15.48    1.34
   2  -5  -6   15.49    1.05
   2   5   6   14.73    1.50
  -2   5  -6   15.25    1.19
   3   5  -6    4.89    0.89
   3   5  -6    4.21    1.19
   3  -5   6    3.95    0.85
  -3   5   6    3.61    0.95
  -3   5   6    3.04    1.11
   3  -5  -6    4.27    1.23
   3  -5  -6    3.80    0.74
   3   5   6    4.17    0.94
   3  -5  -6    5.56    1.41
  -3   5  -6    2.74    0.93
  -4   5   6   10.35    1.40
   4  -5   6   13.39    1.72
   4   5  -6   17.73    1.52
  -4   5   6    7.90    1.60
  -4  -5  -6   10.44    1.03
  -4   5  -6    7.42    1.22
  -4   5  -6    9.37    1.55
   4  -5  -6    8.27    1.72
   4   5   6   10.98    1.66
   4   5   6    9.10    1.13
   5   5  -6   14.02    1.55
   5  -5   6   11.87    1.61
  -5  -5  -6   12.85    1.77
  -5   5   6   13.13    1.53
  -5   5   6   11.70    1.96
   5   5   6   17.22    2.05
  -5   5  -6   13.08    1.77
   5  -5  -6   16.44    2.40
  -5   5  -6   15.86    1.92
   6  -5   6   10.47    1.12
  -6  -5  -6    6.11    1.04
  -6   5   6    7.30    1.43
   6   5  -6   11.01    1.24
   6  -5  -6    9.96    1.68
   6   5   6   11.14    1.29
  -6   5  -6   12.13    1.30
  -6   5  -6   10.39    1.44
   0   6   6   39.35    1.96
   0   6  -6   42.81    2.38
   1   6  -6  113.50    5.21
  -1   6   6  111.66    4.41
  -1   6  -6  109.77    4.84
   1   6   6  106.25    4.98
   2   6  -6  127.91    5.95
  -2   6   6  125.18    5.08
   2  -6  -6  113.05    5.73
   2   6   6  120.37    5.62
  -3   6   6   33.62    2.78
   3   6  -6   37.38    2.15
   3   6  -6   43.28    3.11
  -3  -6  -6   38.92    1.99
  -3   6   6   42.65    2.43
  -3  -6  -6   42.74    2.52
  -3   6   6   40.59    2.62
  -3   6  -6   41.70    2.50
   3   6   6   36.00    2.11
   3   6   6   39.85    2.48
   3  -6  -6   39.16    2.94
  -3   6  -6   38.04    2.56
  -4   6   6   20.34    1.80
   4  -6   6   18.88    2.04
  -4  -6  -6   18.08    1.39
   4   6  -6   18.15    1.60
  -4   6   6   15.48    2.21
   4   6  -6   21.93    2.54
  -4  -6  -6   19.58    1.96
  -4   6  -6   17.15    1.86
   4  -6  -6   15.01    2.22
   4   6   6   17.37    1.55
   4   6   6   19.91    1.95
  -4   6  -6   18.43    2.04
   5  -6   6   21.14    2.02
  -5  -6  -6   18.05    1.83
   5   6  -6   18.52    1.63
  -5   6   6   17.85    2.35
  -5   6  -6   19.03    2.01
   5   6   6   21.95    2.01
  -5   6  -6   20.44    1.90
   5  -6  -6   21.82    2.77
   6   6  -6   -0.43    0.59
  -6   6   6    1.63    1.02
   6  -6   6    0.64    0.59
  -6   6  -6   -0.19    0.60
   6  -6  -6    1.48    0.99
   6   6   6   -0.08    0.61
  -6   6  -6    0.79    0.65
  -6  -6   6    0.51    0.55
   0   7   6   27.12    2.01
   0   7   6   28.54    1.72
   0   7  -6   31.21    2.11
   1   7  -6   39.87    2.59
  -1   7   6   34.48    2.02
   1   7   6   29.02    2.26
   1   7   6   32.47    1.82
  -1   7  -6   38.57    2.27
  -2   7   6    5.79    1.28
   2   7  -6    6.40    1.34
   2   7  -6    8.42    1.01
  -2   7   6    8.68    1.27
   2   7   6    8.12    1.43
   2   7   6    9.38    1.30
  -2   7  -6    7.76    1.19
   2  -7  -6    7.76    1.47
  -3   7   6    4.55    1.20
   3   7  -6    6.83    1.61
  -3   7   6    5.41    1.34
  -3  -7  -6    7.56    0.92
  -3   7   6    6.42    1.20
   3  -7   6    9.08    1.43
   3   7  -6    7.64    1.06
   3   7   6    7.01    1.22
  -3   7  -6    6.90    1.26
   3  -7  -6    6.83    1.67
   3   7   6    7.91    1.05
  -3   7  -6    9.71    1.32
   3  -7  -6    7.11    1.07
  -4   7   6   10.11    1.81
   4   7  -6   14.90    2.34
   4   7  -6   16.24    1.57
  -4   7   6   17.68    1.73
  -4  -7  -6   17.84    1.39
   4  -7   6   13.80    1.75
  -4   7  -6   17.74    1.82
   4   7   6   19.65    1.90
  -4   7  -6   14.40    1.90
   4  -7  -6   17.58    2.52
   5  -7   6   10.92    1.50
  -5   7   6    5.73    1.42
   5   7  -6   11.19    1.32
  -5   7  -6   11.03    1.43
   5   7   6    7.12    1.31
  -5   7  -6   10.14    1.58
   5  -7  -6   10.75    2.01
   6  -7   6    5.99    0.76
   6  -7  -6    4.60    1.14
  -6   7  -6    4.30    0.82
  -6  -7   6    4.98    0.70
   6   7   6    3.30    0.82
   0   8  -6   14.35    1.61
   0   8   6   14.44    1.53
   0   8   6   12.47    1.21
  -1   8   6   58.22    3.00
   1   8  -6   65.58    3.68
  -1   8   6   52.72    3.22
   1  -8  -6   54.82    3.21
   1   8   6   62.34    2.78
   1   8   6   64.66    3.56
  -1   8  -6   62.06    3.33
   1   8   6   54.58    3.09
  -1   8  -6   54.96    2.97
   2   8  -6    0.53    0.94
  -2   8   6   -0.58    0.69
   2   8  -6    1.12    0.68
  -2   8   6    0.49    0.83
  -2   8   6    1.68    1.09
  -2  -8  -6    0.21    0.52
  -2   8  -6   -0.25    0.70
   2  -8  -6    0.91    0.98
   2   8   6    0.27    0.60
   2   8   6    0.83    0.77
   2  -8  -6    0.87    0.66
   2   8   6    1.45    0.97
  -3   8   6   28.32    2.12
  -3   8   6   25.62    2.64
   3   8  -6   28.66    2.80
  -3  -8  -6   28.11    1.76
   3   8  -6   28.51    1.91
   3  -8   6   25.25    2.34
   3  -8  -6   29.25    2.74
   3   8   6   28.00    1.82
  -3   8  -6   24.58    2.26
   3   8   6   30.36    2.28
   3  -8  -6   23.90    1.93
  -4  -8  -6   33.33    1.84
   4  -8   6   36.18    2.66
  -4   8   6   31.92    2.87
   4   8  -6   32.01    2.10
   4  -8  -6   32.00    3.07
  -4   8  -6   31.83    2.54
   4   8   6   31.02    2.46
  -4   8  -6   32.44    2.33
  -5   8   6    3.26    1.16
   5  -8   6    3.97    1.04
   5   8  -6    3.46    0.92
   5   8   6    2.56    0.98
  -5   8  -6    3.00    0.89
   5  -8  -6    3.00    1.29
  -5  -8   6    2.91    0.82
  -5   8  -6    3.42    1.12
  -6  -8   6   -0.13    0.38
   0   9   6    5.10    0.98
   0   9   6    3.72    0.91
   0   9  -6    4.96    1.23
   0   9   6    4.24    1.15
   0  -9  -6    5.61    1.25
   0   9  -6    2.93    0.89
   0  -9  -6    3.43    0.77
   0   9   6    2.28    0.93
  -1   9   6   22.77    2.27
   1   9  -6   23.36    2.39
   1   9  -6   22.77    1.78
  -1   9   6   21.46    1.87
  -1   9   6   20.47    1.78
   1   9  -6   25.34    2.33
  -1  -9  -6   21.36    1.55
  -1   9   6   24.22    2.07
   1  -9  -6   24.17    1.74
   1  -9  -6   25.12    2.24
   1   9   6   25.76    2.10
  -1   9  -6   23.07    2.09
  -1   9  -6   23.55    1.87
   1   9   6   19.76    2.12
   1   9   6   25.06    1.73
  -2   9   6    1.47    1.02
   2   9  -6    0.84    0.74
  -2  -9  -6    0.83    0.63
  -2   9   6    1.86    1.10
  -2   9   6    1.01    0.84
   2   9  -6    2.06    1.21
   2   9   6    1.65    0.74
   2  -9  -6    1.18    0.73
   2   9   6    0.73    0.89
   2  -9  -6    1.14    1.07
   2   9   6    0.95    1.11
  -2   9  -6    0.83    0.80
  -3   9   6   16.90    1.69
   3   9  -6   17.34    2.53
  -3   9   6   16.03    2.28
  -3  -9  -6   18.48    1.49
   3   9  -6   17.10    1.64
   3  -9   6   20.32    2.02
  -3  -9   6   16.42    1.64
   3  -9  -6   17.07    1.71
   3   9   6   19.22    1.96
   3  -9  -6   17.06    2.41
  -3   9  -6   19.87    2.02
   4   9  -6    9.07    1.21
  -4   9   6    4.72    1.41
   4  -9   6    7.54    1.37
  -4  -9   6    7.52    1.19
   4   9   6    5.15    1.26
   4  -9  -6    6.46    1.70
  -4   9  -6    5.95    1.34
   5  -9   6    2.47    0.85
  -5   9   6    0.81    0.87
   5  -9  -6    2.86    1.18
   5   9   6    2.23    0.84
  -5  -9   6    0.91    0.64
  -5   9  -6    2.67    1.01
   0  10  -6    0.24    1.02
   0  10   6    1.57    0.82
   0  10  -6    1.79    0.86
   0 -10  -6    0.93    0.66
   0 -10  -6    0.93    1.06
   0  10  -6    2.24    1.10
   0  10   6    1.04    0.90
   0  10   6   -0.10    0.94
  -1  10   6    5.81    1.38
  -1 -10  -6    3.62    0.81
  -1  10   6    4.95    1.04
   1  10  -6    5.18    1.07
   1  10  -6    5.15    1.32
  -1  10   6    5.27    1.34
   1  10  -6    5.64    1.55
   1  10   6    4.25    1.15
   1 -10  -6    3.45    0.87
   1  10   6    4.28    1.40
  -1  10  -6    3.23    1.02
   1 -10  -6    4.01    1.29
  -1  10  -6    3.39    1.25
   2  10  -6    6.98    1.16
  -2 -10  -6    8.27    1.05
  -2  10   6    5.43    1.52
   2  10  -6   10.59    2.06
   2 -10  -6    8.12    1.17
   2 -10  -6    6.91    1.59
  -2  10  -6    7.76    1.33
   2  10   6   11.11    1.68
   2  10   6    7.04    1.76
  -3  10   6    6.54    1.60
   3 -10   6    6.82    1.30
   3  10  -6    7.64    1.19
  -3 -10  -6    6.04    0.93
   3 -10  -6    7.71    1.85
   3 -10  -6    7.47    1.10
  -3  10  -6    7.11    1.37
  -3 -10   6    7.46    1.17
   3  10   6    9.08    1.55
  -4  10   6    9.00    1.70
   4 -10   6   12.34    1.55
   4  10   6   10.20    1.54
  -4 -10   6   11.58    1.28
  -4  10  -6   10.33    1.48
   4 -10  -6    7.02    1.67
   5 -10   6    1.94    0.71
  -5  10   6    1.57    0.92
   5  10   6    1.56    0.87
   5 -10  -6    2.06    1.07
  -5 -10   6    3.07    0.65
   0  11  -6   23.01    2.55
   0  11  -6   22.34    2.63
   0  11   6   25.53    2.53
   0  11   6   28.93    2.53
   0  11  -6   21.42    2.01
   0 -11  -6   28.45    1.97
   0 -11  -6   22.80    2.39
   1  11  -6    1.44    1.30
  -1  11   6   -0.59    0.99
  -1  11   6    1.75    1.23
   1  11  -6    0.00    1.03
  -1 -11  -6    0.67    0.64
   1 -11  -6    1.25    1.17
  -1  11  -6    3.14    1.27
   1  11   6   -0.12    0.95
   1  11   6    0.24    1.25
   1 -11  -6    1.49    0.79
  -1  11  -6    0.58    0.89
  -2 -11  -6    3.32    0.81
   2 -11   6    6.36    1.26
  -2  11   6    2.31    1.23
  -2  11  -6    3.33    1.18
  -2  11  -6    2.59    1.25
   2 -11  -6    2.30    1.32
   2 -11  -6    2.20    0.83
   2  11   6    4.80    1.35
  -2 -11   6    3.96    0.94
   3 -11   6    5.59    1.19
  -3  11   6    3.15    1.32
  -3 -11  -6    4.52    0.83
   3 -11  -6    5.82    1.67
  -3  11  -6    2.82    1.15
  -3  11  -6    4.09    1.22
   3  11   6    4.10    1.26
  -3 -11   6    4.40    0.95
   4 -11   6    3.00    0.94
  -4  11   6    1.86    1.03
   4 -11  -6    2.30    1.27
   4  11   6    1.68    1.01
  -4 -11   6    2.40    0.73
   5 -11   6    1.21    0.54
  -5 -11   6    1.04    0.44
   0  12  -6    4.93    1.46
   0 -12  -6    2.46    0.87
   0 -12  -6    2.00    1.31
   0  12   6    2.99    1.26
  -1 -12  -6    2.91    1.32
   1  12  -6    0.00    1.04
   1 -12   6    1.68    0.93
  -1 -12  -6    2.92    0.83
  -1  12   6    3.09    1.36
  -1  12  -6    2.59    1.31
  -1 -12   6    3.35    0.92
   1 -12  -6    3.10    1.45
   1  12   6    2.27    1.23
   1 -12  -6    2.05    0.84
   2 -12   6    9.19    1.42
  -2 -12  -6    8.72    1.09
  -2  12   6    5.20    1.47
  -2 -12   6    7.43    1.10
  -2  12  -6   11.24    1.83
   2  12   6   10.29    1.70
   2 -12  -6    6.58    1.68
   2 -12  -6    6.40    1.02
  -3  12   6   25.34    2.47
   3 -12   6   28.58    2.16
  -3  12  -6   27.98    2.51
   3 -12  -6   26.61    2.63
  -3 -12   6   30.06    1.87
   4 -12   6    5.95    0.99
  -4  12   6    4.00    0.99
  -4 -12   6    5.48    0.79
   4  12   6    6.13    1.16
   4 -12  -6    6.18    1.30
   0  13   6   28.26    2.72
   0 -13   6   30.62    2.26
   0  13  -6   29.20    2.79
   0 -13  -6   29.62    1.96
  -1 -13  -6    0.84    0.72
   1  13  -6    0.14    1.06
   1 -13   6   -0.43    0.83
  -1  13   6    1.18    1.23
  -1 -13   6   -0.41    0.72
  -1  13  -6    0.75    1.06
   1  13   6    0.22    1.06
   1 -13  -6    1.36    0.73
   1 -13  -6   -0.89    1.25
   2 -13   6    5.01    1.13
  -2  13   6    4.01    1.27
  -2 -13  -6    4.66    0.84
   2  13   6    4.57    1.26
  -2  13  -6    4.48    1.36
   2 -13  -6    5.47    1.63
  -2 -13   6    5.08    0.95
  -3  13   6    4.34    1.17
   3 -13   6    9.43    1.21
   3  13   6    7.42    1.33
  -3 -13   6    7.19    0.93
   3 -13  -6    4.09    1.27
  -3  13  -6    6.27    1.28
   4 -13   6    5.35    0.81
  -4 -13   6    4.28    0.62
   0 -14   6    0.94    0.79
   0 -14  -6   -0.29    0.61
   0  14  -6   -0.62    0.99
   0  14   6    0.21    1.13
   1  14  -6    3.78    1.30
  -1  14   6    3.98    1.26
   1 -14   6    3.43    0.96
  -1 -14   6    3.54    0.88
   1  14   6    4.15    1.30
  -1  14  -6    4.50    1.35
   2 -14   6    2.16    0.85
  -2  14   6    1.51    0.99
  -2 -14   6    1.27    0.66
  -2  14  -6    0.49    0.96
   2  14   6    3.03    1.21
   3 -14   6    1.02    0.62
  -3 -14   6    0.71    0.52
   0  15   6   28.57    2.23
   0  15  -6   27.90    2.25
   0 -15   6   29.28    1.86
  -1  15   6    1.75    0.99
   1 -15   6   -0.06    0.68
   1  15   6    0.21    0.85
  -1  15  -6    0.35    0.85
  -1 -15   6    2.06    0.71
   2 -15   6    1.62    0.63
  -2  15  -6   -0.21    0.78
  -2 -15   6    0.92    0.56
   0   0  -7    0.57    0.27
  -1   0   7  266.55    8.90
   1   0  -7  263.09   10.43
   1   0  -7  272.39    8.46
   2   0  -7    9.23    0.81
   2   0  -7    8.64    1.18
  -2   0   7    8.43    0.90
   3   0  -7    0.38    0.50
  -3   0   7    0.68    0.58
  -4   0   7    1.42    0.85
  -4   0  -7    0.50    0.71
  -4   0   7    1.75    0.78
   4   0  -7    1.18    0.93
   4   0   7    0.23    0.73
   5   0  -7    1.81    1.15
  -5   0  -7    1.41    1.01
  -5   0   7    1.04    0.90
   5   0   7    2.10    0.89
  -6   0  -7    5.20    0.98
   6   0   7    4.79    0.94
   6   0  -7    5.43    1.32
   0  -1  -7  694.36   20.85
   0   1  -7  665.80   20.83
   1   1  -7   63.64    3.14
   1   1  -7   69.19    2.43
  -1   1   7   68.85    2.63
  -1  -1   7   66.77    2.50
   1  -1  -7   71.21    2.47
  -2   1   7    3.82    0.70
   2   1  -7    4.09    0.58
   2   1  -7    6.36    1.07
  -2  -1   7    4.39    0.65
   2  -1  -7    3.64    0.58
   3   1  -7   43.31    2.85
  -3   1   7   43.06    2.38
   3   1  -7   42.60    2.10
  -3  -1   7   44.08    2.28
   3  -1  -7   40.33    2.82
   3  -1  -7   40.94    2.08
   4   1  -7    5.38    1.25
  -4  -1  -7    7.43    1.31
  -4   1   7    7.55    1.22
   4  -1   7    7.31    1.31
  -4   1   7    5.60    1.16
  -4  -1   7    6.19    1.13
   4   1   7    7.59    1.21
   4  -1  -7    6.62    1.47
  -4   1  -7    5.49    1.17
   5  -1   7    7.71    1.29
  -5   1   7    8.47    1.40
   5   1  -7    8.70    1.61
  -5   1  -7   10.69    1.69
   5  -1  -7    9.08    1.79
   5   1   7    8.84    1.36
  -6  -1  -7    8.84    1.20
   6  -1   7    9.34    1.14
   6   1  -7   12.00    1.61
   6   1   7    9.22    1.07
  -6   1  -7    9.15    1.31
   6  -1  -7   10.00    1.68
   0   2  -7   -0.10    0.37
   0   2  -7    0.08    0.24
   0  -2  -7    0.41    0.26
   1   2  -7   91.92    4.15
   1   2  -7   94.67    3.19
  -1   2   7   95.48    3.53
   1  -2  -7   98.78    3.26
  -1  -2   7   89.33    3.25
   2   2  -7  322.68   12.66
   2   2  -7  312.78   10.07
  -2   2   7  322.45   10.88
   2  -2  -7  313.01   10.15
  -2  -2   7  306.43   10.56
   3   2  -7   62.03    2.61
  -3   2   7   59.43    2.99
   3   2  -7   64.93    3.65
   3  -2  -7   52.59    3.42
   3  -2  -7   56.22    2.61
  -4   2   7   12.43    1.66
   4  -2   7   14.02    1.65
  -4   2   7   11.44    1.39
   4   2  -7   13.54    1.56
   4  -2  -7   11.21    1.79
  -4  -2   7   10.39    1.40
  -4   2  -7   10.84    1.52
   4   2   7   14.50    1.51
  -5   2   7   24.42    2.08
   5  -2   7   18.68    1.97
   5   2  -7   20.10    2.03
   5  -2  -7   20.86    2.42
   5   2   7   20.84    1.85
  -5   2  -7   26.41    2.24
  -6  -2  -7    0.73    0.66
   6  -2   7    0.37    0.65
   6   2  -7    0.98    0.83
   6  -2  -7    0.77    1.03
  -6   2  -7    1.32    0.79
   0  -3  -7   36.27    1.40
   0   3  -7   33.34    1.80
   0   3  -7   32.27    1.34
   1   3  -7  115.70    4.97
   1   3  -7  113.15    3.77
  -1   3   7  112.59    4.23
   1  -3  -7  119.65    3.88
   1   3   7  108.44    4.60
  -2   3   7   19.28    1.42
   2   3  -7   20.14    1.12
   2   3  -7   19.90    1.79
   2  -3  -7   20.04    1.17
   3   3  -7    3.95    1.12
  -3   3   7    3.69    0.95
   3   3  -7    3.72    0.68
   3  -3  -7    3.21    1.13
   3  -3  -7    3.49    0.72
  -4   3   7   28.31    2.30
   4  -3   7   23.70    2.27
  -4   3   7   28.65    2.10
   4   3  -7   33.73    2.79
   4   3  -7   29.18    2.10
   4   3   7   25.14    1.97
  -4   3  -7   29.93    2.34
   4  -3  -7   31.06    2.71
  -4  -3   7   25.65    2.06
  -5   3   7    1.22    0.90
   5  -3   7    0.46    0.90
   5   3  -7    0.05    0.87
   5   3   7   -0.42    0.65
   5  -3  -7    0.69    1.17
   5   3   7   -1.55    0.99
  -5   3  -7    0.27    0.89
  -6  -3  -7   10.35    1.32
   6   3  -7   12.07    1.45
   6  -3   7   10.58    1.24
  -6   3  -7   12.77    1.53
  -6   3  -7   14.69    1.75
   6  -3  -7   13.17    1.87
   0  -4  -7   87.46    2.96
   0   4   7   86.86    3.26
   0   4  -7   79.45    3.71
   1   4  -7  126.19    5.46
   1   4  -7  125.27    4.07
  -1   4   7  128.14    4.68
   1  -4  -7  129.21    4.20
   1   4   7  121.17    5.15
  -1   4  -7  116.44    5.00
  -2   4   7  142.50    5.43
   2   4  -7  133.03    4.67
   2   4  -7  144.09    6.35
   2  -4  -7  136.90    4.83
  -3   4   7   52.22    2.82
   3   4  -7   54.76    3.39
   3   4  -7   44.54    2.40
   3  -4  -7   50.82    2.35
   3  -4  -7   43.03    2.99
  -3   4  -7   43.70    2.64
   3  -4  -7   47.33    3.28
  -4   4   7    3.92    1.17
  -4   4   7    2.41    0.90
   4   4  -7    6.00    1.60
   4   4  -7    6.48    1.13
   4  -4   7    5.31    1.19
   4   4   7    7.03    1.40
   4   4   7    7.12    1.03
   4  -4  -7    7.75    1.64
  -4   4  -7    4.83    1.17
  -5   4   7    1.83    0.92
   5  -4   7    1.93    1.01
   5   4  -7    3.05    1.01
   5   4   7    1.41    1.10
  -5   4  -7    2.40    0.98
  -5   4  -7    2.19    1.09
   5  -4  -7    1.15    1.33
   5   4   7    2.14    0.80
   6  -4   7    2.74    0.80
  -6  -4  -7    3.73    0.91
   6   4  -7    3.11    0.83
  -6   4  -7    5.14    1.17
   6  -4  -7    2.54    1.15
   6   4   7    2.59    0.83
  -6   4  -7    4.89    1.04
   0  -5  -7  244.17    7.53
   0   5   7  236.22    8.14
   0   5  -7  224.63    9.35
   1   5  -7   39.39    2.40
  -1   5   7   38.42    2.00
   1   5   7   38.28    2.17
   1  -5  -7   37.86    1.59
  -1   5  -7   36.84    2.02
   2   5  -7   48.24    2.95
  -2   5   7   47.29    2.49
   2  -5  -7   44.28    2.01
   2  -5  -7   44.58    2.86
   3   5  -7   30.61    1.84
  -3   5   7   34.85    2.34
   3   5  -7   36.76    2.78
  -3  -5  -7   31.19    2.19
   3  -5  -7   33.03    2.77
  -3   5  -7   30.47    2.15
   3  -5  -7   33.40    1.86
   3  -5  -7   29.04    2.52
   3   5   7   29.10    2.16
  -3   5  -7   31.37    2.23
   4   5  -7    1.54    1.22
  -4  -5  -7    1.34    0.93
   4  -5   7    0.05    0.83
   4   5  -7    0.96    0.78
  -4   5   7    0.82    0.78
   4  -5  -7    0.50    1.12
   4   5   7    1.74    0.73
   4   5   7    1.52    0.99
  -4   5  -7   -0.08    0.82
  -4   5  -7    0.28    0.70
   5  -5   7    2.29    1.04
  -5   5   7    2.47    0.92
  -5  -5  -7    2.24    1.00
   5   5  -7    3.40    0.98
   5  -5  -7    2.56    1.43
  -5   5  -7    1.22    0.83
  -5   5  -7    2.65    1.11
   5   5   7    3.37    0.89
   5   5   7    2.09    1.13
   6  -5   7    0.77    0.63
   6   5  -7    0.35    0.63
  -6   5  -7    0.20    0.56
  -6   5  -7    1.31    0.92
   6  -5  -7    0.25    1.02
   6   5   7    0.36    0.61
   0   6   7  243.28    8.24
   0   6  -7  223.99    9.47
  -1   6   7  383.71   13.27
   1   6  -7  404.90   15.42
  -1   6  -7  385.93   14.98
   1   6   7  373.66   15.13
  -2   6   7   24.72    1.79
  -2  -6  -7   20.59    1.65
   2   6  -7   26.65    2.16
   2  -6  -7   22.69    2.16
  -3   6   7    9.76    1.69
  -3  -6  -7   14.02    1.54
   3   6  -7    8.44    1.67
  -3  -6  -7   11.91    1.21
   3   6  -7   13.16    1.22
  -3   6   7   11.72    1.41
  -3   6   7   11.70    1.64
   3   6   7   12.85    1.25
  -3   6  -7   14.96    1.68
   3  -6  -7   10.25    1.71
   3   6   7   10.81    1.43
  -3   6  -7   16.24    1.72
   3  -6  -7   15.72    2.11
  -4   6   7   17.35    1.81
  -4   6   7   12.98    2.02
   4  -6   7   16.23    1.87
   4   6  -7   11.21    2.09
   4   6  -7   17.15    1.53
  -4  -6  -7   15.38    1.76
   4   6   7   17.91    1.88
  -4   6  -7   13.87    1.74
   4  -6  -7   14.46    2.20
   4   6   7   16.14    1.58
  -4   6  -7   16.75    1.82
  -5   6   7    4.12    1.37
  -5  -6  -7    6.89    1.33
  -5   6   7    5.95    1.08
   5   6  -7    4.50    1.01
   5  -6   7    4.01    1.15
  -5   6  -7    6.00    1.23
   5   6   7    5.11    1.23
  -5   6  -7    5.46    1.29
   5  -6  -7    3.62    1.49
   6  -6   7    3.75    0.76
  -6   6  -7    3.66    0.81
  -6  -6   7    4.99    0.78
   6  -6  -7    3.67    1.14
   6   6   7    3.15    0.83
   0   7   7    6.38    1.10
   0   7  -7    4.24    0.97
   0   7   7    4.89    0.83
  -1   7   7   37.92    2.20
   1   7  -7   38.80    2.59
   1   7   7   35.24    2.39
   1   7   7   37.14    1.98
  -1   7  -7   38.03    2.36
   2   7  -7    2.66    1.13
  -2   7   7    4.18    1.00
   2   7  -7    3.89    0.77
  -2   7   7    4.40    1.18
  -2   7  -7    4.74    0.95
   2  -7  -7    5.13    1.30
   2  -7  -7    4.12    1.21
   2   7   7    2.71    0.90
  -3   7   7    5.61    1.13
  -3   7   7    4.46    1.26
  -3  -7  -7    4.17    0.76
   3   7  -7    4.35    1.39
   3   7  -7    5.71    1.00
  -3   7   7    4.58    1.33
  -3   7  -7    3.80    1.01
   3   7   7    3.05    1.02
   3   7   7    2.75    0.80
   3  -7  -7    3.70    1.32
  -3   7  -7    3.04    0.87
   4  -7   7   58.38    3.45
   4   7  -7   60.53    3.06
  -4   7   7   65.43    3.27
   4   7   7   64.82    3.56
  -4   7  -7   67.42    3.63
   4  -7  -7   55.43    3.98
  -4   7  -7   61.95    3.45
   4   7   7   62.00    2.92
   5   7  -7    1.41    0.84
   5  -7   7    1.10    0.92
  -5   7   7    2.07    1.14
   5  -7  -7    3.45    1.44
  -5   7  -7    1.27    0.73
   5   7   7    0.73    0.89
  -5   7  -7    2.53    1.07
   6  -7   7    2.47    0.61
  -6  -7   7    1.26    0.51
  -6   7  -7    1.61    0.61
   0   8  -7    0.62    0.74
   0   8   7    2.40    0.91
   0   8   7    0.73    0.65
   0   8   7    0.47    0.79
  -1   8   7   21.55    2.17
  -1   8   7   21.23    1.73
   1   8  -7   27.48    2.23
  -1   8  -7   22.89    1.93
   1   8   7   22.64    1.92
  -1   8  -7   19.95    1.73
   1  -8  -7   25.57    2.13
   1   8   7   24.69    2.11
   1   8   7   23.43    1.60
  -2  -8  -7   36.62    2.00
  -2   8   7   42.03    2.53
   2   8  -7   40.47    3.05
  -2   8   7   34.34    2.89
   2   8  -7   34.77    2.08
   2   8   7   36.70    2.46
   2  -8  -7   37.50    2.83
   2   8   7   37.82    2.17
   2   8   7   36.92    2.11
  -2   8  -7   37.48    2.88
   2  -8  -7   35.51    2.17
  -2   8  -7   39.15    2.42
  -3   8   7    0.21    1.02
   3  -8   7   -0.18    0.87
   3   8  -7   -0.12    0.68
  -3   8   7   -0.76    0.77
   3   8  -7   -0.03    1.06
  -3  -8  -7   -0.55    0.52
   3   8   7   -0.05    0.65
  -3   8  -7   -0.54    0.80
   3  -8  -7    0.64    1.15
   3   8   7    0.09    0.87
  -4   8   7    0.39    0.80
  -4   8   7    1.14    1.08
   4   8  -7    0.92    0.78
   4  -8   7    2.43    1.00
   4   8   7    1.78    1.05
  -4   8  -7    0.53    0.76
  -4   8  -7    2.67    1.07
   4  -8  -7    1.73    1.40
  -5   8   7    0.43    0.91
   5  -8   7    0.39    0.82
  -5  -8   7    0.52    0.66
   5   8   7    0.74    0.76
  -5   8  -7    1.22    0.95
  -5   8  -7    0.78    0.68
   5  -8  -7    1.11    1.16
   0   9   7   26.73    2.25
   0   9  -7   21.15    2.39
   0   9  -7   25.39    2.28
   0  -9  -7   22.63    1.69
   0   9   7   22.09    1.79
   0  -9  -7   22.30    2.10
   0   9   7   23.05    2.15
   0   9   7   23.39    1.83
  -1  -9  -7    6.37    0.92
  -1   9   7    4.08    1.12
  -1   9   7    5.74    1.31
   1   9  -7    6.46    1.36
  -1   9   7    4.16    0.98
   1   9  -7    4.97    1.41
  -1   9  -7    4.03    0.97
   1   9   7    2.68    1.13
   1  -9  -7    4.50    1.25
   1  -9  -7    4.16    0.85
   1   9   7    3.96    0.86
  -1   9  -7    4.91    1.21
   1   9   7    5.76    1.18
  -2   9   7    8.14    1.26
   2   9  -7    7.45    1.67
  -2   9   7    7.93    1.67
  -2   9   7    5.37    1.32
  -2  -9  -7    9.72    1.06
   2   9   7   10.80    1.55
   2  -9  -7    9.72    1.81
   2   9   7    7.02    1.00
   2  -9  -7    8.86    1.17
  -2   9  -7    7.70    1.30
  -2   9  -7    8.73    1.63
   3   9  -7   28.85    2.93
   3  -9   7   31.67    2.53
  -3  -9  -7   30.66    1.86
   3   9  -7   33.28    2.09
  -3   9   7   33.44    2.92
  -3   9   7   31.07    2.22
   3   9   7   35.00    2.53
  -3   9  -7   34.00    2.43
   3  -9  -7   32.50    2.95
   4  -9   7   26.36    2.19
   4  -9  -7   21.80    2.61
  -4  -9   7   24.59    1.88
  -4   9  -7   24.03    2.06
   5  -9   7   21.02    1.64
  -5   9   7   11.26    1.68
  -5  -9   7   19.95    1.41
   5  -9  -7   17.84    1.95
   0 -10  -7    9.40    1.56
   0  10  -7    6.85    1.53
   0  10   7    8.13    1.18
   0  10   7    9.11    1.56
   0  10  -7    9.81    1.75
   0 -10  -7    8.38    1.10
  -1 -10  -7    7.71    1.03
  -1  10   7    6.80    1.13
   1  10  -7    5.68    1.43
  -1  10   7    6.83    1.53
   1  10  -7    7.81    1.67
  -1  10   7    5.98    1.34
   1  10   7    6.35    1.07
   1 -10  -7    7.00    1.47
   1 -10  -7    5.34    0.97
   1  10   7    6.00    1.33
  -1  10  -7    8.98    1.64
   1  10   7    8.39    1.74
  -2  10   7   40.45    3.22
  -2 -10  -7   45.68    2.37
  -2  10   7   41.48    2.52
   2  10  -7   45.46    3.61
  -2  10  -7   44.42    2.72
  -2  10  -7   47.29    3.35
   2 -10  -7   40.49    3.21
   2 -10  -7   42.04    2.47
   2  10   7   47.68    3.04
  -3 -10  -7    0.34    0.65
   3 -10   7    0.19    0.84
  -3  10   7   -0.51    1.05
  -3  10  -7   -0.22    0.93
   3 -10  -7   -0.49    1.16
   3  10   7    0.69    1.00
  -3 -10   7   -0.60    0.72
  -4  10   7    1.05    1.01
   4 -10   7    4.11    1.16
  -4 -10   7    4.06    0.89
   4  10   7    3.27    1.10
   4 -10  -7    2.85    1.31
  -5  10   7    2.51    0.93
   5 -10   7    2.77    0.74
   5  10   7    2.32    0.86
   5 -10  -7    2.25    1.02
  -5 -10   7    2.64    0.61
   0  11  -7    7.96    1.64
   0  11  -7    6.81    1.77
   0  11   7    6.27    1.54
   0 -11  -7    4.79    1.40
   0 -11  -7    5.62    0.99
   0  11   7    7.53    1.57
   1  11  -7    6.27    1.53
   1  11  -7    5.45    1.66
  -1 -11  -7    6.65    1.04
  -1  11   7    6.75    1.55
  -1  11   7    9.03    1.77
   1 -11  -7    6.19    1.05
  -1  11  -7    7.62    1.63
   1 -11  -7    6.34    1.59
   1  11   7    6.42    1.75
   1  11   7   10.26    1.76
  -2 -11  -7    9.61    1.16
  -2  11   7    8.92    1.81
   2 -11   7   12.44    1.60
   2  11   7    8.13    1.52
   2 -11  -7    8.49    1.14
  -2  11  -7   12.47    1.84
   2 -11  -7   14.02    2.11
   3 -11   7   13.80    1.70
  -3  11   7   10.07    1.83
  -3 -11   7   10.45    1.24
   3  11   7    6.97    1.43
   3 -11  -7   10.24    1.91
  -4  11   7    0.83    0.87
   4 -11   7    2.93    0.94
   4  11   7    1.19    0.90
  -4 -11   7    0.33    0.61
   4 -11  -7    1.13    1.08
   0 -12  -7   19.93    2.27
   0  12   7   13.05    2.00
   0 -12  -7   16.72    1.68
   0  12  -7   22.03    2.54
  -1  12   7   57.78    3.90
   1  12  -7   65.53    3.97
  -1 -12  -7   54.32    2.90
   1  12   7   61.63    3.82
   1 -12  -7   61.54    3.88
  -1  12  -7   59.92    3.92
   1 -12  -7   60.79    2.96
   2 -12   7   11.00    1.49
  -2  12   7    7.70    1.64
  -2 -12  -7    9.16    1.09
  -2 -12   7   11.03    1.28
   2  12   7    7.46    1.50
  -2  12  -7    9.00    1.68
   2 -12  -7    7.40    1.70
  -3  12   7    2.68    1.16
   3 -12   7    3.25    1.04
  -3  12  -7    6.09    1.32
   3 -12  -7    5.08    1.50
   3  12   7    3.45    1.13
  -3 -12   7    4.79    0.90
   4 -12   7    2.31    0.78
  -4  12   7    0.94    0.91
  -4 -12   7    0.44    0.52
   4  12   7    1.46    0.88
   4 -12  -7    2.14    1.04
   0  13   7   -0.84    1.04
   0  13  -7    0.14    1.10
   0 -13  -7    0.10    1.14
   0 -13  -7    0.13    0.68
   0 -13   7    1.81    0.87
  -1 -13  -7    3.72    0.83
  -1  13   7    4.45    1.45
   1 -13   7    4.46    1.08
   1  13  -7    5.89    1.49
  -1 -13  -7    4.03    1.39
  -1 -13   7    4.59    0.97
  -1  13  -7    6.84    1.55
   1  13   7    5.47    1.44
   1 -13  -7    4.47    1.48
  -2 -13  -7    4.15    1.23
   2 -13   7    3.55    1.05
  -2  13   7    1.65    1.13
  -2  13  -7    3.31    1.23
   2 -13  -7    6.38    1.51
  -2 -13   7    4.04    0.92
   2  13   7    3.79    1.29
   3 -13   7    6.19    1.07
  -3  13   7    2.73    0.98
  -3 -13  -7    4.93    1.10
   3 -13  -7    3.49    1.22
  -3  13  -7    6.48    1.28
   3  13   7    8.67    1.36
  -3 -13   7    7.17    0.92
   0 -14   7    3.60    0.92
   0 -14  -7    2.70    1.25
   0  14   7    2.67    1.21
   0  14  -7    1.98    1.22
  -1  14   7    1.78    1.05
   1 -14   7    4.20    1.02
   1  14  -7    2.65    1.13
  -1 -14   7    3.38    0.86
   1  14   7    2.91    1.24
  -1  14  -7    3.28    1.16
   1 -14  -7    2.57    1.23
  -2  14   7   -0.46    0.74
   2 -14   7   -0.40    0.70
  -2  14  -7   -0.42    0.89
   2 -14  -7   -0.62    0.91
  -2 -14   7   -0.28    0.56
   2  14   7    0.02    0.97
   3 -14   7    1.36    0.63
  -3 -14   7    0.38    0.51
   0 -15   7    0.78    0.67
   0  15   7    0.23    0.82
   0  15  -7    1.78    0.94
   1 -15   7    0.66    0.66
  -1  15   7    0.80    0.82
   1  15  -7   -0.09    0.87
  -1  15  -7    0.14    0.78
   1  15   7   -0.48    0.78
  -1 -15   7    0.48    0.60
   2 -15   7    0.96    0.61
  -2  15  -7    0.19    0.74
  -2 -15   7    0.93    0.54
   0   0  -8    2.36    0.38
  -1   0   8   15.56    0.92
   1   0  -8   14.24    0.86
   1   0  -8   15.62    1.31
   2   0  -8    1.84    0.47
  -2   0   8    2.84    0.60
  -3   0   8    3.68    0.83
   3   0  -8    3.72    0.71
   3   0  -8    3.37    1.05
   4   0   8    1.83    0.86
  -4   0   8    1.18    0.89
   4   0  -8    1.72    1.01
  -4   0   8    1.30    0.93
  -4   0  -8    2.46    0.89
   5   0  -8   57.05    3.47
  -5   0  -8   55.31    3.43
  -5   0   8   55.63    3.23
   6   0   8   -0.72    0.62
  -6   0  -8    0.43    0.64
   6   0  -8    0.01    0.85
   0   1  -8  127.00    5.31
   0   1  -8  135.25    4.45
   0  -1  -8  142.95    4.48
  -1   1   8  308.52   10.33
   1   1  -8  313.85    9.74
   1   1  -8  299.80   12.03
   1  -1  -8  313.03    9.76
  -1  -1   8  309.82   10.21
   2   1  -8  228.91    7.63
   2   1  -8  244.60    9.67
  -2   1   8  238.24    8.22
   2  -1  -8  226.28    7.65
  -2  -1   8  227.47    8.05
   3   1  -8   17.84    1.83
  -3   1   8   16.11    1.50
   3   1  -8   15.42    1.20
   3  -1  -8   15.66    1.86
   3  -1  -8   17.81    1.27
  -3  -1   8   17.88    1.44
  -4  -1  -8   14.97    1.81
  -4   1   8   12.17    1.62
  -4   1   8   12.81    1.54
   4  -1   8   11.47    1.50
   4   1  -8   15.04    1.79
   4  -1  -8   13.14    1.78
   4   1   8   14.55    1.58
  -4   1  -8   14.62    1.70
  -4  -1   8   11.39    1.49
   5   1  -8   -0.89    0.94
   5  -1   8    0.57    0.83
  -5   1   8   -0.05    0.77
   5  -1  -8    0.39    1.10
   5   1   8   -0.42    0.77
  -5  -1   8    0.73    0.86
  -5   1  -8    0.57    0.88
   6   1  -8   27.26    2.02
  -6  -1  -8   25.93    2.04
  -6  -1  -8   24.50    1.90
   6  -1   8   30.16    1.81
  -6   1  -8   26.92    2.00
   6   1   8   28.69    1.77
   6  -1  -8   29.91    2.20
   0   2  -8   16.49    0.88
   0  -2  -8   17.06    0.92
   0   2  -8   16.32    1.15
  -1   2   8  129.28    4.76
   1   2  -8  129.02    5.58
   1   2  -8  128.69    4.36
   1  -2  -8  139.42    4.44
   2   2  -8   63.23    2.48
   2   2  -8   61.39    3.37
  -2   2   8   64.20    2.84
   2  -2  -8   61.59    2.51
   3   2  -8    1.20    0.83
  -3   2   8    1.86    0.77
   3   2  -8    1.34    0.57
   3  -2  -8    0.50    0.77
   3  -2  -8    1.66    0.57
   4  -2   8    7.18    1.32
  -4   2   8    5.11    1.04
  -4   2   8    4.75    1.20
   4   2  -8    6.75    1.23
  -4   2  -8    6.86    1.28
  -4  -2   8    6.12    1.16
   4   2   8    8.66    1.28
   4  -2  -8    5.36    1.39
  -5   2   8    5.96    1.23
   5   2  -8   10.02    1.57
   5  -2   8    6.00    1.26
   5   2   8    6.32    1.18
   5  -2  -8    8.89    1.74
  -5   2  -8    8.56    1.54
   6  -2   8   10.76    1.24
  -6  -2  -8   11.63    1.40
  -6  -2  -8   10.07    1.22
   6   2  -8   12.06    1.44
   6  -2  -8   10.61    1.57
  -6   2  -8    9.90    1.34
   6   2   8   10.98    1.11
   0  -3  -8    0.19    0.28
   0   3   8   -0.21    0.27
   0   3  -8    0.99    0.49
   0   3  -8    0.38    0.27
   1   3  -8    0.88    0.29
   1   3  -8    0.15    0.53
  -1   3   8    0.65    0.44
   1  -3  -8    0.44    0.30
   1   3   8    0.46    0.38
   2   3  -8    2.23    0.49
  -2   3   8    1.90    0.65
   2   3  -8    2.53    0.85
   2  -3  -8    2.72    0.54
   3   3  -8    3.20    0.69
   3   3  -8    4.67    1.26
  -3   3   8    4.51    1.02
  -3   3  -8    4.66    0.95
   3  -3  -8    4.32    1.17
   3  -3  -8    3.41    0.73
   3  -3  -8    4.53    1.21
  -4   3   8   19.18    2.14
   4  -3   8   17.05    1.86
   4   3  -8   15.77    1.62
  -4   3   8   18.41    1.90
   4   3  -8   19.12    2.47
  -4   3  -8   17.71    1.90
   4  -3  -8   18.79    2.17
  -4  -3   8   16.20    1.77
   4   3   8   16.75    1.63
   5   3  -8    9.66    1.53
  -5   3   8    7.61    1.30
   5  -3   8   11.88    1.63
   5  -3  -8    6.16    1.66
   5   3   8    8.04    1.18
  -5   3  -8    7.72    1.36
  -5   3  -8    9.60    1.52
   6   3  -8    1.10    0.75
  -6  -3  -8    0.82    0.67
   6  -3   8    1.70    0.76
   6  -3  -8    1.37    1.07
  -6   3  -8    3.54    0.94
   0   4   8    5.73    0.69
   0   4  -8    5.67    0.83
   0  -4  -8    6.91    0.63
  -1   4   8   76.42    3.21
   1   4  -8   76.88    2.71
   1   4  -8   81.65    3.82
   1  -4  -8   80.99    2.83
   1   4   8   74.17    3.43
   2   4  -8  222.07    9.23
  -2   4   8  224.56    7.95
   2   4  -8  208.84    7.01
   2  -4  -8  207.90    7.16
  -3  -4  -8   32.20    2.18
   3   4  -8   30.71    1.86
  -3   4   8   39.06    2.40
   3   4  -8   37.07    2.75
  -3   4  -8   33.92    2.22
   3  -4  -8   36.32    2.86
   3  -4  -8   32.86    1.86
   3  -4  -8   30.69    2.50
  -4   4   8    5.97    1.14
   4   4  -8    9.79    1.33
  -4   4   8    6.05    1.36
   4   4  -8    6.53    1.68
   4  -4   8   10.54    1.57
   4  -4  -8    7.79    1.72
   4   4   8    7.75    1.14
  -4   4  -8    7.13    1.22
  -4   4  -8    8.09    1.36
  -5   4   8   11.37    1.53
   5   4  -8   11.33    1.39
   5  -4   8   13.17    1.72
  -5  -4  -8   12.84    1.82
   5   4   8   11.37    1.31
   5  -4  -8   12.83    2.17
  -5   4  -8   10.89    1.57
  -5   4  -8   11.34    1.56
   5   4   8   12.67    1.83
  -6  -4  -8    2.19    0.76
   6   4  -8    1.23    0.68
   6  -4   8    1.72    0.72
   6  -4  -8    1.18    0.96
  -6   4  -8    0.80    0.63
   6   4   8    1.77    0.76
   0  -5  -8  240.38    7.75
   0   5   8  243.72    8.38
   0   5  -8  239.08    9.64
  -1   5   8   10.79    1.09
   1   5  -8   13.15    1.42
   1   5   8   11.68    1.19
   1  -5  -8   12.40    0.81
  -2  -5  -8   45.42    2.66
  -2   5   8   54.46    2.72
   2   5  -8   55.77    3.27
   2  -5  -8   52.50    2.21
   2  -5  -8   49.77    3.12
   3   5  -8   10.81    1.17
  -3   5   8   10.35    1.34
  -3  -5  -8   12.39    1.50
   3   5  -8    9.68    1.73
  -3   5   8    8.01    1.36
   3  -5  -8    9.73    1.70
   3  -5  -8    8.93    1.08
   3   5   8    8.74    1.11
   3  -5  -8   12.47    1.93
  -3   5  -8   11.04    1.42
  -3   5  -8   10.16    1.39
  -4   5   8   18.51    1.84
  -4  -5  -8   19.28    1.92
   4  -5   8   22.54    2.20
   4   5  -8   20.88    2.68
   4   5  -8   17.06    1.57
   4   5   8   18.09    1.96
   4   5   8   19.19    1.71
   4  -5  -8   20.40    2.55
  -4   5  -8   19.20    2.02
  -4   5  -8   18.54    1.93
  -5  -5  -8   17.14    1.79
   5   5  -8   19.41    1.60
   5  -5   8   19.94    2.06
  -5   5   8   15.82    1.70
   5  -5  -8   18.20    2.35
   5   5   8   19.04    1.59
  -5   5  -8   16.49    1.83
  -5   5  -8   17.61    1.87
   5   5   8   18.12    1.92
   6  -5   8   -0.32    0.55
   6   5   8   -0.32    0.61
  -6   5  -8    0.34    0.58
   6  -5  -8    0.70    0.88
   0   6   8   54.32    2.55
   0   6  -8   56.94    3.01
   1   6  -8   15.48    1.63
  -1   6   8   15.55    1.36
   1   6   8   13.11    1.39
   2   6  -8   16.48    1.78
  -2  -6  -8   15.34    1.43
  -2   6   8   14.73    1.46
   2  -6  -8   16.96    1.99
   2  -6  -8   14.80    1.74
   3   6  -8   10.02    1.09
  -3   6   8   10.10    1.33
  -3   6   8   12.58    1.72
   3   6  -8    8.05    1.60
  -3  -6  -8   12.00    1.53
  -3   6  -8    9.19    1.32
   3   6   8   11.15    1.54
   3  -6  -8   10.87    1.85
   3   6   8    8.40    1.06
  -3   6  -8    9.87    1.32
   3  -6  -8    7.72    1.66
   4  -6   8   17.84    1.96
   4   6  -8   18.75    1.61
  -4  -6  -8   20.64    1.96
  -4   6   8   19.42    1.95
   4   6  -8   23.23    2.64
   4  -6  -8   23.81    2.88
   4   6   8   17.82    1.67
  -4   6  -8   20.38    1.86
   4   6   8   21.47    2.06
  -4   6  -8   22.98    2.03
  -5   6   8   16.02    1.58
   5   6  -8   14.59    1.40
   5  -6   8   18.19    1.91
  -5  -6  -8   14.30    1.61
   5  -6  -8   16.48    2.31
  -5   6  -8   14.81    1.66
  -5   6  -8   17.67    1.78
   6  -6   8    5.48    0.85
  -6   6  -8    5.51    0.90
  -6  -6   8    5.63    0.82
   6  -6  -8    7.22    1.36
   0   7  -8   36.56    2.51
   0   7   8   42.09    2.20
   0   7   8   44.32    2.60
  -1   7   8   71.17    3.28
   1   7  -8   65.66    3.77
   1  -7  -8   63.99    3.40
   1   7   8   64.59    3.57
   1   7   8   69.03    3.01
  -2   7   8    2.63    0.85
   2   7  -8    3.27    1.10
  -2   7   8    4.10    1.04
  -2   7  -8    2.66    0.84
   2   7   8    2.34    0.92
   2  -7  -8    2.18    1.03
   2  -7  -8    3.50    1.27
   3   7  -8    6.91    1.63
   3   7  -8    5.16    0.92
  -3   7   8    8.04    1.50
  -3   7   8    3.40    1.33
  -3   7   8    5.38    1.15
   3  -7  -8    7.75    1.84
   3  -7  -8    6.00    1.52
  -3   7  -8    6.76    1.20
   3   7   8    4.82    0.93
  -3   7  -8    5.46    1.14
   3   7   8    7.21    1.33
   4  -7   8   12.24    1.63
  -4   7   8    9.17    1.77
   4   7  -8   14.86    1.45
  -4   7   8   15.91    1.73
  -4   7  -8   14.99    1.74
   4   7   8   15.95    1.57
  -4   7  -8   11.98    1.53
   4   7   8   18.24    1.87
   4  -7  -8   13.88    2.21
   5  -7   8    6.08    1.19
  -5   7   8    2.88    1.15
   5   7   8    5.10    1.15
  -5   7  -8    6.43    1.23
   5  -7  -8    5.74    1.62
  -5   7  -8    3.79    0.93
   6  -7   8    0.87    0.52
  -6  -7   8    0.78    0.48
   0  -8  -8   17.52    1.67
   0   8  -8   20.21    1.90
   0   8   8   18.83    1.55
   0   8   8   18.75    1.81
   0   8   8   18.07    1.91
  -1   8   8   10.90    1.63
   1   8  -8   11.12    1.65
  -1   8   8   10.05    1.29
   1   8   8   11.15    1.51
   1  -8  -8   14.36    1.77
   1   8   8   11.65    1.65
   1   8   8    8.68    1.11
  -2  -8  -8    5.46    0.83
  -2   8   8    4.21    1.11
  -2   8   8    6.00    1.17
   2   8  -8    5.19    1.47
  -2   8   8    4.85    1.41
   2   8   8    4.26    1.06
   2  -8  -8    5.88    0.97
  -2   8  -8    5.64    1.29
   2  -8  -8    4.35    1.30
   2   8   8    5.71    0.93
   2   8   8    4.54    0.95
  -2   8  -8    5.54    1.06
  -3   8   8   21.10    2.48
  -3   8   8   22.16    2.00
   3   8  -8   22.78    2.56
   3   8   8   20.61    1.70
   3   8   8   22.59    2.08
  -3   8  -8   22.47    1.91
  -3   8  -8   19.16    1.93
   3  -8  -8   23.40    2.74
   4  -8   8   31.32    2.50
  -4   8   8   31.06    2.11
  -4   8   8   28.19    2.76
   4   8   8   31.53    2.49
  -4   8  -8   31.39    2.28
   4  -8  -8   30.40    2.90
  -4   8  -8   28.82    2.24
  -5   8   8    3.20    1.09
   5  -8   8    5.65    1.14
   5   8   8    4.28    1.05
   5  -8  -8    4.80    1.40
  -5  -8   8    4.99    0.92
  -5   8  -8    2.90    0.83
   0  -9  -8   33.96    2.07
   0   9  -8   39.47    2.96
   0   9   8   33.87    2.51
   0   9   8   38.95    2.74
   0   9   8   36.92    2.29
   0   9   8   35.97    2.27
   0  -9  -8   41.79    2.68
   0   9  -8   36.72    2.80
   1   9  -8   12.26    1.95
  -1   9   8   14.37    1.68
   1   9  -8   17.54    2.09
  -1   9   8   16.08    1.72
  -1  -9  -8   14.41    1.34
  -1   9   8    9.16    1.57
   1  -9  -8   13.40    1.30
   1  -9  -8   14.22    1.84
   1   9   8   11.99    1.41
   1   9   8   11.80    1.61
   1   9   8   10.18    1.66
  -1   9  -8   11.84    1.72
   1   9   8   13.92    1.41
  -2  -9  -8    0.77    0.62
  -2   9   8   -0.04    0.77
   2   9  -8    0.75    1.14
  -2   9   8    0.90    1.00
  -2   9   8    1.97    1.16
   2   9   8    0.09    0.94
   2  -9  -8   -0.02    1.02
  -2   9  -8   -0.14    0.90
   2  -9  -8    1.22    0.76
   2   9   8   -0.24    0.62
   3  -9   8   11.61    1.62
  -3   9   8   12.65    1.53
  -3   9   8   11.77    2.01
   3   9   8   13.47    1.29
   3   9   8   16.59    1.87
   3  -9  -8   10.67    1.98
  -3   9  -8   12.38    1.57
  -4   9   8    6.98    1.55
   4  -9   8   13.47    1.63
   4   9   8    8.73    1.48
  -4   9  -8   12.01    1.48
   4  -9  -8   13.74    2.18
  -4  -9   8   15.12    1.49
  -5   9   8    3.25    1.16
   5  -9   8    3.95    0.92
   5   9   8    1.75    0.78
   5  -9  -8    5.04    1.27
  -5  -9   8    3.90    0.77
   0 -10  -8    1.36    1.04
   0  10   8    0.66    0.94
   0  10  -8    0.98    1.03
   0  10   8    1.45    1.06
   0 -10  -8    0.79    0.70
   0  10  -8    0.98    1.12
   0  10   8   -0.17    0.75
   1  10  -8   16.32    2.07
   1  10  -8   13.63    2.08
  -1  10   8   15.70    1.93
  -1  10   8   13.15    1.94
  -1  10   8   18.13    1.84
  -1 -10  -8   13.06    1.42
   1 -10  -8   14.79    1.58
   1  10   8   16.46    1.66
  -1  10  -8   15.94    2.08
   1 -10  -8   15.62    2.05
   1  10   8   17.21    2.30
   1  10   8   11.04    1.67
  -2  10   8   24.22    2.56
  -2  10   8   22.57    1.91
   2  10  -8   24.76    2.75
  -2 -10  -8   24.26    1.73
   2 -10  -8   25.89    2.54
   2  10   8   21.77    1.76
  -2  10  -8   26.07    2.55
   2  10   8   23.52    2.33
  -3  10   8   24.53    2.63
   3 -10   8   26.26    2.30
   3  10   8   31.14    2.46
   3 -10  -8   26.36    2.77
  -4  10   8    2.79    1.17
   4 -10   8    4.21    1.07
   4 -10  -8    5.30    1.50
   4  10   8    3.33    1.10
  -4 -10   8    3.88    0.90
   5 -10   8    2.85    0.74
  -5 -10   8    4.08    0.67
   0  11   8   23.23    2.42
   0  11   8   12.25    1.87
   0  11  -8   19.49    2.36
   0 -11  -8   22.97    2.26
   0 -11  -8   20.94    1.74
   0  11  -8   19.62    2.39
  -1  11   8   31.46    2.88
  -1 -11  -8   40.67    2.83
  -1  11   8   30.39    2.77
  -1 -11  -8   34.29    2.12
   1  11  -8   35.74    3.08
   1  11  -8   31.83    3.06
   1  11   8   31.86    3.06
   1 -11  -8   39.76    2.95
   1 -11  -8   29.38    2.07
  -1  11  -8   32.79    2.99
  -2 -11  -8    8.36    1.06
  -2  11   8    5.48    1.50
   2  11   8    9.08    1.58
   2 -11  -8    9.54    1.87
  -2  11  -8    6.07    1.45
  -3  11   8    8.25    1.67
   3 -11   8   11.34    1.54
   3 -11  -8    8.40    1.80
   3  11   8    8.17    1.51
  -3 -11   8    8.12    1.15
   4 -11   8    1.69    0.86
  -4  11   8    0.52    0.80
   4 -11  -8    0.94    1.09
  -4 -11   8    1.20    0.63
   4  11   8    0.94    0.84
   0  12  -8   63.02    4.04
   0 -12  -8   56.15    2.88
   0  12   8   66.39    3.97
   1  12  -8    1.03    1.07
  -1 -12  -8    0.47    1.14
  -1  12   8    0.33    1.08
  -1 -12  -8    0.46    0.72
   1  12   8    0.29    1.04
  -1  12  -8    1.47    1.16
   1 -12  -8   -0.14    1.16
   2 -12   8    0.81    0.88
  -2  12   8   -0.52    0.99
   2 -12  -8    0.63    1.23
  -2  12  -8    0.59    1.09
   2  12   8    0.19    1.01
  -3  12   8    2.66    1.10
   3 -12   8    4.54    1.08
   3  12   8    2.14    1.05
  -3 -12   8    3.29    0.79
   3 -12  -8    1.34    1.14
   4 -12   8    0.13    0.65
  -4  12   8   -0.71    0.75
   4  12   8    2.35    0.94
  -4 -12   8    1.53    0.56
   0  13   8    0.52    1.12
   0 -13  -8    0.41    1.09
   0  13  -8    0.60    1.12
  -1 -13  -8    1.80    1.19
  -1  13   8    2.19    1.22
   1  13  -8    4.70    1.36
   1 -13   8    3.68    1.02
   1  13   8    1.67    1.15
   1 -13  -8    4.28    1.36
  -1  13  -8    3.99    1.34
   2 -13   8    3.56    1.00
  -2 -13  -8    2.38    1.08
  -2  13   8    2.44    1.11
   2  13   8    3.26    1.16
  -2  13  -8    3.51    1.23
   2 -13  -8    4.83    1.37
  -2 -13   8    2.65    0.84
  -3  13   8    2.15    1.04
  -3 -13  -8    3.24    0.98
   3 -13   8    4.50    0.98
  -3 -13   8    3.98    0.79
   3  13   8    6.36    1.24
   3 -13  -8    5.69    1.36
   0  14  -8   13.36    1.78
   0 -14   8   14.87    1.58
   0  14   8    8.05    1.60
   0 -14  -8    7.31    1.42
  -1  14   8    0.90    0.91
  -1 -14  -8    0.94    0.97
   1 -14   8    4.30    1.01
   1  14  -8    2.80    1.17
   1 -14  -8    1.73    1.05
  -1 -14   8    2.15    0.79
  -1  14  -8    2.71    1.15
   1  14   8    3.17    1.18
   2 -14   8    0.01    0.76
  -2 -14  -8    0.29    0.81
  -2  14   8    0.40    0.74
  -2 -14   8    0.72    0.63
   2 -14  -8    1.41    1.02
   2  14   8    0.70    0.96
  -2  14  -8    0.35    0.87
   3 -14   8    4.22    0.81
  -3 -14   8    2.25    0.57
   0  15   8    0.60    0.78
   0  15  -8    1.13    0.88
   0 -15   8    0.85    0.69
   1 -15   8    3.29    0.82
   1  15  -8    1.47    0.96
  -1  15   8    1.26    0.79
   1  15   8    3.14    1.00
  -1  15  -8    4.63    1.11
  -1 -15   8    4.08    0.80
   0   0  -9    0.01    0.26
   1   0  -9   91.74    3.22
  -1   0   9   91.12    3.39
   2   0  -9  393.43   12.53
  -2   0   9  392.73   13.27
   3   0  -9   20.73    1.39
  -3   0   9   22.12    1.66
   3   0  -9   19.57    2.04
   4   0   9   17.51    1.88
   4   0  -9   20.04    1.93
  -4   0  -9   23.30    2.03
  -4   0   9   17.42    1.74
  -5   0   9   14.50    1.74
   5   0  -9   14.05    1.85
   5   0   9   15.94    1.77
  -5   0  -9   12.74    1.64
   6   0  -9   21.45    1.77
  -6   0  -9   22.17    1.82
   6   0   9   19.00    1.56
  -6   0  -9   17.43    1.63
   0   1  -9  214.30    8.60
   0  -1  -9  228.35    7.20
   0   1  -9  229.29    7.20
  -1   1   9    4.67    0.61
   1   1  -9    3.58    0.77
   1   1  -9    3.85    0.49
   1  -1  -9    3.71    0.48
  -1  -1   9    4.64    0.54
  -2   1   9   10.60    1.08
   2   1  -9   10.06    0.85
   2   1  -9   12.67    1.42
   2  -1  -9   11.20    0.92
  -2  -1   9   12.15    1.05
  -3   1   9    1.01    0.68
  -3  -1  -9    2.32    0.75
   3   1  -9    0.64    0.47
   3  -1  -9   -0.01    0.78
   3  -1  -9    0.26    0.49
   4  -1   9    8.01    1.33
  -4   1   9    7.73    1.37
  -4   1   9    6.02    1.14
   4   1  -9    7.63    1.28
   4   1   9    4.62    1.07
   4  -1  -9    5.68    1.34
  -4  -1   9    5.20    1.14
  -4   1  -9    7.68    1.32
   5  -1   9    4.75    1.18
  -5  -1  -9    2.33    0.85
  -5   1   9    2.21    0.98
   5   1  -9    4.81    1.26
  -5   1  -9    3.40    1.19
   5   1   9    3.19    1.01
  -5   1  -9    4.64    1.07
  -5  -1   9    3.17    1.05
   5  -1  -9    4.44    1.40
   6  -1   9   10.96    1.21
  -6  -1  -9    8.65    1.32
   6   1  -9   12.24    1.44
  -6  -1  -9   10.85    1.27
   6   1   9   11.99    1.20
  -6   1  -9   10.37    1.47
  -6   1  -9   10.30    1.35
   6  -1  -9   14.55    1.70
   0   2  -9   10.86    1.00
   0   2   9   11.45    0.84
   0   2  -9   11.05    0.75
   0  -2  -9   11.36    0.77
   1   2  -9   99.30    3.46
   1   2  -9   96.72    4.45
  -1   2   9  106.00    3.85
   1  -2  -9   98.43    3.49
   2   2  -9   76.26    2.99
   2   2  -9   83.15    4.15
  -2   2   9   83.50    3.46
   2  -2  -9   78.79    3.08
  -3   2   9   43.69    2.57
   3   2  -9   45.80    3.03
   3   2  -9   44.02    2.13
   3  -2  -9   45.05    2.20
  -3   2  -9   44.80    2.51
   3  -2  -9   37.49    2.67
   3  -2  -9   42.32    3.07
  -4   2   9   -0.47    0.77
   4  -2   9    1.70    0.95
  -4   2   9    1.51    0.85
   4   2  -9    0.27    0.78
   4   2   9    0.30    0.72
  -4   2  -9    0.27    0.72
  -4  -2   9    0.40    0.90
   4  -2  -9    0.64    1.03
   5   2  -9   21.76    1.95
  -5  -2  -9   18.16    1.70
  -5   2   9   24.01    2.06
   5  -2   9   21.09    2.03
   5  -2  -9   22.81    2.35
  -5   2  -9   17.53    1.88
  -5   2  -9   21.87    2.07
   5   2   9   22.86    1.87
   6  -2   9    3.87    0.88
   6   2  -9    4.04    0.96
  -6  -2  -9    5.67    1.13
  -6   2  -9    2.69    0.82
  -6   2  -9    2.55    0.89
   6   2   9    4.45    0.82
   6  -2  -9    4.52    1.22
   0  -3  -9   -0.05    0.29
   0   3  -9   -0.02    0.27
   0   3  -9    0.29    0.47
   0   3   9    0.05    0.33
  -1   3   9   68.49    2.95
   1   3  -9   68.07    3.46
   1   3  -9   72.98    2.57
   1  -3  -9   72.07    2.64
  -2   3   9   75.50    3.34
   2   3  -9   73.49    3.91
   2   3  -9   75.25    2.82
   2  -3  -9   72.83    2.91
   3   3  -9    7.95    1.06
   3   3  -9    6.97    1.49
  -3   3   9    7.91    1.22
   3   3  -9    7.32    0.90
   3  -3  -9    8.07    1.39
  -3   3  -9    7.52    1.12
   3  -3  -9    7.08    0.92
   3  -3  -9    5.22    1.32
   4   3  -9    3.50    1.33
  -4   3   9    3.27    1.19
   4   3  -9    3.68    0.93
  -4   3   9    2.65    0.93
   4  -3   9    3.49    1.13
  -4   3  -9    2.85    0.98
  -4   3  -9    3.12    0.89
   4   3   9    2.03    0.84
   4  -3  -9    2.70    1.22
  -5  -3  -9   15.42    1.78
   5  -3   9   15.10    1.75
  -5   3   9   16.97    1.89
   5   3  -9   15.63    1.63
  -5   3  -9   16.16    1.83
   5   3   9   14.43    1.54
  -5   3  -9   14.44    1.71
   5  -3  -9   16.33    2.20
  -6  -3  -9    4.62    1.02
   6  -3   9    5.75    0.99
   6   3  -9    6.62    1.02
  -6   3  -9    5.62    1.11
  -6   3  -9    3.83    0.94
   6  -3  -9    4.79    1.24
   0  -4  -9   89.58    3.20
   0   4  -9   86.93    3.99
   0   4   9   92.86    3.51
  -1   4   9    3.25    0.68
   1   4  -9    3.32    0.81
   1   4  -9    3.32    0.45
   1  -4  -9    3.33    0.50
   2   4  -9   14.82    1.64
   2   4  -9   12.62    0.89
  -2   4   9   12.37    1.25
  -2  -4  -9   12.28    1.24
   2  -4  -9   11.31    0.92
   2  -4  -9   10.13    1.53
  -3  -4  -9    7.80    1.20
   3   4  -9    6.68    1.43
   3   4  -9    8.06    1.01
  -3   4   9    8.36    1.39
  -3   4  -9    6.19    1.06
   3  -4  -9    7.36    1.47
  -3   4  -9    7.57    1.20
   3  -4  -9    3.93    1.30
   3  -4  -9    7.99    1.02
  -4  -4  -9   43.73    2.90
   4   4  -9   43.84    2.45
  -4   4   9   46.95    2.78
   4   4  -9   45.03    3.47
   4  -4   9   42.08    2.87
  -4   4  -9   41.02    2.73
  -4   4  -9   44.03    2.78
   4   4   9   43.02    2.48
   4  -4  -9   44.40    3.24
   5  -4   9   -0.21    0.84
  -5   4   9    0.32    0.87
   5   4  -9    0.16    0.74
  -5  -4  -9    0.85    0.84
   5   4   9   -0.04    0.68
   5  -4  -9   -0.68    1.18
  -5   4  -9    0.67    0.82
  -5   4  -9    0.48    0.91
  -6  -4  -9    2.65    0.74
   6  -4   9    5.45    0.94
   6  -4  -9    2.67    1.00
  -6   4  -9    3.60    0.86
   0  -5  -9  123.78    4.27
   0   5   9  128.90    4.71
   0   5  -9  118.16    5.35
  -1   5   9   31.48    1.78
   1   5  -9   27.81    2.08
   1  -5  -9   30.17    1.39
   1   5   9   26.83    1.80
   2   5  -9   13.00    1.74
  -2   5   9   13.98    1.40
  -2  -5  -9   10.31    1.29
   2  -5  -9   12.94    0.97
   2  -5  -9   15.47    1.95
  -3   5   9   36.24    2.46
   3   5  -9   32.13    1.84
   3   5  -9   34.33    2.84
  -3  -5  -9   36.04    2.37
  -3   5   9   34.20    2.26
   3  -5  -9   32.05    1.88
   3   5   9   31.07    2.01
   3  -5  -9   36.39    2.99
  -3   5  -9   33.72    2.32
  -3   5  -9   33.75    2.26
   3  -5  -9   32.29    2.63
   4   5  -9   15.23    2.32
  -4  -5  -9   14.26    1.73
  -4   5   9   15.24    1.74
   4   5  -9   12.54    1.35
   4  -5   9   14.57    1.84
  -4   5  -9   17.09    1.95
   4  -5  -9   16.22    2.33
  -4   5  -9   14.07    1.74
   4   5   9   13.44    1.44
   5   5  -9   29.72    1.91
   5  -5   9   31.74    2.35
  -5  -5  -9   30.25    2.31
  -5   5   9   32.18    2.24
   5   5   9   32.11    2.03
  -5   5  -9   33.25    2.37
  -5   5  -9   30.11    2.23
   5  -5  -9   29.62    2.77
   6  -5   9    3.39    0.78
  -6   5  -9    4.17    0.89
   6   5   9    4.75    1.12
   6  -5  -9    3.27    1.03
   0   6   9   47.11    2.26
   0   6  -9   40.91    2.53
  -1  -6  -9   17.63    1.51
   1   6  -9   20.29    1.83
  -1   6   9   19.97    1.50
   1   6   9   18.94    1.60
   1  -6  -9   17.96    1.74
  -2   6   9    1.82    0.83
  -2  -6  -9    3.68    0.87
   2   6  -9    2.64    1.07
   2  -6  -9    4.63    1.20
   2  -6  -9    6.42    1.38
  -3   6   9    8.64    1.49
   3   6  -9    6.89    1.55
  -3   6   9    5.63    1.11
  -3  -6  -9    5.32    1.14
   3  -6  -9    6.23    1.45
  -3   6  -9    5.91    1.03
  -3   6  -9    7.52    1.19
   3  -6  -9    8.43    1.80
   3   6   9    8.09    1.10
   4  -6   9    6.93    1.35
  -4  -6  -9    6.56    1.33
   4   6  -9    6.49    1.00
   4   6  -9    5.72    1.68
  -4   6   9    6.27    1.24
   4   6   9    4.20    1.24
   4  -6  -9    6.98    1.75
  -4   6  -9    6.70    1.27
   4   6   9    7.35    1.10
  -4   6  -9    7.79    1.32
   5  -6   9    8.83    1.38
  -5   6   9    9.18    1.29
  -5  -6  -9    6.60    1.20
   5   6   9    7.15    1.40
  -5   6  -9   14.33    1.70
   5  -6  -9    8.40    1.76
   5   6   9   11.32    1.19
  -5   6  -9   11.82    1.48
   6  -6   9    9.28    1.03
   6  -6  -9   10.29    1.38
  -6  -6   9    9.60    1.00
   0   7   9   24.27    1.66
   0   7  -9   22.65    1.93
   0   7   9   28.15    1.95
   1   7  -9    3.16    1.04
  -1   7   9    3.40    0.87
   1  -7  -9    3.11    1.12
   1  -7  -9    5.00    1.08
   1   7   9    3.06    0.93
   1   7   9    3.46    0.77
   2   7  -9    7.05    1.50
  -2   7   9    7.64    1.19
   2   7  -9    7.12    0.91
  -2   7   9    8.36    1.38
  -2  -7  -9    8.66    1.20
   2  -7  -9    8.71    1.48
   2  -7  -9    7.43    1.57
   2   7   9    8.21    1.07
  -2   7  -9    8.85    1.29
   3   7  -9   35.70    3.04
  -3  -7  -9   31.30    2.35
  -3   7   9   34.79    2.38
   3  -7  -9   38.37    3.17
   3  -7  -9   31.93    2.81
  -3   7  -9   33.41    2.34
   3   7   9   35.54    2.50
   3   7   9   31.89    2.13
  -3   7  -9   33.74    2.27
   4  -7   9    5.71    1.28
  -4  -7  -9    7.27    1.35
  -4   7   9    6.76    1.31
   4  -7  -9    6.00    1.68
  -4   7  -9    8.15    1.32
   4   7   9    7.28    1.42
  -4   7  -9    6.14    1.22
   4   7   9    7.72    1.11
   5  -7   9    6.89    1.22
  -5   7   9    3.79    0.89
  -5   7  -9    4.50    0.96
  -5   7  -9    2.87    1.00
   5  -7  -9    3.73    1.37
   5   7   9    3.30    0.99
   6  -7   9    1.27    0.54
  -6  -7   9    1.97    0.54
   0   8  -9    6.90    1.37
   0   8   9    8.64    1.33
   0   8   9    9.87    1.46
   0  -8  -9   10.83    1.49
   0   8   9    8.42    1.15
  -1   8   9   23.37    2.28
   1   8  -9   24.97    1.45
  -1   8   9   25.90    1.89
   1   8  -9   25.30    2.31
  -1   8   9   25.21    1.94
   1   8   9   28.23    1.82
   1  -8  -9   25.80    2.16
  -1   8  -9   25.40    2.25
   1   8   9   23.79    1.70
  -1   8  -9   22.27    1.52
   1   8   9   22.62    2.08
   1   8   9   24.88    2.09
  -2   8   9   28.84    2.77
  -2   8   9   30.93    2.22
   2   8  -9   33.26    2.79
  -2   8   9   29.12    2.29
   2   8   9   31.74    1.99
  -2   8  -9   31.54    2.66
   2   8   9   31.05    2.33
   2  -8  -9   32.77    2.59
   2   8   9   28.50    1.95
  -3   8   9    1.82    1.21
  -3   8   9    3.04    1.02
   3   8  -9    2.09    1.31
   3   8   9    1.81    0.81
  -3   8  -9    1.85    0.92
  -3   8  -9    1.54    0.80
   3   8   9    2.72    1.14
   3  -8  -9    1.91    1.27
   4  -8   9   -0.78    0.79
  -4   8   9    0.39    1.11
  -4   8   9    1.46    0.90
  -4   8  -9    0.89    0.76
   4  -8  -9   -0.79    1.17
  -4   8  -9    0.22    0.88
   4   8   9    0.73    0.97
   4   8   9   -1.45    0.66
  -5   8   9   -0.39    0.89
   5  -8   9    0.63    0.81
  -5  -8   9    0.37    0.67
   5   8   9    0.15    0.69
  -5   8  -9    0.65    0.64
   5  -8  -9    1.42    1.19
   0   9   9    7.69    1.15
   0  -9  -9    7.99    1.01
   0   9   9    5.61    1.29
   0   9  -9    6.39    1.45
   0   9  -9    6.82    0.94
   0   9   9    6.62    1.19
   0   9   9    6.33    1.35
   0  -9  -9    9.80    1.58
   0   9  -9    4.29    1.27
   1   9  -9    4.55    0.79
  -1   9   9    5.40    1.40
  -1   9   9    4.02    1.01
  -1   9   9    6.05    1.26
   1   9  -9    5.01    1.45
  -1  -9  -9    4.97    0.87
   1   9  -9    4.96    1.29
   1   9   9    6.89    1.28
   1   9   9    2.74    1.18
   1   9   9    5.08    0.94
   1   9   9    5.71    1.13
  -1   9  -9    5.84    1.40
   1  -9  -9    4.32    1.21
   2   9  -9    6.08    1.62
  -2   9   9    5.90    1.17
  -2   9   9    4.71    1.43
   2   9   9    7.51    1.45
  -2   9  -9    5.79    1.33
   2   9   9    6.86    1.05
   2  -9  -9    8.05    1.65
  -3   9   9    1.17    0.94
  -3   9   9    0.74    1.08
   3   9   9    1.36    1.07
   3  -9  -9    2.67    1.36
   3   9   9    1.35    0.75
  -4   9   9    0.02    0.99
   4  -9   9    0.71    0.83
   4   9   9    1.46    0.95
   4  -9  -9   -0.09    1.20
  -4  -9   9   -0.40    0.68
  -5   9   9    2.18    1.01
   5  -9   9    3.59    0.88
  -5  -9   9    2.97    0.74
   5  -9  -9    3.13    1.14
   5   9   9    1.77    0.77
   0  10  -9   44.15    3.32
   0 -10  -9   42.69    2.41
   0 -10  -9   50.36    3.22
   0  10  -9   46.53    3.44
   0  10   9   51.34    3.31
   0  10   9   48.72    3.38
   0  10   9   46.78    2.69
   1  10  -9    5.88    1.59
  -1  10   9    3.66    1.28
  -1  10   9    6.35    1.18
  -1 -10  -9    5.22    0.91
   1  10  -9    4.41    1.33
  -1  10   9    7.25    1.53
   1  10   9    3.98    1.18
   1  10   9    4.48    1.50
   1 -10  -9    4.97    1.38
   1  10   9    4.84    1.01
  -1  10  -9    6.65    1.46
   2  10  -9    9.12    2.04
  -2  10   9   10.06    1.39
  -2  10   9    7.12    1.60
   2 -10  -9    7.86    1.72
  -2  10  -9    6.44    1.44
   2  10   9    9.98    1.22
   2  10   9    7.80    1.45
   3 -10   9    0.76    0.94
  -3  10   9    0.03    1.08
  -3  10   9    0.22    0.87
   3  10   9    0.41    1.02
   3 -10  -9    2.72    1.35
  -4  10   9    4.53    1.32
   4 -10   9    4.59    1.11
   4  10   9    2.61    0.99
   4 -10  -9    3.68    1.39
  -4 -10   9    4.58    0.90
   5 -10   9    1.08    0.62
  -5 -10   9    2.46    0.57
   0  11   9    0.46    0.86
   0  11  -9    1.10    1.12
   0 -11  -9    1.76    1.12
   0  11   9    2.32    1.34
   0  11   9    0.91    1.13
   1  11  -9   17.84    2.28
  -1  11   9   15.58    2.18
  -1  11   9   18.40    1.71
  -1 -11  -9   21.07    2.23
   1  11   9   22.16    2.28
   1  11   9   18.58    1.68
  -1  11  -9   17.88    2.25
   1 -11  -9   19.34    2.22
  -2  11   9   12.40    1.98
   2  11   9   20.36    2.12
  -2  11  -9   12.81    1.94
   2 -11  -9   18.53    2.41
   3 -11   9    7.26    1.32
  -3  11   9    3.22    1.24
   3  11   9    5.33    1.28
  -3 -11   9    6.18    1.00
   3 -11  -9    6.62    1.55
  -4  11   9    2.01    1.10
   4 -11   9    3.49    0.94
   4 -11  -9    3.14    1.21
   4  11   9    2.15    0.91
  -4 -11   9    2.48    0.70
   0 -12  -9    1.92    1.27
   0  12   9    1.24    1.10
   0  12  -9    3.22    1.35
  -1  12   9    0.96    1.11
   1  12  -9    2.06    1.19
  -1 -12  -9    2.79    1.22
   1  12   9   -0.23    1.01
   1 -12  -9    3.68    1.37
  -1  12  -9    5.65    1.53
   2 -12   9    4.10    1.10
  -2  12   9    0.25    1.01
   2 -12  -9    1.24    1.17
  -2  12  -9    0.92    1.09
   2  12   9    2.61    1.21
  -3  12   9    1.18    0.90
   3 -12   9    0.46    0.84
   3 -12  -9    0.05    1.01
   3  12   9    1.33    0.92
  -3 -12   9    1.23    0.70
   4 -12   9    0.98    0.67
  -4 -12   9    0.10    0.49
   0  13  -9    6.42    1.55
   0 -13  -9    6.31    1.47
   0  13   9    2.03    1.26
   1  13  -9    0.31    1.07
  -1 -13  -9    1.52    1.06
  -1  13   9    0.95    1.08
   1  13   9    0.47    1.02
  -1  13  -9    1.82    1.21
   1 -13  -9   -0.45    1.00
  -2  13   9    0.48    0.94
  -2 -13  -9    2.51    1.08
   2 -13   9    3.47    1.04
  -2 -13   9    2.22    0.75
   2  13   9    1.64    0.99
   2 -13  -9    1.81    1.11
  -2  13  -9    2.44    1.16
  -3 -13  -9    2.30    0.91
  -3  13   9    0.90    0.91
   3 -13   9    2.32    0.83
   3  13   9    0.38    0.85
  -3 -13   9    0.99    0.62
   3 -13  -9    1.23    0.98
   0  14   9    4.88    1.33
   0 -14   9    4.68    0.99
   0  14  -9    5.76    1.39
   0 -14  -9    3.25    1.12
   1 -14   9    9.82    1.27
  -1  14   9    5.45    1.25
  -1 -14  -9    5.70    1.20
   1  14  -9   11.97    1.67
   1 -14  -9    6.93    1.42
  -1  14  -9    9.82    1.53
   1  14   9    6.80    1.37
  -1 -14   9    8.79    1.11
  -2  14   9    0.91    0.90
  -2 -14  -9    1.61    0.86
   2 -14   9    2.78    0.87
  -2 -14   9    2.27    0.74
  -2  14  -9    2.60    0.98
   2  14   9    1.52    0.96
   2 -14  -9    1.24    1.00
   0  15  -9    0.72    0.79
   0 -15   9    1.68    0.74
   0  15   9    0.30    0.69
   1 -15   9    0.57    0.68
  -1  15  -9    2.54    0.86
  -1 -15   9    1.12    0.68
   0   0 -10   32.67    1.47
  -1   0  10  134.09    4.73
   1   0 -10  129.38    4.47
  -2   0  10   30.91    1.70
   2   0 -10   25.91    1.43
   3   0 -10  103.14    3.96
  -3   0  10  105.08    4.34
   3   0 -10   92.03    5.15
   3   0 -10   90.69    4.39
  -3   0 -10  104.71    4.46
  -4   0 -10    3.40    1.04
   4   0  10    4.82    1.08
  -4   0  10    3.95    1.10
   4   0 -10    3.09    1.11
  -4   0 -10    3.33    0.84
   5   0  10    0.04    0.82
  -5   0 -10    0.07    0.68
  -5   0  10   -0.11    0.77
   5   0 -10   -0.49    0.89
  -6   0 -10   -0.53    0.60
   6   0 -10    0.11    0.71
   6   0  10    0.05    0.66
  -6   0 -10    0.69    0.62
   0  -1 -10    1.42    0.38
   0   1 -10    2.21    0.43
  -1   1  10  181.31    6.23
   1   1 -10  169.65    7.26
   1   1 -10  176.76    5.83
  -1  -1  10  178.15    6.08
  -2   1  10   11.87    1.08
   2   1 -10    9.96    0.85
   2   1 -10   11.69    1.48
  -2  -1  10   10.68    1.00
   2  -1 -10    9.00    0.85
   3   1 -10   21.38    1.45
  -3   1  10   24.18    1.81
   3   1 -10   19.16    1.65
   3   1 -10   22.94    2.26
   3  -1 -10   20.29    1.79
  -3   1 -10   21.85    1.70
   3  -1 -10   20.38    2.17
   3  -1 -10   23.06    1.51
  -4   1  10    5.97    1.27
   4   1 -10    7.45    1.31
  -4   1  10    8.47    1.36
   4  -1  10    6.55    1.24
   4   1  10    8.44    1.30
  -4   1 -10    8.48    1.37
   4  -1 -10    7.63    1.48
  -4   1 -10    5.83    1.08
  -4  -1  10    7.83    1.36
  -5   1  10    0.26    0.80
   5  -1  10   -0.28    0.78
   5   1 -10   -0.17    0.85
  -5  -1 -10    0.36    0.67
  -5   1 -10    0.74    0.73
   5   1  10    0.12    0.81
  -5  -1  10   -0.54    0.78
   5  -1 -10    0.83    1.03
   6  -1  10    3.17    0.84
   6   1 -10    4.54    1.01
  -6  -1 -10    2.63    0.89
  -6  -1 -10    2.63    0.78
  -6   1 -10    3.17    0.87
   6   1  10    3.64    0.83
   6  -1 -10    2.31    0.92
  -6   1 -10    3.09    0.90
   0   2 -10   55.15    2.14
   0   2 -10   50.50    2.53
   0  -2 -10   54.63    2.15
   0   2  10   57.47    2.29
   0  -2  10   55.11    2.02
   1   2 -10    1.84    0.40
   1   2 -10    1.20    0.61
  -1   2  10    1.99    0.52
   1  -2 -10    1.63    0.39
   2   2 -10   68.47    3.66
   2   2 -10   68.36    2.66
  -2   2  10   68.36    3.06
   2  -2 -10   62.90    2.67
  -3   2  10   18.03    1.66
   3   2 -10   14.51    1.40
   3   2 -10   19.68    2.03
   3   2 -10   15.36    1.26
   3  -2 -10   17.52    1.32
   3  -2 -10   18.05    2.21
   3  -2 -10   16.40    1.84
  -3   2 -10   18.01    1.56
   4  -2  10   21.62    2.08
  -4   2  10   21.21    2.25
  -4   2  10   16.72    1.77
   4   2 -10   18.48    1.71
  -4   2 -10   18.45    1.85
   4   2  10   19.60    1.82
  -4   2 -10   16.81    1.81
   4  -2 -10   21.57    2.36
  -5  -2 -10    4.16    1.21
  -5  -2 -10    3.06    0.89
  -5   2  10    3.14    1.06
   5   2 -10    3.17    1.01
   5  -2  10    3.37    1.08
   5  -2 -10    3.25    1.34
   5   2  10    5.41    1.09
  -5   2 -10    1.72    0.84
   6  -2  10    0.57    0.65
  -6  -2 -10    0.15    0.62
   6   2 -10    0.24    0.64
   6  -2 -10   -0.01    0.81
   6   2  10    0.48    0.64
  -6   2 -10    0.83    0.76
  -6   2 -10   -0.42    0.59
   0   3  10   19.21    1.18
   0  -3 -10   18.81    1.07
   0   3 -10   17.73    1.33
   0   3 -10   18.04    1.04
  -1   3  10   72.93    3.19
   1   3 -10   81.40    2.84
   1   3 -10   75.82    3.77
   1  -3 -10   78.90    2.89
   2   3 -10   49.42    2.10
   2   3 -10   53.31    3.13
  -2  -3 -10   46.30    2.62
  -2   3  10   49.95    2.56
   2  -3 -10   54.28    2.23
   2  -3 -10   46.01    3.06
   3   3 -10   23.84    1.60
  -3   3  10   23.92    1.95
   3   3 -10   27.55    2.43
  -3  -3 -10   27.36    1.98
   3   3 -10   26.21    1.58
   3  -3 -10   25.01    2.16
  -3   3 -10   26.96    1.91
   3  -3 -10   28.64    1.69
  -3   3 -10   24.00    1.85
   3  -3 -10   24.02    2.49
  -4   3  10   16.42    1.75
  -4  -3 -10   16.12    1.85
   4  -3  10   17.59    1.93
   4   3 -10   13.16    1.48
   4  -3 -10   19.15    2.31
  -4   3 -10   17.23    1.72
   4   3  10   16.13    1.67
  -4   3 -10   18.34    1.80
   5   3 -10   29.14    2.03
   5  -3  10   32.24    2.43
  -5  -3 -10   29.67    2.37
  -5   3  10   33.87    2.40
   5  -3 -10   32.35    2.70
   5   3  10   31.79    2.17
  -5   3 -10   27.27    2.22
  -5   3 -10   32.56    2.32
   6  -3  10    2.58    0.76
  -6  -3 -10    1.29    0.65
  -6   3 -10    1.45    0.69
   6  -3 -10    2.28    0.95
   0  -4 -10   40.25    1.78
   0   4  10   41.91    1.98
  -1   4  10   17.38    1.32
   1   4 -10   19.00    1.03
   1   4 -10   19.30    1.58
   1  -4 -10   16.02    1.01
  -2   4  10   18.44    1.56
  -2  -4 -10   16.78    1.46
   2   4 -10   19.09    1.11
   2   4 -10   20.85    1.93
   2  -4 -10   17.81    1.94
   2  -4 -10   18.28    1.17
   3   4 -10   62.73    4.04
  -3   4  10   72.89    3.62
  -3  -4 -10   64.53    3.54
  -3   4 -10   63.45    3.25
  -3   4 -10   67.05    3.41
   3  -4 -10   66.77    4.23
   3  -4 -10   67.64    3.75
   3   4  10   63.22    3.10
   3  -4 -10   66.65    2.95
   4   4 -10   27.42    2.76
   4  -4  10   29.62    2.44
   4   4 -10   27.27    1.88
  -4  -4 -10   31.34    2.41
  -4   4  10   33.36    2.33
   4  -4 -10   27.04    2.59
   4   4  10   28.62    2.08
  -4   4 -10   29.09    2.24
  -4   4 -10   33.19    2.28
  -5   4  10   17.04    1.84
  -5  -4 -10   15.71    1.78
   5  -4  10   18.43    1.93
   5   4 -10   17.30    1.48
   5   4  10   18.54    1.66
   5  -4 -10   20.79    2.48
  -5   4 -10   17.77    1.82
  -5   4 -10   17.36    1.75
   6  -4  10    8.40    1.08
   6  -4 -10    6.11    1.28
  -6   4 -10    7.27    1.09
   0   5  10   -0.31    0.41
   0   5 -10   -0.10    0.53
   0  -5 -10    0.09    0.36
   1   5 -10   30.68    2.16
  -1   5  10   30.44    1.81
  -1  -5 -10   26.93    1.79
   1  -5 -10   28.12    1.40
   1  -5 -10   27.05    2.06
   2   5 -10   23.72    2.14
  -2   5  10   25.18    1.84
  -2  -5 -10   25.60    1.77
   2  -5 -10   26.41    2.36
   2  -5 -10   17.41    1.86
   2  -5 -10   25.00    1.42
  -3  -5 -10   15.18    1.69
  -3   5  10   19.85    1.89
   3   5 -10   19.17    2.13
  -3   5  10   17.74    1.70
   3   5  10   17.24    1.60
  -3   5 -10   19.36    1.79
   3  -5 -10   22.86    2.74
   3  -5 -10   18.88    2.21
  -3   5 -10   16.77    1.63
   4   5 -10   42.36    3.51
  -4  -5 -10   48.17    3.04
   4   5 -10   44.84    2.37
   4  -5  10   45.45    3.03
  -4   5  10   44.37    2.87
  -4   5 -10   46.54    2.91
   4  -5 -10   52.48    3.55
  -4   5 -10   48.16    2.81
   4   5  10   46.19    2.62
  -5  -5 -10    0.12    0.75
   5  -5  10    1.28    0.90
  -5   5  10    1.17    0.87
   5   5  10    0.70    0.76
   5  -5 -10    1.41    1.22
  -5   5 -10    0.87    0.85
  -5   5 -10    0.91    0.74
   6  -5  10    4.85    0.85
   6  -5 -10    2.38    0.90
  -6   5 -10    2.30    0.67
   0   6  10   65.79    2.94
   0   6 -10   62.77    3.33
   0  -6 -10   61.89    3.29
   1   6 -10   39.71    2.68
  -1  -6 -10   38.02    2.34
  -1   6  10   40.71    2.32
   1   6  10   44.38    2.21
   1  -6 -10   40.40    2.72
  -2   6  10   27.54    2.06
  -2  -6 -10   30.07    2.05
   2   6 -10   27.15    2.40
   2  -6 -10   26.72    2.24
   2  -6 -10   28.49    2.55
  -3   6  10   38.46    2.74
  -3  -6 -10   36.42    2.53
  -3   6  10   39.35    2.52
   3   6 -10   38.65    3.15
   3   6  10   38.79    2.24
   3  -6 -10   36.55    2.95
   3  -6 -10   41.08    3.28
  -3   6 -10   38.17    2.45
  -3   6 -10   34.86    2.30
  -4   6  10   35.01    2.47
   4  -6  10   30.48    2.60
  -4  -6 -10   37.23    2.57
  -4   6 -10   34.21    2.33
  -4   6 -10   35.03    2.49
   4   6  10   33.86    2.21
   4  -6 -10   31.90    2.96
  -5  -6 -10    6.83    1.19
   5  -6  10    5.71    1.18
  -5   6  10    6.13    1.12
  -5   6 -10    5.83    1.10
   5   6  10    8.43    1.07
   5  -6 -10    7.27    1.62
  -5   6 -10   10.35    1.33
   6  -6  10    8.73    0.93
  -6  -6  10    8.78    0.87
  -6   6 -10    8.50    0.96
   0   7  10   -0.17    0.54
   0  -7 -10   -0.34    0.68
   0   7  10    0.07    0.66
   0  -7 -10    0.16    0.70
   0   7 -10   -0.48    0.63
   1   7 -10   13.91    1.83
  -1   7  10   13.19    1.50
  -1  -7 -10   11.01    1.38
   1  -7 -10   14.75    1.73
   1   7  10   13.02    1.24
   1  -7 -10   12.67    1.74
  -2  -7 -10   13.42    1.52
  -2   7  10   13.82    1.51
  -2   7  10   12.36    1.60
   2   7 -10   14.52    1.25
   2   7 -10   16.08    2.15
  -2   7 -10   15.06    1.64
  -2   7 -10   20.28    2.12
   2   7  10   13.89    1.48
   2  -7 -10   14.45    1.84
   2  -7 -10   19.27    2.26
  -2   7 -10   14.47    1.36
  -3  -7 -10   34.43    2.45
  -3   7  10   34.18    2.46
   3   7 -10   38.72    3.22
   3   7  10   36.47    2.20
  -3   7 -10   36.67    2.47
   3  -7 -10   37.15    3.23
   3  -7 -10   30.25    2.83
  -4  -7 -10    8.76    1.46
   4  -7  10    6.26    1.33
  -4   7  10    6.41    1.23
   4   7  10    8.64    1.61
   4  -7 -10    7.84    1.86
  -4   7 -10    6.13    1.13
   4   7  10    6.98    1.13
   5  -7  10    4.77    1.09
  -5   7  10    3.18    0.87
   5   7  10    3.59    0.97
  -5   7 -10    4.72    1.00
   5  -7 -10    4.81    1.43
   0  -8 -10    1.55    0.87
   0   8 -10   -0.39    0.83
   0   8  10    0.68    0.63
   0   8 -10   -0.60    0.78
   0   8  10    0.52    0.72
   0   8  10    0.09    0.76
   0   8 -10   -0.26    0.44
  -1   8  10   12.79    1.42
  -1   8  10    8.35    1.32
   1   8 -10   11.59    1.73
   1   8 -10   12.76    1.74
   1   8 -10   12.00    1.03
   1   8  10   10.68    1.27
  -1   8 -10   12.59    1.15
   1   8  10   12.38    1.27
  -1   8 -10   10.56    1.63
   1  -8 -10   15.82    1.87
   2   8 -10   37.46    3.05
   2   8 -10   36.54    1.93
  -2   8  10   29.44    2.42
  -2   8  10   36.72    2.49
   2  -8 -10   35.71    2.99
  -2   8 -10   34.96    2.96
   2   8  10   35.93    2.17
  -2   8 -10   32.98    2.37
   2   8  10   36.33    2.25
   2  -8 -10   38.21    2.81
   3   8 -10   16.22    2.51
  -3   8  10   17.88    1.89
  -3   8 -10   16.02    1.75
   3  -8 -10   13.94    2.13
   3  -8 -10   18.75    2.49
   3   8  10   16.49    1.66
   3   8  10   17.81    2.10
   4  -8  10   14.46    1.76
  -4   8  10   13.00    1.54
   4  -8 -10   11.31    2.00
   4   8  10   12.53    1.28
  -4   8 -10   13.78    1.61
   4   8  10    8.97    1.57
   5  -8  10    4.55    1.05
   5   8  10    1.57    0.79
  -5   8 -10    4.29    0.92
  -5  -8  10    4.65    0.89
   5  -8 -10    6.14    1.45
   0   9  10   -0.55    0.90
   0   9 -10    0.46    0.95
   0  -9 -10   -0.43    0.79
   0   9  10   -0.66    0.76
   0   9  10   -0.12    0.86
   0   9 -10   -0.88    0.47
   0   9  10    0.48    0.68
  -1   9  10   24.96    1.95
   1   9 -10   18.68    1.40
  -1   9  10   17.46    2.17
  -1   9  10   17.94    1.84
   1   9 -10   22.25    2.45
   1   9 -10   21.43    2.33
   1  -9 -10   20.01    2.09
  -1   9 -10   19.97    1.49
   1   9  10   19.73    1.74
  -1   9 -10   21.49    2.44
   1   9  10   20.02    1.75
   1   9  10   24.06    2.21
  -2   9  10   36.44    2.60
  -2   9  10   34.66    3.00
   2   9 -10   37.97    3.22
  -2   9 -10   35.08    2.93
   2  -9 -10   36.08    2.90
   2   9  10   38.93    2.25
   2   9  10   36.82    2.76
  -3   9  10    5.23    1.51
  -3   9  10    6.63    1.26
   3   9  10    5.68    1.35
   3  -9 -10    8.72    1.89
   3   9  10    8.01    1.10
  -4   9  10    1.55    0.82
   4  -9  10    2.81    1.01
  -4   9  10    1.11    1.09
   4  -9 -10    2.19    1.29
  -4  -9  10    3.60    0.92
   4   9  10    1.48    0.96
   5  -9  10    4.22    0.91
   5  -9 -10    2.87    1.02
   5   9  10    2.10    0.75
  -5  -9  10    2.44    0.67
   0  10 -10   86.01    3.52
   0 -10 -10   88.56    4.55
   0  10  10   84.21    4.61
   0  10 -10   82.95    4.81
   0  10  10   86.41    3.97
  -1  10  10   17.89    1.89
  -1  10  10   16.59    2.00
  -1  10  10   12.03    1.86
   1  10 -10   15.76    2.07
   1  10 -10   14.22    1.42
   1  10 -10   12.16    2.10
  -1  10 -10   21.45    2.45
   1  10  10   18.72    1.71
   1 -10 -10   18.06    2.23
   1  10  10   11.50    1.70
  -2  10  10    3.44    1.05
  -2  10  10    3.95    1.37
  -2  10 -10    4.56    1.30
   2  10  10    2.19    0.84
   2  10  10    4.75    1.29
   2 -10 -10    4.12    1.46
  -3  10  10    3.64    1.01
  -3  10  10    3.66    1.41
   3  10  10    5.56    1.32
   3 -10 -10    6.47    1.66
   4 -10  10    2.59    0.98
  -4  10  10    1.45    1.02
   4  10  10    0.74    0.84
   4 -10 -10    2.99    1.28
  -4 -10  10    1.85    0.75
   5 -10  10   -0.93    0.48
  -5 -10  10   -0.04    0.45
   0 -11 -10    0.52    1.05
   0  11  10    1.83    0.92
   0  11 -10    0.45    1.01
   0  11  10    0.81    1.07
   1  11 -10   24.77    2.66
  -1 -11 -10   28.46    2.47
  -1  11  10   24.44    2.73
  -1  11  10   28.33    2.14
   1 -11 -10   26.93    2.49
  -1  11 -10   23.29    2.73
   1  11  10   27.94    2.55
   1  11  10   27.76    1.98
  -2  11  10   15.82    1.57
  -2  11  10   10.11    1.81
   2 -11 -10   16.11    2.20
   2  11  10   12.74    1.80
  -2  11 -10   17.54    2.19
  -3  11  10    2.86    1.24
   3 -11  10    6.40    1.30
   3 -11 -10    5.31    1.45
   3  11  10    2.71    1.07
  -4  11  10    1.42    1.03
   4 -11  10    4.67    0.96
   4 -11 -10    0.99    1.04
   4  11  10    1.17    0.81
  -4 -11  10    1.06    0.62
   0  12  10    0.29    1.00
   0 -12 -10   -0.43    1.01
   0  12 -10    0.39    1.10
  -1  12  10   -0.48    1.04
   1  12 -10    1.51    1.20
  -1 -12 -10    0.68    1.02
   1 -12 -10    0.35    1.06
   1  12  10   -0.21    1.02
  -1  12 -10    0.25    1.13
  -2 -12 -10    0.13    0.96
  -2  12  10    0.72    1.03
  -2  12 -10    2.50    1.20
   2 -12 -10    0.09    1.06
   2  12  10    2.73    1.15
  -3  12  10    6.48    1.35
   3 -12  10   10.36    1.39
   3 -12 -10    9.31    1.64
   3  12  10    6.02    1.22
  -3 -12  10    9.65    1.06
   4 -12  10   -0.01    0.64
  -4 -12  10   -0.26    0.47
   0 -13 -10   18.73    2.09
   0  13  10   19.65    2.30
   0  13 -10   22.68    2.38
  -1 -13 -10    2.67    1.12
   1  13 -10    2.16    1.22
  -1  13  10    2.06    1.15
  -1  13 -10    1.69    1.11
   1  13  10    2.74    1.17
   1 -13 -10    1.58    1.11
  -2 -13 -10    8.83    1.39
   2 -13  10   10.89    1.37
  -2  13  10    6.13    1.35
   2  13  10    4.45    1.14
  -2  13 -10    9.52    1.54
   2 -13 -10    6.75    1.40
   3 -13  10    8.91    1.15
  -3 -13  10   11.59    1.09
   3  13  10    6.93    1.26
   3 -13 -10    6.84    1.29
   0 -14 -10    1.78    0.98
   0  14 -10    2.54    1.07
   0  14  10    2.06    1.11
   1  14 -10    7.11    1.45
   1 -14  10    7.88    1.16
  -1  14  10    4.40    1.20
  -1 -14 -10    5.98    1.20
   1  14  10    5.35    1.27
   1 -14 -10    7.38    1.37
  -1  14 -10    7.92    1.41
   2 -14  10    0.31    0.71
  -2  14  10    1.17    0.95
  -2  14 -10    0.68    0.80
  -2 -14  10    0.14    0.60
   2  14  10    0.98    0.91
   0  15 -10    0.06    0.73
  -1  15 -10    3.54    1.00
   0   0 -11    0.40    0.33
   0   0  11    0.39    0.28
  -1   0  11  190.22    6.50
   1   0 -11  181.05    6.15
  -2   0  11  251.49    8.73
   2   0 -11  242.90    8.17
   3   0 -11   40.66    3.12
   3   0 -11   40.66    2.49
   3   0 -11   46.10    2.25
  -3   0  11   47.60    2.57
  -4   0  11    7.78    1.27
   4   0 -11    8.00    1.39
  -4   0 -11    8.92    1.27
   4   0  11    9.72    1.41
  -5   0  11    4.34    1.11
  -5   0 -11    4.66    1.27
   5   0 -11    2.63    1.13
  -5   0 -11    3.84    0.97
   5   0  11    2.70    0.97
   6   0  11    2.04    0.76
  -6   0 -11    1.00    0.72
   6   0 -11    2.35    0.80
  -6   0 -11    1.89    0.69
   0  -1  11   24.07    1.17
   0   1 -11   23.87    1.26
   0   1  11   25.07    1.30
   0  -1 -11   25.85    1.28
   1   1 -11   22.87    1.68
   1   1 -11   22.51    1.19
  -1   1  11   25.46    1.37
   1  -1 -11   21.74    1.19
  -1  -1  11   23.48    1.24
   2   1 -11  143.06    6.13
  -2   1  11  139.03    5.16
  -2  -1 -11  121.73    5.65
   2   1 -11  139.20    4.70
   2  -1 -11  127.44    4.67
   2  -1 -11  120.06    6.05
   3   1 -11    4.75    0.94
   3   1 -11    2.19    1.11
   3   1 -11    6.96    0.93
  -3   1  11    6.51    1.16
   3  -1 -11    5.16    1.13
   3  -1 -11    3.72    1.23
   3  -1 -11    3.80    0.79
  -3   1 -11    7.82    1.11
  -4  -1 -11    0.15    0.64
  -4   1  11   -0.05    0.84
   4   1 -11    1.34    0.86
   4  -1  11    0.82    0.85
  -4   1 -11    0.55    0.67
   4  -1 -11    0.97    0.98
   4   1  11   -0.34    0.72
  -5  -1 -11    8.40    1.45
   5  -1  11    9.84    1.48
   5   1 -11   12.73    1.59
  -5  -1 -11    8.72    1.35
  -5   1  11    8.64    1.41
  -5  -1  11    8.02    1.39
  -5   1 -11    8.35    1.30
   5  -1 -11    8.27    1.48
   5   1  11    6.92    1.23
  -6  -1 -11    0.94    0.63
   6  -1  11    0.78    0.59
  -6  -1 -11    0.51    0.67
   6   1  11    0.11    0.61
   6  -1 -11    0.57    0.73
  -6   1 -11    0.79    0.62
  -6   1 -11    0.48    0.68
   0  -2 -11   26.44    1.37
   0   2 -11   30.59    1.43
   0   2  11   27.97    1.46
   1   2 -11    3.08    0.50
   1   2 -11    3.61    0.84
  -1   2  11    3.76    0.68
   1  -2 -11    3.60    0.52
   2   2 -11   23.99    1.35
  -2   2  11   27.31    1.75
   2   2 -11   24.83    2.06
  -2  -2 -11   23.00    1.68
   2  -2 -11   24.04    2.09
   2  -2 -11   26.92    1.43
   3   2 -11   16.60    1.32
  -3   2  11   16.75    1.61
   3   2 -11   16.30    1.97
   3   2 -11   15.64    1.39
  -3  -2 -11   17.78    1.63
   3  -2 -11   14.79    2.06
   3  -2 -11   16.92    1.32
  -3   2 -11   19.21    1.60
   3  -2 -11   17.13    1.85
  -3   2 -11   18.58    1.53
   4   2 -11   -0.16    0.73
  -4   2  11    0.01    0.82
   4  -2  11    0.55    0.90
  -4  -2 -11   -0.72    0.72
  -4   2 -11    0.55    0.66
  -4   2 -11    0.34    0.73
   4  -2 -11    0.03    0.94
   4   2  11    0.37    0.74
  -5   2  11    2.49    0.98
   5  -2  11    1.42    0.91
   5   2 -11    0.88    0.85
  -5  -2 -11    1.20    0.94
   5  -2 -11    1.05    1.12
   5   2  11    1.83    0.88
  -5   2 -11    0.50    0.76
   6  -2  11    9.99    1.16
  -6  -2 -11    6.60    1.10
  -6   2 -11    7.22    1.08
   6   2  11    9.97    1.04
  -6   2 -11    7.35    1.17
   6  -2 -11    9.61    1.29
   0  -3 -11   26.91    1.35
   0   3  11   27.00    1.47
   0   3 -11   26.01    1.35
   1   3 -11   19.09    1.10
  -1   3  11   20.58    1.38
   1   3 -11   20.25    1.67
   1  -3 -11   19.74    1.14
   2   3 -11   35.92    1.71
   2   3 -11   34.13    2.53
  -2  -3 -11   35.73    2.15
  -2   3  11   38.40    2.17
   2  -3 -11   31.19    2.55
   2  -3 -11   35.06    1.74
   3   3 -11   26.97    1.62
   3   3 -11   28.21    2.47
  -3   3  11   25.60    2.07
  -3  -3 -11   25.14    2.03
  -3   3 -11   27.06    1.84
  -3   3 -11   23.53    1.84
   3  -3 -11   18.97    2.39
   3  -3 -11   23.54    2.12
   3  -3 -11   26.19    1.67
   4   3 -11   10.83    1.30
  -4   3  11   10.10    1.45
  -4  -3 -11   13.63    1.84
   4  -3  11   12.50    1.72
   4   3  11   11.11    1.39
  -4   3 -11   15.54    1.66
   4  -3 -11   12.01    1.90
  -4   3 -11   14.68    1.74
   5  -3  11    8.29    1.35
  -5   3  11    8.98    1.41
  -5  -3 -11    8.48    1.42
   5   3 -11    8.23    1.18
  -5   3 -11   11.78    1.62
   5   3  11   10.46    1.36
  -5   3 -11    8.39    1.35
   5  -3 -11    8.68    1.74
  -6  -3 -11    3.01    0.78
   6  -3  11    6.03    0.94
  -6   3 -11    5.17    0.94
   6   3  11    5.32    0.83
   6  -3 -11    5.37    1.09
   0  -4 -11   55.41    2.29
   0   4  11   57.11    2.52
  -1   4  11   14.46    1.25
   1   4 -11   15.36    0.98
   1   4 -11   16.86    1.56
  -1  -4 -11   15.95    1.34
   1  -4 -11   14.33    0.97
   1  -4 -11   15.84    1.57
  -2   4  11    7.73    1.14
   2   4 -11   10.26    1.59
  -2  -4 -11    9.37    1.20
   2  -4 -11    8.82    0.85
   2  -4 -11    9.26    1.51
   2  -4 -11    6.94    1.31
  -3   4  11    9.79    1.46
   3   4 -11   10.08    1.81
  -3  -4 -11    9.10    1.35
  -3   4  11    6.77    1.12
   3  -4 -11    7.75    1.51
  -3   4 -11   10.29    1.20
   3  -4 -11    7.83    1.78
  -3   4 -11    7.60    1.19
   3   4  11    8.62    1.17
   4   4 -11   20.09    2.47
  -4  -4 -11   23.72    2.11
   4  -4  11   21.70    2.13
  -4   4  11   19.77    1.95
  -4   4 -11   20.45    1.90
   4  -4 -11   21.73    2.40
  -4   4 -11   20.90    1.82
   4   4  11   19.62    1.86
  -5  -4 -11   12.52    1.72
   5  -4  11   13.67    1.72
  -5   4  11   11.10    1.49
   5  -4 -11    9.88    1.75
  -5   4 -11   10.21    1.50
   5   4  11   11.26    1.34
   6  -4  11    2.83    0.74
  -6   4 -11    2.63    0.78
   6  -4 -11    1.38    0.80
   0  -5 -11    0.16    0.56
   0   5  11   -0.60    0.36
   0  -5 -11    0.35    0.42
  -1   5  11   27.90    1.81
  -1  -5 -11   28.17    1.87
   1   5 -11   30.71    2.20
   1  -5 -11   28.70    1.47
   1  -5 -11   29.14    2.17
  -2   5  11   34.56    2.27
   2   5 -11   35.87    2.67
  -2  -5 -11   34.45    2.24
   2  -5 -11   35.67    1.78
   2  -5 -11   33.15    2.75
   2  -5 -11   33.60    2.47
   3   5 -11    7.38    1.63
  -3   5  11    5.63    1.14
  -3  -5 -11    9.27    1.42
  -3   5  11    8.16    1.46
   3  -5 -11    8.40    1.65
  -3   5 -11    9.40    1.36
   3  -5 -11    9.70    1.97
   3   5  11    8.25    1.14
   4  -5  11    2.53    1.10
   4   5 -11    2.27    1.39
  -4   5  11    1.14    0.89
  -4  -5 -11    1.40    0.90
   4  -5 -11    2.38    1.38
  -4   5 -11    2.44    0.92
   4   5  11    2.31    0.87
  -4   5 -11    2.96    0.96
  -5  -5 -11    2.07    0.89
  -5   5  11    1.61    0.90
   5  -5  11    4.35    1.15
  -5   5 -11    3.08    0.91
   5   5  11    3.12    0.88
   5  -5 -11    2.92    1.36
   6  -5  11    0.31    0.52
  -6   5 -11    0.04    0.49
   0   6  11   12.34    1.21
   0  -6 -11   10.44    1.33
  -1  -6 -11    1.53    0.69
   1   6 -11    1.31    0.87
  -1   6  11    1.93    0.72
   1  -6 -11    2.14    0.92
   1  -6 -11    2.95    0.90
   1   6  11    0.64    0.55
   2   6 -11   10.58    1.74
   2   6 -11    9.00    0.91
  -2   6  11   10.39    1.30
  -2   6  11   10.94    1.53
  -2  -6 -11   11.09    1.39
   2  -6 -11    8.70    1.50
  -2   6 -11    9.41    1.04
   2  -6 -11   13.36    1.93
  -2   6 -11   13.07    1.52
   2   6  11   11.24    1.23
  -3  -6 -11   13.90    1.63
   3   6 -11   14.96    2.21
  -3   6  11   11.19    1.53
   3   6  11   12.83    1.36
   3  -6 -11    9.25    1.86
   3  -6 -11   10.88    1.83
  -3   6 -11   14.15    1.69
   4  -6  11   11.49    1.66
  -4   6  11    8.14    1.42
  -4  -6 -11    7.83    1.38
  -4   6 -11    9.86    1.44
   4  -6 -11    9.41    1.86
   4   6  11   10.10    1.29
  -5   6  11    0.54    0.81
   5  -6  11    0.26    0.85
  -5  -6 -11   -0.67    0.60
   5   6  11    0.40    0.73
  -5   6 -11    0.48    0.67
   5  -6 -11   -0.79    1.08
   6  -6  11    4.69    0.78
  -6   6 -11    4.65    0.78
  -6  -6  11    5.76    0.73
   0  -7 -11   77.69    4.25
   0   7  11   88.39    4.31
   0  -7 -11   90.26    4.15
   0   7  11   86.50    3.85
  -1   7  11    7.53    1.21
   1   7 -11    9.02    0.78
  -1  -7 -11    7.14    1.19
   1   7 -11    8.12    1.46
   1  -7 -11    8.21    1.32
   1  -7 -11    7.79    1.50
   1   7  11    5.36    0.94
  -1   7 -11    7.62    0.82
  -2  -7 -11   35.20    2.32
   2   7 -11   26.81    1.68
  -2   7  11   30.70    2.33
   2   7 -11   33.11    2.76
  -2   7  11   33.23    2.31
   2  -7 -11   33.53    2.60
   2   7  11   31.33    2.07
  -2   7 -11   29.86    2.16
  -2   7 -11   33.14    1.86
  -2   7 -11   29.27    2.61
   2  -7 -11   36.09    2.96
   3   7 -11   17.24    2.45
  -3   7  11   21.35    2.01
  -3  -7 -11   20.89    1.93
  -3   7 -11   20.84    1.93
   3   7  11   23.85    1.81
   3  -7 -11   20.68    2.34
   3  -7 -11   21.47    2.63
  -4   7  11   11.31    1.55
  -4  -7 -11    8.89    1.41
   4  -7  11   15.06    1.85
   4   7  11   14.39    1.54
  -4   7 -11   13.60    1.67
   4  -7 -11   11.46    2.02
   5  -7  11    4.99    1.08
  -5   7  11    4.10    0.92
   5  -7 -11    3.89    1.31
  -5   7 -11    4.28    0.98
   0   8  11    1.17    0.80
   0   8 -11    4.37    1.22
   0  -8 -11    2.94    1.00
   0   8  11    1.95    0.76
   0   8 -11    2.21    0.56
   0   8  11    2.42    1.00
  -1   8  11   12.69    1.59
   1   8 -11   10.53    1.82
  -1   8  11   14.73    1.53
   1   8 -11   11.80    1.81
   1   8 -11   11.93    1.03
  -1   8 -11   11.14    1.08
  -1   8 -11   13.77    1.91
  -1   8 -11   11.47    1.50
   1  -8 -11   13.38    1.93
   1  -8 -11   10.38    1.53
   1   8  11   11.43    1.24
   1   8  11   11.45    1.41
  -2   8  11   12.02    1.52
   2   8 -11   18.22    2.40
   2   8 -11   13.33    1.23
   2  -8 -11   14.33    1.95
  -2   8 -11   13.31    1.83
  -2   8 -11   15.76    1.78
   2  -8 -11   19.87    2.45
   2   8  11   16.98    1.58
  -2   8 -11   15.86    1.48
   2   8  11   16.92    1.58
  -3   8  11    5.84    1.24
   3   8 -11    5.02    1.70
   3  -8 -11    5.96    1.65
   3   8  11    7.66    1.16
   3  -8 -11    9.26    1.97
  -3   8 -11    8.55    1.36
  -4   8  11    6.34    1.22
   4  -8  11    6.54    1.27
  -4   8 -11    3.31    0.91
   4   8  11    4.68    1.27
   4  -8 -11    3.38    1.45
   4   8  11    5.54    0.95
   5  -8  11    0.44    0.72
   5  -8 -11    0.64    0.94
  -5   8 -11    0.39    0.64
   5   8  11    0.02    0.66
  -5  -8  11    0.24    0.63
   0  -9 -11    1.52    0.95
   0   9  11    0.33    0.73
   0   9 -11    0.70    0.56
   0   9  11    1.33    1.06
   0   9 -11    1.50    1.03
   0   9  11    0.63    0.87
  -1   9  11    1.25    0.81
   1   9 -11    0.20    0.93
   1   9 -11   -0.23    0.49
   1   9 -11    1.29    1.17
   1  -9 -11    1.22    0.97
  -1   9 -11    0.30    0.56
   1   9  11   -0.39    0.84
  -1   9 -11    0.17    0.92
   1   9  11    0.29    0.68
   2   9 -11    3.02    1.45
   2   9 -11    2.00    0.70
  -2   9  11    2.95    1.03
   2   9  11    2.50    0.86
  -2   9 -11    2.22    1.11
   2   9  11    3.88    1.25
   2  -9 -11    1.73    1.19
  -3   9  11    4.04    1.10
   3   9  11    5.61    1.40
   3  -9 -11    4.59    1.66
   3   9  11    5.44    0.99
  -3   9 -11    5.89    1.18
  -4   9  11   -0.45    0.70
   4  -9  11    0.84    0.86
   4  -9 -11    2.45    1.28
  -4   9 -11    0.38    0.75
   4   9  11    0.85    0.92
   5  -9  11    4.21    0.93
  -5  -9  11    4.33    0.73
   5  -9 -11    3.42    1.04
   0 -10 -11   37.37    2.81
   0  10 -11   46.93    3.39
   0  10 -11   41.60    2.19
   0  10  11   38.34    3.08
   0  10  11   41.45    3.08
   0  10  11   43.08    2.61
  -1 -10 -11   21.61    2.13
  -1  10  11   19.46    2.14
  -1  10  11   19.46    2.01
   1  10 -11   20.66    2.41
   1  10 -11   21.89    1.57
   1  10 -11   20.75    2.70
  -1  10  11   14.19    2.08
   1  10  11   22.95    2.30
  -1  10 -11   15.83    2.11
   1  10  11   21.58    1.83
   1 -10 -11   20.58    2.27
  -1  10 -11   21.57    1.70
  -2  10  11   11.47    1.49
  -2  10  11    6.70    1.58
   2  10  11   10.06    1.68
   2 -10 -11   10.30    1.83
   2  10  11   12.26    1.34
  -2  10 -11    8.97    1.65
  -3  10  11    1.97    0.93
  -3  10  11    2.04    1.19
   3  10  11    1.80    0.80
   3 -10 -11    2.96    1.34
   3  10  11    2.83    1.13
   4 -10  11    2.36    0.94
  -4  10  11    1.30    0.99
  -4 -10  11    2.31    0.76
   4  10  11    3.02    0.96
   4 -10 -11    2.23    1.25
   0  11 -11   27.08    1.90
   0 -11 -11   28.93    2.54
   0  11  11   30.53    2.73
   0  11  11   29.85    2.18
   0  11 -11   27.81    2.85
   1  11 -11    2.11    0.79
  -1  11  11    3.03    1.29
  -1 -11 -11    2.44    1.13
   1  11 -11    2.41    1.20
  -1  11  11    3.19    1.02
  -1  11 -11    4.09    1.41
   1 -11 -11    2.20    1.24
   1  11  11    1.83    0.85
   1  11  11    0.90    1.10
  -2  11  11    0.38    1.11
  -2  11  11    0.68    0.83
   2 -11 -11    1.73    1.28
  -2  11 -11    0.31    1.03
   2  11  11    2.25    1.16
  -3  11  11    1.34    1.05
   3 -11  11    1.86    1.01
   3 -11 -11    2.97    1.27
   3  11  11    1.24    0.98
   4 -11  11   11.92    1.31
   4 -11 -11    7.62    1.38
   4  11  11    4.96    1.06
  -4 -11  11   10.28    1.03
   0  12 -11   12.24    1.95
   0 -12 -11    8.83    1.66
   0  12  11    9.01    1.68
   1  12 -11    3.61    1.31
  -1 -12 -11    3.68    1.26
  -1  12  11    1.58    1.23
   1  12  11    2.26    1.16
  -1  12 -11    1.78    1.22
   1 -12 -11    0.61    1.11
  -2  12  11    4.74    1.35
  -2 -12 -11    5.24    1.30
   2 -12 -11    4.53    1.38
  -2  12 -11    8.13    1.56
   2  12  11    4.81    1.26
   3 -12  11    9.51    1.28
  -3  12  11    4.32    1.24
   3 -12 -11    7.61    1.44
   3  12  11    4.84    1.12
   4 -12  11    0.11    0.57
   0 -13 -11    6.98    1.42
   0  13  11    6.70    1.53
   0  13 -11    9.82    1.71
  -1  13  11   -0.70    0.81
   1  13 -11    1.34    1.15
  -1 -13 -11   -0.27    0.89
   1 -13 -11   -0.46    0.95
  -1  13 -11    0.56    1.05
   1  13  11    0.91    1.01
  -2 -13 -11    0.23    0.79
  -2  13  11    0.67    0.95
  -2  13 -11    1.41    0.93
   2  13  11    0.80    0.87
   2 -13 -11    0.24    0.95
   3 -13  11    2.21    0.78
  -3 -13  11    1.01    0.59
   0  14 -11   13.35    1.74
   0  14  11    6.08    1.30
   0 -14 -11    4.94    1.18
   1  14 -11    0.05    0.87
  -1  14  11   -0.01    0.92
  -1 -14 -11   -0.35    0.77
   1 -14 -11   -0.96    0.81
   1  14  11   -0.16    0.87
  -1  14 -11    0.27    0.94
   2 -14  11    4.50    0.91
  -2  14 -11    3.03    0.96
   0  15 -11    0.64    0.71
   0   0 -12   24.30    1.31
   0   0  12   25.21    1.29
  -1   0  12   40.60    1.91
   1   0 -12   40.04    1.79
  -2   0 -12   51.75    2.90
  -2   0  12   62.35    2.72
   2   0 -12   53.39    3.32
   2   0 -12   58.23    2.43
  -3   0 -12    4.15    0.87
   3   0 -12    3.95    0.80
   3   0 -12    4.31    1.40
   3   0 -12    4.29    0.98
  -3   0 -12    4.77    1.04
   4   0 -12   -0.75    0.81
  -4   0 -12   -0.04    0.77
   4   0  12    0.32    0.83
  -4   0 -12    0.26    0.66
  -5   0 -12    9.19    1.54
  -5   0  12   10.87    1.60
  -5   0 -12    7.87    1.26
   5   0 -12   10.83    1.50
   5   0  12    9.01    1.35
  -6   0 -12    3.08    0.87
   6   0  12    7.04    0.96
  -6   0 -12    5.11    0.87
   0  -1  12    1.51    0.38
   0   1  12    1.73    0.45
   0  -1 -12    1.62    0.44
   0   1 -12    1.91    0.46
  -1   1  12   12.26    1.00
   1   1 -12   11.30    0.86
   1  -1 -12   12.57    0.89
  -2  -1 -12    9.01    1.14
  -2   1  12    8.19    1.05
   2   1 -12    8.20    0.86
   2  -1 -12    8.82    0.84
   2  -1 -12    8.36    1.43
  -2   1 -12    7.60    1.04
  -3   1  12   11.58    1.45
  -3  -1 -12   12.68    1.56
   3   1 -12   12.55    1.30
   3   1 -12    8.94    1.68
   3   1 -12   11.63    1.21
   3  -1 -12   11.25    1.13
  -3   1 -12   13.16    1.54
  -3   1 -12   11.69    1.42
   3  -1 -12    8.29    1.59
   3  -1 -12   13.35    1.57
  -4   1  12    0.31    0.90
  -4  -1 -12    0.81    0.86
  -4  -1 -12    0.04    0.60
   4   1 -12    0.26    0.82
   4  -1  12    0.50    0.83
  -4   1 -12   -0.01    0.57
   4   1  12    0.73    0.81
   4  -1 -12    1.02    0.96
  -5  -1 -12    2.30    0.82
   5   1 -12    2.50    0.92
  -5  -1 -12    1.96    1.01
  -5   1  12    2.50    1.01
   5  -1  12    2.51    0.98
  -5   1 -12    1.66    0.89
   5  -1 -12    2.10    1.07
  -5   1 -12    1.96    0.86
   5   1  12    1.92    0.92
  -5  -1  12    1.67    1.02
   6  -1  12    6.46    0.91
  -6  -1 -12    4.09    0.88
  -6   1 -12    7.28    1.03
  -6   1 -12    6.28    1.09
   6   1  12    6.21    0.92
   0   2 -12   55.96    2.33
   0  -2 -12   56.57    2.34
   0   2  12   59.19    2.47
   1   2 -12   23.19    1.23
   1   2 -12   20.61    1.68
  -1   2  12   22.04    1.42
   1  -2 -12   21.96    1.22
  -2   2  12   21.33    1.58
   2   2 -12   19.34    1.23
   2   2 -12   21.17    1.96
  -2  -2 -12   20.81    1.64
   2  -2 -12   21.81    1.32
   2  -2 -12   20.13    2.11
  -3  -2 -12   10.61    1.47
   3   2 -12    9.48    1.09
  -3   2  12   12.91    1.62
  -3   2 -12   11.11    1.38
  -3   2 -12    9.63    1.35
   3  -2 -12    9.30    1.45
   3  -2 -12   11.06    1.92
   3  -2 -12    8.48    1.07
  -4   2  12    4.13    1.18
   4   2 -12    5.17    1.00
   4  -2  12    2.61    1.10
  -4  -2 -12    7.64    1.46
  -4   2 -12    5.53    1.15
   4  -2 -12    5.68    1.37
   4   2  12    5.62    1.14
  -5  -2 -12    7.86    1.45
  -5   2  12    8.55    1.42
   5  -2  12    7.28    1.33
  -5   2 -12    9.89    1.48
   5  -2 -12    9.38    1.56
   5   2  12    9.02    1.34
  -5   2 -12    7.08    1.32
   6  -2  12    1.75    0.71
  -6  -2 -12    2.79    0.73
   6  -2 -12    2.51    0.79
   6   2  12    3.21    0.71
  -6   2 -12    4.60    0.90
   0   3 -12   36.38    1.76
   0  -3 -12   40.94    1.81
   0   3  12   39.03    1.93
  -1  -3 -12    3.25    0.70
   1   3 -12    2.53    0.50
   1   3 -12    1.03    0.71
  -1   3  12    2.64    0.67
   1  -3 -12    3.11    0.55
   1  -3 -12    3.44    0.89
  -2   3  12   36.98    2.24
  -2  -3 -12   34.66    2.26
   2   3 -12   44.08    2.81
   2   3 -12   37.44    1.80
   2  -3 -12   37.67    2.73
   2  -3 -12   34.94    1.81
   3   3 -12   -0.11    0.85
  -3   3  12    0.40    0.76
   3   3 -12    0.39    0.60
   3   3 -12    0.78    0.67
  -3  -3 -12    0.91    0.74
   3  -3 -12    1.52    1.11
  -3   3 -12    0.23    0.62
   3   3  12    0.34    0.69
  -3   3 -12    1.48    0.66
   3  -3 -12    0.14    0.90
  -3   3 -12    1.77    0.78
  -4   3  12    4.44    1.19
  -4  -3 -12    9.69    1.58
  -4   3 -12    7.41    1.25
  -4   3 -12    8.31    1.39
  -4   3 -12    9.88    1.50
   4  -3 -12    7.52    1.63
   4   3  12    7.03    1.20
   5  -3  12    1.26    0.88
  -5  -3 -12   -0.22    0.75
  -5   3  12    0.53    0.80
  -5   3 -12    0.29    0.83
   5  -3 -12   -0.09    1.04
  -5   3 -12    0.65    0.75
   5   3  12   -0.30    0.70
   6  -3  12    8.25    1.03
   6  -3 -12    7.70    1.09
  -6   3 -12    6.67    0.97
   6   3  12    5.27    0.81
   0  -4 -12   65.64    3.29
   0   4  12   66.06    2.87
   0  -4 -12   62.20    2.61
   1   4 -12   12.33    1.46
   1   4 -12   13.87    0.97
  -1  -4 -12   13.06    1.28
  -1   4  12   12.42    1.21
   1  -4 -12   12.23    0.93
   1  -4 -12   16.20    1.61
  -2  -4 -12   33.62    2.11
  -2   4  12   28.23    2.02
   2   4 -12   28.11    2.40
   2  -4 -12   34.77    2.73
   2  -4 -12   28.15    2.21
   2  -4 -12   29.64    1.63
  -3  -4 -12    0.55    0.71
  -3   4  12    0.50    0.84
   3   4 -12    1.49    0.69
   3   4 -12    0.26    0.93
  -3   4  12    0.49    0.85
   3   4  12    1.77    0.80
  -3   4 -12    0.83    0.71
   3  -4 -12    0.50    1.09
   3  -4 -12   -0.30    0.89
  -4  -4 -12   30.50    2.38
  -4   4  12   27.96    2.21
  -4   4 -12   28.73    2.19
   4  -4 -12   27.30    2.53
   4   4  12   27.88    2.16
  -4   4 -12   27.02    2.01
  -5   4  12    3.91    1.07
   5  -4  12    3.72    1.07
  -5  -4 -12    5.68    1.18
   5   4  12    6.14    1.06
  -5   4 -12    6.68    1.25
   5  -4 -12    3.00    1.29
   6  -4  12    0.38    0.56
  -6   4 -12    0.87    0.56
   0   5  12   15.14    1.24
   0  -5 -12   16.83    1.50
   0  -5 -12   13.06    1.05
   1   5 -12   47.91    2.92
  -1  -5 -12   49.74    2.69
  -1   5  12   45.42    2.50
   1  -5 -12   47.16    2.65
   1  -5 -12   50.83    3.01
   1  -5 -12   46.51    2.11
   2   5 -12    0.91    0.86
  -2  -5 -12    0.96    0.68
  -2   5  12   -0.17    0.66
   2   5 -12   -0.45    0.94
   2   5 -12   -0.09    0.43
  -2   5 -12    0.42    0.56
   2  -5 -12    1.76    0.93
   2  -5 -12   -0.24    0.88
   2  -5 -12    0.11    0.47
  -3   5  12   30.94    2.26
  -3  -5 -12   32.23    2.39
   3   5 -12   33.03    2.85
  -3   5  12   34.04    2.51
   3   5 -12   30.16    1.95
   3  -5 -12   31.31    2.67
  -3   5 -12   35.08    2.41
   3  -5 -12   31.77    3.08
   3   5  12   31.91    2.11
  -4   5  12    9.85    1.51
  -4  -5 -12   12.59    1.71
  -4   5 -12   13.70    1.70
   4   5  12   12.29    1.44
   4  -5 -12   11.27    1.93
  -5   5  12    2.77    0.96
  -5  -5 -12    1.99    0.87
   5  -5  12    2.32    0.94
   5  -5 -12    2.86    1.22
  -5   5 -12    3.63    0.96
   5   5  12    3.31    0.86
   6  -5  12    1.04    0.58
  -6   5 -12    1.00    0.57
   0   6  12   35.97    2.07
   0  -6 -12   32.52    2.33
   0  -6 -12   34.87    2.15
   1   6 -12   11.26    1.64
  -1  -6 -12   10.94    1.38
  -1   6  12   11.23    1.41
   1  -6 -12   12.40    1.54
   1  -6 -12   14.28    1.69
   1   6  12   11.14    1.16
  -2  -6 -12   25.81    2.02
  -2   6  12   29.88    2.11
   2   6 -12   25.60    1.53
  -2   6  12   24.73    2.04
   2   6 -12   26.35    2.41
   2  -6 -12   26.05    2.22
   2   6  12   23.89    1.88
   2  -6 -12   30.86    2.62
  -2   6 -12   26.80    2.00
  -2   6 -12   25.50    1.62
  -3   6  12   13.61    1.69
  -3  -6 -12   11.64    1.61
   3   6 -12   14.15    2.18
   3   6 -12   12.97    1.30
   3   6  12   12.91    1.40
   3  -6 -12   13.35    2.21
  -3   6 -12   14.64    1.70
   3  -6 -12   14.11    2.05
  -4  -6 -12    4.80    1.21
  -4   6  12    4.91    1.23
   4   6  12    5.46    1.06
  -4   6 -12    2.58    0.92
   4  -6 -12    6.57    1.66
  -5  -6 -12   10.31    1.31
   5  -6  12   12.59    1.50
  -5   6  12    9.97    1.33
   5  -6 -12   11.67    1.74
   5   6  12   11.92    1.22
  -5   6 -12   13.54    1.60
   0  -7 -12    3.94    1.05
   0   7  12    5.35    1.03
   0   7 -12    3.53    1.03
   0   7 -12    5.45    1.31
   0  -7 -12    5.28    1.12
   0   7 -12    5.01    0.56
   0   7  12    4.23    1.04
   1   7 -12    3.62    1.18
   1   7 -12    3.32    0.53
  -1  -7 -12    3.91    0.97
  -1   7  12    4.62    1.00
   1   7 -12    5.86    1.35
  -1   7  12    3.56    0.98
   1   7 -12    4.81    1.25
  -1   7 -12    4.10    0.65
   1   7  12    2.08    0.76
   1  -7 -12    4.22    1.30
  -1   7 -12    4.19    1.00
   1   7  12    2.67    0.80
  -1   7 -12    3.75    1.14
   1  -7 -12    4.43    1.09
  -2   7  12    8.06    1.38
   2   7 -12   10.74    1.03
   2   7 -12    9.65    1.77
  -2   7  12    7.32    1.24
  -2  -7 -12   13.85    1.65
   2   7 -12    9.17    1.56
  -2   7 -12   11.50    1.73
  -2   7 -12   12.91    1.59
   2  -7 -12    9.68    1.82
   2  -7 -12   11.75    1.80
  -2   7 -12   13.51    1.31
   2   7  12   11.15    1.30
  -3  -7 -12   12.84    1.60
   3   7 -12   12.90    2.27
  -3   7  12   10.49    1.48
   3  -7 -12   11.10    1.91
  -3   7 -12   11.55    1.52
   3  -7 -12   11.78    2.17
   3   7  12   11.74    1.38
   4  -7  12   42.16    2.76
  -4   7  12   46.79    2.80
  -4   7 -12   38.76    2.63
   4   7  12   41.16    2.40
   4  -7 -12   35.82    3.01
  -5   7  12    0.46    0.68
   5  -7  12    0.28    0.73
  -5   7 -12    0.33    0.66
   5  -7 -12    0.53    0.94
   0  -8 -12    0.49    0.81
   0   8  12    1.85    0.98
   0   8  12    2.25    0.80
   0   8 -12    1.70    0.52
   0   8  12    0.75    0.84
   0   8 -12    1.41    0.92
   0  -8 -12    1.92    1.00
   0   8 -12    0.95    0.93
  -1   8  12   19.54    1.90
  -1  -8 -12   22.97    2.02
  -1   8  12   21.07    1.97
   1   8 -12   19.84    2.29
   1   8 -12   22.32    1.34
   1   8 -12   19.24    2.21
   1  -8 -12   19.34    2.30
  -1   8 -12   20.67    2.02
   1  -8 -12   23.25    2.08
  -1   8 -12   18.91    2.24
   1   8  12   21.88    1.79
   1   8  12   23.84    1.76
  -1   8 -12   20.30    1.35
  -2  -8 -12   13.57    1.66
  -2   8  12   11.51    1.52
   2   8 -12   11.73    2.03
   2   8 -12   12.99    1.13
   2   8 -12   10.78    1.66
   2  -8 -12   16.15    2.35
  -2   8 -12   10.14    1.18
   2  -8 -12   14.64    2.02
  -2   8 -12   11.61    1.75
   2   8  12   10.00    1.29
  -2   8 -12   14.98    1.74
  -3   8  12   44.17    2.77
   3   8  12   41.92    2.50
  -3   8 -12   39.49    2.68
   3  -8 -12   41.83    3.49
   3  -8 -12   39.68    3.09
  -4   8  12    5.04    1.17
   4  -8  12    7.00    1.27
  -4   8 -12    4.03    1.06
   4   8  12    4.41    0.90
   4  -8 -12    5.23    1.56
   5  -8  12   11.02    1.32
  -5  -8  12    9.08    1.05
  -5   8 -12    9.99    1.17
   5  -8 -12   10.26    1.51
   0   9 -12   18.56    1.31
   0   9  12   18.27    1.79
   0   9 -12   16.68    2.13
   0  -9 -12   17.76    1.97
   1   9 -12   19.89    1.35
   1   9 -12   16.29    2.25
   1   9 -12   17.26    2.21
  -1   9  12   17.92    1.92
   1  -9 -12   15.57    1.97
  -1   9 -12   17.46    2.24
  -1   9 -12   17.67    1.42
   1   9  12   20.02    1.77
   2   9 -12   27.25    2.89
   2   9 -12   30.58    1.83
   2   9 -12   31.20    2.84
  -2   9  12   36.25    2.55
  -2   9 -12   31.68    2.96
   2  -9 -12   35.25    2.85
  -2   9 -12   32.12    2.36
   2   9  12   31.86    2.15
  -2   9 -12   33.75    2.13
  -3   9  12    6.68    1.30
  -3   9 -12   11.88    1.49
   3   9  12   10.04    1.22
   3  -9 -12   10.18    1.93
  -4   9  12    4.57    0.93
   4  -9  12    5.64    1.18
   4  -9 -12    5.72    1.56
  -4   9 -12    5.46    1.07
   5  -9  12    4.31    0.82
  -5  -9  12    2.85    0.64
   0  10 -12   11.17    1.18
   0 -10 -12   10.90    1.66
   0  10 -12   10.76    1.80
   0  10  12   10.51    1.41
  -1  10  12    3.61    1.02
  -1 -10 -12    3.42    1.20
   1  10 -12    4.63    1.43
  -1  10  12    4.17    1.41
   1  10 -12    3.58    0.81
   1  10  12    3.71    0.98
   1 -10 -12    4.35    1.35
  -1  10 -12    2.33    0.81
  -1  10 -12    6.10    1.57
  -2  10  12    2.71    1.01
   2  10 -12    1.36    0.69
  -2  10 -12    0.92    1.02
   2  10  12    0.26    1.10
   2 -10 -12    0.92    1.21
   2  10  12    0.14    0.74
  -3  10  12    5.04    1.08
   3 -10 -12    7.74    1.72
   3  10  12    3.31    1.16
   3  10  12    7.45    1.03
   4 -10  12    6.84    1.18
   4 -10 -12    6.25    1.50
   4  10  12    5.88    1.18
   0  11  12   11.19    1.88
   0  11 -12   13.59    2.07
   0 -11 -12   11.50    1.81
   0  11  12    7.52    1.27
   0  11 -12   10.25    1.21
  -1  11  12   26.71    2.74
   1  11 -12   21.92    2.58
  -1  11  12   24.83    2.03
  -1 -11 -12   23.26    2.22
   1  11 -12   22.92    1.66
  -1  11 -12   24.21    2.61
   1  11  12   23.57    2.52
   1  11  12   23.57    1.92
   1 -11 -12   23.85    2.43
  -1  11 -12   25.95    1.89
  -2  11  12   11.14    1.36
  -2  11  12   10.36    1.90
  -2  11 -12    9.88    1.75
   2  11  12   11.18    1.76
   2 -11 -12   10.53    1.83
   2  11  12   10.20    1.21
  -3  11  12    3.06    1.21
   3  11  12    4.29    1.13
   3 -11 -12    6.61    1.52
   4 -11  12    4.08    0.88
  -4 -11  12    2.89    0.67
   4 -11 -12    3.49    1.04
   0  12  12    0.33    1.05
   0  12 -12    0.39    1.09
   0  12 -12    0.63    0.75
   0 -12 -12   -0.09    0.98
   1  12 -12    2.16    0.84
   1  12 -12    3.02    1.29
  -1 -12 -12    2.62    1.15
  -1  12  12    2.17    1.20
   1  12  12    0.12    1.03
  -1  12 -12    3.41    1.34
   1 -12 -12    3.00    1.28
  -2 -12 -12    2.32    1.04
  -2  12  12    0.72    1.00
   2  12  12    0.70    0.96
  -2  12 -12    3.81    1.17
   2 -12 -12    3.04    1.21
  -3  12  12    2.58    0.96
  -3 -12 -12    4.73    1.06
   3 -12  12   10.10    1.28
   3  12  12    2.67    0.96
   3 -12 -12    5.65    1.27
   0 -13 -12    0.58    0.96
   0  13 -12    0.41    1.05
   0  13  12    1.05    1.01
  -1  13  12   -0.67    0.80
   1  13 -12    0.96    1.01
  -1 -13 -12    1.15    0.98
   1 -13 -12    1.33    1.05
   1  13  12    0.13    0.95
  -1  13 -12    0.35    0.98
  -2  13  12    5.55    1.24
  -2 -13 -12    6.47    1.22
   2  13  12    6.49    1.23
  -2  13 -12    9.80    1.48
   2 -13 -12    6.50    1.36
   0  14  12   -0.51    0.82
   0 -14 -12    0.04    0.85
   0  14 -12    1.38    0.91
  -1  14  12    1.45    0.94
   1  14 -12    4.73    1.18
  -1 -14 -12    3.99    1.03
  -1  14 -12    2.52    1.07
   1  14  12    1.58    0.95
   1 -14 -12    2.77    1.09
  -2  14 -12    2.63    0.88
   0   0  13   -0.26    0.30
   0   0 -13    0.10    0.37
   1   0 -13   16.17    1.07
  -1   0  13   16.44    1.16
   2   0 -13    0.03    0.77
  -2   0 -13    0.60    0.56
   2   0 -13   -0.02    0.39
  -3   0 -13   58.01    3.22
   3   0 -13   50.57    2.75
   3   0 -13   56.12    3.78
   3   0 -13   57.36    2.65
  -3   0 -13   55.72    2.92
  -4   0 -13    4.80    1.27
   4   0  13    3.21    1.02
   4   0 -13    4.09    1.07
  -4   0 -13    5.19    1.10
  -5   0 -13    6.89    1.17
   5   0  13    6.05    1.20
  -5   0 -13    3.31    1.09
  -5   0  13    5.29    1.16
   5   0 -13    5.19    1.08
   6   0  13    0.02    0.53
  -6   0 -13   -0.04    0.49
   0  -1  13  107.55    3.91
   0   1 -13  107.17    3.93
   0   1  13  106.95    4.04
   0  -1 -13  107.30    3.93
  -1   1  13  131.10    4.66
   1   1 -13  118.65    4.29
   1  -1 -13  112.02    4.27
   2   1 -13    2.76    1.05
  -2   1  13    2.93    0.73
  -2  -1 -13    3.43    0.76
   2   1 -13    2.55    0.57
   2  -1 -13    3.43    0.65
   2  -1 -13    1.43    0.99
  -2   1 -13    2.83    0.72
   3   1 -13   10.88    1.12
  -3  -1 -13   14.67    1.50
   3   1 -13   11.56    1.90
  -3  -1 -13   11.72    1.51
   3  -1 -13   12.19    1.47
  -3   1 -13   11.66    1.39
  -3   1 -13   12.86    1.56
   3  -1 -13   11.15    1.97
  -4  -1 -13   19.17    2.04
  -4   1  13   19.20    1.89
  -4  -1 -13   17.89    1.78
   4  -1  13   18.31    1.96
   4   1 -13   21.27    1.71
   4   1  13   22.06    1.99
  -4   1 -13   21.36    2.00
  -4   1 -13   18.43    1.76
   4  -1 -13   21.27    1.98
   5  -1  13   14.66    1.65
  -5  -1 -13   13.89    1.55
  -5  -1 -13   15.50    1.72
  -5   1  13   12.13    1.59
  -5   1 -13   12.82    1.63
  -5  -1  13   12.45    1.62
  -5   1 -13   14.37    1.60
   5   1  13   15.92    1.68
   5  -1 -13   15.11    1.69
   6  -1  13    2.36    0.68
  -6   1 -13    1.12    0.57
   6   1  13    1.16    0.60
   0   2 -13    0.46    0.42
   0  -2 -13    1.27    0.44
   0   2  13    0.30    0.42
   1   2 -13   34.57    2.21
  -1   2  13   35.84    1.91
   1   2 -13   34.23    1.65
  -1  -2 -13   31.75    2.01
   1  -2 -13   35.55    1.68
   1  -2 -13   32.93    2.32
  -2  -2 -13   67.97    3.40
   2   2 -13   69.17    3.80
   2   2 -13   67.66    2.77
  -2   2  13   69.05    3.21
   2  -2 -13   63.21    3.83
  -2   2 -13   60.18    3.25
   2  -2 -13   66.88    2.79
  -3   2  13    8.82    1.41
   3   2 -13    8.72    1.10
  -3  -2 -13    9.64    1.40
  -3   2 -13    9.43    1.29
   3  -2 -13    7.42    1.28
  -3   2 -13    7.03    1.18
   3  -2 -13    6.04    1.58
  -4  -2 -13   -0.21    0.81
  -4   2  13    0.21    0.90
   4  -2 -13    0.08    0.94
   4   2  13    0.00    0.75
  -4   2 -13    0.79    0.70
  -4   2 -13    0.30    0.79
  -5  -2 -13    3.78    1.11
   5  -2  13    4.42    1.12
  -5   2  13    3.77    1.04
   5   2  13    5.30    1.12
  -5   2 -13    4.21    1.02
  -5   2 -13    3.72    1.07
   5  -2 -13    3.52    1.13
   6  -2  13   11.00    1.14
  -6   2 -13   10.06    1.09
   6   2  13    9.16    0.97
   0   3 -13   18.51    1.18
   0   3  13   20.63    1.35
   0  -3 -13   18.05    1.17
   0  -3 -13   17.01    1.47
  -1   3  13  106.22    4.39
  -1  -3 -13  107.28    4.90
   1   3 -13  112.32    5.10
   1   3 -13  112.04    3.98
   1  -3 -13  109.02    4.00
   1  -3 -13  105.88    5.14
  -2   3  13   17.01    1.54
   2   3 -13   17.58    1.20
  -2  -3 -13   17.07    1.56
   2   3 -13   16.82    1.84
   2  -3 -13   15.83    1.19
   2  -3 -13   14.12    1.61
   2  -3 -13   14.38    1.90
   3   3 -13    4.39    1.35
   3   3 -13    5.22    0.92
  -3  -3 -13    6.20    1.20
  -3   3  13    3.06    1.04
  -3   3 -13    4.21    0.96
   3   3  13    5.11    1.05
   3  -3 -13    3.01    1.31
   3  -3 -13    5.96    1.31
  -4  -3 -13   14.17    1.92
  -4   3  13   12.15    1.65
  -4   3 -13    9.49    1.42
   4  -3 -13   13.06    1.92
  -4   3 -13   14.76    1.76
   4   3  13   12.62    1.52
   5  -3  13    1.69    0.90
  -5  -3 -13    2.26    0.90
  -5   3  13    1.85    0.97
   5   3  13    4.68    1.03
   5  -3 -13    2.52    1.14
  -5   3 -13    2.44    0.93
  -5   3 -13    1.86    0.92
   6  -3  13    0.59    0.59
   6   3  13    1.10    0.58
  -6   3 -13    2.40    0.68
   0   4  13   15.85    1.25
   0  -4 -13   18.72    1.56
   0  -4 -13   15.43    1.11
  -1  -4 -13   56.48    2.97
   1   4 -13   52.56    3.11
   1   4 -13   53.27    2.31
  -1   4  13   56.03    2.74
   1  -4 -13   58.99    3.31
   1  -4 -13   51.50    2.32
   2   4 -13   15.56    1.81
   2   4 -13   13.56    1.81
  -2   4  13   14.33    1.51
   2   4 -13   16.44    1.13
  -2  -4 -13   18.98    1.61
  -2   4 -13   16.52    1.52
   2  -4 -13   17.17    1.80
   2  -4 -13   17.37    1.26
   2  -4 -13   19.19    2.20
   3   4 -13    3.05    0.83
   3   4 -13    1.69    1.17
  -3   4  13    2.62    1.06
  -3   4  13    3.43    1.08
  -3  -4 -13    4.75    1.09
   3  -4 -13    3.57    1.48
   3  -4 -13    3.12    1.18
  -3   4 -13    2.94    0.89
   3   4  13    4.24    0.93
  -4   4  13    7.00    1.30
  -4  -4 -13   12.50    1.77
   4  -4 -13    8.49    1.69
  -4   4 -13   13.56    1.69
   4   4  13   10.83    1.38
  -5   4  13   -0.37    0.70
  -5  -4 -13    1.23    0.75
   5  -4  13    2.58    0.90
   5   4  13    1.30    0.77
  -5   4 -13    0.81    0.76
   5  -4 -13    0.83    1.06
   6  -4  13   11.14    1.03
   0  -5 -13   21.35    1.76
   0   5  13   23.31    1.57
   0  -5 -13   20.56    1.31
   0  -5 -13   21.28    1.66
  -1   5  13   27.86    1.93
  -1  -5 -13   33.42    2.11
   1   5 -13   32.55    2.35
   1  -5 -13   31.77    2.45
   1   5  13   31.76    1.86
   1  -5 -13   27.88    1.58
   1  -5 -13   28.59    2.09
  -2  -5 -13    3.85    0.94
   2   5 -13    4.93    1.26
   2   5 -13    4.39    0.67
   2   5 -13    3.42    1.25
  -2   5  13    2.80    0.94
   2  -5 -13    3.47    1.32
   2  -5 -13    6.17    1.26
  -2   5 -13    4.14    0.93
  -2   5 -13    5.67    0.79
   2  -5 -13    3.92    0.72
  -3   5  13   34.23    2.38
  -3  -5 -13   35.49    2.50
   3   5 -13   29.42    1.93
   3   5 -13   39.91    3.09
   3   5  13   35.10    2.21
   3  -5 -13   31.26    2.66
   3  -5 -13   32.41    3.05
  -3   5 -13   35.28    2.46
  -4   5  13   22.77    2.07
  -4  -5 -13   21.80    2.06
   4   5  13   22.23    1.94
  -4   5 -13   23.77    2.06
   4  -5 -13   21.32    2.33
   5  -5  13   -0.21    0.72
  -5   5  13    0.27    0.75
  -5  -5 -13    0.31    0.62
   5   5  13    0.74    0.71
   5  -5 -13    0.49    1.08
  -5   5 -13   -0.27    0.62
   6  -5  13    8.56    0.90
   0  -6 -13   48.18    2.72
   0   6  13   49.78    2.60
   0   6 -13   46.72    1.74
   0  -6 -13   50.74    2.99
  -1  -6 -13    5.67    1.10
   1   6 -13    3.79    1.13
  -1   6  13    3.81    0.95
   1   6 -13    5.97    0.58
   1   6 -13    5.94    1.28
   1   6  13    6.20    0.98
  -1   6 -13    4.46    1.03
   1  -6 -13    5.81    1.25
   1  -6 -13    4.71    1.10
  -1   6 -13    4.28    0.58
   2   6 -13    4.83    0.71
   2   6 -13    4.20    1.25
  -2   6  13    4.64    1.04
   2   6 -13    3.35    1.24
  -2   6  13    3.14    1.06
  -2  -6 -13    5.49    1.15
  -2   6 -13    4.22    1.02
   2  -6 -13    4.39    1.25
  -2   6 -13    2.60    1.18
   2   6  13    3.41    0.90
  -2   6 -13    4.16    0.75
   2  -6 -13    5.74    1.56
   3   6 -13   42.11    3.52
  -3  -6 -13   51.93    3.12
  -3   6  13   47.78    2.93
   3   6 -13   45.28    2.37
   3   6  13   53.67    2.76
   3  -6 -13   49.26    3.38
  -3   6 -13   49.96    3.02
   3  -6 -13   53.58    3.94
  -4   6  13   14.46    1.81
  -4  -6 -13   15.96    1.74
   4  -6 -13   17.28    2.27
   4   6  13   21.28    1.79
  -4   6 -13   16.11    1.79
  -5  -6 -13    2.12    0.82
   5  -6  13    3.01    0.93
  -5   6  13    2.41    0.82
  -5   6 -13    2.05    0.84
   5  -6 -13    1.19    0.94
   5   6  13    1.99    0.78
   0   7 -13    2.82    1.14
   0   7 -13    3.23    0.48
   0   7 -13    3.76    1.09
   0   7  13    1.78    0.71
   0   7  13    3.03    0.88
   0  -7 -13    2.59    0.91
   0  -7 -13    3.11    1.01
   1   7 -13   57.87    2.20
  -1   7  13   56.24    3.14
   1   7 -13   55.68    3.48
  -1   7  13   54.46    2.93
   1   7 -13   53.59    3.53
   1   7 -13   49.62    3.49
  -1  -7 -13   61.57    3.33
  -1   7 -13   62.55    2.33
   1  -7 -13   60.04    3.73
   1   7  13   56.83    2.95
   1  -7 -13   57.85    3.23
   1   7  13   54.00    2.84
  -1   7 -13   51.47    3.51
  -1   7 -13   55.37    3.22
   2   7 -13    9.21    1.60
  -2  -7 -13    9.42    1.44
  -2   7  13   10.31    1.42
   2   7 -13    7.40    1.60
   2   7 -13   10.49    1.01
  -2   7 -13    9.95    1.64
   2  -7 -13   11.04    2.01
   2  -7 -13    9.42    1.65
  -2   7 -13    8.89    1.03
   2   7  13    5.58    1.10
  -2   7 -13    6.77    1.18
   2   7  13    7.74    1.16
  -3   7  13   17.96    1.86
  -3  -7 -13   19.25    1.93
   3   7 -13   15.56    2.32
   3   7 -13   17.71    1.54
   3   7  13   19.04    1.75
  -3   7 -13   20.06    1.95
   3  -7 -13   18.30    2.38
   3  -7 -13   15.93    2.38
  -4  -7 -13    2.68    0.99
  -4   7  13    2.55    1.03
  -4   7 -13    2.40    0.86
   4   7  13    3.53    0.94
   4  -7 -13    4.02    1.43
   5  -7  13    7.48    1.12
  -5   7  13    4.78    0.93
  -5   7 -13    6.96    1.07
   5  -7 -13    5.62    1.25
   0   8 -13   14.13    2.01
   0   8 -13   12.12    1.67
   0   8 -13   10.98    0.98
   0   8  13   10.69    1.31
   0  -8 -13   13.92    1.72
   0   8  13    9.03    1.35
   0  -8 -13   10.87    1.69
   1   8 -13    6.81    1.45
   1   8 -13    5.01    1.35
  -1  -8 -13    7.91    1.40
   1   8 -13    7.01    0.78
  -1   8  13    6.98    1.20
  -1   8  13    5.29    1.16
   1   8  13    7.86    1.11
   1  -8 -13    5.46    1.53
   1   8  13    4.56    1.09
   1  -8 -13    6.93    1.39
  -1   8 -13    7.76    1.47
  -1   8 -13    5.56    0.79
  -1   8 -13    4.47    1.09
   2   8 -13    6.13    1.47
  -2   8  13    6.92    1.28
   2   8 -13    7.73    0.91
   2   8 -13    6.36    1.68
  -2  -8 -13    8.53    1.44
   2  -8 -13    9.22    1.91
   2   8  13    6.35    1.12
  -2   8 -13    8.50    1.59
  -2   8 -13    9.91    1.46
  -2   8 -13    7.24    1.06
   2  -8 -13    8.07    1.60
  -3   8  13    1.11    0.87
  -3  -8 -13    0.58    0.88
   3   8 -13    1.47    0.70
  -3   8 -13    0.54    0.73
   3   8  13    0.33    0.75
   3  -8 -13   -1.11    1.07
   3  -8 -13    2.71    1.28
  -4   8  13   19.88    1.79
   4   8  13   19.60    1.60
  -4   8 -13   18.19    1.78
   4  -8 -13   18.17    2.21
   5  -8  13    5.81    0.99
  -5   8 -13    5.31    0.94
   5  -8 -13    6.43    1.18
  -5  -8  13    4.11    0.77
   0   9  13    0.19    0.69
   0   9 -13    0.50    0.53
   0   9 -13    0.50    0.98
   0  -9 -13    0.86    0.97
  -1   9  13   16.88    1.97
   1   9 -13   17.57    1.29
   1   9 -13   16.71    2.14
  -1   9  13   19.62    1.91
  -1   9 -13   17.48    1.42
   1   9  13   16.83    1.72
  -1   9 -13   15.16    2.06
   1  -9 -13   20.59    2.18
   2   9 -13   12.77    1.18
   2   9 -13   11.85    1.81
  -2   9  13   10.63    1.52
   2  -9 -13   11.75    1.89
  -2   9 -13   10.64    1.46
   2   9  13   11.95    1.37
  -2   9 -13   11.77    1.88
  -2   9 -13   10.86    1.30
  -3   9  13   22.08    1.99
   3  -9 -13   19.74    2.34
   3   9  13   19.36    1.67
  -3   9 -13   19.46    1.92
   4  -9  13    1.63    0.92
  -4   9  13    0.87    0.76
  -4   9 -13    0.94    0.70
   4  -9 -13   -0.24    1.01
   5  -9  13   11.13    1.08
   0 -10 -13    0.50    0.97
   0  10  13    0.17    0.80
   0  10 -13    0.96    1.15
   0  10 -13    0.02    0.58
   1  10 -13   32.95    2.88
  -1 -10 -13   32.19    2.49
  -1  10  13   32.62    2.40
   1  10 -13   27.90    1.76
   1  10  13   30.18    2.17
   1 -10 -13   27.89    2.52
  -1  10 -13   27.84    1.87
  -1  10 -13   29.94    2.79
   2  10 -13   26.87    1.62
  -2  10  13   26.33    2.11
   2  10 -13   22.71    2.56
  -2  10 -13   24.53    1.88
   2  10  13   23.05    1.86
   2 -10 -13   22.19    2.42
  -2  10 -13   26.19    2.54
  -3  10  13    1.44    0.87
   3 -10 -13    1.27    1.23
   3  10  13    0.40    0.71
   4 -10  13    5.29    1.03
   4 -10 -13    5.10    1.28
   0  11 -13    5.55    0.97
   0  11  13    5.78    1.14
   0 -11 -13    8.36    1.64
   0  11 -13    5.35    1.51
  -1  11  13   17.18    1.84
  -1 -11 -13   13.23    1.83
   1  11 -13   16.55    1.39
   1  11 -13   13.48    1.96
  -1  11 -13   17.31    1.59
   1 -11 -13   15.65    2.07
   1  11  13   15.76    1.65
  -1  11 -13   15.83    2.17
  -2 -11 -13    2.51    1.13
   2  11 -13    1.69    0.76
  -2  11  13    1.43    0.90
   2 -11 -13    0.10    1.10
   2  11  13    0.90    0.83
  -2  11 -13    1.62    1.11
   2  11  13    2.26    1.19
   3  11  13    3.17    1.07
   3 -11 -13    4.29    1.32
   4 -11  13    3.76    0.85
   0  12 -13    6.34    1.03
   0 -12 -13    7.60    1.49
   0  12 -13    7.53    1.59
   0  12  13    4.39    1.04
   0  12  13    3.29    1.29
  -1 -12 -13    2.46    1.10
   1  12 -13    2.52    1.24
  -1  12  13    1.70    1.21
   1  12 -13    4.48    0.93
   1  12  13    2.25    1.14
  -1  12 -13    2.66    1.29
   1 -12 -13    0.29    1.04
  -1  12 -13    1.36    0.80
  -2 -12 -13    5.62    1.24
  -2  12  13    3.13    1.18
  -2  12 -13    4.99    1.28
   2 -12 -13    4.53    1.29
   2  12  13    2.62    1.03
  -3 -12 -13    2.12    0.90
   3 -12 -13    0.34    0.86
   3  12  13    0.34    0.75
   0  13 -13    9.46    1.62
   0 -13 -13    6.21    1.33
   0  13 -13    9.15    1.14
   0  13  13    4.23    1.21
  -1  13  13    0.28    0.87
  -1 -13 -13    1.26    0.95
   1  13 -13    2.44    1.07
   1  13 -13    0.91    0.70
   1 -13 -13    1.20    1.03
   1  13  13    0.94    0.97
  -1  13 -13    0.07    0.97
  -2 -13 -13    1.78    0.89
  -2  13 -13    1.07    0.88
   2  13  13    0.17    0.80
   2 -13 -13   -0.15    0.92
   0 -14 -13    1.26    0.96
   0  14 -13    0.14    0.77
   1  14 -13    1.27    0.88
  -1  14 -13    0.38    0.81
   0   0 -14   28.07    1.53
   0   0  14   27.56    1.47
  -1   0 -14   17.32    1.48
   1   0 -14   18.75    1.19
  -1   0  14   19.85    1.31
   2   0 -14   34.55    1.78
  -2   0 -14   32.05    2.12
   2   0 -14   29.61    2.59
  -3   0 -14   37.37    2.33
  -3   0 -14   42.32    2.69
   3   0 -14   39.59    3.25
   4   0  14   28.77    2.24
  -4   0 -14   23.97    2.01
  -4   0 -14   29.58    2.35
  -5   0 -14    5.46    1.03
  -5   0 -14    7.07    1.37
  -5   0  14    5.17    1.10
   5   0  14    4.53    1.04
  -6   0 -14   -0.05    0.48
   6   0  14    0.23    0.54
   0   1 -14   34.02    1.73
   0   1  14   31.55    1.68
   0  -1 -14   35.26    1.75
  -1  -1 -14   40.40    2.42
  -1   1  14   46.65    2.20
   1   1 -14   47.47    2.04
   1  -1 -14   40.54    1.96
   1  -1 -14   41.41    2.64
   2   1 -14   71.53    3.02
  -2   1  14   77.31    3.46
  -2  -1 -14   76.25    3.75
   2   1 -14   73.37    4.13
  -2   1 -14   68.79    3.62
   2  -1 -14   77.77    3.10
   2  -1 -14   73.03    4.29
  -3  -1 -14   27.15    2.13
   3   1 -14   22.49    2.66
  -3   1 -14   26.75    1.92
  -3   1 -14   27.83    2.12
   3  -1 -14   21.87    2.48
   3  -1 -14   20.87    1.86
  -4  -1 -14   13.07    1.78
  -4   1  14   12.63    1.66
  -4  -1 -14   11.29    1.37
   4  -1  14   14.68    1.73
  -4   1 -14   13.44    1.68
   4   1  14   11.19    1.52
  -4   1 -14   13.15    1.64
   4  -1 -14   10.63    1.46
  -5  -1 -14    1.22    0.85
   5  -1  14    1.42    0.84
  -5   1  14    0.44    0.86
  -5  -1 -14    1.36    0.74
   5   1  14    1.16    0.85
  -5  -1  14    0.93    0.91
  -5   1 -14    0.61    0.80
  -5   1 -14    1.88    0.80
   6  -1  14    1.33    0.61
   6   1  14    0.37    0.53
  -6   1 -14    0.99    0.55
   0  -2 -14   36.30    2.31
   0   2  14   39.46    1.95
   0  -2 -14   36.53    1.84
   0   2 -14   39.49    1.89
  -1  -2 -14    5.65    0.93
   1   2 -14    5.90    0.74
   1   2 -14    6.09    1.09
  -1   2  14    7.14    0.99
   1  -2 -14    6.43    1.22
   1  -2 -14    5.57    0.72
   2   2 -14   11.29    1.03
  -2   2  14    9.70    1.28
  -2  -2 -14   10.71    1.27
   2  -2 -14    8.89    1.54
  -2   2 -14    9.61    1.23
   2  -2 -14    8.43    0.97
   2  -2 -14    9.12    1.23
  -3   2  14   18.49    1.94
   3   2 -14   24.03    1.71
  -3  -2 -14   20.82    1.94
   3  -2 -14   22.04    2.78
  -3   2 -14   20.34    1.75
   3  -2 -14   22.20    1.93
  -3   2 -14   20.33    1.87
  -4  -2 -14   16.54    1.87
  -4   2  14   17.79    1.86
  -4   2 -14   18.09    1.87
  -4   2 -14   19.83    1.90
   4  -2 -14   18.18    1.94
   4   2  14   20.76    1.87
  -5   2  14   10.15    1.45
   5  -2  14   10.30    1.42
  -5  -2 -14    9.84    1.54
  -5   2 -14   10.13    1.35
   5  -2 -14    9.13    1.31
  -5   2 -14    8.74    1.44
   5   2  14    8.93    1.30
   6  -2  14    3.37    0.70
  -6   2 -14    1.80    0.62
   6   2  14    2.15    0.58
   0   3  14    7.55    0.93
   0  -3 -14   10.37    1.23
   0   3 -14   10.81    0.98
   0  -3 -14    9.51    0.89
  -1   3  14    1.60    0.63
  -1  -3 -14    1.24    0.60
   1   3 -14    0.63    0.46
   1  -3 -14    1.05    0.47
   1  -3 -14    0.62    0.69
  -2  -3 -14   47.65    2.85
   2   3 -14   54.28    3.30
   2   3 -14   42.44    3.10
  -2   3  14   51.57    2.80
   2   3 -14   48.55    2.27
   2   3 -14   51.09    2.08
  -2   3 -14   48.14    2.70
   2  -3 -14   49.91    2.33
   2  -3 -14   49.44    3.34
   2  -3 -14   49.03    2.81
   3   3 -14   50.83    2.46
  -3  -3 -14   52.36    3.08
  -3   3  14   45.55    2.99
  -3   3 -14   53.17    2.97
   3  -3 -14   43.31    3.66
   3  -3 -14   47.75    2.97
   3   3  14   50.16    2.81
  -4   3  14    3.39    1.08
  -4  -3 -14    6.14    1.33
   4  -3 -14    3.08    1.16
   4   3  14    2.90    1.01
  -4   3 -14    4.45    1.04
  -5   3  14    6.12    1.22
   5  -3  14    5.94    1.13
  -5  -3 -14    6.25    1.17
   5  -3 -14    6.33    1.30
  -5   3 -14    6.77    1.20
   5   3  14    8.42    1.21
   6  -3  14    0.24    0.53
   6   3  14    0.21    0.50
  -6   3 -14    0.98    0.53
   0   4  14   31.50    1.85
   0  -4 -14   29.93    1.67
   0  -4 -14   30.79    2.12
  -1  -4 -14   55.94    2.99
  -1   4  14   50.14    2.71
   1  -4 -14   59.79    3.34
   1  -4 -14   50.86    2.84
   1  -4 -14   53.68    2.41
   2   4 -14    3.43    1.19
  -2  -4 -14    3.79    0.96
  -2   4  14    5.06    1.08
   2   4 -14    4.43    0.65
   2   4 -14    2.82    1.18
   2  -4 -14    4.34    1.35
   2  -4 -14    4.37    1.11
  -2   4 -14    4.39    0.69
  -2   4 -14    4.98    0.99
   2  -4 -14    3.59    0.70
  -2   4 -14    4.31    0.61
  -3  -4 -14   54.18    3.19
  -3   4  14   47.50    3.14
   3   4 -14   47.72    3.53
  -3   4  14   43.76    2.84
   3   4 -14   50.39    2.48
   3  -4 -14   53.45    3.20
   3  -4 -14   53.05    3.83
  -3   4 -14   52.45    2.99
   3   4  14   48.87    2.75
  -4   4  14    5.33    1.29
  -4  -4 -14    9.51    1.56
   4  -4 -14   10.33    1.78
  -4   4 -14   10.91    1.56
   4   4  14    7.80    1.23
   5  -4  14    0.04    0.76
  -5   4  14   -0.35    0.68
  -5  -4 -14    0.97    0.73
   5  -4 -14    0.98    1.03
   5   4  14    0.06    0.70
  -5   4 -14    0.14    0.65
   6  -4  14    3.16    0.67
  -6   4 -14    3.27    0.68
   0  -5 -14   10.96    1.30
   0  -5 -14   10.13    1.03
   0   5  14    9.05    1.14
   0  -5 -14   13.72    1.62
   1   5 -14    5.01    1.21
  -1   5  14    5.02    1.03
   1   5 -14    4.17    0.44
  -1  -5 -14    5.78    1.03
   1   5  14    4.10    0.83
   1  -5 -14    2.79    1.01
  -1   5 -14    3.12    0.92
   1  -5 -14    4.04    0.74
  -1   5 -14    4.50    0.49
   1  -5 -14    5.41    1.06
  -2   5  14   18.12    1.93
  -2   5  14   20.13    1.91
   2   5 -14   25.55    2.46
   2   5 -14   22.00    2.27
   2   5 -14   17.56    2.20
   2   5 -14   21.61    1.36
  -2  -5 -14   23.85    1.95
  -2   5 -14   21.85    1.84
   2   5  14   18.85    1.68
   2  -5 -14   22.40    2.53
   2  -5 -14   21.40    2.05
  -2   5 -14   20.75    1.38
  -3   5  14    2.57    1.01
  -3  -5 -14    2.61    1.02
   3   5 -14    2.10    0.73
   3   5 -14    2.15    1.25
   3  -5 -14    2.50    1.20
   3  -5 -14    3.40    1.52
   3   5  14    2.01    0.83
  -3   5 -14    2.53    0.91
  -4  -5 -14    3.30    1.06
  -4   5  14    2.37    0.99
   4   5  14    2.35    0.86
  -4   5 -14    2.69    0.93
   4  -5 -14    3.93    1.33
   5  -5  14    2.39    0.85
  -5   5  14    1.09    0.70
  -5  -5 -14    2.07    0.80
   5   5  14    2.24    0.80
   5  -5 -14    2.77    1.04
  -5   5 -14    1.65    0.79
   0   6  14   23.67    1.74
   0   6 -14   21.33    1.01
   0   6 -14   23.14    2.32
   0  -6 -14   24.56    1.88
   0  -6 -14   24.92    2.08
   0   6 -14   22.43    2.15
  -1   6  14   25.46    1.96
   1   6 -14   24.36    1.18
   1   6 -14   21.45    2.18
  -1  -6 -14   26.00    1.98
   1   6 -14   22.42    2.41
  -1   6  14   21.46    1.82
   1  -6 -14   26.17    2.40
   1   6  14   24.43    1.74
   1  -6 -14   26.45    2.08
  -1   6 -14   27.63    2.13
  -1   6 -14   23.01    2.44
   1   6  14   17.88    1.71
  -1   6 -14   25.78    1.24
  -2   6  14    4.01    1.00
  -2  -6 -14    3.87    1.05
   2   6 -14    2.87    1.15
   2   6 -14    4.25    0.67
   2   6 -14    3.64    1.42
  -2   6  14    4.88    1.22
   2   6  14    4.95    0.98
  -2   6 -14    2.31    1.25
  -2   6 -14    4.27    1.04
   2  -6 -14    3.21    1.16
  -2   6 -14    3.07    0.71
   2  -6 -14    4.91    1.53
   3   6 -14   21.32    2.75
   3   6 -14   21.67    1.61
  -3   6  14   22.84    2.00
  -3  -6 -14   21.11    2.00
  -3   6 -14   22.13    1.97
   3   6  14   21.20    1.83
   3  -6 -14   22.50    2.85
   3  -6 -14   19.33    2.28
  -4  -6 -14    6.55    1.28
  -4   6  14    4.00    1.18
   4   6  14    5.45    1.06
   4  -6 -14    6.68    1.57
  -4   6 -14    7.05    1.27
   5  -6  14    8.07    1.18
  -5  -6 -14    7.26    1.11
  -5   6  14    6.70    1.05
   5  -6 -14    6.33    1.28
  -5   6 -14    8.14    1.20
   5   6  14    8.08    1.04
   0   7  14    4.98    0.97
   0   7  14    4.94    1.05
   0   7 -14    4.90    1.18
   0   7 -14    4.31    1.27
   0   7 -14    5.23    0.59
   0  -7 -14    5.32    1.31
   0  -7 -14    6.91    1.24
  -1   7  14   12.83    1.46
   1   7 -14   14.79    1.01
  -1  -7 -14   14.59    1.73
   1   7 -14   15.77    2.01
   1   7 -14   13.89    1.94
  -1   7  14   15.53    1.64
   1  -7 -14   16.18    2.12
  -1   7 -14   20.92    2.34
  -1   7 -14   15.41    1.08
   1  -7 -14   17.72    1.87
  -1   7 -14   15.97    1.81
   1   7  14   14.70    1.48
   1   7  14   13.55    1.46
   2   7 -14    6.71    1.49
   2   7 -14    8.85    1.85
  -2  -7 -14    9.32    1.45
  -2   7  14    8.67    1.31
   2   7 -14    8.26    0.90
   2  -7 -14   11.23    2.05
  -2   7 -14    7.66    1.50
   2   7  14    8.85    1.22
  -2   7 -14    7.63    0.99
  -2   7 -14    9.00    1.40
   2  -7 -14    8.44    1.58
   3   7 -14    3.65    0.82
  -3  -7 -14    4.05    1.16
  -3   7  14    1.76    0.90
   3  -7 -14    2.67    1.49
  -3   7 -14    2.80    0.95
   3   7  14    3.17    0.94
   3  -7 -14    3.39    1.42
  -4   7  14   12.29    1.58
  -4  -7 -14   11.90    1.53
  -4   7 -14   15.45    1.66
   4   7  14   14.66    1.54
   4  -7 -14   15.96    2.05
  -5   7  14   -0.24    0.64
   5  -7  14    0.82    0.69
   5  -7 -14   -0.25    0.75
  -5   7 -14    0.65    0.62
   0   8  14    0.61    0.70
   0  -8 -14    0.57    0.83
   0   8 -14   -0.02    0.39
   0   8 -14    0.97    0.94
   0   8 -14    0.60    0.93
   0  -8 -14   -0.85    0.89
   1   8 -14    7.99    1.58
  -1  -8 -14    6.22    1.32
  -1   8  14    6.53    1.20
   1   8 -14    6.33    1.47
   1   8 -14    9.20    0.85
  -1   8 -14    7.59    1.36
  -1   8 -14    9.60    1.74
   1   8  14    7.86    1.13
   1  -8 -14    8.14    1.49
  -1   8 -14    7.03    0.85
   1  -8 -14    8.92    1.77
   2   8 -14   16.22    1.26
   2   8 -14   15.07    2.02
  -2   8  14   18.51    1.95
   2   8 -14   19.09    2.53
  -2  -8 -14   16.42    1.80
   2  -8 -14   17.39    2.45
  -2   8 -14   13.22    1.91
   2   8  14   16.18    1.73
   2  -8 -14   14.71    2.00
  -2   8 -14   14.26    1.43
  -2   8 -14   15.84    1.83
   3   8 -14   13.23    1.28
  -3  -8 -14   11.55    1.59
  -3   8  14   13.32    1.67
  -3   8 -14   11.51    1.54
   3  -8 -14   13.90    2.03
   3  -8 -14   12.49    2.14
   3   8  14   11.23    1.38
  -4   8  14    1.14    0.83
  -4   8 -14    0.60    0.70
   4  -8 -14    0.80    1.04
   4   8  14    1.57    0.76
   5  -8  14    3.66    0.79
  -5   8 -14    2.53    0.68
  -5  -8  14    0.88    0.58
   0   9  14    7.54    1.19
   0   9 -14    6.78    0.86
   0   9 -14    8.05    1.57
   0   9 -14    4.87    1.41
   0  -9 -14    8.04    1.44
   1   9 -14    6.53    0.79
  -1   9  14    3.11    1.32
  -1  -9 -14    9.37    1.52
  -1   9  14    5.47    1.18
   1   9 -14    7.09    1.54
   1  -9 -14    8.20    1.55
  -1   9 -14    4.25    1.21
  -1   9 -14    4.77    0.84
  -1   9 -14    7.24    1.64
   1   9  14    5.42    1.08
   2   9 -14    2.51    1.27
  -2   9  14    2.83    1.05
   2   9 -14    4.51    0.79
   2   9  14    4.18    0.97
  -2   9 -14    2.41    1.21
  -2   9 -14    3.55    1.10
   2  -9 -14    4.13    1.53
   2  -9 -14    4.03    1.34
  -2   9 -14    5.15    0.96
   3   9 -14    4.31    0.81
  -3   9  14    2.60    0.97
  -3   9 -14    5.17    1.09
   3  -9 -14    3.62    1.36
   3   9  14    3.40    0.88
  -4   9  14    6.99    1.07
   4  -9  14   10.86    1.41
   4   9  14    9.20    1.01
  -4   9 -14    9.44    1.28
   4  -9 -14    9.29    1.56
   0  10  14    0.60    0.84
   0  10 -14    0.10    0.58
   0  10 -14    0.93    1.19
   0 -10 -14    1.07    1.00
   1  10 -14   10.23    1.08
   1  10 -14   11.32    1.86
  -1  10  14    8.60    1.36
  -1 -10 -14   13.49    1.78
  -1  10 -14   11.24    1.87
   1 -10 -14    8.04    1.57
   1  10  14   11.09    1.41
  -1  10 -14   10.74    1.17
  -2  10  14    3.49    1.06
   2  10 -14    4.75    0.78
   2  10 -14    5.83    1.47
  -2  10 -14    3.87    1.31
   2 -10 -14    3.94    1.43
  -2  10 -14    3.91    0.95
   2  10  14    4.69    0.98
  -3  10  14    6.93    1.18
   3  10 -14    7.52    0.95
   3 -10 -14    6.92    1.48
   3  10  14    9.60    1.14
   4 -10  14    0.16    0.74
   4 -10 -14    1.41    0.89
   0 -11 -14   15.09    1.95
   0  11  14   12.67    1.48
   0  11 -14   14.09    2.02
   0  11 -14   13.83    1.32
   1  11 -14    7.60    0.99
   1  11 -14    8.65    1.66
  -1  11  14    7.66    1.27
  -1 -11 -14    7.57    1.52
  -1  11 -14    7.57    1.05
   1  11  14    6.27    1.13
  -1  11 -14    6.25    1.56
   1 -11 -14    6.85    1.51
   2  11 -14    3.54    0.79
  -2  11  14    4.77    1.03
  -2 -11 -14    4.66    1.23
  -2  11 -14    5.25    0.95
   2  11  14    3.84    0.94
  -2  11 -14    5.44    1.41
   2 -11 -14    3.82    1.33
   3 -11 -14    0.41    1.01
   0 -12 -14    0.98    1.05
   0  12 -14    0.61    1.04
   0  12 -14    0.10    0.64
   0  12  14   -0.31    0.76
   1  12 -14    5.54    1.40
   1  12 -14    6.88    0.96
  -1  12  14    6.46    1.02
  -1 -12 -14    5.37    1.29
  -1  12 -14    5.23    0.93
  -1  12 -14    5.24    1.40
   1 -12 -14    5.28    1.35
   2  12 -14   11.19    1.11
  -2 -12 -14   10.70    1.48
  -2  12 -14    9.71    1.47
   2 -12 -14    8.48    1.50
  -3 -12 -14    0.87    0.72
   3 -12 -14    0.08    0.80
   0  13 -14    2.65    1.07
   0  13 -14    3.94    0.80
   0 -13 -14    2.09    1.04
   0  13  14    2.87    1.13
   1  13 -14    0.10    0.58
  -1 -13 -14    0.02    0.90
  -1  13  14    1.95    1.15
   1  13 -14    1.56    0.98
  -1  13 -14    0.36    0.98
  -1  13 -14    1.53    0.72
   1 -13 -14    1.81    1.02
   1  13  14    1.66    0.94
   2  13 -14    0.60    0.58
  -2 -13 -14    0.01    0.77
  -2  13 -14    2.14    0.88
   2 -13 -14    0.64    0.83
   0  14 -14    1.01    0.80
  -1  14 -14    1.72    0.81
   0   0 -15    0.41    0.44
   0   0 -15    0.97    0.61
   0   0  15    0.39    0.41
   1   0 -15   93.79    3.59
  -1   0 -15   94.60    4.32
   1   0 -15   85.95    4.54
   2   0 -15    1.15    1.04
   2   0 -15    2.58    0.62
  -2   0 -15    2.63    0.75
  -3   0 -15    0.82    0.74
  -3   0 -15    0.73    0.60
   3   0 -15   -0.46    1.04
   4   0  15   47.85    2.95
  -4   0 -15   47.32    3.07
  -4   0 -15   51.21    2.89
  -5   0 -15    3.27    0.99
  -5   0  15    3.64    1.05
   5   0  15    3.59    0.99
  -5   0 -15    3.15    0.85
   6   0  15   -0.70    0.43
   0  -1 -15   44.53    2.61
   0   1  15   47.27    2.19
   0   1 -15   44.83    2.15
   0  -1 -15   45.60    2.18
  -1  -1 -15   53.48    2.87
  -1   1  15   58.07    2.60
   1   1 -15   57.34    2.39
   1   1 -15   45.79    3.01
   1  -1 -15   53.10    3.10
   1  -1 -15   46.14    2.27
  -1   1 -15   50.41    2.78
   2   1 -15   51.55    2.24
   2   1 -15   49.72    3.38
   2   1 -15   55.73    2.47
  -2  -1 -15   49.99    2.89
   2  -1 -15   48.55    3.48
   2  -1 -15   55.74    2.48
  -2   1 -15   50.89    2.74
  -2   1 -15   52.14    2.89
  -3  -1 -15   34.69    2.35
   3   1 -15   28.23    1.96
   3   1 -15   26.58    2.80
  -3   1 -15   27.62    2.10
  -3   1 -15   30.86    2.26
   3  -1 -15   28.99    2.95
  -4  -1 -15    1.80    1.01
   4   1  15    1.51    0.91
  -4   1 -15    1.19    0.87
  -4   1 -15    1.15    0.76
  -5   1  15    4.57    1.12
  -5  -1 -15    4.42    1.04
   5  -1  15    6.81    1.19
  -5   1 -15    5.83    1.22
  -5  -1  15    4.79    1.14
  -5   1 -15    5.48    1.00
   5   1  15    7.24    1.20
   6  -1  15    1.08    0.55
   6   1  15    1.93    0.57
   0  -2 -15   64.30    2.78
   0   2  15   67.03    2.89
   0   2 -15   63.12    2.76
   0  -2 -15   64.53    3.42
  -1   2  15   35.54    2.04
   1   2 -15   36.01    1.81
  -1  -2 -15   33.09    2.16
   1  -2 -15   33.36    1.77
   1  -2 -15   33.68    2.51
   2   2 -15   27.41    1.61
  -2   2  15   28.31    1.99
  -2  -2 -15   26.11    2.01
   2   2 -15   26.20    1.46
   2  -2 -15   25.06    2.54
  -2   2 -15   24.58    1.90
   2  -2 -15   24.55    1.56
  -2   2 -15   24.90    1.93
  -2   2 -15   26.56    1.52
   3   2 -15   57.01    2.66
  -3  -2 -15   58.03    3.34
   3  -2 -15   52.69    3.95
  -3   2 -15   56.92    3.13
   3  -2 -15   49.80    2.92
  -3   2 -15   54.05    3.14
  -4  -2 -15   31.74    2.46
  -4   2  15   30.49    2.32
  -4   2 -15   30.85    2.29
   4  -2 -15   30.32    2.29
  -4   2 -15   30.52    2.32
   4   2  15   32.38    2.30
  -5  -2 -15    3.56    1.02
   5  -2  15    2.49    0.93
  -5   2  15    2.31    0.95
  -5   2 -15    3.71    0.94
  -5   2 -15    3.37    1.02
   5   2  15    4.99    1.02
   6  -2  15    0.42    0.50
   6   2  15    0.57    0.48
   0  -3 -15    7.07    1.17
   0  -3 -15    5.89    0.84
   0   3  15    4.51    0.78
  -1   3  15    4.36    0.90
   1   3 -15    7.77    0.93
  -1  -3 -15    6.04    1.03
   1  -3 -15    6.16    1.24
   1  -3 -15    5.43    0.79
   2   3 -15   17.44    1.20
  -2   3  15   16.85    1.67
  -2  -3 -15   15.92    1.68
   2   3 -15   22.89    2.42
   2   3 -15   15.55    1.89
   2   3 -15   16.74    1.32
  -2   3 -15   17.72    1.09
   2  -3 -15   16.43    1.69
  -2   3 -15   18.71    1.24
   2  -3 -15   22.34    2.30
  -2   3 -15   19.65    1.74
   2  -3 -15   17.78    1.32
  -3   3  15   48.92    3.09
   3   3 -15   46.09    2.36
  -3  -3 -15   50.41    3.08
   3  -3 -15   44.20    3.68
   3   3  15   43.89    2.65
   3  -3 -15   48.05    2.91
  -3   3 -15   48.53    2.85
  -4  -3 -15    4.50    1.14
  -4   3  15    2.66    1.12
   4   3  15    3.22    0.96
   4  -3 -15    3.80    1.19
  -4   3 -15    3.89    1.03
  -5   3  15    3.41    1.01
  -5  -3 -15    3.37    0.92
   5  -3  15    3.32    0.98
   5  -3 -15    4.83    1.02
  -5   3 -15    3.41    0.91
   5   3  15    3.96    0.93
   6  -3  15    4.29    0.70
   0  -4 -15    0.36    0.63
   0  -4 -15    0.50    0.53
   0   4  15    0.71    0.59
   0  -4 -15    0.06    0.57
  -1  -4 -15    2.10    0.73
   1   4 -15    2.11    0.31
  -1   4  15    2.41    0.77
   1   4 -15    3.21    1.06
   1  -4 -15    3.04    0.98
   1   4  15    2.48    0.74
   1  -4 -15    3.61    0.91
   1  -4 -15    5.81    0.82
  -1   4 -15    1.31    0.67
  -1   4 -15    1.21    0.34
   2   4 -15   10.30    0.90
   2   4 -15    8.24    1.64
  -2   4  15    7.41    1.32
  -2  -4 -15   11.52    1.53
   2   4 -15    8.88    1.57
   2   4 -15    6.51    1.47
   2  -4 -15    9.36    1.40
  -2   4 -15   10.69    1.40
   2  -4 -15   10.27    1.89
  -2   4 -15    9.27    0.83
  -2   4 -15    9.66    0.93
  -3   4  15   13.56    1.63
   3   4 -15   20.95    2.32
  -3  -4 -15   19.86    1.92
   3   4 -15   16.51    1.49
   3  -4 -15   17.66    2.03
  -3   4 -15   14.70    1.64
   3   4  15   16.97    1.78
  -3   4 -15   13.77    1.40
   3  -4 -15   17.34    2.54
  -4  -4 -15    3.47    1.11
  -4   4  15    1.11    0.95
   4   4  15    1.75    0.89
  -4   4 -15    1.95    0.85
   4  -4 -15    2.35    1.12
  -5   4  15    0.42    0.73
  -5  -4 -15    1.08    0.71
   5  -4  15    1.49    0.82
  -5   4 -15   -0.30    0.60
   5   4  15    0.95    0.71
   5  -4 -15    1.01    0.84
   0   5 -15    2.11    0.87
   0  -5 -15    3.37    0.96
   0   5  15    3.21    0.87
   0  -5 -15    1.60    0.64
   0  -5 -15    1.27    0.74
   1   5 -15   33.55    2.73
  -1  -5 -15   38.67    2.51
   1   5 -15   36.89    1.44
   1   5 -15   35.60    2.78
  -1   5  15   40.69    2.39
   1  -5 -15   33.37    2.30
   1   5  15   37.13    2.16
   1  -5 -15   36.71    2.81
   1  -5 -15   33.78    1.90
  -1   5 -15   36.78    1.49
  -1   5 -15   35.30    2.39
  -1   5 -15   37.18    2.81
   2   5 -15    7.74    1.60
   2   5 -15    9.63    0.90
  -2  -5 -15    9.70    1.37
   2   5 -15    6.95    1.37
  -2   5  15    6.98    1.30
   2   5 -15    6.73    1.52
   2   5  15    9.37    1.21
   2  -5 -15   10.44    1.54
  -2   5 -15    8.53    0.93
   2  -5 -15   11.48    1.96
  -2   5 -15    8.04    1.25
  -3   5  15   36.99    2.66
   3   5 -15   40.64    3.38
   3   5 -15   43.93    2.29
  -3  -5 -15   50.71    3.07
   3  -5 -15   43.49    3.68
  -3   5 -15   49.30    2.96
   3  -5 -15   41.61    2.97
  -3   5 -15   44.04    2.39
   3   5  15   48.62    2.68
  -4  -5 -15   17.90    1.82
  -4   5  15   16.94    1.86
   4  -5 -15   18.59    2.06
  -4   5 -15   16.97    1.81
   4   5  15   19.60    1.79
  -5  -5 -15    4.75    0.97
  -5   5  15    6.69    1.13
   5  -5  15   10.07    1.31
  -5   5 -15    7.23    1.15
   5  -5 -15   10.03    1.37
   5   5  15    8.73    1.09
   0   6 -15   11.47    0.70
   0   6  15    8.98    1.18
   0  -6 -15   12.38    1.46
   0   6 -15    9.84    1.48
   0  -6 -15   10.50    1.51
   0   6 -15   10.27    1.58
   0   6  15   12.14    1.43
  -1   6  15    5.36    1.12
  -1   6  15    5.39    1.02
   1   6 -15    5.77    0.56
   1   6 -15    5.37    1.38
  -1  -6 -15    5.16    1.11
   1   6 -15    4.37    1.21
   1  -6 -15    6.81    1.27
  -1   6 -15    6.82    0.66
  -1   6 -15    6.72    1.16
   1  -6 -15    5.76    1.37
  -1   6 -15    7.23    1.45
   1   6  15    5.63    0.98
   1   6  15    5.00    1.02
   2   6 -15   14.87    1.98
   2   6 -15    9.19    1.74
  -2  -6 -15    9.71    1.44
  -2   6  15    9.45    1.35
   2   6 -15   12.19    1.08
  -2   6 -15    9.70    1.56
   2  -6 -15   12.47    2.15
   2  -6 -15   11.01    1.65
  -2   6 -15    8.53    1.29
  -2   6 -15   12.91    1.18
   2   6  15   11.25    1.30
  -3  -6 -15   10.71    1.58
  -3   6  15   10.10    1.53
   3   6 -15   10.98    1.16
   3   6  15   11.99    1.43
   3  -6 -15   11.73    1.86
  -3   6 -15   11.40    1.26
   3  -6 -15    9.06    1.94
  -3   6 -15    8.05    1.34
  -4  -6 -15    3.13    1.00
  -4   6  15    3.26    1.07
   4  -6 -15    3.11    1.29
   4   6  15    3.15    0.93
  -4   6 -15    5.51    1.19
   5  -6  15    4.84    0.98
  -5   6  15    4.23    0.89
   5   6  15    3.87    0.82
   5  -6 -15    3.61    1.05
  -5   6 -15    4.17    0.91
   0  -7 -15   14.06    1.64
   0   7 -15   12.41    0.84
   0   7  15    9.04    1.33
   0   7  15    8.39    1.17
   0  -7 -15   10.48    1.62
   0   7 -15   12.63    1.84
   0   7 -15    8.76    1.52
   1   7 -15   16.39    1.05
   1   7 -15   20.90    2.34
  -1  -7 -15   16.06    1.81
   1   7 -15   12.42    1.92
  -1   7  15   19.77    1.76
   1   7  15   13.73    1.51
  -1   7 -15   16.61    2.02
  -1   7 -15   17.34    1.15
   1   7  15   15.87    1.62
  -1   7 -15   17.22    1.96
   1  -7 -15   17.03    1.88
   1  -7 -15   25.99    2.46
  -2  -7 -15   36.53    2.60
  -2   7  15   33.81    2.46
   2   7 -15   35.31    1.79
   2   7 -15   34.35    3.00
   2  -7 -15   39.67    3.25
   2   7  15   35.22    2.34
  -2   7 -15   36.40    2.93
   2  -7 -15   35.72    2.73
  -2   7 -15   39.21    2.65
  -2   7 -15   33.28    1.92
  -3  -7 -15    8.87    1.45
   3   7 -15    8.37    1.03
  -3   7  15    6.80    1.26
   3   7  15    8.21    1.26
   3  -7 -15    9.92    2.04
   3  -7 -15    7.52    1.57
  -3   7 -15    8.01    1.12
  -3   7 -15   10.05    1.49
  -4   7  15    0.74    0.88
  -4  -7 -15    0.31    0.70
  -4   7 -15    1.23    0.81
   4   7  15    0.02    0.73
   4  -7 -15    0.43    1.07
  -5   7  15    1.14    0.64
   5  -7  15    2.13    0.77
   5   7  15    1.56    0.60
  -5   7 -15    1.56    0.66
   0   8 -15   61.02    3.86
   0   8  15   54.29    2.99
   0   8 -15   59.66    2.33
   0  -8 -15   58.73    3.36
   0   8 -15   54.18    3.51
   0  -8 -15   62.37    3.75
  -1  -8 -15   53.64    3.05
   1   8 -15   50.19    2.08
  -1  -8 -15   49.45    3.19
  -1   8  15   46.73    2.81
   1   8 -15   51.29    3.47
   1   8 -15   46.09    3.42
  -1   8 -15   46.68    3.44
   1  -8 -15   45.21    3.06
   1   8  15   50.41    2.75
  -1   8 -15   47.45    2.17
  -1   8 -15   51.32    3.23
   1  -8 -15   45.18    3.45
   2   8 -15   32.40    1.70
  -2  -8 -15   33.91    2.53
  -2   8  15   33.14    2.46
   2   8 -15   28.71    2.86
  -2   8 -15   30.49    2.80
  -2   8 -15   34.67    1.94
  -2   8 -15   30.70    2.46
   2   8  15   34.05    2.28
   2  -8 -15   30.65    2.98
   2  -8 -15   35.91    2.73
  -3   8  15   20.40    1.95
   3   8 -15   17.51    1.40
  -3  -8 -15   19.96    1.88
  -3   8 -15   18.67    1.88
   3  -8 -15   15.99    2.42
   3  -8 -15   23.69    2.26
   3   8  15   22.91    1.87
  -4   8  15    4.08    1.02
   4  -8 -15    3.83    1.25
  -4   8 -15    2.97    0.91
   4   8  15    3.87    0.85
   5  -8  15    0.15    0.60
   0  -9 -15    0.68    1.21
   0  -9 -15    0.20    0.91
   0   9 -15    0.54    0.99
   0   9  15    0.15    0.76
   0   9 -15    0.23    0.50
   0   9 -15   -0.76    0.91
   1   9 -15    5.90    1.57
  -1  -9 -15    8.50    1.44
   1   9 -15    9.20    1.72
   1   9 -15    8.15    0.88
   1   9 -15    6.84    0.79
  -1   9  15    7.36    1.28
  -1   9 -15    6.58    0.90
   1  -9 -15    7.42    1.49
  -1   9 -15    5.58    1.50
   1  -9 -15    9.43    1.88
  -1   9 -15    9.12    1.55
   1   9  15    7.57    1.19
   2   9 -15    7.08    1.53
   2   9 -15    5.78    0.83
  -2   9  15    5.30    1.17
  -2   9 -15    4.85    1.32
   2   9  15    5.34    1.02
   2  -9 -15    6.30    1.46
   2  -9 -15    4.36    1.52
  -2   9 -15    6.24    0.97
  -2   9 -15    4.63    1.16
  -3   9  15    6.10    1.19
   3   9 -15    5.90    0.87
   3  -9 -15    5.59    1.42
   3   9  15    6.44    1.06
  -3   9 -15    4.72    1.10
  -4   9  15    1.26    0.71
   4  -9 -15    2.98    1.03
  -4   9 -15    1.68    0.76
   4   9  15    1.82    0.68
   0 -10 -15    0.80    1.00
   0  10 -15    2.06    1.23
   0  10  15    1.03    0.86
   0  10 -15    0.35    0.56
   1  10 -15   26.56    1.56
  -1 -10 -15   21.73    2.14
  -1  10  15   24.13    2.16
   1  10 -15   26.14    2.63
  -1  10 -15   22.71    2.61
  -1  10 -15   24.98    1.67
   1  10  15   25.99    2.02
   1 -10 -15   24.71    2.30
  -2  10  15    4.91    1.11
  -2 -10 -15    5.02    1.26
   2  10 -15    4.85    1.42
   2  10 -15    4.27    0.80
   2  10 -15    3.54    0.70
  -2  10 -15    5.11    1.43
  -2  10 -15    3.50    0.83
   2  10  15    4.21    0.97
   2 -10 -15    2.87    1.19
  -3  10  15    2.01    0.89
   3  10 -15    3.55    0.70
   3 -10 -15    2.54    1.17
   3  10  15    4.20    0.88
   4 -10  15    1.45    0.80
   4 -10 -15    0.25    0.77
   0  11  15    0.86    0.83
   0 -11 -15    1.08    1.09
   0  11 -15    1.62    0.66
   0  11 -15    1.22    1.21
  -1  11  15    7.93    1.24
   1  11 -15   10.34    1.81
  -1 -11 -15    9.43    1.53
   1  11 -15    6.98    0.93
  -1  11 -15    7.25    1.57
  -1  11 -15    8.57    1.03
   1 -11 -15    8.48    1.59
   1  11  15    6.60    1.13
  -2  11  15    9.80    1.28
  -2 -11 -15   12.27    1.65
   2  11 -15   10.71    1.07
   2  11  15   12.19    1.28
   2 -11 -15   10.49    1.66
  -2  11 -15    9.79    1.12
  -2  11 -15    9.42    1.57
   3  11 -15    2.08    0.65
  -3 -11 -15    5.03    1.14
   3 -11 -15    2.54    0.97
   0  12 -15   -0.92    0.94
   0  12  15    0.30    0.76
   0 -12 -15   -0.67    0.94
   0  12 -15    0.50    0.64
   1  12 -15    2.91    0.70
  -1 -12 -15    3.30    1.18
   1  12 -15    1.61    1.12
  -1  12  15    1.54    0.77
   1 -12 -15    2.25    1.12
  -1  12 -15    1.34    0.71
   1  12  15    2.38    0.87
  -1  12 -15    1.48    1.15
   2  12 -15    2.28    0.65
  -2 -12 -15    3.81    1.09
   2 -12 -15    3.65    1.09
  -2  12 -15    3.36    0.74
  -2  12 -15    6.68    1.28
   0  13 -15    1.03    0.59
   0  13 -15    1.64    0.91
   0 -13 -15    0.74    0.94
  -1 -13 -15    1.96    0.85
   1  13 -15    1.96    0.95
   1  13 -15    2.08    0.63
  -1  13 -15    2.24    0.68
   1 -13 -15    1.40    0.85
  -1  13 -15    3.77    1.08
  -2  13 -15    9.83    1.28
   0  14 -15    0.11    0.67
   0   0 -16    0.97    0.52
   0   0 -16   -0.14    0.57
   1   0 -16    7.68    0.94
   1   0 -16   10.74    1.53
  -1   0 -16   10.80    1.33
  -2   0 -16    0.65    0.65
   2   0 -16    1.76    1.07
   2   0 -16    0.71    0.56
  -2   0 -16    2.63    0.62
   2   0 -16    0.65    0.53
  -2   0 -16    2.73    0.83
  -3   0 -16    3.03    0.83
  -3   0 -16    3.25    1.00
   3   0 -16    3.45    1.47
   4   0  16   18.60    1.86
  -4   0 -16   16.97    1.69
  -4   0 -16   16.91    1.78
  -5   0 -16    0.09    0.68
   5   0  16    0.55    0.78
  -5   0  16    1.67    0.87
  -5   0 -16    0.77    0.65
   6   0  16   -0.55    0.43
   0   1 -16    0.80    0.53
   0   1 -16    2.69    0.82
   0  -1 -16    2.55    0.67
   0  -1 -16    3.93    0.93
   0   1  16    2.68    0.66
  -1  -1 -16    0.50    0.58
   1   1 -16    0.43    0.83
   1   1 -16    0.06    0.47
  -1   1  16    0.24    0.57
  -1   1 -16    0.39    0.57
   1  -1 -16    0.18    0.73
   1  -1 -16   -0.07    0.43
  -2  -1 -16    6.17    1.10
   2   1 -16    7.52    0.86
   2   1 -16    7.93    1.53
  -2  -1 -16    9.08    1.07
   2   1 -16    7.26    1.58
  -2   1 -16    6.72    0.87
  -2   1 -16    7.50    1.16
  -2   1 -16    8.10    1.16
   2  -1 -16    5.65    0.89
  -2   1 -16    6.34    0.80
   2  -1 -16    5.43    1.37
   3   1 -16    3.96    1.52
   3   1 -16    3.33    0.89
  -3  -1 -16    4.31    1.12
  -3   1 -16    4.31    0.97
   3  -1 -16    3.32    1.39
  -3   1 -16    3.49    1.04
  -4  -1 -16   44.87    2.97
  -4   1 -16   47.50    2.82
   4   1  16   44.89    2.73
  -4   1 -16   46.30    2.96
   5  -1  16    0.42    0.71
  -5   1  16    0.33    0.80
  -5  -1 -16    0.04    0.66
  -5   1 -16    0.47    0.71
   5   1  16    0.30    0.72
  -5  -1  16    0.66    0.80
  -5   1 -16   -0.16    0.59
   6  -1  16    0.93    0.51
   6   1  16    0.08    0.46
   0   2 -16    9.84    1.07
   0   2  16    7.12    0.95
   0  -2 -16    9.60    1.06
   0  -2 -16    9.29    1.32
   1   2 -16    3.09    0.73
  -1   2  16    1.70    0.68
  -1  -2 -16    3.63    0.90
   1  -2 -16    3.02    1.06
   1  -2 -16    1.68    0.57
   2   2 -16    5.32    0.87
   2   2 -16    8.49    1.53
  -2   2  16    6.82    1.24
   2   2 -16    7.76    0.84
  -2  -2 -16    7.27    1.24
   2  -2 -16    5.82    1.51
  -2   2 -16    7.57    1.16
  -2   2 -16    6.92    0.88
  -2   2 -16    7.19    0.80
  -3  -2 -16   20.33    1.94
   3   2 -16   18.09    1.57
  -3   2 -16   18.32    1.72
   3  -2 -16   21.05    2.82
  -3   2 -16   16.67    1.77
  -4  -2 -16    1.19    0.89
  -4   2  16    1.65    1.06
  -4   2 -16    0.80    0.71
  -4   2 -16    1.23    0.88
   4   2  16   -0.50    0.75
  -5   2  16    2.06    0.87
  -5  -2 -16    2.31    0.84
   5  -2  16    4.11    0.99
  -5   2 -16    2.35    0.84
  -5   2 -16    2.18    0.89
   5   2  16    3.91    0.95
   0  -3 -16    0.92    0.56
   0   3  16    1.93    0.64
   0  -3 -16    0.56    0.68
   1   3 -16    4.31    0.39
   1   3 -16    4.86    0.81
  -1   3  16    3.33    0.87
   1   3 -16    6.83    1.34
  -1  -3 -16    4.68    0.95
  -1   3 -16    3.19    0.85
   1  -3 -16    2.48    0.65
   1  -3 -16    5.11    1.25
  -1   3 -16    4.97    0.49
   1   3  16    3.24    0.77
   2   3 -16    3.43    0.63
  -2   3  16    3.57    1.00
   2   3 -16    4.75    1.29
   2   3 -16    3.63    1.16
  -2  -3 -16    2.70    0.90
  -2   3 -16    3.78    0.61
  -2   3 -16    3.92    0.97
   2  -3 -16    3.93    1.43
   2  -3 -16    3.67    0.99
  -2   3 -16    3.85    0.69
  -3  -3 -16    4.19    1.13
   3   3 -16    2.08    0.72
   3  -3 -16    2.28    1.44
   3  -3 -16    3.84    1.11
  -3   3 -16    3.91    0.88
  -3   3 -16    3.89    1.00
  -4  -3 -16   34.29    2.51
  -4   3  16   31.32    2.34
  -4   3 -16   33.71    2.38
   4   3  16   34.22    2.31
   4  -3 -16   28.63    2.22
   5  -3  16    1.61    0.82
  -5   3  16    1.37    0.80
  -5  -3 -16    0.83    0.70
   5   3  16    2.33    0.79
  -5   3 -16    2.99    0.87
   0   4 -16   29.00    2.17
   0   4  16   26.60    1.80
   0  -4 -16   27.97    2.15
   0  -4 -16   24.89    1.82
   0  -4 -16   27.60    1.71
  -1   4  16    1.13    0.74
  -1  -4 -16    0.74    0.68
   1   4 -16    0.15    0.76
   1   4 -16    1.91    0.99
   1   4  16   -0.35    0.52
  -1   4 -16    0.54    0.30
   1  -4 -16    0.01    0.49
   1  -4 -16    1.07    0.90
  -1   4 -16    0.20    0.56
  -1   4 -16    0.55    0.91
   1  -4 -16    0.92    0.82
   2   4 -16    7.13    1.59
   2   4 -16    7.20    1.59
  -2  -4 -16    9.76    1.45
   2   4 -16    6.79    1.41
   2   4 -16    8.66    0.84
  -2   4  16    9.29    1.47
  -2   4 -16    8.86    0.82
   2  -4 -16    7.37    1.64
  -2   4 -16   10.00    0.96
  -2   4 -16   10.24    1.39
   2  -4 -16    7.31    1.29
  -3   4  16    5.31    1.22
  -3  -4 -16    3.19    1.08
   3   4 -16    5.46    0.94
  -3   4 -16    5.68    1.14
   3  -4 -16    5.55    1.31
   3   4  16    3.11    0.96
  -3   4 -16    4.08    0.91
   3  -4 -16    1.47    1.31
  -4   4  16    3.41    1.13
  -4  -4 -16    7.39    1.40
   4  -4 -16    5.29    1.28
   4   4  16    7.24    1.16
  -4   4 -16    5.20    1.12
  -5   4  16    2.79    0.87
   5  -4  16    2.00    0.88
  -5  -4 -16    1.49    0.72
   5   4  16    3.50    0.83
  -5   4 -16    2.52    0.85
   0  -5 -16    1.08    0.73
   0  -5 -16    0.62    0.77
   0  -5 -16    0.36    0.56
   0   5  16    0.63    0.70
   0   5 -16    1.53    0.86
   0   5 -16    0.05    0.78
   1   5 -16   18.86    2.14
  -1   5  16   19.72    1.80
   1   5 -16   20.01    1.01
  -1  -5 -16   23.72    2.00
   1   5 -16   21.44    2.36
   1  -5 -16   19.33    1.80
  -1   5 -16   21.04    1.06
  -1   5 -16   18.93    2.09
   1  -5 -16   21.36    2.29
   1   5  16   22.88    1.71
  -1   5 -16   23.04    2.01
   2   5 -16    8.65    0.88
   2   5 -16    9.35    1.62
  -2  -5 -16   10.72    1.60
  -2   5 -16    9.50    0.96
   2  -5 -16    9.02    1.82
   2  -5 -16   10.74    1.59
  -2   5 -16   10.17    1.45
   2   5  16    9.57    1.26
   3   5 -16    4.17    0.83
  -3   5  16    3.64    1.13
  -3  -5 -16    3.97    1.16
  -3   5 -16    3.88    0.88
   3  -5 -16    3.04    1.23
   3   5  16    6.02    1.09
  -3   5 -16    4.34    1.12
   3  -5 -16    6.08    1.84
  -4  -5 -16    9.06    1.42
  -4   5  16   14.16    1.72
   4   5  16   11.93    1.44
   4  -5 -16   13.47    1.72
  -4   5 -16   15.80    1.81
  -5  -5 -16    0.58    0.61
  -5   5  16    1.20    0.70
   5  -5  16    1.31    0.78
  -5   5 -16    2.32    0.72
   5   5  16    3.14    0.76
   0   6 -16   17.44    0.85
   0  -6 -16   19.67    2.05
   0   6 -16   13.67    1.76
   0   6 -16   20.26    2.31
   0  -6 -16   16.12    1.68
   1   6 -16    4.88    1.37
   1   6 -16    5.00    1.36
  -1   6  16    4.32    1.10
  -1   6  16    2.50    0.90
   1   6 -16    3.96    0.47
  -1  -6 -16    4.06    1.05
  -1   6 -16    5.19    1.31
  -1   6 -16    3.21    0.53
   1   6  16    3.95    0.96
  -1   6 -16    5.24    1.13
   1  -6 -16    4.13    1.08
   1   6  16    2.46    0.85
   1  -6 -16    4.47    1.33
   2   6 -16   18.15    1.27
   2   6 -16   15.82    2.03
  -2   6  16   18.13    1.83
  -2  -6 -16   20.58    1.99
  -2   6 -16   22.48    2.34
  -2   6 -16   21.67    2.04
   2  -6 -16   20.77    2.43
   2  -6 -16   19.97    2.04
  -2   6 -16   16.90    1.34
   2   6  16   19.70    1.75
  -3   6  16    2.97    1.01
  -3  -6 -16    7.77    1.41
   3   6 -16    6.36    0.91
   3  -6 -16    5.95    1.71
  -3   6 -16    4.79    0.94
  -3   6 -16    6.18    1.26
   3   6  16    6.20    1.13
   3  -6 -16    8.73    1.62
  -4   6  16   18.41    1.86
  -4  -6 -16   15.96    1.65
   4   6  16   16.62    1.59
   4  -6 -16   18.36    1.91
  -4   6 -16   15.56    1.70
   5  -6  16    3.18    0.81
  -5   6  16    2.96    0.79
  -5   6 -16    2.45    0.78
   5   6  16    2.15    0.69
   0   7 -16    0.98    0.93
   0   7 -16    4.73    1.31
   0  -7 -16    2.10    1.00
   0   7 -16    2.08    0.43
   0  -7 -16    2.32    1.06
   0   7  16    0.84    0.73
  -1  -7 -16    6.80    1.23
   1   7 -16    6.08    0.62
   1   7 -16    6.09    1.51
  -1  -7 -16    7.33    1.38
  -1   7  16    3.87    0.96
   1   7 -16    4.39    1.32
   1   7  16    3.66    0.93
  -1   7 -16    5.54    1.43
   1  -7 -16    3.65    1.37
  -1   7 -16    5.23    0.68
  -1   7 -16    4.73    1.23
   1  -7 -16    6.29    1.33
   2   7 -16   25.17    2.56
   2   7 -16   26.86    1.51
  -2   7  16   25.03    2.16
  -2  -7 -16   24.77    2.22
  -2   7 -16   24.53    2.56
   2  -7 -16   25.91    2.76
   2   7  16   24.69    2.04
   2  -7 -16   26.69    2.32
  -2   7 -16   30.89    2.35
  -2   7 -16   26.26    1.62
  -3   7  16    9.64    1.42
   3   7 -16   10.36    1.06
  -3  -7 -16    5.60    1.23
  -3   7 -16   10.16    1.52
  -3   7 -16    8.53    1.09
   3   7  16   10.70    1.38
   3  -7 -16    8.88    1.66
   3  -7 -16   10.96    2.07
  -4   7  16    2.48    0.88
  -4  -7 -16    3.11    0.87
   4  -7 -16    3.27    1.19
  -4   7 -16    4.66    1.08
   4   7  16    3.30    0.90
  -5   7  16    0.45    0.59
   5  -7  16    0.80    0.67
  -5   7 -16    0.58    0.55
   0   8 -16    0.30    1.03
   0   8 -16    0.28    0.42
   0  -8 -16    1.73    1.03
   0  -8 -16    2.38    1.19
   0   8 -16    2.80    1.20
   0   8  16   -0.09    0.65
   1   8 -16    2.28    1.27
   1   8 -16    4.98    1.36
  -1   8  16    3.12    0.97
  -1  -8 -16    3.70    1.12
  -1  -8 -16    4.19    1.23
   1   8 -16    2.18    0.52
   1  -8 -16    2.87    1.38
  -1   8 -16    5.94    1.42
  -1   8 -16    3.46    0.66
   1   8  16    3.37    0.89
   1  -8 -16    4.85    1.31
  -1   8 -16    3.90    1.17
   2   8 -16    8.04    1.64
   2   8 -16    7.81    0.87
  -2   8  16    6.91    1.28
  -2  -8 -16    7.16    1.37
   2  -8 -16    7.34    1.78
  -2   8 -16   10.04    1.65
   2  -8 -16    8.63    1.61
  -2   8 -16    7.44    0.99
   2   8  16    8.89    1.25
  -2   8 -16    9.19    1.48
  -3  -8 -16    4.09    1.07
   3   8 -16    4.33    0.77
  -3   8  16    5.08    1.18
   3   8  16    4.95    1.00
  -3   8 -16    4.05    0.86
  -3   8 -16    3.64    1.05
   3  -8 -16    6.74    1.51
   3  -8 -16    3.70    1.45
  -4  -8 -16    2.25    0.79
  -4   8  16    3.39    0.91
  -4   8 -16    4.86    0.99
   4   8  16    4.00    0.82
   4  -8 -16    3.70    1.05
   0  -9 -16    4.15    1.43
   0   9 -16    3.58    1.26
   0   9 -16    3.53    0.68
   0  -9 -16    4.10    1.21
   0   9  16    5.08    1.09
   0   9 -16    3.89    1.38
  -1   9  16    9.73    1.42
  -1  -9 -16   14.58    1.79
  -1  -9 -16   14.23    1.95
   1   9 -16   16.95    2.22
   1   9 -16   15.04    1.16
   1   9 -16   11.23    1.96
   1  -9 -16   19.24    2.52
  -1   9 -16   11.87    1.74
  -1   9 -16   14.56    2.12
  -1   9 -16   16.71    1.31
   1  -9 -16   15.09    1.93
   1   9  16   17.33    1.68
   2   9 -16   29.78    2.78
   2   9 -16   31.17    1.66
  -2   9  16   35.65    2.44
   2   9  16   31.06    2.13
   2  -9 -16   31.45    2.58
  -2   9 -16   33.84    2.49
  -2   9 -16   31.11    2.66
   2  -9 -16   25.66    2.74
  -2   9 -16   33.02    1.90
  -3   9  16    4.11    1.07
   3   9 -16    5.88    0.80
  -3   9 -16    4.63    1.04
   3  -9 -16    4.31    1.33
   3   9  16    5.37    0.96
  -3   9 -16    4.06    0.87
  -4   9  16    0.69    0.65
   4   9  16    0.91    0.61
   4  -9 -16    0.96    0.82
  -4   9 -16    0.57    0.63
   0  10  16    3.44    1.00
   0 -10 -16    3.24    1.15
   0  10 -16    4.72    1.43
   0  10 -16    2.87    0.66
  -1 -10 -16    4.50    1.26
  -1  10  16    4.02    1.07
   1  10 -16    5.21    1.46
   1  10 -16    4.48    0.76
   1 -10 -16    6.49    1.46
   1  10  16    3.65    0.98
  -1  10 -16    5.35    0.84
  -1  10 -16    5.69    1.45
   2  10 -16    0.73    0.62
   2  10 -16    1.65    1.14
  -2 -10 -16    0.63    0.96
  -2  10  16    1.35    0.84
   2  10  16    0.86    0.76
  -2  10 -16    0.96    1.02
   2 -10 -16    0.63    1.07
  -2  10 -16    1.43    0.93
  -2  10 -16    1.16    0.66
  -3 -10 -16    2.09    0.99
  -3  10  16    1.30    0.80
   3  10 -16    2.07    0.58
   3 -10 -16    1.10    0.92
  -3  10 -16    2.15    0.76
   3  10  16    2.93    0.77
   0  11 -16    5.05    1.44
   0 -11 -16    3.86    1.21
   0  11  16    5.22    1.11
   0  11 -16    4.95    0.82
  -1  11  16    6.24    1.16
   1  11 -16    5.95    0.86
   1  11 -16    7.43    1.59
  -1 -11 -16    7.69    1.42
   1  11  16    6.86    1.13
  -1  11 -16    7.59    1.58
   1 -11 -16    6.88    1.42
  -1  11 -16    5.99    0.91
  -2  11  16    2.38    0.87
  -2 -11 -16    2.93    1.07
   2  11 -16    2.04    0.62
  -2  11 -16    3.35    1.11
   2 -11 -16   -0.06    0.98
  -2  11 -16    2.13    0.68
   2  11  16    1.27    0.75
  -3 -11 -16    1.33    0.77
   3  11 -16    1.05    0.54
   3 -11 -16    0.73    0.79
   0 -12 -16   17.13    1.78
   0  12 -16   20.67    2.15
   0  12 -16   16.77    1.28
   0  12  16   18.33    1.60
  -1  12  16    2.98    0.83
   1  12 -16    1.03    1.00
   1  12 -16    2.55    0.63
  -1 -12 -16    2.05    0.99
   1  12  16    2.47    0.81
  -1  12 -16    2.08    1.10
  -1  12 -16    3.31    0.73
   1 -12 -16    2.81    1.11
  -2 -12 -16    6.18    1.15
   2  12 -16    5.08    0.73
  -2  12 -16    4.17    0.72
   2 -12 -16    4.61    1.15
  -2  12 -16    6.81    1.23
   0 -13 -16    6.14    1.17
   0  13 -16    5.83    1.29
   0  13 -16    4.72    0.71
   1  13 -16    0.65    0.51
   1  13 -16    1.54    0.84
  -1 -13 -16    1.48    0.80
  -1  13 -16    1.21    0.85
  -1  13 -16    0.62    0.53
   1 -13 -16   -0.52    0.73
   0   0 -17   -0.40    0.46
   0   0 -17    0.27    0.66
   1   0 -17    2.21    0.46
  -1   0 -17    2.37    0.51
   1   0 -17    2.71    0.66
   1   0 -17    1.69    0.93
  -1   0 -17    1.84    0.77
   2   0 -17   24.01    2.62
  -2   0 -17   27.44    1.65
  -2   0 -17   27.61    2.01
  -2   0 -17   26.66    1.58
   2   0 -17   30.11    1.71
  -2   0 -17   30.36    2.17
   3   0 -17    7.05    1.15
  -3   0 -17    7.52    1.17
   3   0 -17    5.21    1.67
  -3   0 -17    9.88    1.52
  -4   0 -17   19.39    1.75
  -4   0 -17   18.24    1.84
   5   0  17    1.75    0.79
  -5   0 -17    0.91    0.66
  -5   0 -17    0.78    0.73
  -5   0  17    1.62    0.85
   0  -1 -17   89.22    4.41
   0   1 -17   84.64    4.31
   0   1 -17   84.41    2.83
   0   1  17   88.22    3.67
   0   1 -17   87.32    3.61
   0  -1 -17   90.65    3.66
   1   1 -17   14.18    0.86
   1   1 -17   14.37    1.70
  -1  -1 -17   13.23    1.06
   1   1 -17   15.15    1.88
  -1  -1 -17   15.51    1.61
   1   1 -17   15.89    1.25
  -1   1 -17   12.50    1.38
   1  -1 -17   12.14    1.75
   1  -1 -17   13.98    1.05
  -1   1 -17   12.15    1.49
   1  -1 -17   13.38    1.21
  -1   1 -17   12.92    0.92
  -2  -1 -17   14.01    1.31
   2   1 -17   14.70    2.03
   2   1 -17   14.43    1.92
  -2  -1 -17   13.45    1.60
   2   1 -17   16.27    1.26
   2  -1 -17   16.69    2.26
  -2   1 -17   15.11    1.62
  -2   1 -17   12.78    1.45
  -2   1 -17   14.04    1.21
   2  -1 -17   13.92    1.37
  -2   1 -17   14.45    1.16
  -3  -1 -17    4.33    1.08
   3   1 -17    4.76    0.98
   3   1 -17    1.01    1.34
  -3   1 -17    5.07    1.07
   3  -1 -17    4.68    1.59
  -3   1 -17    3.05    1.02
  -4  -1 -17    2.89    1.06
  -4   1 -17    2.24    0.85
  -4   1 -17    2.42    1.01
   4   1  17    3.20    0.95
  -5   1  17    0.07    0.77
  -5  -1 -17    0.69    0.70
   5  -1  17    0.34    0.70
  -5  -1  17    1.08    0.87
   5   1  17    0.35    0.72
  -5   1 -17    0.15    0.59
  -5   1 -17   -0.07    0.68
   0  -2 -17    9.36    1.40
   0   2  17    8.31    1.04
   0   2 -17   12.19    1.51
   0  -2 -17    9.43    1.13
  -1  -2 -17   13.22    1.53
  -1   2  17   11.87    1.39
   1   2 -17   15.51    1.91
  -1  -2 -17   12.43    1.14
   1   2 -17   12.31    0.74
   1   2 -17   14.39    1.78
   1   2 -17   12.04    1.22
  -1   2 -17   10.66    0.81
   1  -2 -17   11.37    1.11
   1  -2 -17   10.97    1.01
   1   2  17   11.03    1.19
  -1   2 -17   12.93    1.51
   1  -2 -17   13.46    1.83
   2   2 -17    5.12    0.75
   2   2 -17    6.58    1.42
  -2  -2 -17    4.56    1.05
  -2   2 -17    3.61    0.89
  -2   2 -17    4.90    0.71
   2  -2 -17    4.75    1.52
   2  -2 -17    4.67    0.90
  -2   2 -17    6.70    0.86
  -3  -2 -17   44.82    2.88
   3   2 -17   41.69    2.23
   3  -2 -17   37.00    3.43
  -3   2 -17   38.91    2.22
  -3   2 -17   41.72    2.68
  -3   2 -17   39.49    2.64
  -4  -2 -17    6.45    1.26
  -4   2  17    6.83    1.33
  -4   2 -17    7.47    1.41
   4   2  17    8.56    1.33
  -4   2 -17    6.87    1.19
  -5   2  17    5.13    1.07
   5  -2  17    7.51    1.14
  -5  -2 -17    6.57    1.19
   5   2  17    9.08    1.16
  -5   2 -17    7.44    1.12
   0   3 -17   -0.54    0.61
   0   3  17    0.39    0.58
   0   3 -17    0.00    0.87
   0  -3 -17    0.71    0.59
   0  -3 -17    0.38    0.70
   1   3 -17   16.19    1.89
   1   3 -17   14.84    1.90
   1   3 -17   15.11    0.80
  -1   3  17   13.25    1.44
   1   3 -17   15.19    1.35
  -1  -3 -17   15.86    1.69
  -1   3 -17   15.34    1.59
   1  -3 -17   16.34    1.90
   1   3  17   12.83    1.31
  -1   3 -17   16.19    1.93
   1  -3 -17   16.85    1.33
  -1   3 -17   15.29    0.85
  -2   3  17    2.79    1.01
  -2  -3 -17    3.09    0.99
   2   3 -17    3.20    1.15
   2   3 -17    3.79    0.65
  -2   3 -17    2.92    0.63
   2  -3 -17    2.42    1.24
  -2   3 -17    4.80    0.67
  -2   3 -17    2.70    0.86
   3   3 -17    6.59    0.99
  -3  -3 -17    7.10    1.39
  -3   3 -17    7.50    1.07
  -3   3 -17    6.73    1.24
   3  -3 -17    3.70    1.59
  -4  -3 -17    3.38    1.05
  -4   3  17    2.65    1.07
   4   3  17    3.08    0.93
  -4   3 -17    5.33    1.11
  -5  -3 -17    1.95    0.78
   5  -3  17    2.28    0.81
  -5   3  17    1.97    0.82
   5   3  17    0.97    0.69
  -5   3 -17    0.78    0.62
   0   4 -17   26.58    2.62
   0   4  17   32.12    2.05
   0  -4 -17   26.87    1.88
   0  -4 -17   29.89    2.31
   0   4 -17   29.65    2.28
  -1  -4 -17   80.43    3.59
   1   4 -17   77.31    4.30
   1   4 -17   79.92    4.35
   1   4 -17   78.61    2.62
  -1   4  17   75.81    3.80
  -1  -4 -17   78.32    4.15
  -1   4 -17   79.52    2.74
   1   4  17   79.56    3.65
  -1   4 -17   80.58    4.43
  -1   4 -17   82.70    4.07
   1  -4 -17   86.59    4.63
  -2  -4 -17    3.14    0.98
  -2   4  17    1.01    0.97
   2   4 -17    4.64    0.66
   2   4 -17    2.77    1.11
   2  -4 -17    3.40    1.07
  -2   4 -17    3.63    0.64
  -2   4 -17    3.34    0.66
  -2   4 -17    2.81    0.90
   2  -4 -17    4.86    1.63
   3   4 -17    5.23    0.92
  -3  -4 -17    7.87    1.40
   3  -4 -17    8.61    1.92
  -3   4 -17    6.44    1.05
   3  -4 -17    7.89    1.38
  -3   4 -17    8.76    1.41
   3   4  17    9.85    1.30
  -4   4  17    2.95    1.03
  -4  -4 -17    2.75    1.00
   4   4  17    1.21    0.80
  -4   4 -17    1.79    0.81
  -5  -4 -17   -0.53    0.53
   5  -4  17    1.64    0.78
  -5   4  17   -0.06    0.62
  -5   4 -17    0.17    0.60
   5   4  17    1.03    0.69
   0   5 -17   51.03    3.26
   0  -5 -17   47.15    3.15
   0  -5 -17   47.84    2.70
   0   5 -17   56.45    3.54
  -1   5  17   27.77    2.15
   1   5 -17   23.83    2.54
  -1  -5 -17   28.32    2.29
   1   5 -17   27.36    2.49
   1   5 -17   27.38    1.17
  -1  -5 -17   27.16    1.90
  -1   5 -17   25.19    1.22
  -1   5 -17   28.17    2.22
  -1   5 -17   24.69    2.55
   1  -5 -17   26.27    2.57
   1   5  17   23.71    1.84
   1  -5 -17   25.55    2.07
   2   5 -17    5.67    0.72
  -2  -5 -17    4.89    1.15
   2   5 -17    3.60    1.18
   2  -5 -17    5.52    1.68
   2  -5 -17    4.50    1.18
   2   5  17    4.06    0.98
  -2   5 -17    4.37    0.72
  -2   5 -17    5.39    1.14
  -3   5  17    5.68    1.21
  -3  -5 -17    6.29    1.31
   3   5 -17    6.34    0.94
   3  -5 -17    4.94    1.63
   3   5  17    6.51    1.13
  -3   5 -17    8.31    1.39
  -3   5 -17    5.36    0.94
   3  -5 -17    5.91    1.34
   4   5 -17    1.52    0.76
  -4  -5 -17    2.66    0.91
  -4   5  17    1.64    0.92
   4  -5 -17    0.62    0.93
  -4   5 -17    2.76    0.95
   4   5  17    3.37    0.96
  -5   5  17   -0.41    0.51
   5  -5  17   -1.12    0.61
  -5   5 -17   -0.32    0.49
   5   5  17    0.13    0.56
   0   6 -17   14.47    1.99
   0  -6 -17   11.66    1.70
   0   6 -17   14.13    0.74
   0   6 -17   15.08    1.90
   0  -6 -17   13.04    1.54
   0   6 -17   12.53    0.85
   1   6 -17   10.38    0.79
  -1   6  17    7.75    1.17
   1   6 -17    7.45    1.62
  -1  -6 -17    8.39    1.41
  -1  -6 -17   11.72    1.42
   1   6 -17   12.91    2.01
   1  -6 -17   11.18    1.54
   1   6  17    7.79    1.17
  -1   6 -17   11.96    0.87
  -1   6 -17    8.58    1.56
   1  -6 -17   12.18    1.96
  -1   6 -17   14.58    1.81
   2   6 -17   39.19    3.20
  -2   6  17   40.79    2.68
   2   6 -17   46.31    1.97
  -2  -6 -17   45.66    2.96
   2   6  17   43.34    2.57
  -2   6 -17   44.09    2.92
  -2   6 -17   46.50    2.11
   2  -6 -17   44.61    3.54
  -2   6 -17   36.11    2.99
   2  -6 -17   42.15    2.84
  -3  -6 -17   20.05    1.97
  -3   6  17   22.97    1.98
   3   6 -17   24.24    1.54
  -3   6 -17   28.24    2.23
  -3   6 -17   22.16    1.67
   3   6  17   22.66    1.93
   3  -6 -17   21.78    2.69
   3  -6 -17   21.27    2.17
  -4  -6 -17    6.95    1.17
  -4   6  17    7.94    1.30
   4   6 -17   11.66    1.16
   4  -6 -17   10.72    1.43
   4   6  17   12.68    1.35
  -4   6 -17   12.97    1.58
   5  -6  17    0.62    0.65
  -5   6  17    0.03    0.57
  -5   6 -17    0.11    0.53
   5   6  17    0.24    0.55
   0   7 -17    8.20    1.57
   0   7 -17    9.34    0.73
   0   7  17    8.30    1.18
   0   7 -17    7.60    1.58
   0  -7 -17    9.35    1.71
   0  -7 -17    9.39    1.41
   1   7 -17   -0.57    0.92
   1   7 -17    2.35    1.18
  -1   7  17    2.86    0.90
   1   7 -17    2.67    0.47
  -1  -7 -17    2.18    0.95
  -1  -7 -17    1.55    0.99
   1  -7 -17    3.20    1.36
  -1   7 -17    3.28    0.57
   1  -7 -17    3.40    1.10
   1   7  17    2.51    0.86
  -1   7 -17    2.34    1.06
  -1   7 -17    3.98    1.26
   2   7 -17    3.04    0.60
   2   7 -17    2.82    1.27
  -2   7  17    3.40    1.00
  -2  -7 -17    3.66    1.11
  -2   7 -17    2.41    0.65
   2  -7 -17    3.45    1.44
  -2   7 -17    4.59    1.33
   2  -7 -17    3.32    1.22
  -2   7 -17    4.24    1.12
   2   7  17    4.05    1.03
   3   7 -17    6.50    0.84
  -3   7  17    4.68    1.11
  -3  -7 -17    5.38    1.24
   3  -7 -17    3.94    1.33
  -3   7 -17    4.69    0.87
   3   7  17    5.26    1.07
  -3   7 -17    4.77    1.11
   3  -7 -17    4.46    1.52
  -4  -7 -17    6.09    1.06
  -4   7  17   10.68    1.37
   4   7 -17    8.94    0.97
   4   7  17   10.91    1.23
  -4   7 -17   13.18    1.55
   4  -7 -17   10.50    1.42
  -5   7  17    2.53    0.64
   0   8  17    2.00    0.86
   0  -8 -17    0.49    0.95
   0   8 -17    1.86    1.16
   0  -8 -17    0.52    1.06
   0   8 -17    0.65    0.44
   0   8 -17    0.90    1.02
  -1   8  17    4.67    1.08
  -1  -8 -17    6.69    1.28
   1   8 -17    4.28    0.61
   1   8 -17    3.21    1.38
   1   8 -17    4.42    1.33
  -1  -8 -17    6.74    1.44
   1  -8 -17    6.29    1.64
  -1   8 -17    5.69    1.48
   1  -8 -17    5.38    1.34
   1   8  17    5.91    1.06
  -1   8 -17    6.17    1.38
  -1   8 -17    5.14    0.72
   2   8 -17   44.42    3.33
  -2   8  17   50.68    2.95
   2   8 -17   49.30    2.08
  -2   8 -17   46.58    3.07
   2  -8 -17   47.67    3.60
  -2   8 -17   45.81    3.22
   2   8  17   50.85    2.72
   2  -8 -17   47.14    3.09
  -2   8 -17   48.43    2.26
  -3   8  17    6.99    1.24
  -3  -8 -17    3.21    0.95
   3   8 -17    6.79    0.83
   3   8  17    5.81    1.06
   3  -8 -17    6.51    1.41
  -3   8 -17    5.10    0.92
  -3   8 -17    7.32    1.30
   3  -8 -17    3.07    1.23
   4   8 -17    1.85    0.59
  -4   8  17    2.20    0.82
  -4   8 -17    1.27    0.68
   4   8  17    1.94    0.70
   4  -8 -17    2.17    0.88
   0   9 -17    1.11    1.08
   0  -9 -17    0.06    1.10
   0   9  17   -0.49    0.70
   0   9 -17    0.18    1.09
   0  -9 -17   -0.73    0.87
   0   9 -17   -0.66    0.42
  -1  -9 -17    8.14    1.56
   1   9 -17   13.58    1.06
   1   9 -17   11.87    1.91
  -1   9  17   12.16    1.53
  -1  -9 -17   15.22    1.74
   1   9 -17    9.26    1.80
  -1   9 -17   11.54    1.63
   1  -9 -17   13.58    1.81
   1   9  17   14.65    1.57
  -1   9 -17   12.12    1.84
   1  -9 -17   10.05    1.84
  -1   9 -17   15.54    1.18
  -2  -9 -17    0.65    0.94
   2   9 -17   -0.67    0.94
   2   9 -17   -0.63    0.44
  -2  -9 -17    0.62    0.98
  -2   9  17   -0.37    0.79
   2   9  17    0.64    0.72
  -2   9 -17    0.53    0.56
  -2   9 -17    1.85    1.02
   2  -9 -17    1.56    1.10
  -2   9 -17    0.30    0.81
   2  -9 -17   -1.01    0.98
   3   9 -17    1.56    0.58
  -3   9  17    2.64    0.96
  -3   9 -17    1.26    0.79
  -3   9 -17    1.48    0.70
   3  -9 -17    2.19    1.02
   3   9  17    2.51    0.78
   4   9 -17    1.96    0.54
  -4   9  17    2.11    0.67
   4   9  17    1.36    0.61
  -4   9 -17    2.12    0.75
   0  10 -17   -0.31    0.99
   0  10 -17    0.04    0.50
   0 -10 -17    0.88    1.02
   0  10  17    0.20    0.77
  -1 -10 -17   15.57    1.85
   1  10 -17   12.95    1.09
  -1  10  17   12.15    1.51
   1  10 -17   16.08    2.22
   1  10  17   12.37    1.46
  -1  10 -17   13.56    1.97
  -1  10 -17   13.04    1.21
   1 -10 -17   13.90    1.87
  -2  10  17    3.27    0.99
  -2 -10 -17    7.62    1.31
   2  10 -17    5.36    1.39
   2  10 -17    5.16    0.76
  -2  10 -17    4.79    1.15
  -2  10 -17    3.30    1.11
   2 -10 -17    5.63    1.36
  -2  10 -17    5.30    0.81
   2  10  17    6.11    1.06
  -3 -10 -17    4.93    1.08
   3  10 -17    5.73    0.74
  -3  10  17    4.87    0.93
   3 -10 -17    3.77    1.02
   3  10  17    5.48    0.87
  -3  10 -17    5.71    0.84
  -3  10 -17    5.45    1.02
   0  11  17   12.07    1.42
   0  11 -17   11.65    1.73
   0  11 -17   11.94    1.10
   0 -11 -17   11.70    1.58
   1  11 -17    5.90    0.79
  -1  11  17    7.39    1.20
   1  11 -17    6.90    1.52
  -1 -11 -17    8.94    1.43
  -1  11 -17    6.39    0.88
   1  11  17    6.60    1.07
   1 -11 -17    7.39    1.34
  -1  11 -17    7.45    1.47
  -2  11  17    1.46    0.77
   2  11 -17    1.49    0.55
  -2 -11 -17    2.86    1.00
   2  11  17    2.07    0.76
  -2  11 -17    0.78    0.56
  -2  11 -17    1.41    1.00
   2 -11 -17    0.61    0.86
   3  11 -17    0.51    0.46
   0  12 -17    5.91    1.34
   0  12  17    5.28    0.95
   0 -12 -17    3.42    1.04
   0  12 -17    3.32    0.67
   1  12 -17    0.39    0.46
  -1 -12 -17   -0.17    0.71
  -1  12  17    0.33    0.67
   1  12 -17    0.71    0.91
   1 -12 -17    0.67    0.86
   1  12  17    0.86    0.73
  -1  12 -17    0.76    0.54
  -1  12 -17    0.69    0.93
   2  12 -17    0.67    0.45
  -2 -12 -17    0.18    0.68
  -2  12 -17    0.74    0.76
  -2  12 -17    0.29    0.50
   2 -12 -17    0.18    0.75
   0  13 -17   -0.48    0.73
   0  13 -17    0.90    0.47
   1  13 -17    2.84    0.89
   1  13 -17    2.09    0.52
  -1  13 -17    1.70    0.90
   0   0 -18   13.22    1.64
   0   0 -18   11.12    1.42
   0   0 -18   12.67    1.79
   0   0 -18   11.43    0.84
   0   0 -18   12.06    1.28
   1   0 -18    0.16    0.38
   1   0 -18   -0.61    0.80
  -1   0 -18   -0.09    0.38
  -1   0 -18    0.73    0.72
  -1   0 -18    0.52    0.66
   1   0 -18   -2.10    0.69
   1   0 -18   -1.23    0.75
  -1   0 -18   -0.74    0.91
  -1   0 -18   -0.12    0.34
  -2   0 -18   39.97    2.01
  -2   0 -18   46.15    2.82
  -2   0 -18   43.38    2.62
   2   0 -18   45.75    2.17
   2   0 -18   43.34    3.39
  -2   0 -18   43.65    2.13
  -3   0 -18    7.76    1.21
  -3   0 -18    9.20    1.46
   3   0 -18    8.28    1.88
   3   0 -18    7.90    1.16
  -4   0 -18    1.33    0.75
  -4   0 -18    1.70    0.90
  -5   0  18    1.58    0.84
   5   0  18    0.68    0.67
  -5   0 -18    0.52    0.72
   0   1 -18    8.35    0.62
   0  -1 -18    9.46    1.18
   0  -1 -18    8.65    1.40
   0  -1 -18    9.64    1.72
   0  -1 -18    8.42    0.68
   0  -1 -18    9.13    0.89
   0   1 -18    9.45    1.35
   0   1 -18    9.89    1.43
   0   1 -18    7.66    1.04
   0   1 -18   10.51    1.63
   1   1 -18   44.84    3.03
  -1  -1 -18   46.47    2.84
  -1  -1 -18   44.41    1.84
   1   1 -18   46.04    3.25
   1   1 -18   47.61    1.81
  -1  -1 -18   45.75    2.01
   1  -1 -18   45.54    1.97
  -1   1 -18   45.10    1.57
   1   1  18   46.24    2.39
  -1   1 -18   45.29    2.80
  -1   1 -18   42.68    3.18
  -1   1 -18   39.21    2.57
  -1   1 -18   46.03    1.84
   1  -1 -18   44.47    3.14
  -2  -1 -18   17.00    1.39
  -2  -1 -18   11.78    1.48
   2   1 -18   12.89    1.21
   2   1 -18   11.92    1.77
  -2   1 -18   14.14    1.60
  -2   1 -18   12.94    1.10
   2  -1 -18   14.45    2.18
  -2   1 -18   12.76    1.60
   2  -1 -18   11.31    1.20
  -2   1 -18   14.51    1.18
  -3  -1 -18   12.23    1.72
   3   1 -18   11.45    1.32
  -3   1 -18    9.87    1.49
  -3   1 -18    9.05    1.28
   3  -1 -18    9.39    1.97
  -4  -1 -18    4.84    1.15
  -4   1 -18    3.74    0.98
   4   1  18    5.23    1.09
  -4   1 -18    4.34    1.15
  -5  -1 -18    2.59    0.86
  -5   1  18    3.23    0.87
   5  -1  18    3.20    0.86
  -5  -1  18    2.89    0.97
  -5   1 -18    2.85    0.79
  -5   1 -18    2.67    0.86
   5   1  18    4.01    0.88
   0   2  18    0.95    0.68
   0  -2 -18    1.47    0.86
   0   2 -18    1.20    0.77
   0  -2 -18    0.96    0.44
   0   2 -18    1.24    0.25
   0   2 -18    1.38    0.90
   0  -2 -18    0.30    0.48
  -1  -2 -18   20.87    1.41
   1   2 -18   22.94    2.17
  -1  -2 -18   20.78    1.86
   1   2 -18   20.69    1.04
   1   2 -18   20.91    2.26
  -1  -2 -18   22.12    1.32
   1  -2 -18   21.91    2.16
   1  -2 -18   18.50    1.36
  -1   2 -18   23.15    2.29
   1   2  18   19.99    1.59
  -1   2 -18   22.51    1.95
  -1   2 -18   21.13    1.11
   2   2 -18   22.70    2.53
  -2  -2 -18   25.88    2.10
   2   2 -18   26.33    1.50
  -2   2 -18   26.42    1.56
   2  -2 -18   25.35    1.81
  -2   2 -18   24.26    1.43
   2  -2 -18   25.84    2.75
  -2   2 -18   24.64    2.04
   3   2 -18   28.82    1.87
  -3  -2 -18   29.84    2.36
   3  -2 -18   27.32    2.99
  -3   2 -18   31.00    1.88
  -3   2 -18   28.39    2.26
  -4  -2 -18   18.86    1.83
  -4   2  18   17.13    1.78
  -4   2 -18   18.04    1.75
   4   2  18   20.82    1.87
  -5  -2 -18    0.56    0.68
  -5   2  18    2.07    0.81
   5  -2  18    1.91    0.75
   5   2  18    1.13    0.68
  -5   2 -18    1.21    0.68
   0   3 -18   46.36    3.34
   0  -3 -18   53.35    3.24
   0   3  18   47.53    2.64
   0   3 -18   51.83    3.16
   0  -3 -18   48.72    2.22
  -1  -3 -18   12.12    1.62
   1   3 -18   14.92    1.98
   1   3 -18   12.47    0.76
   1   3 -18   13.43    1.78
   1   3 -18   10.94    0.67
  -1   3  18   10.89    1.42
  -1   3 -18   13.38    0.83
  -1   3 -18   12.29    1.51
   1   3  18   11.83    1.37
  -1   3 -18   13.12    1.85
   1  -3 -18   10.97    1.14
   1  -3 -18   12.11    1.81
   2   3 -18    4.47    0.67
   2   3 -18    3.00    1.17
  -2  -3 -18    5.90    1.21
   2  -3 -18    3.66    1.42
  -2   3 -18    1.88    0.80
  -2   3 -18    3.50    0.66
  -2   3 -18    3.33    0.67
   3   3 -18   30.64    1.82
  -3  -3 -18   31.37    2.42
  -3   3 -18   26.31    1.84
   3  -3 -18   29.62    3.04
  -3   3 -18   27.84    2.20
  -4   3  18    0.76    0.90
  -4  -3 -18    1.09    0.83
  -4   3 -18    1.20    0.79
   4   3  18    0.84    0.81
   5  -3  18    2.49    0.83
  -5  -3 -18    0.35    0.61
  -5   3  18    0.77    0.69
   5   3  18    1.28    0.69
  -5   3 -18    1.45    0.67
   0   4 -18    1.92    0.96
   0   4 -18    2.36    1.10
   0   4  18    2.03    0.87
   0  -4 -18    2.01    1.01
   1   4 -18    4.09    0.43
  -1   4  18    3.57    1.00
   1   4 -18    6.74    1.48
  -1  -4 -18    4.61    1.16
   1   4 -18    4.74    1.30
   1  -4 -18    2.12    1.12
  -1   4 -18    5.55    1.38
  -1   4 -18    4.29    0.51
   1   4  18    4.66    0.96
  -1   4 -18    4.24    1.02
  -2  -4 -18    6.58    1.27
   2   4 -18    6.05    0.75
   2   4 -18    7.19    1.49
   2  -4 -18    8.29    1.86
  -2   4 -18    6.31    0.83
  -2   4 -18    7.05    1.32
   3   4 -18   12.91    1.26
  -3  -4 -18   10.82    1.57
  -3   4 -18   14.90    1.78
   3   4  18    8.80    1.28
  -3   4 -18   12.44    1.28
   3  -4 -18   12.92    2.34
   4   4 -18    0.85    0.72
  -4   4  18   -0.19    0.81
  -4  -4 -18    0.12    0.72
  -4   4 -18    0.23    0.74
   4   4  18    1.48    0.79
  -5   4  18    2.73    0.75
   5  -4  18    2.04    0.77
   5   4  18    2.63    0.71
  -5   4 -18    2.18    0.72
   0   5 -18   -0.53    0.73
   0  -5 -18    0.07    0.83
   0   5 -18   -0.21    0.93
   0  -5 -18   -0.25    0.76
   0   5  18    0.42    0.76
   1   5 -18   97.01    5.11
  -1  -5 -18   95.32    4.94
   1   5 -18   96.40    3.13
  -1  -5 -18   90.90    4.19
   1   5 -18   99.42    5.19
  -1   5 -18  102.42    4.89
  -1   5 -18   92.37    5.02
   1  -5 -18   85.75    4.30
  -1   5 -18   94.27    3.24
   1  -5 -18  100.69    5.36
   2   5 -18    0.36    0.46
  -2  -5 -18    0.46    0.81
   2   5 -18    0.84    1.00
   2   5  18    0.77    0.79
   2  -5 -18    0.02    0.94
   2  -5 -18   -0.04    1.16
  -2   5 -18    0.09    0.71
  -2   5 -18    0.49    0.48
  -3   5  18   12.07    1.59
   3   5 -18   11.75    1.15
  -3  -5 -18   13.36    1.66
   3  -5 -18   13.38    2.32
  -3   5 -18   12.26    1.64
   3   5  18   13.13    1.49
  -3   5 -18   12.68    1.29
  -4  -5 -18    5.26    1.06
   4   5 -18    6.40    0.92
  -4   5  18    7.57    1.29
   4   5  18    7.81    1.16
  -4   5 -18    7.41    1.24
   5  -5  18    1.69    0.69
  -5   5  18    0.99    0.61
  -5   5 -18    1.02    0.55
   5   5  18    1.43    0.59
   0   6 -18    3.18    1.14
   0   6 -18    1.41    1.06
   0  -6 -18    1.12    1.06
   0  -6 -18    1.72    0.90
   1   6 -18   21.09    2.36
   1   6 -18   22.52    2.56
   1   6 -18   17.97    0.98
  -1  -6 -18   18.54    1.99
  -1  -6 -18   19.04    1.73
  -1   6 -18   19.80    2.06
   1   6  18   17.01    1.70
  -1   6 -18   18.64    1.11
   1  -6 -18   18.09    2.33
   1  -6 -18   17.38    1.85
  -1   6 -18   21.00    2.43
   2   6 -18   12.97    1.04
  -2   6  18   10.99    1.47
   2   6 -18   12.19    1.85
  -2  -6 -18   15.90    1.79
   2  -6 -18   12.36    1.65
  -2   6 -18   17.53    1.81
   2   6  18   10.22    1.35
   2  -6 -18   11.43    2.08
  -2   6 -18   12.51    1.77
  -2   6 -18   13.14    1.18
   3   6 -18   -0.46    0.49
  -3   6  18    0.07    0.81
  -3  -6 -18    0.97    0.85
  -3   6 -18    0.00    0.71
   3  -6 -18   -1.23    1.15
   3   6  18   -0.85    0.70
   3  -6 -18    0.86    1.03
  -3   6 -18    0.82    0.67
   4   6 -18    1.54    0.63
  -4  -6 -18   -0.23    0.58
  -4   6  18    0.12    0.75
  -4   6 -18    1.44    0.76
   4   6  18    1.44    0.78
  -5   6  18    1.46    0.64
  -5   6 -18    0.81    0.52
   5   6  18    0.88    0.50
   0   7 -18   -0.10    0.89
   0   7 -18    0.63    1.07
   0  -7 -18    0.36    0.84
   0   7 -18   -0.16    0.33
   0   7 -18    0.00    0.34
   0  -7 -18   -0.47    0.90
   0   7  18    0.67    0.72
   1   7 -18    3.28    0.48
  -1   7  18    2.63    0.90
   1   7 -18    2.54    1.24
   1   7 -18    4.93    1.41
  -1  -7 -18    4.57    1.23
  -1  -7 -18    4.07    1.04
   1   7  18    2.24    0.90
   1  -7 -18    1.63    1.26
  -1   7 -18    3.94    0.62
   1  -7 -18    2.77    1.10
  -1   7 -18    3.04    1.23
  -1   7 -18    1.70    0.99
  -2   7  18    6.76    1.22
   2   7 -18    7.60    1.56
  -2  -7 -18    8.13    1.52
   2   7 -18   10.36    0.93
   2   7  18    6.95    1.16
   2  -7 -18    7.01    1.73
  -2   7 -18    6.93    0.85
   2  -7 -18    6.68    1.44
  -2   7 -18    8.66    1.45
  -2   7 -18    7.76    1.58
  -3   7  18   14.06    1.65
  -3  -7 -18    9.41    1.43
   3   7 -18   12.92    1.12
  -3   7 -18   13.47    1.34
   3  -7 -18   10.42    1.97
  -3   7 -18   13.79    1.62
   3   7  18   13.49    1.52
   3  -7 -18   13.81    1.70
  -4  -7 -18    1.90    0.82
  -4   7  18    4.41    0.97
   4   7 -18    1.83    0.58
   4   7  18    3.27    0.81
  -4   7 -18    2.76    0.86
   0   8 -18    0.22    1.02
   0   8 -18    0.68    1.12
   0  -8 -18    1.13    0.98
   0  -8 -18   -0.03    1.00
   0   8 -18    1.10    0.45
   0   8  18    0.05    0.70
  -1   8  18    1.63    0.84
   1   8 -18    2.05    1.19
  -1  -8 -18    2.05    1.11
  -1  -8 -18    2.66    1.01
   1   8 -18    0.96    1.19
   1   8  18    1.52    0.77
  -1   8 -18    0.82    1.07
   1  -8 -18    0.60    1.27
  -1   8 -18   -0.17    0.90
   1  -8 -18    1.25    0.98
  -1   8 -18    2.22    0.56
  -2   8  18    0.91    0.84
  -2  -8 -18    0.38    0.83
  -2  -8 -18    0.96    0.93
   2   8 -18   -0.40    0.95
   2   8 -18    1.03    0.48
   2  -8 -18    1.07    1.04
  -2   8 -18    1.18    0.56
  -2   8 -18    0.54    1.01
   2   8  18    1.26    0.78
   2  -8 -18    0.27    1.14
  -2   8 -18    1.02    0.88
  -3  -8 -18    1.55    0.93
  -3   8  18    1.93    0.86
   3   8 -18    2.37    0.57
  -3   8 -18    2.05    0.91
   3  -8 -18    0.91    1.08
   3   8  18    2.26    0.81
   3  -8 -18    0.80    1.03
  -3   8 -18    1.30    0.68
  -4   8  18    2.19    0.77
   4   8 -18    2.08    0.58
  -4   8 -18    1.86    0.72
   4   8  18    1.31    0.58
   0   9 -18    0.35    1.02
   0   9 -18    0.34    1.03
   0   9 -18    0.32    0.42
   0   9  18    1.26    0.80
   0  -9 -18    1.21    1.17
   0  -9 -18   -0.99    0.86
  -1  -9 -18    1.28    0.98
   1   9 -18    1.55    0.53
   1   9 -18   -0.28    1.14
   1   9 -18    0.53    1.08
  -1  -9 -18    1.63    1.08
  -1   9  18    1.30    0.84
   1  -9 -18    0.54    1.19
   1   9  18    0.29    0.75
  -1   9 -18    1.84    0.60
  -1   9 -18    2.14    1.16
   1  -9 -18    1.32    1.10
  -1   9 -18    0.99    0.93
  -2  -9 -18    5.97    1.23
  -2  -9 -18    2.59    1.01
   2   9 -18    4.81    1.33
   2   9 -18    3.53    0.59
  -2   9  18    3.79    1.03
  -2   9 -18    1.84    0.63
  -2   9 -18    3.99    1.24
  -2   9 -18    4.70    1.12
   2   9  18    4.06    0.97
   2  -9 -18    3.39    1.23
   2  -9 -18    2.23    1.16
  -3   9  18   -0.07    0.65
  -3  -9 -18   -1.39    0.72
   3   9 -18    0.51    0.47
  -3   9 -18   -0.55    0.55
  -3   9 -18    0.08    0.72
   3   9  18    0.01    0.60
   3  -9 -18   -0.65    0.74
  -4   9  18    1.50    0.62
   0  10 -18    6.59    1.49
   0  10 -18   13.03    1.07
   0  10 -18   11.84    1.82
   0  10  18   11.29    1.41
   0 -10 -18   13.86    1.70
   1  10 -18    4.00    0.66
  -1 -10 -18    4.55    1.17
   1  10 -18    3.93    1.36
  -1  10  18    3.13    0.99
  -1  10 -18    3.08    1.17
   1  10  18    5.08    1.00
   1 -10 -18    5.56    1.31
  -1  10 -18    3.58    0.70
  -1  10 -18    4.50    1.35
   2  10 -18    0.03    0.46
  -2  10  18   -0.51    0.72
   2  10 -18   -0.68    0.90
  -2 -10 -18    0.25    0.89
  -2  10 -18    0.54    0.54
   2 -10 -18   -0.36    0.84
  -2  10 -18    0.14    0.82
  -2  10 -18   -0.31    0.85
   2  10  18   -0.26    0.63
  -3 -10 -18    0.88    0.72
   3  10 -18    1.58    0.51
  -3  10  18    1.19    0.71
  -3  10 -18    0.50    0.73
  -3  10 -18    0.29    0.56
   3 -10 -18   -0.21    0.76
   3  10  18    1.29    0.65
   0  11  18   -0.07    0.74
   0  11 -18   -0.29    0.46
   0 -11 -18    0.31    0.94
   0  11 -18   -1.92    0.80
   1  11 -18    2.46    0.56
  -1  11  18    1.72    0.85
   1  11 -18    2.87    1.13
  -1 -11 -18    3.00    1.04
  -1  11 -18    0.60    0.99
   1  11  18    3.45    0.86
   1 -11 -18    2.35    1.07
  -1  11 -18    1.18    0.55
   2  11 -18    5.24    0.66
  -2  11  18    3.25    0.85
  -2 -11 -18    5.51    1.09
   2  11  18    5.89    0.89
   2 -11 -18    5.22    1.14
  -2  11 -18    4.53    1.06
  -2  11 -18    5.02    0.71
   0  12 -18    4.47    0.64
   0  12  18    3.97    0.88
   0 -12 -18    2.53    0.88
   0  12 -18    3.59    1.10
   1  12 -18    0.19    0.43
  -1 -12 -18    0.77    0.75
  -1  12  18   -0.91    0.55
   1  12 -18    0.34    0.79
  -1  12 -18    0.24    0.46
   1 -12 -18   -0.20    0.71
  -1  12 -18   -0.40    0.81
   1  12  18    1.08    0.72
   0  13 -18    0.45    0.69
   0   0 -19    0.16    0.75
   0   0 -19   -0.16    0.72
   0   0 -19    0.25    0.36
   0   0 -19    0.21    0.89
  -1   0 -19   -1.02    0.95
  -1   0 -19    0.88    0.72
   1   0 -19    0.85    0.93
  -1   0 -19    0.20    0.39
   1   0 -19    0.29    0.91
   1   0 -19    0.92    0.99
  -1   0 -19    0.28    0.41
   1   0 -19   -0.13    0.39
  -1   0 -19    0.08    0.65
   2   0 -19    3.54    0.74
  -2   0 -19    3.06    0.99
  -2   0 -19    2.47    0.78
  -2   0 -19    3.26    0.75
   2   0 -19    5.61    1.57
  -2   0 -19    4.64    0.95
  -3   0 -19    7.08    1.34
   3   0 -19    4.36    1.58
  -3   0 -19    3.34    0.95
   3   0 -19    2.78    0.89
  -4   0 -19    2.72    0.89
  -4   0 -19    3.06    0.99
  -5   0  19    4.16    1.00
   5   0  19    5.02    0.88
   0  -1 -19   16.96    0.95
   0   1 -19   17.31    1.79
   0   1 -19   16.69    0.89
   0  -1 -19   19.68    1.99
   0   1 -19   17.15    2.12
   0  -1 -19   16.40    1.12
   1   1 -19    1.98    0.48
   1   1 -19    2.04    1.01
  -1  -1 -19    2.20    0.57
   1   1 -19    1.71    0.96
  -1  -1 -19    2.65    0.59
  -1  -1 -19    3.43    1.00
   1  -1 -19    2.39    0.60
  -1   1 -19    2.48    0.85
  -1   1 -19    2.54    0.52
  -1   1 -19    2.83    0.43
  -1   1 -19    2.44    0.91
   1  -1 -19    0.48    0.99
  -1   1 -19    1.82    1.18
   2   1 -19   12.79    1.26
  -2  -1 -19   16.01    1.38
  -2  -1 -19   15.03    1.73
  -2   1 -19   12.05    1.18
  -2   1 -19   17.13    1.63
   2  -1 -19   14.25    1.39
  -2   1 -19   13.59    1.25
   2  -1 -19   18.05    2.49
  -2   1 -19   14.69    1.76
   3   1 -19   34.82    2.10
  -3  -1 -19   38.25    2.62
  -3   1 -19   35.24    2.08
   3  -1 -19   33.74    3.21
  -3   1 -19   35.71    2.51
  -3   1 -19   32.71    2.40
  -4  -1 -19   16.33    1.67
  -4   1 -19   15.55    1.65
   4   1  19   17.32    1.70
  -4   1 -19   15.70    1.63
   5  -1  19    7.84    1.04
  -5   1  19    6.26    1.03
  -5   1 -19    5.13    0.85
   5   1  19    6.63    0.95
   0   2 -19   35.89    2.85
   0   2 -19   31.30    1.24
   0  -2 -19   36.81    2.67
   0   2 -19   33.25    1.25
   0  -2 -19   34.74    1.55
   0  -2 -19   35.39    1.71
   0   2 -19   35.85    2.52
   1   2 -19    6.08    0.60
  -1  -2 -19    5.53    0.81
  -1  -2 -19    7.63    0.92
   1   2 -19    9.02    1.61
  -1  -2 -19    7.31    1.29
   1   2 -19    7.40    1.50
   1  -2 -19    6.27    1.52
   1  -2 -19    6.87    0.75
   1   2  19    8.35    1.19
   1  -2 -19    7.22    0.91
  -1   2 -19    7.22    0.70
  -1   2 -19    7.49    1.44
  -1   2 -19    7.31    1.27
   2   2 -19    8.14    0.90
  -2  -2 -19    8.13    1.39
   2   2 -19    5.86    1.50
  -2   2 -19    7.92    0.90
  -2   2 -19    9.92    0.99
   2  -2 -19    7.50    1.08
  -2   2 -19    6.64    1.19
   2  -2 -19    9.28    1.89
  -3  -2 -19    6.46    1.29
   3   2 -19    7.67    1.04
   3  -2 -19    5.21    1.62
  -3   2 -19    5.62    1.14
  -3   2 -19    7.51    1.06
  -4  -2 -19   -0.61    0.63
   4   2  19    1.27    0.77
  -4   2 -19    0.74    0.67
  -5   2  19    0.77    0.67
   5  -2  19    1.72    0.70
   5   2  19    1.49    0.64
  -5   2 -19    1.19    0.62
   0   3  19    3.90    0.98
   0   3 -19    5.88    1.38
   0  -3 -19    4.96    0.80
   0  -3 -19    4.97    1.23
   0   3 -19    4.46    1.18
   1   3 -19    5.67    0.54
   1   3 -19    5.70    0.55
  -1  -3 -19    6.49    1.23
  -1   3  19    5.92    1.20
   1   3 -19    4.17    1.23
   1   3 -19    6.59    1.38
  -1   3 -19    6.09    1.22
  -1   3 -19    6.60    0.65
   1  -3 -19    7.73    1.65
   1  -3 -19    4.35    0.85
  -1   3 -19    8.62    1.59
   1   3  19    5.11    1.00
  -2  -3 -19   38.31    2.61
   2   3 -19   29.35    2.78
   2   3 -19   33.12    1.66
  -2   3 -19   31.43    1.62
   2  -3 -19   32.33    3.07
  -2   3 -19   30.01    1.69
  -2   3 -19   28.42    2.32
   3   3 -19    5.58    0.93
  -3  -3 -19    6.42    1.34
   3  -3 -19    8.55    2.06
  -3   3 -19    9.07    1.46
  -3   3 -19    7.55    1.05
   4   3 -19    1.33    0.75
  -4  -3 -19    2.36    0.95
  -4   3  19    1.84    0.96
   4   3  19    2.54    0.87
  -4   3 -19    1.63    0.86
  -5   3  19    9.80    1.17
   5  -3  19   10.79    1.14
   5   3  19   10.93    1.08
  -5   3 -19   12.82    1.20
   0   4 -19    3.47    1.34
   0  -4 -19    4.66    1.30
   0   4 -19    3.90    1.19
   0   4  19    3.51    0.98
   1   4 -19   13.45    1.94
  -1  -4 -19   10.41    1.61
   1   4 -19    7.95    1.52
  -1   4 -19   10.62    1.58
  -1   4 -19    9.91    0.77
   1  -4 -19   13.25    2.06
  -1   4 -19   11.47    1.79
   2   4 -19   12.15    1.86
  -2  -4 -19   15.66    1.82
   2   4 -19   15.52    1.13
  -2   4 -19   15.79    1.28
   2  -4 -19   15.70    2.34
  -2   4 -19   14.48    1.18
  -2   4 -19   16.30    1.85
   3   4 -19   26.68    1.70
  -3  -4 -19   28.37    2.32
   3  -4 -19   26.10    2.89
   3   4  19   27.73    2.02
  -3   4 -19   33.85    2.40
  -3   4 -19   29.82    1.81
  -4   4  19    3.32    1.05
   4   4 -19    3.66    0.82
  -4  -4 -19    2.72    0.86
  -4   4 -19    4.94    1.03
   4   4  19    5.12    1.03
   5  -4  19    1.90    0.69
  -5   4  19    2.17    0.70
   5   4  19    2.93    0.67
  -5   4 -19    3.38    0.77
   0  -5 -19   33.83    2.76
   0   5 -19   32.63    2.87
   0   5 -19   32.15    2.74
  -1  -5 -19    9.16    1.54
   1   5 -19    9.76    1.73
   1   5 -19    6.28    1.49
   1  -5 -19    7.16    1.59
  -1   5 -19    9.70    0.75
  -1   5 -19   11.00    1.79
  -1   5 -19    6.81    1.30
   2   5 -19   52.02    3.66
   2   5 -19   62.75    2.42
  -2  -5 -19   60.75    3.03
  -2  -5 -19   65.52    3.72
  -2   5 -19   63.95    3.61
  -2   5 -19   59.90    2.55
   2   5  19   58.64    3.05
   2  -5 -19   58.88    4.20
  -3  -5 -19    1.09    0.91
   3   5 -19    2.41    0.64
  -3   5  19    2.13    0.99
   3   5  19    1.21    0.82
   3  -5 -19    0.41    1.27
  -3   5 -19    1.23    0.80
  -3   5 -19    0.57    0.64
   4   5 -19    2.57    0.71
  -4   5  19    1.05    0.84
  -4  -5 -19    2.02    0.80
   4   5  19    1.57    0.79
  -4   5 -19    1.97    0.81
  -5   5  19   -0.25    0.49
   5   5  19   -0.17    0.48
  -5   5 -19   -0.33    0.44
   0   6 -19   -0.16    0.96
   0   6 -19   -1.13    0.86
   0  -6 -19   -1.07    0.82
   0  -6 -19   -0.25    0.86
  -1  -6 -19    7.03    1.22
   1   6 -19    5.59    0.55
   1   6 -19    7.80    1.68
  -1  -6 -19    6.38    1.38
   1   6 -19    6.41    0.54
   1   6 -19    8.33    1.77
   1  -6 -19    5.08    1.49
  -1   6 -19    7.37    1.43
  -1   6 -19    6.70    1.51
   1   6  19    6.47    1.15
   1  -6 -19    7.70    1.32
  -1   6 -19    8.55    0.78
  -2  -6 -19    1.29    0.85
   2   6 -19    1.12    1.01
  -2   6  19    2.01    0.94
  -2  -6 -19    1.22    0.92
   2   6 -19    2.12    0.50
  -2   6 -19    0.43    0.52
   2   6  19    0.58    0.76
  -2   6 -19    1.17    0.83
   2  -6 -19    0.10    1.16
   3   6 -19    6.67    0.83
  -3   6  19    2.74    0.99
  -3  -6 -19    5.37    1.21
  -3   6 -19    6.88    1.29
   3   6  19    5.76    1.08
   3  -6 -19    4.86    1.62
  -3   6 -19    5.81    0.93
  -4  -6 -19   -0.08    0.60
   4   6 -19    0.37    0.52
  -4   6  19    0.80    0.72
   4   6  19    1.88    0.78
  -4   6 -19    2.25    0.81
   0   7 -19    0.35    0.38
   0   7  19    1.34    0.75
   0  -7 -19    0.94    1.09
   0  -7 -19    1.80    0.99
   0   7 -19    0.91    0.95
   0   7 -19    1.03    0.35
   0   7 -19    0.70    1.13
  -1   7  19    0.06    0.74
  -1  -7 -19   -0.30    0.88
   1   7 -19   -0.42    1.01
   1   7 -19    0.39    1.11
   1   7 -19    0.22    0.33
  -1  -7 -19   -0.98    0.76
   1  -7 -19   -0.02    0.89
  -1   7 -19    0.12    0.40
   1   7  19    0.57    0.73
  -1   7 -19   -0.07    0.95
  -1   7 -19    0.37    0.90
   1  -7 -19    1.13    1.25
  -2  -7 -19    3.67    1.10
   2   7 -19    2.87    1.09
  -2  -7 -19    2.21    0.94
   2   7 -19    1.39    0.47
  -2   7  19    0.30    0.77
  -2   7 -19    0.22    0.99
  -2   7 -19    2.32    0.63
   2   7  19    2.24    0.90
   2  -7 -19    1.22    1.22
  -2   7 -19    0.37    0.81
   2  -7 -19    2.53    1.14
  -3  -7 -19    0.71    0.77
   3   7 -19    1.86    0.54
  -3   7  19    0.77    0.82
  -3   7 -19    1.48    0.66
  -3   7 -19    2.44    0.93
   3  -7 -19    1.03    1.15
   3   7  19    3.12    0.91
   4   7 -19    0.61    0.47
  -4   7  19    0.65    0.62
  -4   7 -19    0.62    0.65
   4   7  19    1.56    0.67
   0  -8 -19    2.48    1.02
   0   8  19    1.43    0.79
   0   8 -19    1.59    0.43
   0   8 -19    1.40    1.07
   0   8 -19    1.77    1.24
   0  -8 -19    1.67    1.17
   1   8 -19   11.80    1.90
   1   8 -19    6.73    1.59
  -1   8  19    8.76    1.28
  -1  -8 -19   11.92    1.49
   1   8 -19   11.48    0.85
  -1  -8 -19    8.16    1.52
   1   8  19    8.06    1.17
   1  -8 -19   11.98    1.98
  -1   8 -19   12.45    1.96
   1  -8 -19    9.25    1.47
  -1   8 -19   11.66    0.99
  -1   8 -19    8.36    1.55
  -2  -8 -19    2.01    0.95
  -2  -8 -19    2.87    1.03
   2   8 -19    1.97    0.49
  -2   8  19    1.93    0.89
   2   8 -19    2.08    1.14
  -2   8 -19    2.36    0.98
   2  -8 -19    1.17    1.16
   2  -8 -19    2.31    1.15
   2   8  19    4.20    0.96
  -2   8 -19    2.20    0.61
  -2   8 -19    2.89    1.21
  -3  -8 -19    5.41    1.04
   3   8 -19    4.94    0.66
  -3  -8 -19    2.61    0.85
  -3   8  19    5.61    1.10
  -3   8 -19    5.22    1.12
   3  -8 -19    2.41    1.14
   3   8  19    6.58    0.99
  -3   8 -19    4.21    0.77
  -4   8  19    1.71    0.67
   4   8 -19    1.27    0.46
   4   8  19    1.86    0.58
  -4   8 -19    2.00    0.72
   0   9 -19    2.15    0.52
   0   9 -19    1.87    1.19
   0   9 -19    1.19    1.17
   0  -9 -19    0.28    0.92
   0   9  19    1.19    0.82
   0  -9 -19    1.29    1.09
  -1  -9 -19   -1.64    0.75
  -1  -9 -19    0.58    0.91
  -1   9  19    0.49    0.82
   1   9 -19   -0.67    0.96
   1   9 -19    0.33    0.41
   1  -9 -19   -0.33    1.05
   1   9  19   -0.50    0.67
  -1   9 -19   -0.62    0.94
  -1   9 -19    0.22    0.84
  -1   9 -19    0.14    0.48
   1  -9 -19    0.01    0.92
  -2  -9 -19    1.90    0.93
   2   9 -19    1.35    0.49
  -2  -9 -19    1.22    0.85
   2   9 -19    1.60    1.07
  -2   9  19    0.25    0.78
   2  -9 -19    1.26    1.08
  -2   9 -19    1.40    0.55
   2   9  19    0.57    0.71
   2  -9 -19    0.44    0.99
  -2   9 -19    2.43    0.98
  -2   9 -19    1.15    0.97
  -3  -9 -19    0.01    0.77
  -3   9  19   -0.25    0.62
   3   9 -19   -0.03    0.38
  -3   9 -19    0.27    0.52
  -3   9 -19   -0.42    0.61
   3   9  19    0.03    0.58
   0  10 -19   -0.05    1.01
   0  10 -19    1.11    0.49
   0 -10 -19   -0.54    0.95
   0  10 -19    0.60    1.03
   0  10  19    0.12    0.75
   1  10 -19    0.36    0.45
  -1 -10 -19    0.52    0.91
   1  10 -19    0.56    1.05
  -1  10  19    0.46    0.80
  -1  10 -19    0.82    0.93
  -1  10 -19    0.68    0.48
  -1  10 -19    1.69    1.07
   1  10  19    0.34    0.72
   1 -10 -19    0.97    0.97
  -2  10  19    6.54    1.11
   2  10 -19    6.13    0.68
   2  10 -19    8.68    1.44
  -2 -10 -19    7.24    1.17
  -2  10 -19    5.14    0.72
   2 -10 -19    5.45    1.19
  -2  10 -19    6.18    1.19
  -2  10 -19    6.61    1.21
   2  10  19    8.67    1.05
  -3  10  19    1.03    0.67
   3  10 -19    1.21    0.43
   3  10  19    0.83    0.55
  -3  10 -19    1.55    0.55
   0  11 -19   -0.33    0.42
   0 -11 -19   -0.24    0.81
   0  11  19    0.16    0.71
   0  11 -19   -0.66    0.93
   1  11 -19    1.91    0.49
  -1  11  19    2.62    0.84
  -1 -11 -19    1.78    0.84
   1  11 -19    2.04    0.98
   1  11  19    1.11    0.74
   1 -11 -19    0.94    0.79
  -1  11 -19    2.20    1.04
  -1  11 -19    0.79    0.45
  -2  11  19   -0.23    0.62
   2  11 -19    1.29    0.43
  -2  11 -19    0.83    0.48
  -2  11 -19    0.82    0.76
   2  11  19    1.79    0.63
   0  12 -19    0.60    0.78
   0  12  19   -0.55    0.62
   0  12 -19   -0.17    0.38
   1  12 -19    4.29    0.51
  -1  12  19    3.25    0.70
   1  12 -19    5.11    1.12
  -1  12 -19    2.93    0.49
  -1  12 -19    3.38    0.96
   0   0 -20   33.11    2.60
   0   0 -20   32.25    1.47
   0   0 -20   28.11    2.37
   0   0 -20   31.76    2.87
  -1   0 -20    8.30    0.86
  -1   0 -20    5.06    1.06
  -1   0 -20    7.54    0.73
   1   0 -20    8.01    1.46
  -1   0 -20    7.50    1.46
   1   0 -20    2.58    1.32
   1   0 -20    7.18    0.77
  -1   0 -20    5.13    1.18
  -2   0 -20    2.63    0.86
   2   0 -20    1.83    1.39
  -2   0 -20    1.57    0.77
   2   0 -20    2.86    0.74
  -2   0 -20    1.83    0.91
  -2   0 -20    1.82    0.66
  -3   0 -20   32.73    2.43
   3   0 -20   33.88    2.09
   3   0 -20   33.36    3.21
  -3   0 -20   35.34    2.36
   5   0  20    1.69    0.65
  -5   0  20    3.71    0.84
   0  -1 -20    1.42    0.93
   0   1 -20    1.01    0.88
   0   1 -20    0.65    0.99
   0  -1 -20    1.07    0.48
   0  -1 -20   -0.24    0.36
   0   1 -20    0.30    0.30
   1   1 -20    0.80    0.42
  -1  -1 -20    0.58    0.50
  -1  -1 -20    1.00    0.89
   1   1 -20    1.17    0.90
   1   1 -20    1.89    1.08
  -1  -1 -20    0.98    0.54
  -1   1 -20   -0.20    0.68
  -1   1 -20    0.59    0.83
  -1   1 -20    1.78    1.22
  -1   1 -20    1.46    0.42
  -1   1 -20    0.97    0.41
   1  -1 -20    1.37    1.07
   1  -1 -20    1.36    0.54
  -2  -1 -20   63.74    2.83
  -2  -1 -20   71.33    3.81
   2   1 -20   63.05    2.76
   2  -1 -20   60.20    4.27
  -2   1 -20   64.87    2.75
  -2   1 -20   66.59    3.68
   2  -1 -20   66.90    2.93
  -2   1 -20   65.69    2.68
  -2   1 -20   67.27    3.59
  -3  -1 -20   10.39    1.58
   3   1 -20    8.48    1.16
  -3   1 -20    9.27    1.47
  -3   1 -20   10.27    1.43
   3  -1 -20    7.24    1.89
   3  -1 -20    8.70    1.26
  -3   1 -20   10.84    1.26
  -4  -1 -20    1.94    0.90
  -4   1 -20    0.77    0.81
  -4   1 -20    2.28    0.80
   4   1  20    1.78    0.84
   5  -1  20    1.75    0.65
  -5   1  20    1.12    0.69
   5   1  20    1.00    0.60
   0   2 -20   -1.11    0.67
   0   2 -20   -0.08    0.26
   0  -2 -20   -0.20    0.76
   0   2 -20   -0.28    0.88
   0  -2 -20    0.40    0.48
   0  -2 -20   -0.56    0.44
  -1  -2 -20    4.77    0.77
  -1  -2 -20    3.64    0.77
   1   2 -20    3.84    1.34
   1   2 -20    4.64    1.30
   1   2 -20    5.86    0.60
  -1  -2 -20    6.14    1.32
  -1   2 -20    4.47    1.08
  -1   2 -20    4.32    0.47
   1  -2 -20    4.10    0.69
  -1   2 -20    5.09    0.60
   1  -2 -20    4.12    0.78
   1  -2 -20    3.56    1.28
  -1   2 -20    3.76    1.35
   2   2 -20   15.22    1.20
  -2  -2 -20   15.05    1.75
   2   2 -20   15.32    2.13
   2  -2 -20   11.58    1.30
  -2   2 -20   11.16    1.47
  -2   2 -20   12.46    1.20
  -2   2 -20   12.79    1.18
   2  -2 -20   13.74    2.31
   3   2 -20    4.74    0.86
  -3  -2 -20    3.53    1.12
  -3   2 -20    2.48    0.91
   3  -2 -20    3.35    1.50
  -3   2 -20    3.54    0.80
   4   2 -20    3.64    0.86
  -4  -2 -20    4.62    1.08
   4   2  20    3.69    0.92
  -4   2 -20    3.31    0.93
   5  -2  20    1.56    0.64
  -5   2  20    1.99    0.70
  -5   2 -20    0.40    0.51
   5   2  20    0.30    0.55
   0   3 -20    1.98    1.05
   0  -3 -20    1.63    1.03
   0  -3 -20    1.87    0.66
   0   3 -20    1.85    0.91
   1   3 -20   15.70    2.10
   1   3 -20   12.12    1.91
   1   3 -20   14.02    0.88
   1   3 -20   11.62    0.74
  -1  -3 -20   13.82    1.37
  -1  -3 -20   14.79    1.92
  -1   3 -20   12.78    0.88
  -1   3 -20   15.58    1.84
   1  -3 -20   13.86    2.02
   1  -3 -20   16.19    1.41
  -1   3 -20   16.67    2.11
   2   3 -20   64.50    4.14
   2   3 -20   64.89    2.66
  -2  -3 -20   71.66    3.93
   2  -3 -20   67.26    4.45
  -2   3 -20   67.59    2.72
  -2   3 -20   66.42    3.71
  -2   3 -20   67.02    2.63
  -3  -3 -20    5.04    1.19
   3   3 -20    4.31    0.83
   3  -3 -20    4.01    1.64
  -3   3 -20    5.44    1.13
  -3   3 -20    7.63    1.00
  -4   3  20    2.96    1.02
  -4  -3 -20    2.44    0.87
   4   3 -20    2.66    0.79
   4   3  20    2.58    0.82
  -4   3 -20    2.14    0.84
  -5   3  20    1.59    0.67
   5  -3  20    1.29    0.61
   5   3  20    2.29    0.60
  -5   3 -20    0.80    0.52
   0   4 -20    1.47    1.01
   0  -4 -20    2.44    1.10
   0   4 -20    0.97    0.88
   1   4 -20    4.14    1.34
   1   4 -20    5.33    1.47
  -1  -4 -20    5.51    1.25
   1  -4 -20    3.13    1.27
  -1   4 -20    4.55    1.32
  -1   4 -20    3.88    1.09
  -1   4 -20    5.23    0.60
  -2  -4 -20   17.78    1.90
   2   4 -20   14.87    1.14
   2   4 -20   17.17    2.17
   2  -4 -20   20.04    2.66
  -2   4 -20   17.18    1.94
  -2   4 -20   14.93    1.23
  -2   4 -20   14.11    1.21
   3   4 -20    7.54    0.94
  -3  -4 -20    6.14    1.22
  -3   4 -20    7.80    1.01
   3   4  20    6.78    1.11
   3  -4 -20    9.20    2.04
  -3   4 -20    7.44    1.28
  -4  -4 -20    1.60    0.82
   4   4 -20    3.63    0.75
  -4   4  20    1.67    0.91
  -4   4 -20    2.95    0.94
   4   4  20    2.81    0.83
  -5   4  20    3.26    0.73
   5   4  20    3.12    0.65
   0  -5 -20    0.85    1.01
   0   5 -20    1.11    1.03
   0   5 -20   -0.62    0.84
   1   5 -20    4.46    1.37
   1   5 -20    4.67    1.46
  -1  -5 -20    2.68    1.15
  -1   5 -20    3.40    0.51
   1  -5 -20    5.46    1.54
  -1   5 -20    3.64    1.19
  -1   5 -20    2.45    1.18
  -2  -5 -20    4.59    1.22
   2   5 -20    3.59    1.25
   2   5 -20    5.35    0.66
  -2   5 -20    5.30    0.77
   2  -5 -20    7.13    1.86
  -2   5 -20    5.45    1.26
   3   5 -20   12.12    1.12
  -3  -5 -20    9.40    1.43
  -3   5  20   10.84    1.46
   3  -5 -20   10.79    1.97
   3   5  20   15.13    1.58
  -3   5 -20   14.48    1.70
  -3   5 -20   13.66    1.26
  -4  -5 -20    1.14    0.74
   4   5 -20    1.48    0.58
  -4   5  20    0.30    0.71
  -4   5 -20    0.65    0.68
   4   5  20   -0.03    0.66
   0  -6 -20   12.84    1.91
   0   6 -20   18.38    2.36
   0   6 -20   20.86    2.34
   1   6 -20   14.91    2.13
   1   6 -20   13.00    1.94
  -1  -6 -20   15.57    2.05
  -1   6 -20   13.93    0.90
  -1   6 -20   12.01    1.77
  -1   6 -20   12.81    1.98
   1   6  20   10.75    1.36
   1  -6 -20   14.52    2.26
   2   6 -20   11.95    0.95
  -2  -6 -20   13.76    1.71
  -2   6  20   11.03    1.49
   2   6 -20   14.54    2.05
  -2   6 -20   11.76    1.13
   2  -6 -20   10.38    2.01
   2   6  20   11.26    1.36
  -2   6 -20   12.22    1.72
   3   6 -20   10.37    1.00
  -3   6  20   12.24    1.51
  -3  -6 -20   12.15    1.50
  -3   6 -20   11.23    1.10
   3  -6 -20   12.20    2.07
  -3   6 -20   12.89    1.62
   3   6  20   12.05    1.40
   4   6 -20    0.93    0.47
  -4   6  20    0.83    0.68
  -4   6 -20    0.92    0.64
  -4   6 -20    1.39    0.58
   4   6  20    1.36    0.71
   0   7  20    2.60    0.83
   0   7 -20    0.96    1.00
   0  -7 -20    3.23    1.04
   0  -7 -20    3.69    1.27
   0   7 -20    3.03    1.30
  -1  -7 -20   21.72    1.80
  -1   7  20   17.31    1.78
   1   7 -20   22.34    2.41
   1   7 -20   18.26    2.37
  -1  -7 -20   21.64    2.16
  -1   7 -20   21.01    1.14
  -1   7 -20   23.80    2.37
  -1   7 -20   21.36    2.49
   1  -7 -20   19.41    2.36
  -2   7  20    1.22    0.85
   2   7 -20    1.63    0.43
  -2  -7 -20    1.75    0.90
  -2  -7 -20    0.41    0.85
   2   7 -20    0.91    1.06
  -2   7 -20    2.21    0.60
  -2   7 -20    0.42    0.96
  -2   7 -20    1.40    0.92
   2  -7 -20    0.47    1.12
   2   7  20    0.17    0.74
  -3  -7 -20    2.05    0.81
   3   7 -20    3.06    0.55
  -3   7  20    0.95    0.74
  -3   7 -20    2.67    0.69
   3   7  20    1.74    0.82
   3  -7 -20   -0.57    0.89
  -3   7 -20    2.13    0.88
  -4   7  20    5.05    0.90
   4   7 -20    5.15    0.63
  -4   7 -20    4.47    0.91
  -4   7 -20    5.02    0.69
   4   7  20    4.56    0.77
   0  -8 -20    0.95    0.91
   0   8  20    1.37    0.78
   0   8 -20    0.30    1.01
   0   8 -20    1.69    0.38
   0  -8 -20   -0.02    0.96
   0   8 -20   -0.44    1.00
   1   8 -20   16.15    0.89
   1   8 -20   11.55    1.92
   1   8 -20   18.93    2.35
  -1  -8 -20   13.94    1.60
  -1  -8 -20   15.23    1.81
  -1   8  20   16.40    1.67
   1  -8 -20   11.40    1.90
  -1   8 -20   11.47    1.81
   1  -8 -20   14.77    1.69
  -1   8 -20   12.79    1.73
  -1   8 -20   16.64    1.03
   1   8  20   15.85    1.55
  -2   8  20    1.72    0.86
  -2  -8 -20    1.29    0.88
   2   8 -20    0.14    1.03
   2   8 -20    1.62    0.44
  -2  -8 -20    0.50    0.75
   2  -8 -20    1.15    1.15
  -2   8 -20    1.60    0.99
  -2   8 -20    2.01    0.59
   2   8  20    1.92    0.80
  -2   8 -20    2.38    1.04
  -3  -8 -20    0.20    0.78
   3   8 -20    0.79    0.42
  -3   8  20    0.01    0.66
  -3   8 -20    0.41    0.69
  -3   8 -20    0.49    0.52
   3  -8 -20    0.27    0.88
   3   8  20    0.22    0.65
  -4   8  20    2.11    0.67
   4   8  20    1.42    0.52
   0  -9 -20    1.78    1.09
   0  -9 -20    0.00    0.91
   0   9 -20    1.43    1.19
   0   9 -20    1.99    1.10
   0   9  20    1.38    0.81
   0   9 -20    2.41    0.46
  -1  -9 -20   19.24    2.00
   1   9 -20   26.15    2.46
  -1   9  20   24.75    1.90
  -1  -9 -20   23.53    1.84
   1  -9 -20   23.27    1.92
   1   9  20   24.98    1.82
  -1   9 -20   23.70    1.24
  -1   9 -20   22.99    2.20
   1  -9 -20   20.29    2.17
  -1   9 -20   24.41    2.46
  -2  -9 -20    6.90    1.14
   2   9 -20    8.25    1.49
   2   9 -20    8.12    0.72
  -2   9  20    6.08    1.11
  -2  -9 -20    4.58    1.05
  -2   9 -20    6.38    0.76
  -2   9 -20    3.81    1.12
   2   9  20    6.41    1.04
   2  -9 -20    2.78    1.15
  -2   9 -20    5.95    1.19
   3   9 -20    1.77    0.44
  -3   9  20    1.36    0.68
   3   9  20    1.55    0.62
  -3   9 -20    2.07    0.56
  -3   9 -20    1.93    0.77
   0 -10 -20   -0.84    0.83
   0  10 -20    0.19    0.99
   0  10  20   -0.12    0.69
   0  10 -20    0.44    0.39
   0  10 -20   -0.81    0.89
   1  10 -20    1.00    0.40
  -1 -10 -20    1.02    0.87
   1  10 -20    1.55    0.99
  -1  10  20    0.71    0.73
  -1  10 -20    0.65    0.41
  -1  10 -20   -0.24    0.89
   1 -10 -20    0.96    0.84
  -1  10 -20    0.13    0.88
   1  10  20    1.20    0.75
   2  10 -20    0.17    0.86
  -2  10  20    0.12    0.67
  -2 -10 -20   -0.30    0.78
   2  10 -20    0.61    0.40
  -2  10 -20   -0.17    0.71
  -2  10 -20    0.94    0.82
  -2  10 -20   -0.04    0.43
   2  10  20    0.27    0.62
  -3  10  20    4.42    0.78
   0  11 -20    0.87    0.94
   0  11 -20    0.39    0.36
   0  11  20    1.04    0.71
   0 -11 -20    0.93    0.92
   1  11 -20    1.18    0.83
  -1 -11 -20    0.87    0.75
  -1  11  20    0.53    0.67
  -1  11 -20    0.82    0.83
  -1  11 -20   -0.10    0.37
   1  11  20   -0.15    0.58
  -2  11  20    0.90    0.63
   2  11 -20    0.93    0.33
  -2  11 -20    0.76    0.41
   2  11  20    1.00    0.56
   0  12 -20    0.02    0.69
   0   0 -21    0.41    0.85
   0   0 -21   -0.10    0.37
   0   0 -21    0.47    0.98
   0   0 -21   -0.31    0.97
   0   0 -21    0.03    0.32
  -1   0 -21   20.94    1.30
  -1   0 -21   20.78    1.21
  -1   0 -21   21.28    2.14
  -1   0 -21   18.10    2.02
   1   0 -21   23.15    2.51
   1   0 -21   21.27    2.27
   1   0 -21   22.21    1.34
   2   0 -21    0.81    0.62
  -2   0 -21    1.15    0.87
   2   0 -21    0.55    1.24
  -2   0 -21    0.17    0.77
  -2   0 -21    0.85    0.58
   3   0 -21   21.86    2.64
   3   0 -21   19.99    1.65
  -3   0 -21   22.06    1.97
  -4   0 -21    0.16    0.71
   5   0  21    9.88    0.97
   0  -1 -21   12.04    1.05
   0   1 -21   12.19    1.59
   0  -1 -21   12.23    0.92
   0  -1 -21   14.00    1.92
   0   1 -21   13.34    2.00
   0   1 -21   14.22    0.88
  -1  -1 -21    2.67    0.65
  -1  -1 -21    2.95    0.65
   1   1 -21    3.52    1.36
   1   1 -21    2.92    0.56
  -1  -1 -21    3.31    1.09
   1   1 -21    2.32    1.11
  -1   1 -21    1.88    1.10
  -1   1 -21    3.19    0.58
   1  -1 -21    1.65    1.22
  -1   1 -21    2.59    0.90
  -1   1 -21    3.67    0.55
   1  -1 -21    2.54    0.65
   2   1 -21    6.86    0.91
  -2  -1 -21    8.03    1.02
  -2  -1 -21    6.67    1.34
   2  -1 -21    7.19    1.75
   2  -1 -21    6.05    0.97
  -2   1 -21    9.61    1.03
  -2   1 -21    8.39    1.02
  -2   1 -21    6.03    1.15
  -2   1 -21    8.67    1.47
  -3  -1 -21    4.14    1.09
   3   1 -21    3.62    0.88
   3  -1 -21    3.34    0.95
  -3   1 -21    4.70    0.88
   3  -1 -21    4.04    1.62
  -3   1 -21    3.52    0.99
  -3   1 -21    2.91    1.05
  -4  -1 -21    0.15    0.68
   4   1  21    1.30    0.76
  -4   1 -21    0.79    0.66
  -5   1  21    0.95    0.66
   5  -1  21    0.37    0.52
   5   1  21    2.45    0.60
   0  -2 -21    2.99    0.70
   0  -2 -21    4.49    0.70
   0   2 -21    3.57    1.08
   0   2 -21    1.78    1.09
   0  -2 -21    2.73    1.17
   0   2 -21    3.57    0.43
   1   2 -21   11.98    1.81
  -1  -2 -21   15.91    1.91
   1   2 -21   18.34    1.05
  -1  -2 -21   15.84    1.32
   1   2 -21   14.36    2.02
   1  -2 -21   11.96    1.97
  -1   2 -21   16.60    0.92
   1  -2 -21   14.41    1.19
   1  -2 -21   16.41    1.35
  -1   2 -21   12.60    1.83
  -1   2 -21   14.83    1.00
  -1   2 -21   16.77    1.96
  -2  -2 -21   41.66    2.83
   2   2 -21   39.94    1.93
  -2  -2 -21   36.46    2.12
  -2   2 -21   40.15    1.94
   2  -2 -21   38.41    2.23
   2  -2 -21   38.64    3.39
  -2   2 -21   40.25    2.73
  -2   2 -21   41.32    1.94
  -3  -2 -21    1.09    0.88
   3   2 -21   -0.20    0.59
  -3   2 -21    0.57    0.74
   3  -2 -21    2.14    1.37
  -3   2 -21    1.20    0.67
   4   2 -21    0.66    0.65
  -4  -2 -21    0.96    0.75
   4   2  21    1.09    0.74
  -4   2 -21    0.39    0.65
   5   2  21    2.86    0.65
   0   3 -21    4.37    1.27
   0   3 -21    4.04    1.31
   0  -3 -21    3.84    1.28
   0  -3 -21    5.07    0.84
  -1  -3 -21   15.72    1.37
   1   3 -21   16.13    2.13
   1   3 -21   16.69    0.95
  -1  -3 -21   16.29    1.93
   1   3 -21   19.00    2.41
   1  -3 -21   15.95    1.45
  -1   3 -21   15.81    0.94
  -1   3 -21   13.67    1.78
  -1   3 -21   17.12    2.16
   1  -3 -21   10.52    1.87
  -1   3 -21   15.91    0.86
  -2  -3 -21   16.93    1.88
   2   3 -21   17.54    1.21
   2   3 -21   15.39    2.18
  -2   3 -21   17.87    1.24
  -2   3 -21   17.19    1.30
   2  -3 -21   16.66    2.46
  -2   3 -21   18.94    1.99
   3   3 -21    6.34    0.90
  -3  -3 -21    5.04    1.16
   3  -3 -21    4.84    1.64
  -3   3 -21    6.47    1.23
  -3   3 -21    6.47    0.92
  -4   3  21    0.88    0.84
  -4  -3 -21    1.68    0.83
   4   3 -21    1.69    0.64
  -4   3 -21    2.01    0.80
   4   3  21    2.07    0.76
   0   4 -21    1.95    1.06
   0  -4 -21   -0.61    0.87
   0   4 -21   -0.50    0.80
   1   4 -21   11.29    1.88
  -1  -4 -21   12.90    1.83
   1   4 -21   12.18    1.94
  -1   4 -21   10.03    1.64
   1  -4 -21   12.46    2.05
  -1   4 -21    9.14    1.48
  -1   4 -21   11.22    0.79
   2   4 -21   15.87    2.22
  -2  -4 -21   16.06    1.83
   2   4 -21   14.41    1.10
   2  -4 -21   12.37    2.22
  -2   4 -21   12.21    1.71
  -2   4 -21   16.19    1.17
   3   4 -21    3.78    0.71
  -3  -4 -21    2.57    1.03
   3  -4 -21    2.73    1.40
  -3   4 -21    1.97    0.67
  -3   4 -21    2.80    0.99
   3   4  21    3.83    0.96
  -4   4  21    0.12    0.69
  -4  -4 -21    0.35    0.67
   4   4 -21    0.75    0.55
  -4   4 -21   -0.03    0.60
   4   4  21    0.63    0.66
   0  -5 -21    5.08    1.41
   0   5 -21    3.07    1.16
   0   5 -21    5.64    1.41
  -1  -5 -21    4.74    1.25
   1   5 -21    6.12    1.52
   1   5 -21    5.57    1.53
   1  -5 -21    5.18    1.49
  -1   5 -21    6.83    0.63
  -1   5 -21    7.36    1.47
  -1   5 -21    6.08    1.41
  -2  -5 -21   14.13    1.82
   2   5 -21   18.04    1.05
   2   5 -21   11.69    1.83
  -2   5 -21   19.37    2.03
  -2   5 -21   18.40    1.23
   2  -5 -21   15.77    2.36
   3   5 -21    1.11    0.49
  -3   5  21    1.23    0.86
  -3  -5 -21    1.53    0.87
   3  -5 -21    1.52    1.24
  -3   5 -21    2.38    0.64
   3   5  21    1.42    0.79
  -3   5 -21    1.79    0.90
  -4   5  21    1.88    0.75
   4   5 -21    1.82    0.55
  -4   5 -21    1.09    0.65
   4   5  21    1.79    0.71
  -4   5 -21    0.79    0.57
   0   6 -21   15.20    2.07
   0  -6 -21   16.72    2.07
   0   6 -21   13.42    2.04
   1   6 -21   11.04    1.84
  -1  -6 -21    9.24    1.63
   1   6 -21    8.62    1.72
  -1   6 -21   10.64    0.78
  -1   6 -21   11.83    1.80
   1   6  21    6.80    1.13
  -1   6 -21    7.59    1.55
   1  -6 -21    6.87    1.61
   2   6 -21   19.83    2.33
  -2  -6 -21   19.26    1.96
  -2   6  21   19.35    1.81
   2   6 -21   21.87    1.11
  -2   6 -21   19.48    2.03
   2  -6 -21   20.90    2.48
  -2   6 -21   20.73    1.32
   2   6  21   20.17    1.80
  -3   6  21    2.73    0.92
  -3  -6 -21    3.63    1.02
   3   6 -21    4.11    0.59
  -3   6 -21    5.43    0.77
   3  -6 -21    2.22    1.27
   3   6  21    3.43    0.93
  -3   6 -21    4.24    1.02
   4   6 -21    2.17    0.50
  -4   6  21    1.70    0.65
  -4   6 -21    2.40    0.70
  -4   6 -21    2.02    0.57
   4   6  21    3.31    0.75
   0   7  21    7.98    1.13
   0  -7 -21    6.09    1.41
   0   7 -21   12.54    2.02
   0   7 -21    8.40    1.57
  -1   7  21    3.57    0.95
   1   7 -21    6.93    1.57
  -1  -7 -21    5.03    1.26
   1   7 -21    3.12    1.30
   1   7 -21    4.32    0.57
   1   7  21    4.23    0.91
  -1   7 -21    8.42    1.64
   1  -7 -21    3.45    1.35
  -1   7 -21    3.81    1.15
  -1   7 -21    5.10    0.56
  -2   7  21    7.45    1.20
   2   7 -21    8.87    1.62
  -2  -7 -21    3.59    1.06
   2   7 -21    7.07    0.67
  -2   7 -21    5.63    1.26
   2   7  21    6.85    1.10
  -2   7 -21    7.38    0.81
   2  -7 -21    4.56    1.38
  -3   7  21    1.52    0.76
  -3  -7 -21    1.02    0.73
   3   7 -21    2.24    0.46
  -3   7 -21    1.96    0.56
   3   7  21    3.48    0.84
   3  -7 -21    1.27    1.06
  -3   7 -21    1.71    0.79
  -4   7  21    0.61    0.55
   4   7  21    1.60    0.55
  -4   7 -21    1.89    0.65
   0   8  21    2.04    0.82
   0   8 -21    4.19    1.35
   0  -8 -21    1.19    1.00
   0   8 -21    2.84    1.24
  -1  -8 -21   11.02    1.70
  -1   8  21   18.53    1.65
   1   8 -21   16.77    2.06
   1   8  21   16.58    1.52
  -1   8 -21   19.04    2.08
   1  -8 -21   12.85    2.00
  -1   8 -21   14.29    1.96
  -1   8 -21   16.77    0.96
  -2   8  21    9.38    1.31
  -2  -8 -21    8.70    1.38
   2   8 -21   11.14    1.66
   2   8  21   12.59    1.30
  -2   8 -21    7.74    1.35
  -2   8 -21   12.13    1.60
   2  -8 -21    6.38    1.46
  -2   8 -21   14.09    1.01
  -3   8  21    4.42    0.93
   3   8 -21    3.80    0.50
  -3   8 -21    4.05    0.96
   3   8  21    4.42    0.79
  -3   8 -21    5.63    0.68
   0  -9 -21    2.73    1.25
   0   9 -21    2.54    1.16
   0   9  21    4.17    0.95
   0   9 -21    2.29    1.10
   1   9 -21    4.40    1.28
  -1  -9 -21    4.74    1.30
  -1   9  21    2.99    0.91
  -1   9 -21    3.91    1.14
   1  -9 -21    2.37    1.23
  -1   9 -21    5.74    0.56
  -1   9 -21    6.25    1.38
   2   9 -21    5.66    1.32
  -2   9  21    5.24    1.02
   2   9  21    4.27    0.87
  -2   9 -21    5.27    0.64
  -2   9 -21    4.24    1.07
  -2   9 -21    2.79    0.95
  -3   9  21    0.59    0.56
   3   9 -21    1.42    0.37
  -3   9 -21    1.67    0.71
  -3   9 -21    2.49    0.48
   3   9  21    1.30    0.57
   0  10 -21    9.01    1.50
   0  10  21   10.33    1.25
   0  10 -21   11.94    1.69
   1  10 -21   -0.44    0.79
  -1  10  21    0.78    0.73
  -1  10 -21    1.10    0.89
   1  10  21   -0.07    0.65
  -1  10 -21    2.40    0.96
  -2  10  21    3.97    0.86
   2  10 -21    4.34    1.18
  -2  10 -21    2.28    0.88
   2  10  21    2.80    0.73
  -2  10 -21    2.62    0.47
   0  11 -21    0.40    0.77
   0  11  21    1.19    0.65
   1  11 -21    1.98    0.82
  -1  11  21    1.01    0.62
  -1  11 -21    0.71    0.75
   1  11  21    0.41    0.58
   0   0 -22   15.04    2.04
   0   0 -22   11.54    1.63
   0   0 -22   16.45    0.93
   0   0 -22   17.90    1.11
   1   0 -22    2.91    1.41
  -1   0 -22    5.17    0.71
   1   0 -22    2.64    1.24
  -1   0 -22    3.93    1.21
  -1   0 -22    5.05    0.73
   1   0 -22    3.23    0.66
  -2   0 -22    0.41    0.89
   2   0 -22    0.13    1.24
  -2   0 -22    0.46    0.56
  -2   0 -22    0.25    0.77
   2   0 -22    1.25    0.68
  -3   0 -22    7.85    1.36
  -3   0 -22    8.13    1.07
   3   0 -22    7.61    1.08
  -4   0 -22    3.96    0.97
   0   1 -22   16.59    2.22
   0   1 -22   17.57    0.88
   0  -1 -22   17.28    2.09
   0   1 -22   19.08    2.12
   0   1 -22   17.25    1.01
   0  -1 -22   17.35    1.11
   0  -1 -22   18.13    1.24
  -1  -1 -22    5.02    0.78
   1   1 -22    2.84    1.21
  -1  -1 -22    3.33    0.73
  -1  -1 -22    5.03    1.28
   1   1 -22    5.59    1.53
   1   1 -22    4.88    0.68
  -1   1 -22    5.19    0.66
  -1   1 -22    5.97    1.24
  -1   1 -22    7.16    1.56
   1  -1 -22    5.41    0.82
   1  -1 -22    4.47    1.50
   1  -1 -22    5.21    0.71
  -1   1 -22    5.52    0.68
  -2  -1 -22   12.12    1.23
  -2  -1 -22   12.39    1.70
   2   1 -22   11.71    1.13
   2  -1 -22   10.71    1.20
  -2   1 -22   13.04    1.22
  -2   1 -22   11.61    1.56
   2  -1 -22   11.24    2.03
  -2   1 -22   11.77    1.14
  -3  -1 -22   28.58    2.22
   3   1 -22   26.57    1.70
  -3   1 -22   28.52    2.18
   3  -1 -22   29.65    2.84
  -3   1 -22   25.53    1.69
   3  -1 -22   28.27    1.87
   4   1 -22    1.40    0.68
  -4  -1 -22    1.76    0.81
  -4   1 -22    1.43    0.74
   0   2 -22   20.39    0.98
   0  -2 -22   19.42    2.21
   0   2 -22   18.87    2.17
   0  -2 -22   21.14    1.38
   0   2 -22   21.84    2.50
   0  -2 -22   18.94    1.38
  -1  -2 -22   30.64    1.78
   1   2 -22   32.16    1.49
  -1  -2 -22   32.08    2.59
   1   2 -22   29.72    2.82
   1   2 -22   29.41    2.74
   1  -2 -22   32.43    2.97
  -1   2 -22   33.19    1.40
  -1   2 -22   31.87    2.53
   1  -2 -22   31.31    1.80
  -1   2 -22   35.09    2.99
  -1   2 -22   30.65    1.45
   1  -2 -22   29.60    1.64
   2   2 -22    5.81    0.80
  -2  -2 -22    7.25    1.04
  -2  -2 -22    5.89    1.36
  -2   2 -22    6.11    1.16
  -2   2 -22    6.14    0.84
   2  -2 -22    6.88    1.06
   2  -2 -22    5.82    1.67
  -2   2 -22    6.47    0.91
  -3  -2 -22   11.60    1.56
   3   2 -22    9.12    1.03
  -3   2 -22   10.64    1.44
  -3   2 -22   10.49    1.15
   3  -2 -22   10.61    2.13
  -4  -2 -22    1.28    0.75
   4   2 -22    2.18    0.62
   4   2  22    1.49    0.73
  -4   2 -22    1.95    0.79
   0  -3 -22    0.49    0.61
   0   3 -22   -0.72    0.96
   0  -3 -22   -0.73    0.90
   0   3 -22    1.16    0.91
  -1  -3 -22   35.95    1.99
  -1  -3 -22   38.36    2.83
   1   3 -22   37.03    3.09
   1   3 -22   32.87    2.94
  -1   3 -22   37.88    2.79
  -1   3 -22   37.56    1.55
   1  -3 -22   37.06    2.07
   1  -3 -22   34.44    3.09
  -1   3 -22   32.40    2.98
  -1   3 -22   37.91    1.49
   2   3 -22    6.86    0.77
   2   3 -22    5.98    1.49
  -2  -3 -22    6.41    1.39
  -2   3 -22    7.85    0.93
  -2   3 -22    6.60    0.81
   2  -3 -22    4.84    1.60
  -2   3 -22    4.45    1.09
   3   3 -22    4.69    0.78
  -3  -3 -22    6.02    1.23
  -3   3 -22    6.93    0.93
  -3   3 -22    6.10    1.18
   3  -3 -22    1.91    1.26
  -4   3  22    1.92    0.82
  -4  -3 -22    1.35    0.74
   4   3 -22    0.46    0.54
   4   3  22    0.57    0.65
  -4   3 -22    0.34    0.61
   0  -4 -22    0.22    1.03
   0   4 -22    2.85    1.15
   0   4 -22    1.25    1.15
   1   4 -22   10.59    1.79
  -1  -4 -22   13.68    1.93
   1   4 -22   11.68    1.96
  -1   4 -22   11.26    0.77
  -1   4 -22    8.14    1.48
  -1   4 -22   12.77    1.91
   1  -4 -22   12.14    2.07
   2   4 -22   13.23    1.91
  -2  -4 -22   17.08    1.84
   2   4 -22   14.13    1.04
  -2   4 -22   15.84    1.11
   2  -4 -22   11.66    2.13
  -2   4 -22   16.44    1.85
  -3  -4 -22    4.55    1.14
   3   4 -22    4.78    0.70
  -3   4 -22    4.08    1.04
  -3   4 -22    3.90    0.74
   3   4  22    5.66    1.02
   3  -4 -22    2.54    1.43
  -4   4  22    1.27    0.70
   4   4 -22    0.87    0.49
  -4   4 -22    0.69    0.61
   4   4  22    1.26    0.67
  -4   4 -22    0.04    0.50
   0   5 -22    3.12    1.25
   0   5 -22    2.59    1.18
   0  -5 -22    2.71    1.22
  -1  -5 -22   14.87    1.99
   1   5 -22   13.37    2.05
   1   5 -22   13.14    2.05
  -1   5 -22   15.94    2.10
  -1   5 -22   14.11    0.88
  -1   5 -22   10.09    1.60
   1  -5 -22   11.42    1.96
  -2  -5 -22    3.01    1.10
   2   5 -22    4.05    0.52
   2   5 -22    3.72    1.28
  -2   5 -22    4.77    0.66
  -2   5 -22    6.46    1.35
   2  -5 -22    2.08    1.34
   3   5 -22    0.97    0.46
  -3   5  22    0.77    0.83
  -3  -5 -22    0.96    0.77
  -3   5 -22    1.41    0.82
  -3   5 -22    0.40    0.51
   3   5  22    0.22    0.71
   3  -5 -22    2.85    1.32
  -4   5  22    0.52    0.59
   4   5 -22    0.01    0.40
   4   5  22    0.62    0.60
  -4   5 -22    0.69    0.58
  -4   5 -22    0.47    0.46
   0   6 -22    3.64    1.27
   0   6 -22    3.69    1.29
   0  -6 -22    2.70    1.20
   1   6 -22   10.54    1.86
  -1  -6 -22    7.94    1.51
   1   6 -22   11.86    1.82
   1  -6 -22    9.34    1.82
  -1   6 -22   13.12    1.87
   1   6  22    8.72    1.21
  -1   6 -22    8.67    1.51
   2   6 -22    0.41    0.32
   2   6 -22    0.19    1.03
  -2  -6 -22   -0.06    0.77
  -2   6  22    0.82    0.87
  -2   6 -22    0.29    0.86
   2   6  22    1.33    0.77
  -2   6 -22    0.85    0.45
   2  -6 -22    0.21    1.15
  -3  -6 -22    0.40    0.69
   3   6 -22    0.64    0.40
  -3   6  22    0.92    0.79
   3   6  22    1.94    0.78
  -3   6 -22    0.61    0.73
   3  -6 -22    1.24    1.04
  -3   6 -22    0.97    0.49
   4   6 -22    2.82    0.45
  -4   6  22    3.23    0.74
  -4   6 -22    3.24    0.74
   4   6  22    2.95    0.64
   0   7 -22    3.24    1.26
   0   7  22    3.08    0.90
   0  -7 -22    3.36    1.22
   0   7 -22    5.83    1.45
   1   7 -22    0.50    1.02
   1   7 -22    1.21    1.14
  -1   7  22    0.29    0.74
  -1  -7 -22    0.90    0.87
  -1   7 -22    0.88    0.96
   1  -7 -22    0.42    1.05
  -1   7 -22   -0.33    0.95
   1   7  22   -0.02    0.63
  -2   7  22    3.49    0.95
   2   7 -22    3.66    1.27
  -2  -7 -22    2.40    0.94
  -2   7 -22    3.03    0.56
  -2   7 -22    4.35    1.19
   2   7  22    2.71    0.82
   2  -7 -22    2.55    1.21
  -3   7  22    1.26    0.72
   3   7 -22    2.53    0.42
  -3   7 -22    2.03    0.50
  -3   7 -22    1.99    0.87
   3   7  22    1.47    0.67
   0  -8 -22    0.11    0.85
   0   8 -22   -0.13    0.96
   0   8 -22    0.58    1.00
   0   8  22    0.06    0.65
  -1   8  22    0.32    0.72
   1   8 -22    1.55    1.10
  -1  -8 -22    1.11    0.86
   1   8  22    1.24    0.70
   1  -8 -22    0.77    1.00
  -1   8 -22    1.55    0.98
  -1   8 -22    2.09    1.07
   2   8 -22    5.42    1.36
  -2  -8 -22    3.02    1.00
  -2   8  22    3.28    0.94
  -2   8 -22    4.57    1.13
  -2   8 -22    3.79    0.56
   2  -8 -22    1.86    1.05
   2   8  22    4.26    0.87
   3   8 -22    1.89    0.36
  -3   8  22    1.62    0.67
  -3   8 -22    1.94    0.44
   3   8  22    2.96    0.67
  -3   8 -22    0.84    0.66
   0   9 -22    0.50    0.94
   0   9  22   -0.01    0.64
   0  -9 -22   -0.84    0.96
   0   9 -22   -0.82    0.89
   1   9 -22   -0.21    0.77
  -1   9  22    0.31    0.71
  -1  -9 -22    0.87    0.99
  -1   9 -22    0.14    0.87
  -1   9 -22    0.13    0.84
   1  -9 -22   -1.16    0.93
   1   9  22    0.14    0.63
   2   9 -22   -0.22    0.83
  -2   9  22    0.53    0.67
  -2   9 -22    0.21    0.77
   2   9  22   -0.10    0.57
  -2   9 -22   -0.27    0.33
   0  10  22    0.89    0.67
   0  10 -22    0.46    0.84
   1  10 -22   -0.20    0.71
  -1  10  22    0.52    0.63
   1  10  22    0.35    0.57
  -1  10 -22   -0.48    0.73
  -1  10 -22    0.05    0.74
  -2  10  22    1.01    0.58
   2  10  22    1.94    0.63
   0  11  22    3.02    0.72
   0  11 -22    5.04    1.04
   0   0 -23   -0.16    0.43
   0   0 -23    0.98    1.07
   0   0 -23    0.02    0.40
  -1   0 -23    1.15    0.98
  -1   0 -23   -0.06    0.47
   1   0 -23    0.11    0.42
   1   0 -23   -0.11    1.28
   1   0 -23    0.38    0.49
  -1   0 -23    0.57    0.53
  -2   0 -23   44.63    2.98
   2   0 -23   46.26    2.22
  -2   0 -23   45.20    2.24
  -2   0 -23   45.82    2.16
  -3   0 -23    3.48    0.78
  -3   0 -23    1.37    0.89
   3   0 -23    2.85    0.78
   4   0 -23   -0.03    0.60
   0  -1 -23   -0.76    0.94
   0   1 -23    0.77    0.95
   0  -1 -23    0.69    0.50
   0  -1 -23   -0.14    0.48
   0   1 -23   -0.01    0.38
   0   1 -23   -0.34    0.31
  -1  -1 -23    3.96    1.31
   1   1 -23    3.03    1.18
   1   1 -23    5.56    0.71
  -1  -1 -23    4.01    0.72
  -1  -1 -23    4.86    0.81
   1  -1 -23    4.59    0.70
   1  -1 -23    5.68    0.85
  -1   1 -23    5.28    0.69
  -1   1 -23    4.67    1.22
  -1   1 -23    5.01    0.66
   1  -1 -23    2.94    1.42
  -2  -1 -23   39.04    1.99
   2   1 -23   38.33    1.88
  -2  -1 -23   37.26    2.69
   2  -1 -23   35.54    2.03
  -2   1 -23   38.82    1.95
   2  -1 -23   38.47    1.85
   2  -1 -23   32.65    3.09
  -2   1 -23   34.28    2.55
  -2   1 -23   36.68    1.85
   3   1 -23   11.92    1.15
  -3  -1 -23   12.25    1.62
  -3   1 -23   12.18    1.48
   3  -1 -23   10.34    1.19
   3  -1 -23    8.30    1.85
  -3   1 -23   12.27    1.19
   4   1 -23    8.59    0.93
   0   2 -23   18.27    2.36
   0   2 -23   15.62    0.89
   0  -2 -23   17.10    1.29
   0  -2 -23   17.56    1.34
   0   2 -23   11.65    1.73
   0  -2 -23   15.81    2.12
  -1  -2 -23    2.84    0.72
   1   2 -23    1.04    1.11
  -1  -2 -23    2.94    1.14
   1   2 -23    4.27    1.41
   1   2 -23    4.30    0.58
  -1   2 -23    4.12    1.18
  -1   2 -23    2.88    1.20
   1  -2 -23    3.46    0.79
   1  -2 -23    3.85    1.39
  -1   2 -23    4.68    0.59
  -1   2 -23    3.64    0.60
   1  -2 -23    3.61    0.74
  -2  -2 -23   19.01    1.52
   2   2 -23   21.65    1.34
  -2  -2 -23   20.25    2.04
  -2   2 -23   23.27    1.36
   2  -2 -23   22.65    1.65
  -2   2 -23   18.51    1.43
  -2   2 -23   21.47    2.09
   2  -2 -23   19.41    2.42
   3   2 -23   10.52    1.03
  -3  -2 -23    6.49    1.25
  -3   2 -23   11.38    1.09
  -3   2 -23   10.89    1.42
   3  -2 -23   12.05    2.02
   4   2 -23    4.48    0.71
   4   2  23    5.06    0.86
  -4   2 -23    4.17    0.83
   0  -3 -23   17.23    1.38
   0  -3 -23   18.69    2.20
   0   3 -23   14.60    2.06
   0   3 -23   21.53    2.28
  -1  -3 -23    4.40    0.87
   1   3 -23    4.48    1.37
  -1  -3 -23    3.28    1.16
   1   3 -23    3.57    1.30
  -1   3 -23    2.77    1.11
   1  -3 -23    4.00    0.87
  -1   3 -23    3.78    0.57
  -1   3 -23    4.57    0.54
   1  -3 -23    1.42    1.23
  -1   3 -23    2.89    1.18
   2   3 -23   13.87    1.04
  -2  -3 -23   10.78    1.64
  -2   3 -23   14.12    1.78
  -2   3 -23   13.82    1.20
   2  -3 -23   13.44    2.19
   2  -3 -23   14.47    1.44
  -2   3 -23   14.03    1.09
  -3  -3 -23    3.43    0.97
   3   3 -23    4.27    0.67
  -3   3 -23    4.17    0.73
   3  -3 -23    2.48    1.20
  -3   3 -23    3.12    0.95
   4   3 -23    2.08    0.53
  -4   3  23    1.63    0.76
  -4   3 -23    2.04    0.59
  -4   3 -23    2.52    0.70
   4   3  23    2.47    0.70
   0   4 -23   10.75    1.81
   0  -4 -23   16.19    2.16
   0   4 -23   12.45    1.90
  -1  -4 -23   22.91    2.23
   1   4 -23   21.16    2.50
  -1   4 -23   22.44    2.28
  -1   4 -23   24.77    1.18
  -1   4 -23   24.88    2.59
   1  -4 -23   24.23    2.58
   2   4 -23   27.88    2.64
   2   4 -23   28.16    1.31
  -2  -4 -23   28.94    2.35
  -2   4 -23   28.47    2.33
  -2   4 -23   26.65    1.42
   2  -4 -23   27.89    2.81
  -3  -4 -23    1.34    0.80
   3   4 -23    2.15    0.52
   3   4  23    1.16    0.76
  -3   4 -23    1.27    0.81
   3  -4 -23    1.86    1.31
  -3   4 -23    2.87    0.61
  -4   4  23    0.28    0.65
   4   4 -23    2.33    0.50
   4   4  23    2.02    0.67
  -4   4 -23    2.33    0.55
  -4   4 -23    1.74    0.64
   0   5 -23    1.00    1.12
   0  -5 -23    0.59    1.02
   0   5 -23    1.64    1.15
   1   5 -23    1.57    1.19
   1   5 -23    3.27    1.35
  -1  -5 -23    1.57    0.99
   1  -5 -23    1.85    1.30
  -1   5 -23    2.05    1.09
  -1   5 -23    4.39    1.25
  -2  -5 -23   13.39    1.66
   2   5 -23   12.44    1.82
  -2   5 -23   11.71    1.68
  -2   5 -23   12.63    0.95
   2  -5 -23    9.43    1.83
  -3   5  23    3.80    0.98
   3   5 -23    5.87    0.61
  -3  -5 -23    3.80    0.99
   3  -5 -23    3.83    1.33
   3   5  23    5.31    0.95
  -3   5 -23    8.41    1.29
  -3   5 -23    5.43    0.71
  -4   5  23    1.27    0.62
   4   5 -23    0.63    0.34
  -4   5 -23    0.79    0.55
   4   5  23    0.96    0.54
   0   6 -23   12.71    1.91
   0   6 -23   15.91    2.15
   0  -6 -23   13.90    2.03
  -1  -6 -23    3.89    1.17
   1   6 -23    3.39    1.37
   1   6 -23    4.26    1.33
  -1   6 -23    4.13    1.23
   1  -6 -23    3.99    1.45
  -1   6 -23    4.38    1.24
   1   6  23    5.03    0.93
  -2   6  23    1.73    0.81
   2   6 -23    1.18    1.05
  -2  -6 -23    1.48    0.86
  -2   6 -23    1.11    0.42
  -2   6 -23    0.48    0.86
   2   6  23    0.16    0.68
   2  -6 -23    0.07    1.04
   3   6 -23    6.16    0.54
  -3   6  23    4.56    0.88
  -3   6 -23    5.35    0.65
  -3   6 -23    4.48    0.98
   3   6  23    4.36    0.84
   0  -7 -23    3.84    1.24
   0   7  23    3.15    0.93
   0   7 -23    2.12    1.15
   0   7 -23    2.80    1.20
  -1  -7 -23   -0.16    0.78
   1   7 -23    0.77    1.02
  -1   7  23   -0.44    0.66
  -1   7 -23    0.51    0.95
  -1   7 -23    1.01    0.93
   1   7  23    0.13    0.60
   1  -7 -23   -0.21    0.97
   2   7 -23    3.51    1.11
  -2  -7 -23    2.41    0.92
  -2   7  23    2.56    0.88
   2  -7 -23    0.97    1.01
   2   7  23    1.01    0.62
  -2   7 -23    2.13    0.43
  -2   7 -23    1.99    0.93
  -3   7  23    0.97    0.65
   3   7  23   -0.14    0.55
  -3   7 -23    0.05    0.35
  -3   7 -23    0.67    0.68
   0   8 -23    0.84    1.06
   0   8  23   -0.83    0.62
   0  -8 -23    0.24    0.85
   0   8 -23    0.01    0.93
  -1  -8 -23    0.43    0.82
   1   8 -23    1.34    1.04
  -1   8  23    0.93    0.73
  -1   8 -23    0.06    0.87
  -1   8 -23    2.50    1.04
   1  -8 -23   -0.28    0.86
   1   8  23    1.20    0.66
  -2   8  23    0.13    0.65
   2   8 -23    0.87    0.88
   2   8  23    0.73    0.61
  -2   8 -23   -0.11    0.71
  -3   8  23    2.84    0.71
   3   8  23    2.75    0.63
   0   9  23    7.53    1.07
   0   9 -23    5.97    1.25
   0   9 -23   11.07    1.55
  -1   9  23    1.14    0.69
   1   9 -23    1.75    0.94
  -1   9 -23    1.67    0.92
   1   9  23    2.62    0.74
  -1   9 -23    1.79    0.89
   2   9 -23    0.88    0.79
  -2   9  23    0.50    0.65
   2   9  23    0.98    0.57
  -2   9 -23    0.57    0.69
   0  10  23    0.41    0.58
   0  10 -23    0.77    0.78
   1  10 -23    2.11    0.83
  -1  10  23    1.34    0.65
  -1  10 -23    1.08    0.75
   1  10  23    2.21    0.66
   0   0 -24   19.39    1.19
   0   0 -24   21.06    1.23
   1   0 -24    6.49    0.82
  -1   0 -24    8.24    0.88
  -1   0 -24    6.90    1.48
   1   0 -24    9.80    0.88
  -1   0 -24    7.36    0.82
   2   0 -24   38.84    1.75
  -2   0 -24   37.36    1.86
   2   0 -24   37.58    1.90
  -2   0 -24   36.31    1.95
  -2   0 -24   33.72    2.60
   3   0 -24   -0.72    0.56
  -3   0 -24   -0.14    0.55
   4   0 -24   -0.20    0.49
   0   1 -24    3.89    0.53
   0  -1 -24    3.93    1.32
   0   1 -24    3.93    0.57
   0   1 -24    3.33    1.18
   0  -1 -24    4.05    0.71
   0  -1 -24    2.41    0.61
   1   1 -24    4.92    0.69
  -1  -1 -24    4.91    1.37
  -1  -1 -24    4.50    0.82
  -1  -1 -24    5.59    0.80
  -1   1 -24    4.85    0.65
   1  -1 -24    5.22    0.81
   1  -1 -24    5.01    1.52
  -1   1 -24    3.23    1.11
   1  -1 -24    4.21    0.70
   2   1 -24    2.22    0.59
  -2  -1 -24    1.78    0.99
  -2  -1 -24    1.68    0.66
   2  -1 -24    2.14    0.70
   2  -1 -24    0.61    1.19
  -2   1 -24    0.65    0.82
  -2   1 -24    3.09    0.80
   2  -1 -24    1.04    0.64
  -2   1 -24    2.53    0.62
  -3  -1 -24    1.89    0.93
   3   1 -24    2.83    0.67
  -3   1 -24    3.68    0.74
   3  -1 -24    3.61    0.80
   4   1 -24   -0.13    0.44
   0   2 -24   41.47    1.48
   0  -2 -24   37.32    2.98
   0   2 -24   37.21    2.89
   0  -2 -24   36.10    1.92
   0   2 -24   39.24    1.56
   0   2 -24   39.41    3.17
   0  -2 -24   40.12    1.95
  -1  -2 -24    2.78    1.22
   1   2 -24    2.42    1.23
  -1  -2 -24    3.88    0.76
   1   2 -24    3.75    0.55
  -1   2 -24    4.47    1.20
   1  -2 -24    3.36    0.79
  -1   2 -24    4.36    0.66
  -1   2 -24    4.08    0.56
   1  -2 -24    1.85    1.32
   1  -2 -24    3.48    0.78
   2   2 -24    2.82    0.59
  -2  -2 -24    3.11    1.12
  -2  -2 -24    2.92    0.77
   2  -2 -24    3.63    0.85
  -2   2 -24    2.45    0.59
  -2   2 -24    3.36    0.76
  -2   2 -24    2.64    0.96
   2  -2 -24    1.54    1.24
  -3  -2 -24    0.18    0.77
   3   2 -24   -0.09    0.47
   3  -2 -24    1.05    0.74
  -3   2 -24    1.35    0.55
  -3   2 -24    1.75    0.84
   3  -2 -24    1.74    1.22
   4   2 -24    2.56    0.54
   4   2  24    2.12    0.66
   0   3 -24    3.55    1.20
   0  -3 -24    3.23    0.78
   0   3 -24    3.86    1.36
   0  -3 -24    4.48    1.36
   1   3 -24    1.60    1.13
  -1  -3 -24    2.14    1.10
  -1  -3 -24    2.29    0.75
   1   3 -24    0.98    1.11
  -1   3 -24    1.23    1.03
  -1   3 -24    2.02    1.16
  -1   3 -24    2.14    0.54
   1  -3 -24    2.10    1.26
  -1   3 -24    1.90    0.40
   1  -3 -24    1.96    0.74
   2   3 -24   14.28    0.97
  -2  -3 -24   14.41    1.73
  -2   3 -24   16.55    1.07
   2  -3 -24   12.58    1.33
   2  -3 -24   15.49    2.25
  -2   3 -24   11.61    1.56
  -3  -3 -24   12.95    1.50
   3   3 -24   14.37    0.98
  -3   3 -24   12.10    1.01
   3  -3 -24   11.78    1.93
  -3   3 -24   12.57    1.50
   4   3 -24    0.25    0.33
   4   3  24    0.46    0.56
   0   4 -24    5.60    1.46
   0  -4 -24    5.97    1.45
   0   4 -24    5.89    1.45
  -1  -4 -24   -0.08    0.86
   1   4 -24    2.72    1.26
   1   4 -24    1.21    1.18
  -1   4 -24    0.59    0.43
  -1   4 -24    0.18    1.03
   1  -4 -24   -0.61    1.08
  -1   4 -24    0.13    0.91
  -2  -4 -24    8.91    1.46
  -2   4 -24    9.88    0.83
   2  -4 -24    6.84    1.65
  -2   4 -24    9.64    1.51
  -3  -4 -24    7.40    1.26
   3   4 -24    6.80    0.64
  -3   4 -24    6.26    1.15
  -3   4 -24    7.45    0.76
   3   4  24    5.04    0.93
   3  -4 -24    6.01    1.51
   0   5 -24    0.26    1.05
   0   5 -24   -0.87    0.98
   0  -5 -24    1.08    1.11
   1   5 -24   38.14    3.01
  -1   5 -24   38.70    2.96
  -1   5 -24   37.90    2.82
   1  -5 -24   34.44    2.97
  -2  -5 -24    3.39    1.02
  -2   5 -24    4.71    1.16
   2  -5 -24    3.76    1.34
  -2   5 -24    4.87    0.56
   3   5 -24    0.91    0.32
  -3   5  24    1.05    0.72
   3   5  24    0.63    0.68
  -3   5 -24    0.52    0.68
  -3   5 -24    1.14    0.44
   0  -6 -24    1.73    1.11
   0   6 -24    0.71    1.01
   0   6 -24    0.95    1.02
  -1  -6 -24   18.22    1.98
   1   6 -24   20.96    2.22
  -1   6 -24   15.54    1.95
  -1   6 -24   21.53    2.11
   1  -6 -24   18.08    2.17
  -2  -6 -24    2.04    0.86
  -2   6  24    2.29    0.86
   2   6 -24    3.73    1.17
  -2   6 -24    3.69    1.04
   2  -6 -24    3.67    1.30
   2   6  24    2.81    0.81
  -3   6  24    4.31    0.83
  -3   6 -24    5.87    1.01
  -3   6 -24    5.70    0.57
   0   7 -24    1.11    1.00
   0   7  24    0.28    0.70
   0   7 -24   -0.20    0.93
   0  -7 -24    0.20    0.92
  -1  -7 -24    0.34    0.82
   1   7 -24    1.84    1.07
  -1   7  24    1.21    0.77
   1   7  24    2.58    0.74
  -1   7 -24    0.30    0.86
   1  -7 -24    1.49    1.03
  -1   7 -24    1.71    0.99
  -2   7  24    1.13    0.71
   2   7 -24    1.13    0.93
   2   7  24    0.99    0.62
  -2   7 -24    0.70    0.74
  -3   7  24    2.18    0.65
   3   7  24    1.95    0.55
  -3   7 -24    1.93    0.35
  -3   7 -24    1.33    0.66
   0   8 -24   -0.36    0.87
   0   8 -24    0.09    0.95
   0   8  24    0.14    0.63
   0  -8 -24    0.29    0.89
   1   8 -24    7.43    1.40
  -1   8  24    5.04    0.93
   1   8  24    3.42    0.78
  -1   8 -24    4.56    1.13
  -1   8 -24    6.18    1.24
  -2   8  24    1.07    0.65
  -2   8 -24    1.45    0.78
   2   8  24    1.79    0.61
   0   9  24    0.45    0.61
   0   9 -24    1.41    0.92
   1   9 -24    2.49    0.91
  -1   9  24    1.08    0.62
  -1   9 -24    1.11    0.81
  -1   9 -24    1.73    0.79
   1   9  24    1.87    0.66
   0  10  24    6.64    0.84
   0  10 -24   10.55    1.31
   0   0 -25    0.14    0.49
   0   0 -25    0.68    0.47
   1   0 -25   23.08    1.40
  -1   0 -25   22.50    1.42
   1   0 -25   24.26    1.25
  -1   0 -25   23.10    1.32
  -2   0 -25    0.66    0.53
   2   0 -25    0.52    0.55
   2   0 -25    1.01    0.57
  -2   0 -25    0.93    0.74
  -3   0 -25    1.86    0.61
   3   0 -25    0.74    0.54
   0   1 -25    0.51    0.43
   0   1 -25    1.13    0.47
   0  -1 -25    0.73    1.17
   0   1 -25   -0.23    0.93
   0  -1 -25    1.12    0.55
   0  -1 -25    0.91    0.57
  -1  -1 -25    5.88    1.39
  -1  -1 -25    7.60    0.97
   1   1 -25    6.78    0.74
   1   1 -25    6.20    0.64
  -1  -1 -25    7.44    0.85
  -1   1 -25    6.01    1.31
  -1   1 -25    7.62    0.85
   1  -1 -25    5.03    0.75
  -1   1 -25    7.48    0.73
   1  -1 -25    6.98    0.88
   1  -1 -25    5.73    1.63
   2   1 -25   11.35    1.00
  -2  -1 -25   12.11    1.12
  -2  -1 -25   10.55    1.60
   2  -1 -25   12.38    1.09
  -2   1 -25   10.87    0.99
  -2   1 -25   12.73    1.15
   2  -1 -25   10.84    1.89
   2  -1 -25   11.41    1.13
  -3  -1 -25   20.14    1.32
   3   1 -25   21.08    1.23
   3   1 -25   18.93    1.18
  -3   1 -25   20.03    1.24
   3  -1 -25   19.81    1.32
   0  -2 -25    1.90    0.71
   0   2 -25    1.21    0.40
   0  -2 -25    1.68    0.62
   0   2 -25    0.85    0.99
   0  -2 -25    1.28    1.19
  -1  -2 -25   14.48    1.21
   1   2 -25   13.87    0.84
   1   2 -25   14.75    0.89
  -1  -2 -25   15.10    1.99
   1  -2 -25   13.99    1.24
  -1   2 -25   11.59    1.60
  -1   2 -25   14.87    1.11
  -1   2 -25   13.68    0.91
   1  -2 -25   15.20    2.18
   1  -2 -25   14.07    1.25
  -2  -2 -25    5.57    1.24
   2   2 -25    4.28    0.62
  -2  -2 -25    4.93    0.83
  -2   2 -25    7.21    0.75
  -2   2 -25    3.86    1.09
  -2   2 -25    7.16    0.89
   2  -2 -25    6.71    0.92
   2  -2 -25    8.86    1.76
   3   2 -25    4.35    0.62
   3  -2 -25    4.28    0.80
  -3   2 -25    2.19    0.78
  -3   2 -25    5.87    0.73
   0   3 -25   11.74    1.69
   0  -3 -25   10.24    1.83
   0  -3 -25   13.17    1.21
   0   3 -25   11.86    1.90
  -1  -3 -25    5.56    0.89
  -1  -3 -25    3.60    1.20
  -1   3 -25    3.89    1.19
  -1   3 -25    5.27    0.56
   1  -3 -25    5.38    0.90
   1  -3 -25    1.64    1.23
  -1   3 -25    4.84    0.63
   2   3 -25    2.42    0.43
  -2  -3 -25    2.28    1.03
  -2   3 -25    2.10    0.97
   2  -3 -25    3.56    0.82
  -2   3 -25    3.18    0.55
   2  -3 -25    0.87    1.19
   3   3 -25    9.90    0.71
  -3   3 -25    6.86    1.11
  -3   3 -25    8.50    0.81
   0  -4 -25    0.65    1.07
   0   4 -25    0.51    1.02
   0   4 -25    0.95    1.01
   0  -4 -25   -0.04    0.67
  -1  -4 -25   18.07    1.98
   1   4 -25   20.19    2.31
   1  -4 -25   19.96    1.51
  -1   4 -25   20.42    1.05
  -1   4 -25   18.58    2.01
  -1   4 -25   19.07    2.18
   1  -4 -25   19.21    2.29
  -2  -4 -25    3.00    1.00
  -2   4 -25    3.63    0.50
  -2   4 -25    3.36    1.00
   2  -4 -25    3.29    1.25
   3   4 -25    1.68    0.35
  -3   4 -25    1.45    0.44
  -3   4 -25    2.01    0.78
   3   4  25    2.46    0.76
   0   5 -25    1.33    1.11
   0   5 -25    0.04    0.98
   0  -5 -25    0.33    1.01
   1   5 -25    1.20    1.08
  -1  -5 -25    0.83    0.98
   1  -5 -25    2.08    1.18
  -1   5 -25    1.33    1.00
  -1   5 -25    2.18    1.07
  -2  -5 -25    2.41    0.95
  -2   5 -25    5.37    1.18
   2  -5 -25    0.76    1.08
  -3   5  25    1.06    0.70
   3   5  25    0.99    0.59
  -3   5 -25    1.64    0.71
  -3   5 -25    1.80    0.39
   0  -6 -25    0.38    0.92
   0   6 -25    0.57    1.00
   0   6 -25    1.77    1.08
   1   6 -25   18.38    2.06
  -1  -6 -25   18.68    1.89
   1  -6 -25   11.71    1.81
   1   6  25   17.68    1.41
  -1   6 -25   19.78    1.93
  -1   6 -25   16.32    1.93
  -2   6  25   16.99    1.45
   2   6  25   18.36    1.34
  -2   6 -25   19.27    1.75
  -3   6 -25    0.31    0.57
   3   6  25    0.56    0.50
   0   7  25    9.00    1.11
   0  -7 -25    9.23    1.52
   0   7 -25   10.70    1.61
   0   7 -25    9.36    1.45
   1   7 -25   10.95    1.56
  -1  -7 -25    5.11    1.21
  -1   7  25    7.21    1.03
   1   7  25    6.68    0.95
  -1   7 -25    9.35    1.44
  -1   7 -25    8.48    1.36
   1  -7 -25    6.84    1.35
  -2   7  25    5.02    0.86
   2   7  25    6.21    0.84
  -2   7 -25    8.97    1.28
   0   8  25    0.69    0.64
   0   8 -25    0.24    0.86
   0   8 -25    0.08    0.84
   1   8 -25    2.46    0.93
  -1   8  25    0.49    0.62
   1   8  25    1.24    0.65
  -1   8 -25    0.67    0.77
  -1   8 -25    1.52    0.84
  -2   8  25    2.85    0.69
   2   8  25    3.78    0.70
   0   9  25   16.84    1.26
   0   9 -25   17.35    1.64
  -1   9  25    0.19    0.50
   1   9  25   -0.26    0.49
   0   0 -26   12.49    0.98
   0   0 -26   13.39    1.01
   1   0 -26   -0.03    0.46
  -1   0 -26    0.02    0.64
   1   0 -26    0.44    0.49
  -1   0 -26   -0.24    0.44
   2   0 -26    0.16    0.51
  -2   0 -26    0.18    0.48
  -2   0 -26   -0.60    0.66
   2   0 -26   -0.17    0.48
  -3   0 -26    7.63    0.81
   3   0 -26    9.39    0.83
   0   1 -26    1.07    0.42
   0  -1 -26    0.03    0.55
   0   1 -26    0.84    0.96
   0  -1 -26    0.01    0.49
   0  -1 -26    0.71    1.07
   0   1 -26    0.75    0.45
   1   1 -26   11.13    0.86
  -1  -1 -26   11.38    1.77
   1   1 -26    8.72    0.78
  -1  -1 -26   10.63    1.00
  -1  -1 -26   11.42    1.13
  -1   1 -26    8.90    0.81
   1  -1 -26    7.91    1.72
  -1   1 -26   10.50    0.96
   1  -1 -26    8.39    0.91
   1  -1 -26   10.74    1.02
   2   1 -26    1.97    0.53
  -2  -1 -26    2.12    1.00
   2   1 -26    1.68    0.50
  -2  -1 -26    2.25    0.61
  -2   1 -26    3.11    0.59
  -2   1 -26    2.67    0.72
   2  -1 -26    2.18    0.65
   2  -1 -26    1.17    0.55
   3   1 -26    3.01    0.53
  -3  -1 -26    4.05    0.67
   3   1 -26    3.62    0.60
  -3   1 -26    3.51    0.59
   3  -1 -26    2.82    0.62
   0  -2 -26    0.39    1.00
   0  -2 -26    0.67    0.65
   0  -2 -26    0.03    0.52
   0   2 -26    0.76    0.98
   0   2 -26   -0.04    0.38
  -1  -2 -26    7.83    1.49
  -1  -2 -26    7.99    0.91
   1   2 -26    7.73    0.66
  -1   2 -26    8.74    0.68
   1  -2 -26    6.80    0.91
  -1   2 -26    5.47    1.26
   1  -2 -26    8.97    1.77
  -1   2 -26    8.46    0.82
  -2  -2 -26    1.25    0.91
   2   2 -26    2.53    0.48
   2   2 -26    1.98    0.44
  -2  -2 -26    2.07    0.63
  -2   2 -26    1.80    0.48
   2  -2 -26    1.75    1.16
   2  -2 -26    0.29    0.57
  -2   2 -26    0.00    0.77
   3   2 -26    4.93    0.60
   3   2 -26    3.80    0.50
   3  -2 -26    3.47    0.68
  -3   2 -26    4.28    0.61
   0   3 -26    0.97    0.99
   0  -3 -26    0.97    1.03
   0  -3 -26    1.01    0.61
  -1  -3 -26    0.67    0.59
  -1  -3 -26    0.84    0.94
  -1   3 -26    1.92    0.51
   1  -3 -26    1.06    0.66
  -1   3 -26    0.97    0.94
   1  -3 -26    0.37    1.02
  -2  -3 -26    0.90    0.64
  -2  -3 -26    1.38    0.89
  -2   3 -26    2.00    0.44
   2  -3 -26    1.49    1.08
   2  -3 -26    1.01    0.64
  -2   3 -26    2.81    0.95
  -3   3 -26    6.43    0.64
  -3   3 -26    6.06    1.00
   0   4 -26    0.97    1.03
   0   4 -26   -0.64    0.86
   0  -4 -26    0.05    0.99
   0  -4 -26    0.07    0.63
  -1  -4 -26    4.14    1.22
  -1   4 -26    3.40    1.09
   1  -4 -26    3.35    0.79
   1  -4 -26    3.55    1.22
  -2  -4 -26    0.47    0.81
   2  -4 -26    1.48    1.05
  -2   4 -26    0.80    0.78
  -3   4 -26    7.69    0.59
  -3   4 -26    7.10    1.01
   0   5 -26    1.95    1.05
   0  -5 -26    0.66    1.01
   0   5 -26    0.73    1.02
  -1  -5 -26    0.56    0.88
  -1   5 -26    1.95    0.94
  -1   5 -26    0.18    0.88
   1  -5 -26    1.15    1.08
  -2   5 -26    5.00    1.05
   0   6 -26   15.76    1.93
   0  -6 -26   17.74    1.89
   0   6 -26   20.64    2.05
  -1  -6 -26    0.46    0.89
   1   6 -26    0.68    0.86
  -1   6 -26    0.37    0.84
  -1   6 -26   -0.73    0.75
   1   6  26    0.09    0.65
  -2   6  26    2.18    0.75
  -2   6 -26    2.54    0.87
   2   6  26    1.69    0.62
   0   7  26   10.52    1.09
   0   7 -26    8.30    1.35
   0   7 -26   11.29    1.51
   1   7 -26    2.49    0.90
  -1   7  26    2.58    0.78
  -1   7 -26    2.46    0.87
   1   7  26    1.78    0.65
  -1   7 -26    2.03    0.83
   0   8  26    2.13    0.66
   0   8 -26    3.11    0.90
  -1   8  26    5.78    0.83
   1   8 -26    6.26    1.11
   1   8  26    6.60    0.83
   0   0 -27   -0.28    0.41
   0   0 -27    0.32    0.48
   1   0 -27    4.08    0.60
  -1   0 -27    4.21    0.77
  -1   0 -27    2.92    0.55
   1   0 -27    4.20    0.63
   2   0 -27    1.70    0.52
   2   0 -27    1.74    0.55
  -2   0 -27    2.27    0.54
  -2   0 -27    2.80    0.70
  -3   0 -27   20.45    1.08
   3   0 -27   20.20    1.05
   0  -1 -27    0.34    0.47
   0   1 -27   -0.46    0.42
   0  -1 -27    0.05    0.54
   1   1 -27    0.34    0.34
  -1  -1 -27    0.83    0.48
   1   1 -27    0.77    0.43
  -1  -1 -27    0.79    0.71
   1  -1 -27    0.23    0.51
  -1   1 -27    0.15    0.54
  -1   1 -27    0.48    0.39
   1  -1 -27   -0.88    0.54
   2   1 -27    8.10    0.68
   2   1 -27    7.69    0.69
  -2  -1 -27    6.73    0.76
   2  -1 -27    6.39    0.78
  -2   1 -27    6.56    0.66
   2  -1 -27    5.81    0.75
   3   1 -27    1.23    0.36
   3  -1 -27    0.60    0.42
  -3   1 -27    1.72    0.45
   0  -2 -27    2.58    0.59
   0   2 -27    2.34    1.06
   0  -2 -27    2.79    0.72
   0  -2 -27    2.31    1.18
   0   2 -27    2.38    0.46
   1   2 -27    0.29    0.35
  -1  -2 -27   -1.20    0.80
  -1  -2 -27    0.14    0.48
  -1   2 -27   -0.07    0.45
  -1   2 -27   -0.16    0.80
   1  -2 -27    1.18    0.57
   1  -2 -27   -0.31    1.02
   2   2 -27   11.83    0.76
  -2  -2 -27    9.28    0.91
   2  -2 -27   10.05    0.93
  -2   2 -27   11.02    0.73
  -2   2 -27    8.60    1.24
  -3   2 -27    3.01    0.46
   0  -3 -27    3.60    1.18
   0   3 -27    5.33    1.25
   0  -3 -27    4.16    0.73
  -1  -3 -27    2.11    0.99
  -1  -3 -27    2.23    0.64
  -1   3 -27    1.82    0.95
  -1   3 -27    3.75    0.52
   1  -3 -27    3.16    0.70
   1  -3 -27    0.41    1.03
  -2  -3 -27    5.46    0.75
   2   3 -27    5.33    0.51
  -2   3 -27    4.45    1.01
   2  -3 -27    4.51    0.71
   0   4 -27   -0.93    0.81
   0  -4 -27   -0.05    0.97
   0  -4 -27   -0.32    0.56
  -1  -4 -27    5.09    1.27
  -1  -4 -27    6.38    0.84
   1  -4 -27    5.87    0.83
   1  -4 -27    5.60    1.44
  -1   4 -27    5.95    1.20
   2   4 -27    5.69    0.48
  -2   4 -27    2.63    0.81
   0  -5 -27    0.40    0.93
   0   5 -27    1.09    0.92
  -1   5 -27    5.07    1.12
  -2   5 -27    3.94    0.91
   1   6  27    0.28    0.60
  -1   6 -27    1.09    0.83
   0   7 -27    0.53    0.79
  -1   7 -27    1.60    0.77
   0   0 -28   15.95    1.03
   0   0 -28   15.92    0.92
  -1   0 -28    1.24    0.58
   1   0 -28    0.03    0.46
   1   0 -28    0.90    0.39
  -1   0 -28    0.74    0.40
   2   0 -28    8.08    0.66
  -2   0 -28    8.86    0.72
   2   0 -28    8.26    0.78
   0  -1 -28    0.40    0.55
   0  -1 -28    1.44    0.49
  -1  -1 -28    2.79    0.55
  -1  -1 -28    3.52    0.75
   1   1 -28    3.38    0.53
   1  -1 -28    3.00    0.54
  -1   1 -28    3.04    0.59
   1  -1 -28    3.64    0.63
  -2  -1 -28    6.51    0.67
   2   1 -28    6.12    0.60
   2  -1 -28    5.44    0.71
  -2   1 -28    6.08    0.56
   2  -1 -28    6.40    0.65
   0  -2 -28   12.07    0.97
   0   2 -28   14.78    0.85
   0  -2 -28   13.05    1.11
   1   2 -28    9.86    0.68
  -1  -2 -28    8.68    0.84
   1  -2 -28    8.58    0.84
  -1   2 -28    7.20    1.23
  -1   2 -28    9.29    0.78
  -2  -2 -28    1.50    0.49
   2   2 -28    1.94    0.40
   2  -2 -28    2.07    0.53
   0  -3 -28    0.39    0.49
  -1  -3 -28    0.23    0.50
   1  -3 -28    0.37    0.49
  -1   3 -28    1.66    0.84
   2   3 -28    1.78    0.33
   2  -3 -28    1.97    0.51
   0  -4 -28    0.55    0.54
  -1  -4 -28    1.47    0.59
   1  -4 -28    1.79    0.58
  -1   4 -28    1.82    0.83
  -1   5 -28    4.09    0.97
   0   0 -29   -0.61    0.44
  -1   0 -29    2.11    0.38
  -1   0 -29    1.76    0.54
   1   0 -29    1.34    0.47
  -2   0 -29    7.25    0.56
   0   1 -29    0.25    0.44
   0  -1 -29    0.56    0.39
   0  -1 -29   -0.27    0.50
  -1  -1 -29    2.33    0.44
   1   1 -29    2.36    0.44
  -1  -1 -29    2.34    0.60
   1  -1 -29    1.79    0.52
  -1   1 -29    1.83    0.50
   1  -1 -29    1.71    0.41
   2   1 -29    0.63    0.38
   0  -2 -29   14.20    0.92
   0  -2 -29   15.11    1.09
  -1  -2 -29    1.06    0.44
   1   2 -29    1.10    0.32
   1  -2 -29    0.44    0.52
   1  -2 -29    0.29    0.40
   2   2 -29    4.55    0.44
   0  -3 -29    6.12    0.69
  -1  -3 -29    4.37    0.58
   1  -3 -29    4.56    0.60
   0   0 -30    6.78    0.64
  -1   0 -30    5.19    0.58
   1   0 -30    5.10    0.54
   0   1 -30    0.50    0.36
   0  -1 -30    1.10    0.51
   1   1 -30    4.33    0.45
   0  -2 -30    1.70    0.39
   0   0   0    0.00    0.00
;
_shelx_hkl_checksum    4214
